# Supplementary material for: Newborn and child-like molecular signatures in older adults stem from TCR shifts across human lifespan
Source: Nat Immunol. 2023 Sep 25;24(11):1890–907. doi: 10.1038/s41590-023-01633-8 (PMC10602853; doi:10.1038/s41590-023-01633-8)
Supplement: Supplementary file 4 — Supplementary Tables 2–6. [file 41590_2023_1633_MOESM4_ESM.xlsx]

## Sheet: Sup Table 2
Supplementary Table 2 ex vivo TCRs
									Donor and Age
Clone ID	TRAV	TRAJ	CDR3a	CDR3a length	TRBV	TRBJ	CDR3B	CDR3B Length	CB143 (0 years)	CB146 (0 years)	CB147 (0 years)	CB149 (0 years)	CB151 (0 years)	CB153 (0 years)	TN012 (3 years)	TN014 (5 years)	TN024 (6 years)	TN004 (7 years)	TN022 (7 years)	TN010 (8 years)	TN001 (9 years)	TN003 (9 years)	TN029 (12 years)	TN007 (14 years)	F3058C56 (15 years)	TN016 (16 years)	BP141 (18 years)	KK86 (26 years)	BP128 (29 years)	KK2 (33 years)	KK11 (36 years)	KK42 (37 years)	BP129 (37 years)	KK18 (48 years)	DMC31 (63 years)	BP45 (67 years)	BP127. (68 years)	DMC18 (71 years)	BP114 (73 years)	DMC51 (74 years)	DMC47 (76 years)	DMC48 (79 years)	DMC3 (79 years)	DMC19 (88 years)	Grand Total	Nr of donors
A	TRAV27	TRAJ42	CAGGGSQGNLIF	7	TRBV19	TRBJ2-7	CASSIRSSYEQYF	8										1		1	1				8			5	1	4	13	2						1	1	2					40	12
B	-	-	-	-	TRBV19	TRBJ2-7	CASSIRSSYEQYF	8							2		1	1				2	3		5		2	6		1	2	1	1				3		3	2		2			37	16
C	TRAV8-2	TRAJ17	CVVNGAAGNKLTF	8	TRBV27	TRBJ1-1	CASSFGQGLGAFF	8																																				23	23	1
D	TRAV27	TRAJ42	CAGAEGGSQGNLIF	9	TRBV19	TRBJ2-2	CASSIRSTGELFF	8																										16											16	1
E	-	-	-	-	TRBV25-1	TRBJ2-3	CASARDRDNTQYF	8																											12										12	1
F	-	-	-	-	TRBV19	TRBJ2-3	CASSQRSTDTQYF	8																			1											1	8			1			11	4
G	-	-	-	-	TRBV19	TRBJ2-7	CASSIRSAYEQYF	8											1				1					2				1							1	1	2	1			10	8
H	TRAV13-1	TRAJ54	CAASMIIQGAQKLVF	10	TRBV27	TRBJ2-4	CASSPLAGWDIQYF	9																											10										10	1
I	TRAV23/DV6	TRAJ42	CALAGSQGNLIF	7	TRBV19	TRBJ2-7	CASSIRASYEQYF	8																						9															9	1
J	-	-	-	-	TRBV25-1	TRBJ1-1	CASISDREGTEAFF	9																																	9				9	1
K	TRAV8-6	TRAJ42	CAVGGSQGNLIF	7	TRBV19	TRBJ2-7	CASSIRSSYEQYF	8													1				2		1		2				1		1										8	6
L	TRAV27	TRAJ42	CALNYGGSQGNLIF	9	TRBV19	TRBJ2-7	CASSIRSSYEQYF	8																				8																	8	1
M	-	-	-	-	TRBV19	TRBJ1-2	CASSIGVYGYTF	7							1								1	1	1					1				1								1			7	7
N	-	-	-	-	TRBV19	TRBJ2-2	CASSIRSTGELFF	8											1											3			1	1								1			7	5
O	TRAV27	TRAJ37	CAGGGSSNTGKLIF	9	TRBV19	TRBJ2-7	CASSIRSAYEQYF	8																																7					7	1
P	-	-	-	-	TRBV19	TRBJ1-1	CASSILAQSEAFF	8																																		7			7	1
Q	TRAV12-2	TRAJ54	CAVIQGAQKLVF	7	TRBV19	TRBJ2-2	CASSIVVLGGELFF	9											6																										6	1
R	TRAV27	TRAJ42	CAGAYGGSQGNLIF	9	TRBV19	TRBJ2-2	CASSGRASGELFF	8												6																									6	1
S	-	-	-	-	TRBV19	TRBJ2-3	CASSSRSTDTQYF	8												1			1	1	1							1		1											6	6
T	TRAV27	TRAJ37	CAGASGSGNTGKLIF	10	TRBV19	TRBJ2-7	CASSSRSAYEQYF	8																				6																	6	1
U	TRAV25	TRAJ42	CAGGHGGSQGNLIF	9	TRBV19	TRBJ2-3	CASSIRSTDTQYF	8																				6																	6	1
V	TRAV19	TRAJ18	CALVEGSTLGRLYF	9	TRBV12-3	TRBJ2-2	CASSPLLAGGTGELFF	11																														6							6	1
W	TRAV10	TRAJ17	CVVRMIKAAGNKLTF	10	TRBV27	TRBJ1-1	CASSSLGGWTEAFF	9																																			6		6	1
X	-	-	-	-	TRBV19	TRBJ2-3	CASSIRSTDTQYF	8																1				4																	5	2
Y	TRAV3	TRAJ36	CAVRDGTGANNLFF	9	TRBV19	TRBJ2-2	CASSISSTGELFF	8																						5															5	1
Z	TRAV20	TRAJ42	CAVGGSQGNLIF	7	TRBV19	TRBJ2-7	CASGGPGSYEQYF	8											1	3																									4	2
AA	TRAV27	TRAJ37	CAGGGSSNTGKLIF	9	TRBV19	TRBJ2-7	CASSIRSSYEQYF	8											1			1			1					1															4	4
AB	TRAV22	TRAJ36	CAVDDQTGANNLFF	9	TRBV19	TRBJ1-1	CASSPTGVNTEAFF	9												4																									4	1
AC	-	-	-	-	TRBV19	TRBJ2-7	CASSSRSSYEQYF	8												1	1		1		1																				4	4
AD	-	-	-	-	TRBV19	TRBJ2-7	CASSTRSSYEQYF	8															1		1							1						1							4	4
AE	TRAV27	TRAJ42	CAGAGSQGNLIF	7	TRBV19	TRBJ2-7	CASSTRSSYEQYF	8															1																1	2					4	3
AF	-	-	-	-	TRBV19	TRBJ1-4	CASSIRAEGKLFF	8																			4																		4	1
AG	-	-	-	-	TRBV19	TRBJ1-2	CASSVGVHGTF	6																				4																	4	1
AH	TRAV41	TRAJ58	CAVGEEETSGSRLTF	10	TRBV19	TRBJ1-4	CASSVFFRSKLFF	8																														4							4	1
AI	-	-	-	-	TRBV4-3	TRBJ2-3	CASSQDPSPSTDTQYF	11																																	4				4	1
AJ	TRAV3	TRAJ42	CAVSPLGGSQGNLIF	10	TRBV19	TRBJ2-3	CASSGRSSDTQYF	8																																		4			4	1
AK	TRAV19	TRAJ57	CALKGGSEKLVF	7	TRBV9	TRBJ1-2	CASSPWDSRFYGYTF	10																																			4		4	1
AL	TRAV3	TRAJ42	CAVRDMKGVMNGGSQGNLIF	15	TRBV19	TRBJ2-3	CASTGLWVGTDTQYF	10																																				4	4	1
AM	TRAV38-1	TRAJ52	CAFMKDAGGTSYGKLTF	12	TRBV19	TRBJ1-2	CASSIGYYGYTF	7									1			1								1																	3	3
AN	TRAV9-2	TRAJ4	CALLSGGYNKLIF	8	TRBV27	TRBJ1-4	CASSFGQGDEKLFF	9									1											2																	3	2
AO	TRAV29/DV5	TRAJ42	CAASAGGGSQGNLIF	10	TRBV19	TRBJ2-3	CASSIRSTDTQYF	8										1		2																									3	2
AP	TRAV27	TRAJ42	CAAGGSQGNLIF	7	TRBV19	TRBJ2-7	CASSIRSSYEQYF	8										1										1												1					3	3
AQ	TRAV27	TRAJ42	CAGGGSQGNLIF	7	TRBV19	TRBJ2-7	CASSVRSSYEQYF	8											1																		1		1						3	3
AR	-	-	-	-	TRBV19	TRBJ1-2	CASSTGAYGYTF	7											1																						2				3	2
AS	TRAV27	TRAJ37	CAGSSGNTGKLIF	8	TRBV19	TRBJ2-7	CASSIRAAYEQYF	8															3																						3	1
AT	TRAV27	TRAJ42	CAGAGSQGNLIF	7	TRBV19	TRBJ2-7	CASSIRSSYEQYF	8															2												1										3	2
AU	-	-	-	-	TRBV19	TRBJ1-2	CASSIGSYGYTF	7															1		1															1					3	3
AV	-	-	-	-	TRBV19	TRBJ2-3	CASSVRSTDTQYF	8																1														1				1			3	3
AW	TRAV3	TRAJ42	CAKNEGGGSQGNLIF	10	TRBV19	TRBJ2-1	CASSFRAGNEQFF	8																	3																				3	1
AX	TRAV19	TRAJ6	CALSEAGVEGGSYIPTF	12	TRBV19	TRBJ1-5	CASSMYGGQPQHF	8																	3																				3	1
AY	-	-	-	-	TRBV19	TRBJ2-7	CASSVRSSYEQYF	8																	1		1										1								3	3
AZ	TRAV38-1	TRAJ52	CAFMKDAGGTSYGKLTF	12	TRBV19	TRBJ1-2	CASSIGVYGYTF	7																	1					2															3	2
BA	TRAV8-6	TRAJ42	CAPGGSQGNLIF	7	TRBV19	TRBJ2-7	CASSIRSSYEQYF	8																			3																		3	1
BB	TRAV17	TRAJ42	CATDGGGGSQGNLIF	10	TRBV19	TRBJ2-3	CASSIRSTDTQYF	8																			2											1							3	2
BC	TRAV27	TRAJ42	CAGGGSQGNLIF	7	TRBV19	TRBJ2-7	CASSIRSAYEQYF	8																				3																	3	1
BD	TRAV30	TRAJ42	CGTAGGGSQGNLIF	9	TRBV19	TRBJ2-2	CASSMRSDGELFF	8																				3																	3	1
BE	TRAV25	TRAJ42	CAGTYGGSQGNLIF	9	TRBV19	TRBJ2-3	CASSQRSTDTQYF	8																				2											1						3	2
BF	TRAV25	TRAJ42	CAGNYGGSQGNLIF	9	TRBV19	TRBJ2-2	CASSLRSTGELFF	8																									1						2						3	2
BG	TRAV27	TRAJ42	CAGGGGGSQGNLIF	9	-	-	-	-							2																														2	1
BH	-	-	-	-	TRBV19	TRBJ1-2	CASSTGLYGYTF	7							1								1																						2	2
BI	-	-	-	-	TRBV19	TRBJ2-3	CASSMVSTDTQYF	8			1				1																														2	2
BJ	TRAV20	TRAJ36	CAVPDFKTGANNLFF	10	TRBV29-1	TRBJ2-7	CSVVSRDSYEQYF	8								2																													2	1
BK	-	-	-	-	TRBV19	TRBJ2-1	CASSIYGGGYNEQFF	10								1					1																								2	2
BL	TRAV19	TRAJ28	CALSEAGAGSYQLTF	10	TRBV19	TRBJ2-1	CASSITSGGLNEQFF	10									2																												2	1
BM	TRAV21	TRAJ11	CALSGYSTLTF	6	TRBV5-4	TRBJ2-2	CASSSESPGELFF	8									2																												2	1
BN	TRAV27	TRAJ42	CASNYGGSQGNLIF	9	TRBV19	TRBJ2-7	CASSIRSSYEQYF	8									2																												2	1
BO	TRAV4	TRAJ12	CLVVSDSSYKLIF	8	TRBV5-6	TRBJ2-1	CASSFGSGNNEQFF	9											2																										2	1
BP	TRAV27	TRAJ37	CAGAVGSSNTGKLIF	10	TRBV19	TRBJ2-7	CASSIRSSYEQYF	8											1		1																								2	2
BQ	-	-	-	-	TRBV19	TRBJ2-2	CASSMRSTGELFF	8											1								1																		2	2
BR	TRAV27	TRAJ37	CAGAIGSSNTGKLIF	10	TRBV19	TRBJ2-7	CASSIRSSYEQYF	8											1																			1							2	2
BS	-	-	-	-	TRBV19	TRBJ2-2	CASSIRSSGELFF	8												2																									2	1
BT	-	-	-	-	TRBV19	TRBJ2-2	CASSGRSTGELFF	8												1	1																								2	2
BU	TRAV25	TRAJ42	CAGSYGGSQGNLIF	9	TRBV19	TRBJ2-3	CASSTRSTDTQYF	8												1								1																	2	2
BV	TRAV12-1	TRAJ42	CVVNIGGGSQGNLIF	10	TRBV19	TRBJ2-7	CASSIRSSYEQYF	8													2																								2	1
BW	TRAV17	TRAJ42	CATDGGGGSQGNLIF	10	TRBV19	TRBJ2-3	CASSPRSTDTQYF	8													1											1													2	2
BX	TRAV8-6	TRAJ23	CAVSDPEGGKLIF	8	-	-	-	-														2																							2	1
BY	-	-	-	-	TRBV19	TRBJ2-7	CASSIFAGGTEQYF	9															2																						2	1
BZ	TRAV14/DV4	TRAJ21	CAMREGDFNKFYF	8	TRBV19	TRBJ1-2	CASSILDYGYTF	7															2																						2	1
CA	TRAV21	TRAJ27	CAVPDTNAGKSTF	8	TRBV19	TRBJ1-4	CASSIRAGNEKLFF	9															2																						2	1
CB	TRAV8-1	TRAJ42	CAVNAGGGSQGNLIF	10	TRBV19	TRBJ2-7	CASSIRASYEQYF	8															1					1																	2	2
CC	-	-	-	-	TRBV19	TRBJ2-2	CASSLRSTGELFF	8															1																1						2	2
CD	TRAV27	TRAJ42	CAGEYGGSQGNLIF	9	TRBV19	TRBJ2-1	CASSTRSSWEQFF	8																2																					2	1
CE	TRAV27	TRAJ42	CAGAGGGSQGNLIF	9	TRBV19	TRBJ2-3	CASSGRSTDTQYF	8																1				1																	2	2
CF	-	-	-	-	TRBV19	TRBJ1-2	CASSTGSYGYTF	7																	1							1													2	2
CG	-	-	-	-	TRBV19	TRBJ2-3	CASSIVSTDTQYF	8	1																	1																			2	2
CH	TRAV13-1	TRAJ26	CAASLADSGPNYGQNFVF	13	TRBV19	TRBJ1-1	CASSLTGAGTEAFF	9																			2																		2	1
CI	-	-	-	-	TRBV19	TRBJ2-7	CASSLRSSYEQYF	8																			1	1																	2	2
CJ	TRAV29/DV5	TRAJ52	CAASPNAGGTSYGKLTF	12	TRBV19	TRBJ1-2	CASSIGLWGYTF	7																				2																	2	1
CK	TRAV13-2	TRAJ42	CAENGGGGSQGNLIF	10	TRBV19	TRBJ2-7	CASSIRADYEQYF	8																				2																	2	1
CL	TRAV5	TRAJ42	CAESGYGGSQGNLIF	10	TRBV19	TRBJ2-7	CASSTRSAYEQYF	8																				2																	2	1
CM	TRAV38-1	TRAJ52	CAFMIGAGGTSYGKLTF	12	TRBV19	TRBJ1-2	CASSQGAYGYTF	7																				2																	2	1
CN	TRAV27	TRAJ42	CAGEGGGSQGNLIF	9	TRBV19	TRBJ2-7	CASSIRSSYEQYF	8																				2																	2	1
CO	TRAV27	TRAJ37	CAGTHGSGNTGKLIF	10	TRBV19	TRBJ2-7	CASSIRSAYEQYF	8																				2																	2	1
CP	TRAV19	TRAJ40	CALSVTSGTYKYIF	9	TRBV19	TRBJ1-2	CASSVGVHGTF	6																				2																	2	1
CQ	TRAV8-3	TRAJ42	CAVAGSQGNLIF	7	TRBV19	TRBJ2-7	CASSKRSGVEQYF	8																				2																	2	1
CR	TRAV25	TRAJ42	CALNYGGSQGNLIF	9	TRBV19	TRBJ2-2	CASSIRSTGELFF	8																				1			1														2	2
CS	-	-	-	-	TRBV19	TRBJ2-7	CASSMRSSYEQYF	8																				1												1					2	2
CT	-	-	-	-	TRBV19	TRBJ2-1	CASSVLAGPYNEQFF	10																					1			1													2	2
CU	TRAV13-2	TRAJ42	CAENMGGGSQGNLIF	10	TRBV19	TRBJ2-1	CASSIRAGNEQFF	8																						2															2	1
CV	TRAV27	TRAJ37	CAGAFGSSNTGKLIF	10	TRBV19	TRBJ2-7	CASSIRSSYEQYF	8																						2															2	1
CW	-	-	-	-	TRBV19	TRBJ2-7	CASSIRASYEQYF	8																						1			1												2	2
CX	-	-	-	-	TRBV20-1	TRBJ2-6	CSARPWDRASATGANVLTF	14																							2														2	1
CY	TRAV38-1	TRAJ52	CAFMINAGGTSYGKLTF	12	TRBV19	TRBJ1-2	CASSIGSYGYTF	7																							2														2	1
CZ	TRAV25	TRAJ42	CAGNYGGSQGNLIF	9	TRBV19	TRBJ2-2	CASSIRSTGELFF	8																							1								1						2	2
DA	TRAV9-2	TRAJ50	CALSETSYDKVIF	8	TRBV19	TRBJ2-7	CASSLGTVYEQYF	8																								2													2	1
DB	TRAV27	TRAJ42	CAGPGSQGNLIF	7	TRBV19	TRBJ2-7	CASSTRSSYEQYF	8																									2												2	1
DC	-	-	-	-	TRBV19	TRBJ2-7	CASSARSSYEQYF	8																										2											2	1
DD	TRAV23/DV6	TRAJ33	CAATPRDSNYQLIW	9	TRBV19	TRBJ2-1	CASSPLAGPYNEQFF	10																										2											2	1
DE	TRAV34	TRAJ52	CGADMEGAGGTSYGKLTF	13	TRBV19	TRBJ1-2	CASSIGHYGYTF	7																										2											2	1
DF	TRAV8-6	TRAJ20	CAVSGGDKLSF	6	TRBV11-2	TRBJ2-1	CASSPSGVYEQFF	8																												2									2	1
DG	TRAV12-3	TRAJ43	CAMSGDNNDMRF	7	TRBV19	TRBJ1-1	CASSPYGGWTEAFF	9																													2								2	1
DH	-	-	-	-	TRBV12-3	TRBJ2-2	CASSPLLAGGTGELFF	11																														2							2	1
DI	TRAV23/DV6	TRAJ18	CAALPAGRGSTLGRLYF	12	TRBV19	TRBJ2-6	CASSMYAGNVLTF	8																														2							2	1
DJ	TRAV35	TRAJ33	CAGPRDPGDSNYQLIW	11	TRBV19	TRBJ1-5	CASSRYSNQPQHF	8																														2							2	1
DK	TRAV3	TRAJ42	CAVTYGGSQGNLIF	9	TRBV19	TRBJ2-7	CASSTRAAYEQYF	8																														2							2	1
DL	TRAV25	TRAJ42	CAGNYGGSQGNLIF	9	TRBV19	TRBJ2-3	CASSLRSTDTQYF	8																															2						2	1
DM	TRAV27	TRAJ42	CAGSTGGSQGNLIF	9	TRBV19	TRBJ2-2	CASSVRSTGELFF	8																															2						2	1
DN	-	-	-	-	TRBV19	TRBJ2-7	CASSTRGSHEQYF	8																																2					2	1
DO	TRAV13-1	TRAJ42	CAASGSQGNLIF	7	TRBV19	TRBJ2-5	CASSIRSSETQYF	8																																2					2	1
DP	-	-	-	-	TRBV19	TRBJ1-5	CASSFYSNQPQHF	8		1																															1				2	2
DQ	-	-	-	-	TRBV27	TRBJ2-7	CASSLGWGFGEQYF	9																																		2			2	1
DR	TRAV25	TRAJ42	CAGVDGGSQGNLIF	9	-	-	-	-																																		2			2	1
DS	TRAV24	TRAJ53	CEKRGGSNYKLTF	8	TRBV19	TRBJ2-7	CASSMFGTEEQYF	8																																		2			2	1
DT	-	-	-	-	TRBV19	TRBJ2-5	CASKTLAGARETQYF	10							1																														1	1
DU	-	-	-	-	TRBV19	TRBJ1-3	CASSIFAVSGNTIYF	10							1																														1	1
DV	-	-	-	-	TRBV19	TRBJ1-5	CASSIFGGSNQPQHF	10							1																														1	1
DW	-	-	-	-	TRBV19	TRBJ1-2	CASSIGTYGYTF	7							1																														1	1
DX	-	-	-	-	TRBV19	TRBJ2-7	CASSIRGSYEQYF	8							1																														1	1
DY	-	-	-	-	TRBV19	TRBJ1-1	CASSIRSDSEAFF	8							1																														1	1
DZ	-	-	-	-	TRBV19	TRBJ2-3	CASSIVSVADTQYF	9							1																														1	1
EA	-	-	-	-	TRBV19	TRBJ1-1	CASSIYGSVGTEAFF	10							1																														1	1
EB	-	-	-	-	TRBV19	TRBJ2-1	CASSLTSLANEQFF	9							1																														1	1
EC	-	-	-	-	TRBV4-3	TRBJ1-1	CASSQETGVGTEAFF	10							1																														1	1
ED	-	-	-	-	TRBV19	TRBJ1-2	CASSSELRGLNYGYTF	11							1																														1	1
EE	-	-	-	-	TRBV19	TRBJ2-2	CASSSLITGELFF	8							1																														1	1
EF	-	-	-	-	TRBV19	TRBJ2-5	CASSSPSGGTQYF	8							1																														1	1
EG	-	-	-	-	TRBV19	TRBJ1-2	CASSVFVGEGYTF	8							1																														1	1
EH	-	-	-	-	TRBV6-5	TRBJ2-2	CASSYGWNTGELFF	9							1																														1	1
EI	-	-	-	-	TRBV19	TRBJ1-1	CASTSGNTEAFF	7							1																														1	1
EJ	-	-	-	-	TRBV27	TRBJ2-2	CATQAGMGTGELFF	9							1																														1	1
EK	TRAV29/DV5	TRAJ58	CAARTSGSRLTF	7	TRBV19	TRBJ1-1	CASSIYRFTEAFF	8							1																														1	1
EL	TRAV13-1	TRAJ42	CAASGGGSQGNLIF	9	TRBV19	TRBJ2-5	CASSIRSQETQYF	8							1																														1	1
EM	TRAV13-1	TRAJ42	CAASGGGSQGNLIF	9	TRBV19	TRBJ2-5	CASSMRSQETQYF	8							1																														1	1
EN	TRAV13-1	TRAJ31	CAASGNNNARLMF	8	TRBV19	TRBJ2-1	CASSIRSNYNEQFF	9							1																														1	1
EO	TRAV22	TRAJ49	CAAVDGRVLWGQFYF	10	TRBV19	TRBJ2-5	CASSIRSQETQYF	8							1																														1	1
EP	TRAV5	TRAJ42	CAETIGGRSQGNLIF	10	TRBV19	TRBJ2-7	CASSIRSSYEQYF	8							1																														1	1
EQ	TRAV5	TRAJ42	CAETIGGRSQGNLIF	10	TRBV19	TRBJ2-7	CASSSRGGHEQYF	8							1																														1	1
ER	TRAV38-1	TRAJ52	CAFMNNAGGTSYGKLTF	12	TRBV19	TRBJ1-2	CASSAGSYGYTF	7							1																														1	1
ES	TRAV38-1	TRAJ52	CAFMTNAGGTSYGKLTF	12	TRBV19	TRBJ2-1	CASSIPGGGEQFF	8							1																														1	1
ET	TRAV38-1	TRAJ52	CAFMTNAGGTSYGKLTF	12	TRBV19	TRBJ1-2	CASSTGSYGYTF	7							1																														1	1
EU	TRAV27	TRAJ42	CAGAGGGSQGNLIF	9	TRBV19	TRBJ2-2	CASSLRSSGELFF	8							1																														1	1
EV	TRAV27	TRAJ42	CAGAGGGSQGNLIF	9	TRBV19	TRBJ2-3	CASSTRSTDTQYF	8							1																														1	1
EW	TRAV27	TRAJ37	CAGASGNTGKLIF	8	TRBV19	TRBJ2-4	CASSTFSRDIQYF	8							1																														1	1
EX	TRAV27	TRAJ37	CAGASGNTGKLIF	8	TRBV19	TRBJ2-7	CASSVRSSYEQYF	8							1																														1	1
EY	TRAV35	TRAJ31	CAGLENNARLMF	7	TRBV19	TRBJ2-1	CASSLAGTMGQFF	8							1																														1	1
EZ	TRAV35	TRAJ42	CAGQLGGGSQGNLIF	10	TRBV19	TRBJ2-7	CASSLRSSYEQYF	8							1																														1	1
FA	TRAV35	TRAJ42	CAGQNYGGSQGNLIF	10	TRBV19	TRBJ1-1	CASSIYLLGTEAFF	9							1																														1	1
FB	TRAV41	TRAJ42	CAGSQGNLIF	5	TRBV28	TRBJ1-1	CASSLYRGGTEAFF	9							1																														1	1
FC	TRAV25	TRAJ42	CAGVYGGSQGNLIF	9	TRBV19	TRBJ2-5	CASSGRSSGTQYF	8							1																														1	1
FD	TRAV9-2	TRAJ13	CALMSGGYQKVTF	8	TRBV27	TRBJ2-7	CASSFGQGADEQYF	9							1																														1	1
FE	TRAV19	TRAJ18	CALSEASDRGSTLGRLYF	13	TRBV19	TRBJ1-1	CASSPHGGSNTEAFF	10							1																														1	1
FF	TRAV14/DV4	TRAJ41	CAMSFSGYALNF	7	TRBV12-3;TRBV12-4	TRBJ1-2	CASTETGPYGYTF	8							1																														1	1
FG	TRAV27	TRAJ42	CASPFGGGSQGNLIF	10	TRBV19	TRBJ2-7	CASSIRSGYEQYF	8							1																														1	1
FH	TRAV17	TRAJ42	CATDAGGGSQGNLIF	10	TRBV19	TRBJ2-5	CASSIRSLETQYF	8							1																														1	1
FI	TRAV12-2	TRAJ26	CAVDNYGQNFVF	7	TRBV2	TRBJ2-7	CASSEREQYF	5							1																														1	1
FJ	TRAV22	TRAJ40	CAVERNSGTYKYIF	9	TRBV4-3	TRBJ2-3	CASSRDPVTGPTDTQYF	12							1																														1	1
FK	TRAV12-2	TRAJ43	CAVKDNNDMRF	6	TRBV20-1	TRBJ1-5	CSASRGQYSNQPQHF	10							1																														1	1
FL	TRAV12-2	TRAJ8	CAVKPASFQKLVF	8	TRBV24-1	TRBJ2-1	CATSDLGDGGNEQFF	10							1																														1	1
FM	TRAV8-1	TRAJ30	CAVNEDDKIIF	6	TRBV19	TRBJ2-1	CASSTRSAIEQFF	8							1																														1	1
FN	TRAV12-2	TRAJ42	CAVNGGGGSQGNLIF	10	TRBV19	TRBJ2-7	CASSIRGAQEQYF	8							1																														1	1
FO	TRAV12-2	TRAJ31	CAVPRNNNARLMF	8	TRBV19	TRBJ1-5	CASSVYSNQPQHF	8							1																														1	1
FP	TRAV3	TRAJ20	CAVRDMAFNDYKLSF	10	TRBV19	TRBJ1-3	CASSDWSGNTIYF	8							1																														1	1
FQ	TRAV41	TRAJ34	CAVSADKLIF	5	TRBV23-1	TRBJ1-1	-	-							1																														1	1
FR	TRAV21	TRAJ11	CAVTRYSTLTF	6	TRBV5-4	TRBJ2-4	CASSAGQGVKNIQYF	10							1																														1	1
FS	TRAV8-4	TRAJ27	CAVTYTNAGKSTF	8	TRBV19	TRBJ2-7	CASSARSGYEQYF	8							1																														1	1
FT	TRAV38-2/DV8	TRAJ33	CAYRSMSNYQLIW	8	TRBV19	TRBJ2-1	CASSIGTSGDYNEQFF	11							1																														1	1
FU	TRAV30	TRAJ36	CEDGANNLFF	5	TRBV19	TRBJ1-2	CAASTGIYGYTF	7							1																														1	1
FV	TRAV26-2	TRAJ44	CILRVSGTASKLTF	9	TRBV19	TRBJ2-2	CASSTRSTGELFF	8							1																														1	1
FW	TRAV26-2	TRAJ42	CVGGGSQGNLIF	7	TRBV19	TRBJ1-5	CASSDRSSQPQHF	8							1																														1	1
FX	TRAV12-1	TRAJ42	CVGGLGGGSQGNLIF	10	TRBV19	TRBJ2-1	CASSLRAGDNEQFF	9							1																														1	1
FY	TRAV12-1	TRAJ37	CVVNAEKNSGNTGKLIF	12	TRBV19	TRBJ2-1	CASSIYGSDEQFF	8							1																														1	1
FZ	TRAV12-1	TRAJ12	CVVNYQGDSSYKLIF	10	TRBV20-1	TRBJ2-3	CSPGLYLASATDTQYF	11							1																														1	1
GA	TRAV10	TRAJ36	CVVPGANNLFF	6	TRBV19	TRBJ2-2	CASSPFHTGELFF	8							1																														1	1
GB	TRAV8-2	TRAJ49	CVVSDTAGNQFYF	8	TRBV19	TRBJ1-5	CASSIFAGSNQPQHF	10							1																														1	1
GC	TRAV10	TRAJ9	CVVSPVAGGFKTIF	9	TRBV19	TRBJ1-2	CASSISGASNYGYTF	10							1																														1	1
GD	-	-	-	-	TRBV19	TRBJ1-1	CASGQGATEAFF	7								1																													1	1
GE	-	-	-	-	TRBV19	TRBJ2-1	CASQIYGGGDEQFF	9								1																													1	1
GF	-	-	-	-	TRBV12-3;TRBV12-4	TRBJ1-2	CASSFGQGYGYTF	8								1																													1	1
GG	-	-	-	-	TRBV3-1;TRBV3-2	TRBJ2-7	CASSHLYEQYF	6								1																													1	1
GH	-	-	-	-	TRBV19	TRBJ2-1	CASSLLAGVYNEQFF	10								1																													1	1
GI	-	-	-	-	TRBV19	TRBJ1-1	CASSMAGNTEAFF	8								1																													1	1
GJ	-	-	-	-	TRBV19	TRBJ2-1	CASSMFPGRNEQFF	9								1																													1	1
GK	-	-	-	-	TRBV9	TRBJ2-3	CASSPWDTDTQYF	8								1																													1	1
GL	-	-	-	-	TRBV4-3	TRBJ1-4	CASSQIDTDEKLFF	9								1																													1	1
GM	-	-	-	-	TRBV9	TRBJ2-3	CASSVEMGQITDTQYF	11								1																													1	1
GN	-	-	-	-	TRBV5-4	TRBJ2-3	CASSWTAAYTDTQYF	10								1																													1	1
GO	-	-	-	-	TRBV6-2	TRBJ2-5	CASSYELTGTSLETQYF	12								1																													1	1
GP	-	-	-	-	TRBV20-1	TRBJ2-3	CSARGEDTDTQYF	8								1																													1	1
GQ	-	-	-	-	TRBV20-1	TRBJ2-1	CSARGWGLSYNEQFF	10								1																													1	1
GR	-	-	-	-	TRBV20-1	TRBJ2-7	CSARPSDRAYEQYF	9								1																													1	1
GS	-	-	-	-	TRBV20-1	TRBJ1-3	CSASGARAGNTIYF	9								1																													1	1
GT	-	-	-	-	TRBV29-1	TRBJ2-3	CSVVASGNPDTQYF	9								1																													1	1
GU	TRAV21	TRAJ42	CAAGGSQGNLIF	7	TRBV19	TRBJ1-3	CASSLGFGNTIYF	8								1																													1	1
GV	TRAV13-1	TRAJ57	CAANGSEKLVF	6	TRBV19	TRBJ1-2	CASSFTVFTGYTF	8								1																													1	1
GW	TRAV29/DV5	TRAJ43	CAARRNNDMRF	6	TRBV4-3	TRBJ2-1	CASSYGTGFNEQFF	9								1																													1	1
GX	TRAV29/DV5	TRAJ40	CAASAINSGTYKYIF	10	TRBV27	TRBJ2-7	CASSLFTGAFYEQYF	10								1																													1	1
GY	TRAV16	TRAJ16	CAFYGQKLLF	5	TRBV19	TRBJ1-2	CASSVAQYGYTF	7								1																													1	1
GZ	TRAV25	TRAJ20	CAGQGSNDYKLSF	8	TRBV11-2	TRBJ2-1	CASSFESSYNEQFF	9								1																													1	1
HA	TRAV35	TRAJ58	CAGQLETSGSRLTF	9	TRBV19	TRBJ2-1	CASSIFQFNEQFF	8								1																													1	1
HB	TRAV35	TRAJ42	CAGQSGGSQGNLIF	9	TRBV19	TRBJ2-1	CASSISGGSEQFF	8								1																													1	1
HC	TRAV35	TRAJ12	CAGQTTGDSSYKLIF	10	TRBV19	TRBJ1-6	CASSTFLGGRSPLHF	10								1																													1	1
HD	TRAV35	TRAJ34	CAGVARSYNTDKLIF	10	TRBV19	TRBJ2-2	CASSIMGPGELFF	8								1																													1	1
HE	TRAV21	TRAJ11	CALGGYSTLTF	6	TRBV6-5	TRBJ2-3	CASSNYRPFSTDTQYF	11								1																													1	1
HF	TRAV19	TRAJ49	CALKSTGNQFYF	7	TRBV7-2	TRBJ2-2	CASSSFDLDITGELFF	11								1																													1	1
HG	TRAV19	TRAJ34	CALNTDKLIF	5	TRBV12-3;TRBV12-4	TRBJ1-6	CASSLEDRVIGSPLHF	11								1																													1	1
HH	TRAV19	TRAJ23	CALRVYNQGGKLIF	9	TRBV19	TRBJ2-7	CASSPHSAFYEQYF	9								1																													1	1
HI	TRAV19	TRAJ31	CALSEAKNNNARLMF	10	TRBV19	TRBJ2-7	CASSIFQAPSYEQYF	10								1																													1	1
HJ	TRAV19	TRAJ40	CALSEASPTGTYKYIF	11	TRBV19	TRBJ2-1	CASSLSGPYNEQFF	9								1																													1	1
HK	TRAV19	TRAJ5	CALSEGTGRRALTF	9	TRBV14	TRBJ2-1	CASSLVSSYNEQFF	9								1																													1	1
HL	TRAV19	TRAJ42	CALSVKDGGSQGNLIF	11	TRBV19	TRBJ2-1	CASSALSGIYNEQFF	10								1																													1	1
HM	TRAV14/DV4	TRAJ43	CAMREGRDNDMRF	8	TRBV19	TRBJ1-1	CASSTVDRSEHMNTEAFF	13								1																													1	1
HN	TRAV14/DV4	TRAJ54	CAMRESQGAQKLVF	9	TRBV19	TRBJ2-1	CASSITSVNEQFF	8								1																													1	1
HO	TRAV5	TRAJ21	CAPLRDNFNKFYF	8	TRBV27	TRBJ2-7	CASSLYPGSYEQYF	9								1																													1	1
HP	TRAV21	TRAJ31	CAPSDNNARLMF	7	TRBV19	TRBJ2-1	CASSIMAAGGTEQFF	10								1																													1	1
HQ	TRAV14/DV4	TRAJ57	CARQGGSEKLVF	7	TRBV19	TRBJ1-3	CASSIYRWNTIYF	8								1																													1	1
HR	TRAV17	TRAJ26	CATPSRNNYGQNFVF	10	TRBV19	TRBJ2-1	CASSIFSGLNEQFF	9								1																													1	1
HS	TRAV17	TRAJ8	CATYTGFQKLVF	7	TRBV4-1	TRBJ1-5	CASSGWLVQGNQPQHF	11								1																													1	1
HT	TRAV21	TRAJ11	CAVAGYSTLTF	6	TRBV19	TRBJ1-1	CASSRTGGAGNTEAFF	11								1																													1	1
HU	TRAV8-3	TRAJ54	CAVGLIQGAQKLVF	9	TRBV4-1	TRBJ1-2	CASSYTYGYTF	6								1																													1	1
HV	TRAV12-2	TRAJ13	CAVNAGGGYQKVTF	9	TRBV6-5	TRBJ1-1	CASSSGDSNTEAFF	9								1																													1	1
HW	TRAV8-1	TRAJ45	CAVNANSGGGADGLTF	11	TRBV19	TRBJ2-1	CASSTYSGSYNEQFF	10								1																													1	1
HX	TRAV8-1	TRAJ9	CAVNGGFKTIF	6	-	-	-	-								1																													1	1
HY	TRAV12-2	TRAJ52	CAVNIGGTSYGKLTF	10	TRBV7-9	TRBJ2-1	CASSLVIGEQFF	7								1																													1	1
HZ	TRAV12-2	TRAJ10	CAVNMGWRLTGGGNKLTF	13	TRBV12-3;TRBV12-4	TRBJ1-2	CASSFGTGGFYTF	8								1																													1	1
IA	TRAV3	TRAJ26	CAVRDNYGQNFVF	8	TRBV19	TRBJ2-7	CASSIVNSAPTYEQYF	11								1																													1	1
IB	TRAV3	TRAJ30	CAVRDRDDKIIF	7	TRBV19	TRBJ1-1	CASSIYHLNPEAFF	9								1																													1	1
IC	TRAV21	TRAJ40	CAVVFRTSGTYKYIF	10	TRBV19	TRBJ2-7	CASSIYGYGEQYF	8								1																													1	1
ID	TRAV22	TRAJ34	CAVVPAYNTDKLIF	9	TRBV19	TRBJ1-2	CASSWTVNYGYTF	8								1																													1	1
IE	TRAV21	TRAJ31	CAVVRNNNARLMF	8	TRBV19	TRBJ1-1	CASSVRGGTEAFF	8								1																													1	1
IF	TRAV38-2/DV8	TRAJ31	CAYDSNNNARLMF	8	-	-	-	-								1																													1	1
IG	TRAV38-2/DV8	TRAJ58	CAYRGEETSGSRLTF	10	TRBV9	TRBJ2-3	CASSASGTTDTQYF	9								1																													1	1
IH	TRAV38-2/DV8	TRAJ31	CAYRRHNNARLMF	8	TRBV29-1	TRBJ2-3	CSVITDTQYF	5								1																													1	1
II	TRAV38-2/DV8	TRAJ30	CAYRSAIDDKIIF	8	TRBV2	TRBJ1-3	CASSELGRSSSGNTIYF	12								1																													1	1
IJ	TRAV38-2/DV8	TRAJ49	CAYRSLNTGNQFYF	9	TRBV25-1	TRBJ2-1	CASSDFAPDLTSGDYNEQFF	15								1																													1	1
IK	TRAV30	TRAJ33	CGTGSMDSNYQLIW	9	TRBV19	TRBJ1-1	CASSISGLEAFF	7								1																													1	1
IL	TRAV26-2	TRAJ43	CILRDAGSGNNDMRF	10	TRBV9	TRBJ2-1	CASSAYDWDEQFF	8								1																													1	1
IM	TRAV26-2	TRAJ37	CILRTTGSSNTGKLIF	11	TRBV19	TRBJ1-5	CASSGFDGSNQPQHF	10								1																													1	1
IN	TRAV26-1	TRAJ39	CIVRVVNAGNMLTF	9	TRBV30	TRBJ2-1	CAWGLTGGWNEQFF	9								1																													1	1
IO	TRAV8-2	TRAJ44	CVVISTGTASKLTF	9	TRBV19	TRBJ1-2	CASKGGGGYTF	6								1																													1	1
IP	-	-	-	-	TRBV28	TRBJ2-4	CASSFSFILTPSQPINIQYF	15									1																												1	1
IQ	-	-	-	-	TRBV19	TRBJ1-2	CASSIFFTSSGGYTF	10									1																												1	1
IR	-	-	-	-	TRBV19	TRBJ1-5	CASSIFQSGNQPQHF	10									1																												1	1
IS	-	-	-	-	TRBV19	TRBJ1-1	CASSLTGGLGTEAFF	10									1																												1	1
IT	-	-	-	-	TRBV7-8	TRBJ2-3	CASSLVVPGTDTQYF	10									1																												1	1
IU	-	-	-	-	TRBV19	TRBJ2-7	CASSTGVPLSEQYF	9									1																												1	1
IV	-	-	-	-	TRBV19	TRBJ2-1	CASSVLAGGYNEQFF	10									1																												1	1
IW	-	-	-	-	TRBV19	TRBJ2-1	CASTARSSYNEQFF	9									1																												1	1
IX	TRAV8-3	TRAJ18	CAALDRGSTLGRLYF	10	TRBV19	TRBJ2-1	CATAPLSINEQFF	8									1																												1	1
IY	TRAV29/DV5	TRAJ21	CAANNDNFNKFYF	8	TRBV13	TRBJ1-4	CASSGGGVDEKLFF	9									1																												1	1
IZ	TRAV8-4	TRAJ42	CAAPPEESQGNLIF	9	TRBV19	TRBJ2-7	CASSIRSSYEQYF	8									1																												1	1
JA	TRAV13-1	TRAJ50	CAARGTSYDKVIF	8	TRBV19	TRBJ2-1	CASSMFGGGYNEQFF	10									1																												1	1
JB	TRAV13-1	TRAJ30	CAARMNRDDKIIF	8	-	-	-	-									1																												1	1
JC	TRAV29/DV5	TRAJ15	CAASAANQAGTALIF	10	TRBV4-3	TRBJ1-2	CASSPGQGWNGYTF	9									1																												1	1
JD	TRAV13-1	TRAJ42	CAASGGGSQGNLIF	9	TRBV19	TRBJ2-1	CASSTRSSYNEQFF	9									1																												1	1
JE	TRAV13-1	TRAJ33	CAASKMDSNYQLIW	9	TRBV25-1	TRBJ1-5	CASSAQSNQPQHF	8									1																												1	1
JF	TRAV13-1	TRAJ48	CAASNFGNEKLTF	8	-	-	-	-									1																												1	1
JG	TRAV38-1	TRAJ40	CAFAPSGTYKYIF	8	TRBV19	TRBJ2-6	CASSMGGGATVLTF	9									1																												1	1
JH	TRAV38-1	TRAJ52	CAFMKGAGGTSYGKLTF	12	TRBV19	TRBJ1-2	CASSWGSYGYTF	7									1																												1	1
JI	TRAV38-1	TRAJ52	CAFTPSAGGTSYGKLTF	12	TRBV19	TRBJ1-2	CASSIGSYGYTF	7									1																												1	1
JJ	TRAV25	TRAJ20	CAGADSNDYKLSF	8	TRBV6-5	TRBJ1-4	CASSLRTGRWEKLFF	10									1																												1	1
JK	TRAV27	TRAJ27	CAGADTNAGKSTF	8	TRBV19	TRBJ2-7	CASSIFHTHYEQYF	9									1																												1	1
JL	TRAV16	TRAJ21	CALGTGNFNKFYF	8	TRBV5-1	TRBJ2-3	CASRELEGATDTQYF	10									1																												1	1
JM	TRAV9-2	TRAJ24	CALSADSWGKLQF	8	TRBV13	TRBJ2-1	CASSSGSSGGSYNEQFF	12									1																												1	1
JN	TRAV19	TRAJ43	CALSEVGGNNDMRF	9	-	-	-	-									1																												1	1
JO	TRAV19	TRAJ44	CALSEYPSTTGTASKLTF	13	TRBV19	TRBJ2-1	CASSIYQGVYNEQFF	10									1																												1	1
JP	TRAV19	TRAJ52	CALTGDLGGTSYGKLTF	12	TRBV28	TRBJ1-1	CASSLRDRGRGGTEAFF	12									1																												1	1
JQ	TRAV6	TRAJ6	CALVGGSYIPTF	7	TRBV7-3	TRBJ2-3	CASSTMGNAPLDTQYF	11									1																												1	1
JR	TRAV9-2	TRAJ4	CAMPSGGYNKLIF	8	TRBV27	TRBJ2-3	CASSFGQGSDTQYF	9									1																												1	1
JS	TRAV14/DV4	TRAJ49	CAMREGSNTGNQFYF	10	TRBV4-3	TRBJ2-5	CASSLGLYDIEETQYF	11									1																												1	1
JT	TRAV14/DV4	TRAJ12	CAMRENRMDSSYKLIF	11	TRBV18	TRBJ1-5	CASSPDRGLLNQPQHF	11									1																												1	1
JU	TRAV14/DV4	TRAJ52	CAMRGDAGGTSYGKLTF	12	TRBV19	TRBJ1-5	CASSMYSNQPQHF	8									1																												1	1
JV	TRAV24	TRAJ37	CAPGGDNTGKLIF	8	TRBV19	TRBJ2-3	CASSGRSADTQYF	8									1																												1	1
JW	TRAV38-1	TRAJ52	CAPRPANAGGTSYGKLTF	13	TRBV19	TRBJ2-1	CASSLTSSSYNEQFF	10									1																												1	1
JX	TRAV21	TRAJ11	CAPSGYSTLTF	6	TRBV5-4	TRBJ1-1	CASSFSTGANTEAFF	10									1																												1	1
JY	TRAV17	TRAJ42	CATDAGGGSQGNLIF	10	TRBV19	TRBJ2-3	CASSHRSTDTQYF	8									1																												1	1
JZ	TRAV27	TRAJ42	CATGGSQGNLIF	7	TRBV19	TRBJ2-7	CASSIRSSYEQYF	8									1																												1	1
KA	TRAV8-3	TRAJ52	CAVGASAGGTSYGKLTF	12	TRBV19	TRBJ1-5	CASSTGQPQHF	6									1																												1	1
KB	TRAV8-3	TRAJ33	CAVGGVGFLDSNYQLIW	12	TRBV28	TRBJ1-1	CASSSLSLDRGGGQAFF	12									1																												1	1
KC	TRAV39	TRAJ54	CAVGKIQGAQKLVF	9	TRBV19	TRBJ2-4	CASSMVGGAKNIQYF	10									1																												1	1
KD	TRAV1-2	TRAJ12	CAVKNLDSSYKLIF	9	TRBV3-1	TRBJ2-5	CASSWGGRPIETQYF	10									1																												1	1
KE	TRAV21	TRAJ31	CAVNEVDGARLMF	8	TRBV19	TRBJ2-2	CASSGVGGGELFF	8									1																												1	1
KF	TRAV12-2	TRAJ52	CAVNGGGTSYGKLTF	10	TRBV19	TRBJ2-1	CASSTRSAHEQFF	8									1																												1	1
KG	TRAV20	TRAJ15	CAVQADQAGTALIF	9	TRBV6-1	TRBJ1-5	CASSEAEWGSAQPQHF	11									1																												1	1
KH	TRAV1-2	TRAJ30	CAVRALNRDDKIIF	9	TRBV20-1	TRBJ1-1	CSARGRRDKAFF	7									1																												1	1
KI	TRAV3	TRAJ27	CAVRDGHTNAGKSTF	10	TRBV19	TRBJ2-1	CASSIASVEGGQFF	9									1																												1	1
KJ	TRAV3	TRAJ36	CAVRDGTGANNLFF	9	TRBV19	TRBJ2-3	CASSIATVDTQYF	8									1																												1	1
KK	TRAV8-6	TRAJ6	CAVSDGSGGSYIPTF	10	TRBV19	TRBJ2-7	CASSMYLVSLNEQYF	10									1																												1	1
KL	TRAV3	TRAJ34	CAVSLLTGDKLIF	8	TRBV2	TRBJ2-7	CASRAGQGIHEQYF	9									1																												1	1
KM	TRAV12-2	TRAJ18	CAVSRGSTLGRLYF	9	TRBV4-3	TRBJ1-1	CASSQDYGLEAFF	8									1																												1	1
KN	TRAV1-2	TRAJ27	CAVTANAGKSTF	7	TRBV5-6	TRBJ2-7	CASSWTGGGSGEQYF	10									1																												1	1
KO	TRAV12-2	TRAJ53	CAVTGSNYKLTF	7	TRBV19	TRBJ2-1	CASSITSGGYNEQFF	10									1																												1	1
KP	TRAV12-2	TRAJ42	CAVTRGSQGNLIF	8	TRBV19	TRBJ2-1	CASSIVSVDEQFF	8									1																												1	1
KQ	TRAV38-2/DV8	TRAJ58	CAYKVGETSGSRLTF	10	TRBV14	TRBJ2-7	CASSLGMGLPYEQYF	10									1																												1	1
KR	TRAV38-2/DV8	TRAJ50	CAYRSALMKTSYDKVIF	12	TRBV4-2	TRBJ1-1	CASSQDTGMNTEAFF	10									1																												1	1
KS	TRAV38-2/DV8	TRAJ57	CAYRSARGGSEKLVF	10	TRBV19	TRBJ2-1	CASSILAGGYNEQFF	10									1																												1	1
KT	TRAV38-2/DV8	TRAJ27	CAYRSLNAGKSTF	8	TRBV19	TRBJ1-5	CASSIYGMGNQPQHF	10									1																												1	1
KU	TRAV38-2/DV8	TRAJ52	CAYSVNAGGTSYGKLTF	12	TRBV19	TRBJ1-2	CASSMGVYGYTF	7									1																												1	1
KV	TRAV30	TRAJ27	CGTVYTNAGKSTF	8	TRBV19	TRBJ1-6	CASSTRSGSPLHF	8									1																												1	1
KW	TRAV26-1	TRAJ36	CIVRETGANNLFF	8	TRBV19	TRBJ2-1	CASSIFSAYNEQFF	9									1																												1	1
KX	TRAV4	TRAJ9	CLVGPNTGGFKTIF	9	TRBV19	TRBJ2-1	CASSYLAGGLINEQFF	11									1																												1	1
KY	TRAV10	TRAJ5	CVVSLDTGRRALTF	9	TRBV12-4	TRBJ2-3	CASSFGTSSDTQYF	9									1																												1	1
KZ	TRAV12-1	TRAJ42	CVVTGGHGGSQGNLIF	11	TRBV6-1	TRBJ1-5	CASSEVGAYSNQPQHF	11									1																												1	1
LA	-	-	-	-	TRBV19	TRBJ2-7	CASNGGSYEQYF	7										1																											1	1
LB	-	-	-	-	TRBV19	TRBJ1-3	CASSGNSGNTIYF	8										1																											1	1
LC	TRAV17	TRAJ52	-	-	TRBV19	TRBJ2-2	CASSIVPGTGELFF	9										1																											1	1
LD	-	-	-	-	TRBV28	TRBJ1-1	CASSLLSGVLNTEAFF	11										1																											1	1
LE	-	-	-	-	TRBV27	TRBJ2-5	CASSPTVAGAPETQYF	11										1																											1	1
LF	TRAV9-2	TRAJ37	-	-	TRBV19	TRBJ1-5	CASSVYSNQPQHF	8										1																											1	1
LG	-	-	-	-	TRBV27	TRBJ2-1	CASSYRDHNEQFF	8										1																											1	1
LH	TRAV13-1	TRAJ30	CAASRDDKIIF	6	TRBV19	TRBJ2-1	CASSITSGNEQFF	8										1																											1	1
LI	TRAV27	TRAJ42	CAGAEGSQGNLIF	8	TRBV19	TRBJ2-7	CASSIRSGYEQYF	8										1																											1	1
LJ	TRAV27	TRAJ42	CAGAGGGSQGNLIF	9	-	-	-	-										1																											1	1
LK	TRAV27	TRAJ42	CAGARGGSQGNLIF	9	TRBV19	TRBJ2-7	CASSIRSSYEQYF	8										1																											1	1
LL	TRAV27	TRAJ42	CAGEGGGSQGNLIF	9	TRBV19	TRBJ2-7	CASSVRSSYEQYF	8										1																											1	1
LM	TRAV27	TRAJ37	CAGFVPSSNTGKLIF	10	TRBV19	TRBJ1-5	CASSRYGNQPQHF	8										1																											1	1
LN	TRAV27	TRAJ37	CAGGPISSNTGKLIF	10	TRBV19	TRBJ1-5	CASSIYSNQPQHF	8										1																											1	1
LO	TRAV25	TRAJ30	CAGHRDDKIIF	6	TRBV19	TRBJ1-1	CASSIFNGQEAFF	8										1																											1	1
LP	TRAV35	TRAJ52	CAGPNAGGTSYGKLTF	11	TRBV19	TRBJ2-3	CASSMYGGDTQYF	8										1																											1	1
LQ	TRAV16	TRAJ30	CALQGRDDKIIF	7	TRBV19	TRBJ2-5	CASSRLAGVETQYF	9										1																											1	1
LR	TRAV19	TRAJ9	CALSEGETGGFKTIF	10	TRBV19	TRBJ1-6	CATGWTSNSPLHF	8										1																											1	1
LS	TRAV19	TRAJ49	CALSEGNTGNQFYF	9	TRBV2	TRBJ2-7	CASSERADRAAYEQYF	11										1																											1	1
LT	TRAV14/DV4	TRAJ10	CAMREDTGGGNKLTF	10	TRBV4-2	TRBJ1-1	CASSQVFRDRGNTEAFF	12										1																											1	1
LU	TRAV14/DV4	TRAJ45	CAMREGLDDSGGGADGLTF	14	TRBV19	TRBJ1-5	CASSIFKGSNQPQHF	10										1																											1	1
LV	TRAV14/DV4	TRAJ45	CAMREGQWRSGGGADGLTF	14	TRBV6-5	TRBJ2-1	CASRQTSGSYNEQFF	10										1																											1	1
LW	TRAV6	TRAJ33	CAPERGKKDSNYQLIW	11	TRBV19	TRBJ2-1	CASGQLAGGLNEQFF	10										1																											1	1
LX	TRAV6	TRAJ33	CAPERGKKDSNYQLIW	11	TRBV6-5	TRBJ2-7	CASSYGTGSYEQYF	9										1																											1	1
LY	TRAV17	TRAJ24	CATDAPDSWGKFQF	9	-	-	-	-										1																											1	1
LZ	TRAV8-3	TRAJ52	CAVGAGAGGTSYGKLTF	12	TRBV19	TRBJ1-5	CASSTGQPQHF	6										1																											1	1
MA	TRAV12-2	TRAJ30	CAVNRDDKIIF	6	TRBV19	TRBJ2-3	CASSIRSGDTQYF	8										1																											1	1
MB	TRAV20	TRAJ42	CAVNYGGSQGNLIF	9	TRBV27	TRBJ2-1	CASRLAGVSYNEQFF	10										1																											1	1
MC	TRAV1-2	TRAJ23	CAVRGPLSQGGKLIF	10	TRBV28	TRBJ1-6	CASSLLQGGSSPLHF	10										1																											1	1
MD	TRAV3	TRAJ40	CAVRGSGTYKYIF	8	TRBV9	TRBJ1-1	CASEPQENTEAFF	8										1																											1	1
ME	TRAV41	TRAJ30	CAVSSLRDDKIIF	8	TRBV27	TRBJ2-2	CASSFGQNTGELFF	9										1																											1	1
MF	TRAV21	TRAJ36	CGPDQTGANNLFF	8	TRBV25-1	TRBJ1-1	CASRQGGTEAFF	7										1																											1	1
MG	TRAV30	TRAJ37	CGTHSSSNTGKLIF	9	TRBV19	TRBJ2-3	CASSTYSTDTQYF	8										1																											1	1
MH	TRAV26-1	TRAJ29	CIVRLSYSGNTPLVF	10	TRBV3-1;TRBV3-2	TRBJ1-1	CASSQVWKREDTEAFF	11										1																											1	1
MI	TRAV4	TRAJ34	CLVGDPLITDKLIF	9	TRBV2	TRBJ1-2	CASSTDRQFGYGYTF	10										1																											1	1
MJ	-	-	-	-	TRBV2	TRBJ1-1	CASSESTNTEAFF	8											1																										1	1
MK	TRAV35	TRAJ6	-	-	TRBV19	TRBJ2-5	CASSIRASETQYF	8											1																										1	1
ML	-	-	-	-	TRBV19	TRBJ2-7	CASSVYGGNYEQYF	9											1																										1	1
MM	TRAV3	TRAJ33	CAAGDSNYQLIW	7	TRBV19	TRBJ2-7	CASSMRSSSEQYF	8											1																										1	1
MN	TRAV13-1	TRAJ42	CAASGGGSQGNLIF	9	TRBV19	TRBJ2-5	CASSFRAGETQYF	8											1																										1	1
MO	TRAV12-2	TRAJ42	CAEGGSQGNLIF	7	TRBV19	TRBJ2-7	CASSVRSSYEQYF	8											1																										1	1
MP	TRAV38-1	TRAJ52	CAFMTGAGGTSYGKLTF	12	TRBV19	TRBJ1-2	CASSSGSYGYTF	7											1																										1	1
MQ	TRAV27	TRAJ42	CAGAGSQGNLIF	7	TRBV19	TRBJ2-7	CASSLRSSYEQYF	8											1																										1	1
MR	TRAV35	TRAJ42	CAGILYGGSQGNLIF	10	TRBV19	TRBJ2-7	CASSMRSSYEQYF	8											1																										1	1
MS	TRAV35	TRAJ15	CAGLLHNQAGTALIF	10	TRBV19	TRBJ2-1	CASSTYHSDEQFF	8											1																										1	1
MT	TRAV8-1	TRAJ42	CAGSGGGSQGNLIF	9	TRBV19	TRBJ2-7	CASSTRSSYEQYF	8											1																										1	1
MU	TRAV25	TRAJ42	CAGSHGGSQGNLIF	9	TRBV19	TRBJ2-1	CASSIRSGAEQFF	8											1																										1	1
MV	TRAV27	TRAJ30	CAGVGVRNRDDKIIF	10	-	-	-	-											1																										1	1
MW	TRAV8-6	TRAJ42	CAVGGDGGSQGNLIF	10	TRBV19	TRBJ2-7	CASSSRAGYEQYF	8											1																										1	1
MX	TRAV3	TRAJ36	CAVRDGTGANNLFF	9	TRBV19	TRBJ1-2	CASSMTATHGYTF	8											1																										1	1
MY	TRAV12-2	TRAJ42	CAVTGDGGSQGNLIF	10	TRBV19	TRBJ2-7	CASSSRSSYEQYF	8											1																										1	1
MZ	TRAV8-3	TRAJ37	CAVVHGSSNTGKLIF	10	TRBV19	TRBJ2-7	CASSIRSAYEQYF	8											1																										1	1
NA	TRAV38-2/DV8	TRAJ43	CAYRTSYNNNDMRF	9	TRBV2	TRBJ2-4	CASSEALWDSTHKNIQYF	13											1																										1	1
NB	-	-	-	-	TRBV19	TRBJ2-7	CASGGPGSYEQYF	8												1																									1	1
NC	-	-	-	-	TRBV19	TRBJ1-5	CASGQYSNQPQHF	8												1																									1	1
ND	-	-	-	-	TRBV27	TRBJ2-7	CASSFGLGSYEQYF	9												1																									1	1
NE	-	-	-	-	TRBV19	TRBJ1-5	CASSGRSSQPQHF	8												1																									1	1
NF	TRAV21	TRAJ7	-	-	TRBV19	TRBJ2-3	CASSGRSTDTQYF	8												1																									1	1
NG	-	-	-	-	TRBV19	TRBJ2-1	CASSPGTGVGQFF	8												1																									1	1
NH	TRAV8-6	TRAJ37	-	-	TRBV19	TRBJ2-3	CASSQRSTDTQYF	8												1																									1	1
NI	-	-	-	-	TRBV11-2	TRBJ1-2	CASSSHGGGYGYTF	9												1																									1	1
NJ	-	-	-	-	TRBV19	TRBJ2-2	CASSSRSTGELFF	8												1																									1	1
NK	-	-	-	-	TRBV19	TRBJ2-3	CASSTGTTDTQYF	8												1																									1	1
NL	-	-	-	-	TRBV19	TRBJ1-2	CASSTGYYGYTF	7												1																									1	1
NM	TRAV9-2	TRAJ45	-	-	TRBV28	TRBJ1-4	CASSYLEGEKLFF	8												1																									1	1
NN	-	-	-	-	TRBV6-6	TRBJ1-5	CASSYSHDGHSNQPQHF	12												1																									1	1
NO	TRAV8-4	TRAJ48	CAAANEKLTF	5	TRBV28	TRBJ2-3	CASSFFGGASPDTQYF	11												1																									1	1
NP	TRAV13-1	TRAJ42	CAALGGGSQGNLIF	9	TRBV19	TRBJ1-1	CASSMFGALGTEAFF	10												1																									1	1
NQ	TRAV23/DV6	TRAJ37	CAANPSNTGKLIF	8	TRBV19	TRBJ2-7	CASSIRSSYEQYF	8												1																									1	1
NR	TRAV29/DV5	TRAJ43	CAARVENNDMRF	7	TRBV12-3;TRBV12-4	TRBJ2-4	CASSSDDWTVAKNIQYF	12												1																									1	1
NS	TRAV13-1	TRAJ40	CAASIRDPTTSGTYKYIF	13	TRBV19	TRBJ2-1	CASSIFGGSYNEQFF	10												1																									1	1
NT	TRAV13-2	TRAJ33	CAEGSMDSNYQLIW	9	TRBV25-1	TRBJ1-5	CASSGQSNQPQHF	8												1																									1	1
NU	TRAV13-2	TRAJ42	CAENIGGGSQGNLIF	10	TRBV19	TRBJ2-3	CASSTRSTDTQYF	8												1																									1	1
NV	TRAV13-2	TRAJ58	CAETRETSGSRLTF	9	TRBV2	TRBJ1-4	CASSDAYGYKLFF	8												1																									1	1
NW	TRAV27	TRAJ42	CAGAGGGSQGNLIF	9	TRBV19	TRBJ2-3	CASSLRSADTQYF	8												1																									1	1
NX	TRAV27	TRAJ42	CAGAGGGSQGNLIF	9	TRBV19	TRBJ2-3	CASSPRSTDTQYF	8												1																									1	1
NY	TRAV27	TRAJ37	CAGAMGSGNTGKLIF	10	TRBV19	TRBJ2-7	CASSMRSAYEQYF	8												1																									1	1
NZ	TRAV27	TRAJ42	CAGAYGGSQGNLIF	9	TRBV19	TRBJ2-2	CASSGRSDGELFF	8												1																									1	1
OA	TRAV25	TRAJ42	CAGAYGGSQGNLIF	9	TRBV19	TRBJ2-2	CASSIRSTGELFF	8												1																									1	1
OB	TRAV27	TRAJ27	CAGDSTNAGKSTF	8	TRBV19	TRBJ2-7	CASSIRSGYEQYF	8												1																									1	1
OC	TRAV25	TRAJ42	CAGGDGGSQGNLIF	9	-	-	-	-												1																									1	1
OD	TRAV27	TRAJ37	CAGGGSGNTGKLIF	9	TRBV19	TRBJ2-1	CASSIYSLNEQFF	8												1																									1	1
OE	TRAV25	TRAJ42	CAGNYGGSQGNLIF	9	TRBV19	TRBJ2-3	CASSIWAQDTQYF	8												1																									1	1
OF	TRAV25	TRAJ42	CAGNYGGSQGNLIF	9	TRBV19	TRBJ2-2	CASSSRSTGELFF	8												1																									1	1
OG	TRAV25	TRAJ50	CAGPMRTSYDKVIF	9	TRBV19	TRBJ1-5	CASSIFNNQPQHF	8												1																									1	1
OH	TRAV35	TRAJ42	CAGSNYGGSQGNLIF	10	TRBV19	TRBJ1-5	CASSFYSNQPQHF	8												1																									1	1
OI	TRAV27	TRAJ43	CAGSYNNNDMRF	7	TRBV19	TRBJ1-2	CASSIGLFGYTF	7												1																									1	1
OJ	TRAV6	TRAJ24	CALDPRGGDSWGKLQF	11	TRBV19	TRBJ2-1	CASANGGITYNEQFF	10												1																									1	1
OK	TRAV6	TRAJ27	CALEDTNAGKSTF	8	TRBV19	TRBJ2-1	CASSPFGSSYNEQFF	10												1																									1	1
OL	TRAV6	TRAJ27	CALENTNAGKSTF	8	TRBV19	TRBJ1-3	CASSIFGSSGNTIYF	10												1																									1	1
OM	TRAV9-2	TRAJ13	CALPSGGYQKVTF	8	TRBV27	TRBJ1-4	CASSFGQGGEKLFF	9												1																									1	1
ON	TRAV9-2	TRAJ42	CALSEGGGSQGNLIF	10	TRBV19	TRBJ2-1	CASSIFGGSSYNEQFF	11												1																									1	1
OO	TRAV9-2	TRAJ24	CALSPRSRTDSWGKLQF	12	TRBV19	TRBJ1-1	CASSIFGGPNTEAFF	10												1																									1	1
OP	TRAV14/DV4	TRAJ33	CAMRETDSNYQLIW	9	TRBV9	TRBJ2-3	CASSGGTSSDTQYF	9												1																									1	1
OQ	TRAV17	TRAJ9	CATDDDTGGFKTIF	9	TRBV27	TRBJ1-4	CASSQWGNNEKLFF	9												1																									1	1
OR	TRAV17	TRAJ15	CATRNQAGTALIF	8	TRBV19	TRBJ2-1	CASSIVSGDYNEQFF	10												1																									1	1
OS	TRAV1-2	TRAJ39	CAVRDDNAGNMLTF	9	-	-	-	-												1																									1	1
OT	TRAV8-4	TRAJ41	CAVSESALILPGYALNF	12	-	-	-	-												1																									1	1
OU	TRAV3	TRAJ42	CAVWGSQGNLIF	7	TRBV19	TRBJ2-3	CASSSRSADTQYF	8												1																									1	1
OV	TRAV38-2/DV8	TRAJ52	CAYALSAGGTSYGKLTF	12	TRBV19	TRBJ1-2	CASSIGLYGYTF	7												1																									1	1
OW	TRAV8-3	TRAJ42	CAYGGSQGNLIF	7	TRBV19	TRBJ2-7	CASSSRSGVEQYF	8												1																									1	1
OX	TRAV38-2/DV8	TRAJ52	CAYMVSAGGTSYGKLTF	12	TRBV19	TRBJ1-2	CASSTGSYGYTF	7												1																									1	1
OY	TRAV26-1	TRAJ29	CIGQGNTPLVF	6	TRBV19	TRBJ1-1	CASSIFQGGGNTEAFF	11												1																									1	1
OZ	TRAV4	TRAJ27	CLVGATNAGKSTF	8	TRBV3-1;TRBV3-2	TRBJ2-1	CASSQVLSAGDSYNEQFF	13												1																									1	1
PA	TRAV8-2	TRAJ42	CVFSGDGGSQGNLIF	10	TRBV19	TRBJ2-3	CASSMVSTDTQYF	8												1																									1	1
PB	-	-	-	-	TRBV27	TRBJ1-2	CASSYGQGIIYGYTF	10													1																								1	1
PC	TRAV29/DV5	TRAJ30	CAANRDDKIIF	6	TRBV7-9	TRBJ2-1	CASSLQSSYNEQFF	9													1																								1	1
PD	TRAV13-1	TRAJ37	CAAVPSNTGKLIF	8	TRBV19	TRBJ2-7	CASSIRSSWEQYF	8													1																								1	1
PE	TRAV13-2	TRAJ42	CAENIDAYGGSQGNLIF	12	TRBV19	TRBJ2-1	CASSYFAGTSYNEQFF	11													1																								1	1
PF	TRAV38-1	TRAJ52	CAFMKGAGGTSYGKLTF	12	TRBV19	TRBJ1-2	CASSFGSYGYTF	7													1																								1	1
PG	TRAV27	TRAJ37	CAGAIGSSNTGKLIF	10	TRBV19	TRBJ2-7	CASSIRSGYEQYF	8													1																								1	1
PH	TRAV27	TRAJ42	CAGALGGSQGNLIF	9	TRBV19	TRBJ2-7	CASSIRSSYEQYF	8													1																								1	1
PI	TRAV27	TRAJ37	CAGALGSSNTGKLIF	10	TRBV19	TRBJ2-7	CASSIRSAYEQYF	8													1																								1	1
PJ	TRAV27	TRAJ30	CAGATVLGRDDKIIF	10	TRBV19	TRBJ2-7	CASSSRAYYEQYF	8													1																								1	1
PK	TRAV27	TRAJ42	CAGDGSQGNLIF	7	TRBV19	TRBJ2-7	CASSTRSAYEQYF	8													1																								1	1
PL	TRAV19	TRAJ28	CALSGDPSRYSGAGSYQLTF	15	TRBV19	TRBJ2-7	CASSTTGYEQYF	7													1																								1	1
PM	TRAV38-1	TRAJ47	CAPV*GNKLVF	6	TRBV19	TRBJ2-7	CASSIRSSYEQYF	8													1																								1	1
PN	TRAV12-2	TRAJ52	CAVDSYGKLTF	6	TRBV28	TRBJ1-4	CASSHLDSTTNEKLFF	11													1																								1	1
PO	TRAV12-2	TRAJ43	CAVFNNNDMRF	6	-	-	-	-													1																								1	1
PP	TRAV8-3	TRAJ42	CAVGGGGGSQGNLIF	10	TRBV19	TRBJ2-7	CASSIRASYEQYF	8													1																								1	1
PQ	TRAV8-6	TRAJ42	CAVSGSQGNLIF	7	-	-	-	-													1																								1	1
PR	TRAV38-2/DV8	TRAJ58	CAYRREETSGSRLTF	10	TRBV19	TRBJ2-1	CASSIYQGSSYNEQFF	11													1																								1	1
PS	TRAV38-2/DV8	TRAJ20	CAYRTLLNDYKLSF	9	TRBV2	TRBJ2-7	CASRRDSTSSYEQYF	10													1																								1	1
PT	TRAV30	TRAJ52	CGAQRENAGGTSYGKLTF	13	TRBV19	TRBJ2-7	CASSTFAGDYEQYF	9													1																								1	1
PU	TRAV26-1	TRAJ30	CIVRHPMNRDDKIIF	10	TRBV19	TRBJ1-2	CASSIGLYGYTF	7													1																								1	1
PV	TRAV40	TRAJ52	CLLGESSGTSYGKLTF	11	TRBV19	TRBJ2-7	CASSSRSSYEQYF	8													1																								1	1
PW	TRAV12-1	TRAJ42	CVANQGGGSQGNLIF	10	TRBV19	TRBJ2-7	CASSIRSSYEQYF	8													1																								1	1
PX	TRAV10	TRAJ10	CVVSRLTGGGNKLTF	10	TRBV2	TRBJ1-6	CASCMDIDNSPLHF	9													1																								1	1
PY	-	-	-	-	TRBV19	TRBJ2-7	CASSFRAAYEQYF	8														1																							1	1
PZ	-	-	-	-	TRBV19	TRBJ1-5	CATSIYSNQPQHF	8														1																							1	1
QA	TRAV23/DV6	TRAJ39	CAAILYNNAGNMLTF	10	TRBV19	TRBJ1-5	CASSMRSNQPQHF	8														1																							1	1
QB	TRAV29/DV5	TRAJ42	CAASAGGGSQGNLIF	10	TRBV19	TRBJ2-7	CASSIRASYEQYF	8														1																							1	1
QC	TRAV13-1	TRAJ10	CAASNPGGGNKLTF	9	TRBV20-1	TRBJ2-7	CSASPESLSYEQYF	9														1																							1	1
QD	TRAV38-1	TRAJ52	CAFMWDAGGTSYGKLTF	12	TRBV19	TRBJ1-2	CASSIGWYGYTF	7														1																							1	1
QE	TRAV27	TRAJ37	CAGAWGSSNTGKLIF	10	TRBV19	TRBJ2-7	CASSIRSSYEQYF	8														1																							1	1
QF	TRAV25	TRAJ42	CAGNYGGSQGNLIF	9	TRBV19	TRBJ1-4	-	-														1																							1	1
QG	TRAV6	TRAJ42	CALDKGGGSQGNLIF	10	TRBV19	TRBJ2-3	CASSLRSTDTQYF	8														1																							1	1
QH	TRAV19	TRAJ48	CALISVSNFGNEKLTF	11	TRBV19	TRBJ2-1	CASSFLAGPYNEQFF	10														1																							1	1
QI	TRAV9-2	TRAJ4	CALPSGGYNKLIF	8	TRBV27	TRBJ1-4	CASSFGQGGEKLFF	9														1																							1	1
QJ	TRAV16	TRAJ45	CALSEGGGADGLTF	9	TRBV19	TRBJ2-7	CASSIRSAYEQYF	8														1																							1	1
QK	TRAV19	TRAJ42	CALSESGGSQGNLIF	10	TRBV19	TRBJ2-7	CASSIRAGGPMEQYF	10														1																							1	1
QL	TRAV12-3	TRAJ42	CAMSGDGGSQGNLIF	10	TRBV19	TRBJ2-1	CASSTRSDNEQFF	8														1																							1	1
QM	TRAV8-6	TRAJ42	CAPSGSQGNLIF	7	TRBV19	TRBJ2-7	CASSMRSSYEQYF	8														1																							1	1
QN	TRAV8-3	TRAJ37	CAVGLYGSSNTGKLIF	11	TRBV27	TRBJ2-3	CASSLLVTDTQYF	8														1																							1	1
QO	TRAV12-2	TRAJ24	CAVGSTDSWGKLQF	9	TRBV19	TRBJ1-3	CASSIYAGGGNTIYF	10														1																							1	1
QP	TRAV8-1	TRAJ42	CAVNAGGGSQGNFIF	10	TRBV19	TRBJ2-7	CASSSRSSYEQYF	8														1																							1	1
QQ	TRAV8-1	TRAJ42	CAVNEGGGSQGNLIF	10	TRBV19	TRBJ2-1	CASSLRSSNEQFF	8														1																							1	1
QR	TRAV3	TRAJ42	CAVRPLGGSQGNLIF	10	TRBV19	TRBJ2-7	CASSIRSSYEQYF	8														1																							1	1
QS	TRAV3	TRAJ42	CAVSFGGSQGNLIF	9	TRBV19	TRBJ2-7	CASSTRASYEQYF	8														1																							1	1
QT	TRAV3	TRAJ42	CAVSPLGGSQGNLIF	10	TRBV19	TRBJ2-7	CASSIRSSYEQYF	8														1																							1	1
QU	TRAV38-2/DV8	TRAJ30	CAYRSRQSNRDDKIIF	11	TRBV19	TRBJ1-5	CASSMFGGNNQPQHF	10														1																							1	1
QV	TRAV26-2	TRAJ42	CTPGGSQGNLIF	7	TRBV19	TRBJ2-7	CASSIRSSYEQYF	8														1																							1	1
QW	TRAV12-1	TRAJ42	CVVNLGGGSQGNLIF	10	TRBV19	TRBJ2-5	CASSIRSSETQYF	8														1																							1	1
QX	TRAV12-1	TRAJ34	CVVNSNTDKLIF	7	TRBV12-3;TRBV12-4	TRBJ1-1	CAILGYGSTEAFF	8														1																							1	1
QY	TRAV8-2	TRAJ23	CVVTLLYNQGGKLIF	10	TRBV27	TRBJ1-4	CASSFGMGSEKLFF	9														1																							1	1
QZ	-	-	-	-	TRBV19	TRBJ2-7	CASSIAREQYF	6															1																						1	1
RA	-	-	-	-	TRBV19	TRBJ1-2	CASSIGIYGYTF	7															1																						1	1
RB	-	-	-	-	TRBV19	TRBJ1-2	CASSIGTHGYTF	7															1																						1	1
RC	-	-	-	-	TRBV19	TRBJ1-5	CASSILSNQPQHF	8															1																						1	1
RD	-	-	-	-	TRBV19	TRBJ2-3	CASSLRSADTQYF	8															1																						1	1
RE	-	-	-	-	TRBV12-4	TRBJ1-2	CASSLVWQGYGYTF	9															1																						1	1
RF	-	-	-	-	TRBV19	TRBJ1-2	CASSMGLYGYTF	7															1																						1	1
RG	-	-	-	-	TRBV3-1	TRBJ1-5	CASSQAHRGINQPQHF	11															1																						1	1
RH	-	-	-	-	TRBV27	TRBJ2-7	CASSSLVMVAGQPYEQYF	13															1																						1	1
RI	-	-	-	-	TRBV19	TRBJ1-5	CASSTFDTSNQPQHF	10															1																						1	1
RJ	TRAV13-1	TRAJ42	CAASGGGSQGNLIF	9	TRBV19	TRBJ2-5	CASSIRAQETQYF	8															1																						1	1
RK	TRAV5	TRAJ42	CAESMGGGSQGNLIF	10	TRBV19	TRBJ2-3	CASSPRGGDTQYF	8															1																						1	1
RL	TRAV38-1	TRAJ52	CAFMRDAGGTSYGKLTF	12	TRBV19	TRBJ1-2	CASSIGYYGYTF	7															1																						1	1
RM	TRAV38-1	TRAJ52	CAFMTGAGGTSYGKLTF	12	TRBV19	TRBJ1-2	CASSQGSYGYTF	7															1																						1	1
RN	TRAV38-1	TRAJ52	CAFMTNAGGTSYGKLTF	12	TRBV19	TRBJ1-2	CASSIGIHGYTF	7															1																						1	1
RO	TRAV38-1	TRAJ52	CAFMTNAGGTSYGKLTF	12	TRBV19	TRBJ1-2	CASSQGSYGYTF	7															1																						1	1
RP	TRAV38-1	TRAJ52	CAFSLDAGGTSYGKLTF	12	TRBV19	TRBJ1-2	CASSIGVHGYTF	7															1																						1	1
RQ	TRAV24	TRAJ33	CAFTLQDSNYQLIW	9	-	-	-	-															1																						1	1
RR	TRAV27	TRAJ37	CAGADASGNTGKLIF	10	TRBV19	TRBJ2-7	CASSIRSAYEQYF	8															1																						1	1
RS	TRAV27	TRAJ30	CAGAGTRDDKIIF	8	TRBV19	TRBJ2-7	CASSIRSFYEQYF	8															1																						1	1
RT	TRAV27	TRAJ37	CAGAPGSGNTGKLIF	10	TRBV19	TRBJ1-5	CASSIMSNQPQHF	8															1																						1	1
RU	TRAV35	TRAJ27	CAGFEVNAGKSTF	8	TRBV19	TRBJ2-7	CASSARSNYEQYF	8															1																						1	1
RV	TRAV27	TRAJ42	CAGPGSQGNLIF	7	TRBV19	TRBJ2-7	CASSIRSSYEQYF	8															1																						1	1
RW	TRAV25	TRAJ42	CAGPVGGGSQGNLIF	10	TRBV19	TRBJ2-3	CASSGRSTDTQYF	8															1																						1	1
RX	TRAV25	TRAJ42	CAGSYGGSQGNLIF	9	TRBV19	TRBJ2-3	CASSIRSSDTQYF	8															1																						1	1
RY	TRAV27	TRAJ42	CAGTFGGSQGNLIF	9	TRBV19	TRBJ2-7	CASSTRSSYEQYF	8															1																						1	1
RZ	TRAV25	TRAJ42	CAGTYGGSQGNLIF	9	TRBV19	TRBJ2-3	CASSPRSTDTQYF	8															1																						1	1
SA	TRAV27	TRAJ42	CAGVGGGSQGNLIF	9	TRBV19	TRBJ2-7	CASSIRSSYEQYF	8															1																						1	1
SB	TRAV12-3	TRAJ52	CAMSENAGGTSYGKLTF	12	TRBV19	TRBJ1-2	CASSIGLYGYTF	7															1																						1	1
SC	TRAV8-6	TRAJ42	CAPGGSQGNLIF	7	TRBV19	TRBJ2-7	CASSIRSGYEQYF	8															1																						1	1
SD	TRAV13-1	TRAJ37	CAPPDGSGNTGKLIF	10	TRBV19	TRBJ1-1	CASSIRSGAYTEAFF	10															1																						1	1
SE	TRAV13-1	TRAJ28	CAPPDSGAGSYQLTF	10	TRBV19	TRBJ1-1	CASSINGGTNTEAFF	10															1																						1	1
SF	TRAV8-3	TRAJ29	CAVAEPPGNTPLVF	9	TRBV6-6	TRBJ2-5	CASSTFWGTEVEETQYF	12															1																						1	1
SG	TRAV8-3	TRAJ52	CAVGEDAGGTSYGKLTF	12	TRBV19	TRBJ1-2	CASSTGNYGYTF	7															1																						1	1
SH	TRAV12-2	TRAJ58	CAVKSRETSGSRLTF	10	TRBV20-1	TRBJ2-1	CSARDWAVPYNEQFF	10															1																						1	1
SI	TRAV8-1	TRAJ42	CAVNEGGGSQGNLIF	10	TRBV19	TRBJ2-7	CASSTRASYEQYF	8															1																						1	1
SJ	TRAV12-2	TRAJ42	CAVNRNGGSQGNLIF	10	TRBV19	TRBJ1-5	CASSIYSNQPQHF	8															1																						1	1
SK	TRAV21	TRAJ16	CAVRGGQKLLF	6	TRBV13	TRBJ2-7	CASSLSDRATERSYEQYF	13															1																						1	1
SL	TRAV12-2	TRAJ31	CAVRGSYNARLMF	8	TRBV27	TRBJ2-1	CASSLGFNEQFF	7															1																						1	1
SM	TRAV41	TRAJ49	CAVRSPNTGNQFYF	9	TRBV6-5	TRBJ2-1	CASNQGNEQFF	6															1																						1	1
SN	TRAV8-6	TRAJ31	CAVSDPENARLMF	8	TRBV19	TRBJ2-7	CASSIRSSYEQYF	8															1																						1	1
SO	TRAV22	TRAJ33	CAVSKAHMDSNYQLIW	11	TRBV19	TRBJ1-1	CASTPTGGNTEAFF	9															1																						1	1
SP	TRAV12-2	TRAJ47	CAVTLAEYGNKLVF	9	TRBV18	TRBJ2-7	CASSLTGTTYEQYF	9															1																						1	1
SQ	TRAV12-2	TRAJ20	CAVTPNDYKLSF	7	TRBV28	TRBJ1-2	CASRVRDRGRLDYGYTF	12															1																						1	1
SR	TRAV38-2/DV8	TRAJ52	CAYRSENAGGTSYGKLTF	13	TRBV19	TRBJ1-5	CASSVYSNQPQHF	8															1																						1	1
SS	TRAV38-2/DV8	TRAJ52	CAYSPNAGGTSYGKLTF	12	TRBV6-9	TRBJ2-2	CASRQWTGGTTGELFF	11															1																						1	1
ST	TRAV12-2	TRAJ45	CGDSGGGADGLTF	8	TRBV27	TRBJ2-2	CASSFGENTGELFF	9															1																						1	1
SU	TRAV4	TRAJ8	CLVGSGFQKLVF	7	TRBV9	TRBJ2-2	CASSPEGQSSNTGELFF	12															1																						1	1
SV	TRAV26-1	TRAJ45	CPLTIVGGGADGLTF	10	TRBV19	TRBJ1-1	CASSTGGTEAFF	7															1																						1	1
SW	-	-	-	-	TRBV5-6	TRBJ2-1	CASSFGAGNNEQFF	9																1																					1	1
SX	-	-	-	-	TRBV19	TRBJ2-3	CASSGRSTDTQYF	8																1																					1	1
SY	-	-	-	-	TRBV19	TRBJ1-1	CASSIFGHQNTEAFF	10																1																					1	1
SZ	TRAV27	TRAJ43	-	-	TRBV19	TRBJ1-5	CASSIFGNQPQHF	8																1																					1	1
TA	-	-	-	-	TRBV19	TRBJ1-1	CASSIGPYTEAFF	8																1																					1	1
TB	-	-	-	-	TRBV19	TRBJ2-7	CASSIRAGGEQYV	8																1																					1	1
TC	-	-	-	-	TRBV19	TRBJ2-1	CASSIRGGSSYNEQFF	11																1																					1	1
TD	-	-	-	-	TRBV19	TRBJ1-4	CASSIRSGNEKLFF	9																1																					1	1
TE	-	-	-	-	TRBV19	TRBJ2-1	CASSISSGTEQFF	8																1																					1	1
TF	TRAV12-2	TRAJ52	-	-	TRBV19	TRBJ2-1	CASSNVAGINEQFF	9																1																					1	1
TG	-	-	-	-	TRBV19	TRBJ2-1	CASSPGTSVNEQFF	9																1																					1	1
TH	-	-	-	-	TRBV19	TRBJ2-1	CASSTFGSSYNEQFF	10																1																					1	1
TI	-	-	-	-	TRBV19	TRBJ1-2	CASSTGVYGYTF	7																1																					1	1
TJ	-	-	-	-	TRBV19	TRBJ2-3	CASSTRSLDTQYF	8																1																					1	1
TK	-	-	-	-	TRBV19	TRBJ2-2	CASSTTVSGELFF	8																1																					1	1
TL	-	-	-	-	TRBV19	TRBJ2-3	CASSVFSADTQYF	8																1																					1	1
TM	-	-	-	-	TRBV6-5	TRBJ2-1	CASSYGQGIGEQFF	9																1																					1	1
TN	-	-	-	-	TRBV6-5	TRBJ2-1	CASSYPGQYNEQFF	9																1																					1	1
TO	TRAV13-1	TRAJ6	CAAIPGGGSYIPTF	9	TRBV19	TRBJ1-1	CASTIYQGAPTEAFF	10																1																					1	1
TP	TRAV23/DV6	TRAJ20	CAAKYSAEDNDYKLSF	11	TRBV19	TRBJ2-3	CASSGRSTDTQYF	8																1																					1	1
TQ	TRAV29/DV5	TRAJ53	CAAPGTPCNSGGSNYKLTF	14	TRBV19	TRBJ2-3	CASSSRSTDTQYF	8																1																					1	1
TR	TRAV41	TRAJ34	CAARSYNTDKLIF	8	TRBV19	TRBJ1-2	CASSTGAYGYTF	7																1																					1	1
TS	TRAV29/DV5	TRAJ42	CAAVNYGGSQGNLIF	10	TRBV11-3	TRBJ2-3	CASSLVDRSITDTQYF	11																1																					1	1
TT	TRAV38-1	TRAJ52	CAFMIGAGGTSYGKLTF	12	TRBV19	TRBJ1-2	CASSQGSYGYTF	7																1																					1	1
TU	TRAV38-1	TRAJ52	CAFMKNAGGTSYGKLTF	12	TRBV19	TRBJ1-2	CASSIGYYGYTF	7																1																					1	1
TV	TRAV38-1	TRAJ52	CAFMSNAGGTSYGKLTF	12	TRBV19	TRBJ1-2	CASSTGAYGYTF	7																1																					1	1
TW	TRAV38-1	TRAJ52	CAFMSSAGGTSYGKLTF	12	TRBV19	TRBJ1-2	CASSIGVYGYTF	7																1																					1	1
TX	TRAV38-1	TRAJ52	CAFMTNAGGTSYGKLTF	12	TRBV19	TRBJ1-2	CASSQGAYGYTF	7																1																					1	1
TY	TRAV38-1	TRAJ52	CAFMTNAGGTSYGKLTF	12	TRBV19	TRBJ1-2	CASSTGAYGYTF	7																1																					1	1
TZ	TRAV38-1	TRAJ52	CAFSEGAGGTSYGKLTF	12	TRBV19	TRBJ1-2	CASSTGIIGYTF	7																1																					1	1
UA	TRAV38-1	TRAJ52	CAFSTNAGGTSYGKLTF	12	TRBV19	TRBJ1-2	CASSIGIYGYTF	7																1																					1	1
UB	TRAV27	TRAJ42	CAGAGGGSQGNLIF	9	TRBV19	TRBJ2-3	CASSIRSSDTQYF	8																1																					1	1
UC	TRAV27	TRAJ42	CAGAGGGSQGNLIF	9	TRBV19	TRBJ2-3	CASSLRSTDTQYF	8																1																					1	1
UD	TRAV27	TRAJ42	CAGAHGGSQGNLIF	9	TRBV19	TRBJ1-5	CASSQRSSEPQHF	8																1																					1	1
UE	TRAV27	TRAJ42	CAGAHGGSQGNLIF	9	TRBV19	TRBJ2-3	CASSTRSTDTQYF	8																1																					1	1
UF	TRAV27	TRAJ42	CAGGGQEGSQGNLIF	10	TRBV19	TRBJ1-5	CASSIISNQPQHF	8																1																					1	1
UG	TRAV35	TRAJ43	CAGGSYNNNDMRF	8	TRBV19	TRBJ2-1	CASSMSSLDEQFF	8																1																					1	1
UH	TRAV25	TRAJ42	CAGVMGGGSQGNLIF	10	TRBV19	TRBJ2-3	CASSGRSTDTQYF	8																1																					1	1
UI	TRAV19	TRAJ6	CALSEASKAGGSYIPTF	12	TRBV19	TRBJ2-1	CASSIFVGRNEQFF	9																1																					1	1
UJ	TRAV19	TRAJ52	CALSEDSGRAGGTSYGKLTF	15	TRBV20-1	TRBJ2-7	CSAIGGLYEQYV	7																1																					1	1
UK	TRAV19	TRAJ21	CALSENNFNKFYF	8	TRBV19	TRBJ2-1	CAVGRSGSYNEQFF	9																1																					1	1
UL	TRAV12-3	TRAJ42	CAMGGDGGSQGNLIF	10	TRBV19	TRBJ2-7	CASSIRAGGEQYV	8																1																					1	1
UM	TRAV14/DV4	TRAJ9	CAMRDGGGGFKTIF	9	TRBV9	TRBJ2-1	CASSGDTGTTLYNEQFF	12																1																					1	1
UN	TRAV14/DV4	TRAJ52	CAMREDPGGTSYGKLTF	12	TRBV19	TRBJ1-5	CASSLYSNQPQHF	8																1																					1	1
UO	TRAV14/DV4	TRAJ42	CAMREGRYGGSQGNLIF	12	TRBV29-1	TRBJ2-5	CSVDRDRGLQETQYF	10																1																					1	1
UP	TRAV14/DV4	TRAJ52	CAMRGHAGGTSYGKLTF	12	TRBV19	TRBJ1-1	CASSIYSNTEAFF	8																1																					1	1
UQ	TRAV14/DV4	TRAJ16	CAMRIFSDGQKLLF	9	TRBV28	TRBJ2-1	CASTLSSSYNEQFF	9																1																					1	1
UR	TRAV12-3	TRAJ42	CAMSGDGGSQGNLIF	10	TRBV19	TRBJ1-5	CASSINSNQPQHF	8																1																					1	1
US	TRAV17	TRAJ42	CATDSHPKGGSQGNLIF	12	TRBV19	TRBJ1-5	CASSSTGIGSQPQHF	10																1																					1	1
UT	TRAV1-2	TRAJ30	CAVRSLLDDKIIF	8	TRBV20-1	TRBJ2-7	CSARGDRSYEQYV	8																1																					1	1
UU	TRAV8-6	TRAJ49	CAVSDPNTGNQFYF	9	TRBV5-6	TRBJ1-2	CASSSGTGLYGYTF	9																1																					1	1
UV	TRAV21	TRAJ48	CAVSGGSNFGNEKLTF	11	TRBV19	TRBJ2-2	CASSIYGNTGELFF	9																1																					1	1
UW	TRAV41	TRAJ34	CAVSGSNTDKLIF	8	TRBV27	TRBJ2-2	CASAYGLNTGELFF	9																1																					1	1
UX	TRAV41	TRAJ40	CAVSTSGTYKYIF	8	TRBV19	TRBJ2-1	CASSIYSYNEQFF	8																1																					1	1
UY	TRAV38-2/DV8	TRAJ41	CAYRSFSGYALNF	8	TRBV19	TRBJ1-1	CASSIGGREAFF	7																1																					1	1
UZ	TRAV38-2/DV8	TRAJ57	CAYRSQGGSEKLVF	9	TRBV4-1	TRBJ1-1	CASSQDGIGLFTEAFF	11																1																					1	1
VA	TRAV38-2/DV8	TRAJ52	CAYSEGAGGTSYGKLTF	12	-	-	-	-																1																					1	1
VB	TRAV38-2/DV8	TRAJ52	CAYSPNAGGTSYGKLTF	12	TRBV19	TRBJ1-2	CASSIGIYGYTF	7																1																					1	1
VC	TRAV38-2/DV8	TRAJ52	CAYSVAAGGTSYGKLTF	12	TRBV19	TRBJ1-2	CASSIGMYGYTF	7																1																					1	1
VD	TRAV38-2/DV8	TRAJ52	CAYTPNAGGTSYGKLTF	12	TRBV19	TRBJ1-2	CASSIGIYGYTF	7																1																					1	1
VE	TRAV26-1	TRAJ54	CIVRFHPIQGAQKLVF	11	TRBV19	TRBJ1-2	CASSMGSYGYTF	7																1																					1	1
VF	-	-	-	-	TRBV19	TRBJ2-3	CASSERSTDTQYF	8																	1																				1	1
VG	-	-	-	-	TRBV19	TRBJ1-2	CASSIGIHGYTF	7																	1																				1	1
VH	-	-	-	-	TRBV19	TRBJ2-3	CASSIGRSDADTQYF	10																	1																				1	1
VI	-	-	-	-	TRBV19	TRBJ1-2	CASSIGVHGYTF	7																	1																				1	1
VJ	TRAV2	TRAJ6	-	-	TRBV19	TRBJ2-1	CASSIHSGSNNEQFF	10																	1																				1	1
VK	-	-	-	-	TRBV19	TRBJ2-1	CASSLRQGLRNEQFF	10																	1																				1	1
VL	-	-	-	-	TRBV19	TRBJ1-5	CASSMYGGQPQHF	8																	1																				1	1
VM	-	-	-	-	TRBV19	TRBJ2-1	CASSYRSSNEQFF	8																	1																				1	1
VN	-	-	-	-	TRBV19	TRBJ2-3	CSSSSRSTDTQYF	8																	1																				1	1
VO	TRAV13-1	TRAJ43	CAAPRGNNNNDMRF	9	TRBV19	TRBJ1-1	CASSAYGGNTEAFF	9																	1																				1	1
VP	TRAV27	TRAJ47	CAASFMEYGNKLVF	9	TRBV18	TRBJ1-1	CASSQTGLNTEAFF	9																	1																				1	1
VQ	TRAV23/DV6	TRAJ33	CAASMDSNYQLIW	8	TRBV19	TRBJ2-3	CASSIGRSDADTQYF	10																	1																				1	1
VR	TRAV23/DV6	TRAJ26	CAAYGNYGQNFVF	8	TRBV6-6	TRBJ2-2	CASTAGRGTGELFF	9																	1																				1	1
VS	TRAV13-2	TRAJ42	CAERWGGGSQGNLIF	10	TRBV19	TRBJ2-5	CASSTRAGETQYF	8																	1																				1	1
VT	TRAV38-1	TRAJ52	CAFMKDAGGTSYGKLTF	12	TRBV19	TRBJ1-2	CASSTGYYGYTF	7																	1																				1	1
VU	TRAV38-1	TRAJ52	CAFMKGAGGTSYGKLTF	12	-	-	-	-																	1																				1	1
VV	TRAV27	TRAJ42	CAGAAGGGSQGNLIF	10	TRBV19	TRBJ2-1	CASSIRSTHEQFF	8																	1																				1	1
VW	TRAV27	TRAJ42	CAGAGSQGNLIF	7	TRBV19	TRBJ2-7	CASSSRSSYEQYF	8																	1																				1	1
VX	TRAV27	TRAJ37	CAGAHGSGNTGKLIF	10	TRBV19	TRBJ2-7	CASSVRSAYEQYF	8																	1																				1	1
VY	TRAV27	TRAJ42	CAGDLTLEAYGGSQGNLIF	14	TRBV19	TRBJ2-7	CASSIRSSYEQYF	8																	1																				1	1
VZ	TRAV27	TRAJ42	CAGGGSQGNLIF	7	TRBV19	TRBJ2-7	CASSTRSSYEQYF	8																	1																				1	1
WA	TRAV27	TRAJ42	CAGGVSQGNLIF	7	TRBV19	TRBJ2-7	CASSIRSSYEQYF	8																	1																				1	1
WB	TRAV25	TRAJ42	CAGNYGGSQGNLIF	9	TRBV19	TRBJ2-3	CASSQRSTDTQYF	8																	1																				1	1
WC	TRAV35	TRAJ52	CAGPPYAGGTSYGKLTF	12	TRBV19	TRBJ1-1	CASSIYGTGTKGTEAFF	12																	1																				1	1
WD	TRAV27	TRAJ37	CAGSSGNTGKLIF	8	TRBV19	TRBJ2-7	CASSIRSGYEQYF	8																	1																				1	1
WE	TRAV19	TRAJ29	CALGPELAPLVF	7	TRBV20-1	TRBJ2-1	CSARDTESRGSYNEQFF	12																	1																				1	1
WF	TRAV14/DV4	TRAJ36	CAMREADQTGANNLFF	11	TRBV2	TRBJ2-3	CASSDLDRAKGTDTQYF	12																	1																				1	1
WG	TRAV12-3	TRAJ42	CAMSGDGGSQGNLIF	10	-	-	-	-																	1																				1	1
WH	TRAV8-1	TRAJ37	CAPLSGNTGKLIF	8	TRBV19	TRBJ2-7	CASSSRSKYEQYF	8																	1																				1	1
WI	TRAV17	TRAJ42	CATDGGGGSQGNLIF	10	TRBV19	TRBJ2-3	CASSTRSTDTQYF	8																	1																				1	1
WJ	TRAV21	TRAJ22	CAVEISSGSARQLTF	10	TRBV19	TRBJ1-5	CASSLRSTQPQHF	8																	1																				1	1
WK	TRAV8-3	TRAJ42	CAVGASGGSQGNLIF	10	TRBV19	TRBJ2-7	CASSKRASVEQYF	8																	1																				1	1
WL	TRAV8-6	TRAJ42	CAVGGSQGNLIF	7	TRBV19	TRBJ2-7	CASSVRSSYEQYF	8																	1																				1	1
WM	TRAV12-2	TRAJ42	CAVNGGGGSQGNLIF	10	TRBV19	TRBJ1-1	CASSTRSSTEAFF	8																	1																				1	1
WN	TRAV8-6	TRAJ37	CAVTGNTGKLIF	7	TRBV19	TRBJ2-7	CASSIRSSYEQYF	8																	1																				1	1
WO	TRAV38-2/DV8	TRAJ52	CAYTPNAGGTSYGKLTF	12	TRBV19	TRBJ1-2	CASSVGVYGYTF	7																	1																				1	1
WP	TRAV34	TRAJ52	CGADKEGPGGTSYGKLTF	13	TRBV19	TRBJ2-1	CASSFQPSPYNEQFF	10																	1																				1	1
WQ	TRAV27	TRAJ42	CGGGGSQGNLIF	7	TRBV19	TRBJ2-7	CASSIRSSYEQYF	8																	1																				1	1
WR	TRAV30	TRAJ52	CGTEIRAGGTSYGKLTF	12	TRBV13	TRBJ1-3	CASSFGQGAVGNTIYF	11																	1																				1	1
WS	TRAV10	TRAJ20	CVVGIDNDYKLSF	8	TRBV23-1	TRBJ1-2	CASSPSFWDMGPYTF	10																	1																				1	1
WT	TRAV12-1	TRAJ42	CVVNIGGGSQGNLIF	10	TRBV19	TRBJ2-3	CASSIRSTDTQYF	8																	1																				1	1
WU	TRAV8-2	TRAJ42	CVVWGSQGNLIF	7	TRBV21-1	TRBJ1-2	CASSKGGRPYYGYTF	10																	1																				1	1
WV	-	-	-	-	TRBV10-3	TRBJ1-6	CAISEGQGSYNSPLHF	11																		1																			1	1
WW	-	-	-	-	TRBV19	TRBJ1-2	CASGPAYGYTF	6																		1																			1	1
WX	-	-	-	-	TRBV28	TRBJ2-5	CASSFLFSRTGRQETQYF	13																		1																			1	1
WY	-	-	-	-	TRBV19	TRBJ2-1	CASSIRLGYNEQFF	9																		1																			1	1
WZ	-	-	-	-	TRBV19	TRBJ1-5	CASSIYLMENQPQHF	10																		1																			1	1
XA	-	-	-	-	TRBV13	TRBJ1-1	CASSLYRQGWEAFF	9																		1																			1	1
XB	TRAV13-2	TRAJ10	-	-	TRBV19	TRBJ2-3	CASSRTSTDTQYF	8																		1																			1	1
XC	-	-	-	-	TRBV19	TRBJ1-2	CASSVGRVGYTF	7																		1																			1	1
XD	-	-	-	-	TRBV20-1	TRBJ2-7	CSARTVYEQYF	6																		1																			1	1
XE	TRAV29/DV5	TRAJ28	CAASAPGAGSYQLTF	10	TRBV9	TRBJ2-1	CASSDRDSYNEQFF	9																		1																			1	1
XF	TRAV13-1	TRAJ42	CAASGGGSQGNLIF	9	TRBV19	TRBJ2-3	CASSMFGTDTQYF	8																		1																			1	1
XG	TRAV35	TRAJ24	CAGPGSWGKLQF	7	TRBV19	TRBJ2-3	CASSTSSVDTQYF	8																		1																			1	1
XH	TRAV5	TRAJ39	CAGRPGNNAGNMLTF	10	TRBV19	TRBJ1-5	CASSTRGGQPQHF	8																		1																			1	1
XI	TRAV19	TRAJ34	CALSEADNTDKLIF	9	TRBV10-3	TRBJ1-2	CAISGGDRANYGYTF	10																		1																			1	1
XJ	TRAV19	TRAJ22	CALSGASGSARQLTF	10	TRBV19	TRBJ2-1	CASSTLAGAWNEQFF	10																		1																			1	1
XK	TRAV16	TRAJ52	CALSGIPNAGGTSYGKLTF	14	TRBV19	TRBJ1-1	CASSALLNTEAFF	8																		1																			1	1
XL	TRAV14/DV4	TRAJ11	CALSGYSTLTF	6	TRBV11-2	TRBJ1-4	CASSSIDETGSNEKLFF	12																		1																			1	1
XM	TRAV9-2	TRAJ52	CALSPDAGGTSYGKLTF	12	TRBV19	TRBJ1-2	CASSIGWHGYTF	7																		1																			1	1
XN	TRAV14/DV4	TRAJ23	CAMREFQGGKLIF	8	-	-	-	-																		1																			1	1
XO	TRAV14/DV4	TRAJ23	CAMRPLIYNQGGKLIF	11	TRBV4-3	TRBJ1-2	CASSQDEYGLIHYGYTF	12																		1																			1	1
XP	TRAV14/DV4	TRAJ23	CAMRPSMIYNQGGKLIF	12	TRBV3-1;TRBV3-2	TRBJ1-2	CASSQGGDYGYTF	8																		1																			1	1
XQ	TRAV17	TRAJ7	CASPYYGNNRLAF	8	-	-	-	-																		1																			1	1
XR	TRAV22	TRAJ52	CAVDAGGTSYGKLTF	10	TRBV19	TRBJ2-7	CASSIYSSYEQYF	8																		1																			1	1
XS	TRAV36/DV7	TRAJ32	CAVGGATNKLIF	7	TRBV18	TRBJ2-7	CASSLTGVGEQYF	8																		1																			1	1
XT	TRAV8-6	TRAJ15	CAVIHQAGTALIF	8	-	-	-	-																		1																			1	1
XU	TRAV3	TRAJ34	CAVRDLVTDKLIF	8	TRBV19	TRBJ1-6	CASSLPGAINSPLHF	10																		1																			1	1
XV	TRAV41	TRAJ33	CAVRWSMDSNYQLIW	10	TRBV19	TRBJ2-2	CASSILITGELFF	8																		1																			1	1
XW	TRAV8-6	TRAJ29	CAVSHPGNTPLVF	8	TRBV28	TRBJ2-1	CATFSGLYNEQFF	8																		1																			1	1
XX	TRAV38-2/DV8	TRAJ42	CAYRSFPTLGDFDKLIF	12	TRBV9	TRBJ1-1	CASSVGADIIMNTEAFF	12																		1																			1	1
XY	TRAV26-2	TRAJ24	CILRAWTDSWGKLQF	10	TRBV15	TRBJ2-6	CATSRAWDYGNPLSGNSGANVLTF	19																		1																			1	1
XZ	TRAV12-1	TRAJ4	CVVNMRVSGGYNKLIF	11	TRBV19	TRBJ1-2	CASSIFSGSGDGYTF	10																		1																			1	1
YA	-	-	-	-	TRBV19	TRBJ2-3	CASSAFGADTQYF	8																			1																		1	1
YB	-	-	-	-	TRBV19	TRBJ2-3	CASSMRSTDTQYF	8																			1																		1	1
YC	TRAV13-1	TRAJ42	CAASGGGSQGNLIF	9	TRBV19	TRBJ2-3	CASSGRAADTQYF	8																			1																		1	1
YD	TRAV5	TRAJ28	CAEGEGSGAGSYQLTF	11	TRBV9	TRBJ2-3	CASSVGKTSTDTQYF	10																			1																		1	1
YE	TRAV13-2	TRAJ18	CAENGGGSTLGRLYF	10	TRBV19	TRBJ2-3	CASSARSTDTQYF	8																			1																		1	1
YF	TRAV5	TRAJ42	CAENSGGGSQGNLIF	10	TRBV19	TRBJ2-7	CASSTRGGDEQYF	8																			1																		1	1
YG	TRAV38-1	TRAJ52	CAFMKDAGGTSYGKLTF	12	TRBV19	TRBJ1-2	CASSIGVHGYTF	7																			1																		1	1
YH	TRAV38-1	TRAJ52	CAFMVSAGGTSYGKLTF	12	TRBV19	TRBJ1-2	CASSQGAYGYTF	7																			1																		1	1
YI	TRAV25	TRAJ42	CAGNYGGSQGNLIF	9	TRBV19	TRBJ2-3	CASSMRSTDTQYF	8																			1																		1	1
YJ	TRAV27	TRAJ37	CAGVVGSSNTGKLIF	10	TRBV19	TRBJ2-7	CASSIRSAYEQYF	8																			1																		1	1
YK	TRAV12-2	TRAJ42	CAVNKGGGSQGNLIF	10	-	-	-	-																			1																		1	1
YL	TRAV8-6	TRAJ42	CAVTDGGSQGNLIF	9	TRBV19	TRBJ2-7	CASSIRSSYEQYF	8																			1																		1	1
YM	TRAV25	TRAJ42	CAVTGGGSQGNLIF	9	TRBV19	TRBJ2-2	CASSTRSTGELFF	8																			1																		1	1
YN	-	-	-	-	TRBV19	TRBJ2-7	CASSIRADYEQYF	8																				1																	1	1
YO	-	-	-	-	TRBV19	TRBJ2-3	CASSRRSTDTQYF	8																				1																	1	1
YP	-	-	-	-	TRBV19	TRBJ2-3	CASSTRSTDTQYF	8																				1																	1	1
YQ	-	-	-	-	TRBV19	TRBJ2-7	CATSVRASYEQYF	8																				1																	1	1
YR	TRAV25	TRAJ42	CAANYGGSQGNLIF	9	TRBV19	TRBJ2-2	CASSIRSTGELFF	8																				1																	1	1
YS	TRAV27	TRAJ42	CAASGSQGNLIF	7	TRBV19	TRBJ2-7	CASSIRSSYEQYF	8																				1																	1	1
YT	TRAV25	TRAJ42	CAATEGGSQGNLIF	9	TRBV19	TRBJ2-2	CASSARSTGELFF	8																				1																	1	1
YU	TRAV13-2	TRAJ42	CAENIGGGSQGNLIF	10	TRBV19	TRBJ2-3	CASSPRAGDTQYF	8																				1																	1	1
YV	TRAV27	TRAJ42	CAENYGGSQGNLIF	9	TRBV19	TRBJ2-7	CASSIRSSYEQYF	8																				1																	1	1
YW	TRAV38-1	TRAJ52	CAFMIGAGGTSYGKLTF	12	-	-	-	-																				1																	1	1
YX	TRAV38-1	TRAJ52	CAFMPGAGGTSYGKLTF	12	TRBV19	TRBJ1-2	CASSFGSYGYTF	7																				1																	1	1
YY	TRAV38-1	TRAJ52	CAFMTNAGGTSYGKLTF	12	TRBV19	TRBJ1-2	CATSTGSYGYTF	7																				1																	1	1
YZ	TRAV38-1	TRAJ12	CAFPLDSSYKLIF	8	TRBV9	TRBJ2-3	CASSVGGTSTDTQYF	10																				1																	1	1
ZA	TRAV38-1	TRAJ33	CAFRADSNYQLIW	8	TRBV3-1	TRBJ1-2	CASSQFLGGTEPYTF	10																				1																	1	1
ZB	TRAV38-1	TRAJ52	CAFSTNAGGTSYGKLTF	12	TRBV19	TRBJ1-2	CASSIGVYGYTF	7																				1																	1	1
ZC	TRAV27	TRAJ42	CAGAGGGSQGNLIF	9	TRBV19	TRBJ2-3	CASSIRSADTQYF	8																				1																	1	1
ZD	TRAV27	TRAJ42	CAGAGGGSQGNLIF	9	TRBV19	TRBJ2-3	CASSRRSTDTQYF	8																				1																	1	1
ZE	TRAV27	TRAJ42	CAGAGSQGNLIF	7	TRBV19	TRBJ2-7	CASSVRSSYEQYF	8																				1																	1	1
ZF	TRAV27	TRAJ42	CAGALGGSQGNLIF	9	TRBV19	TRBJ2-7	CASSTRSSYEQYF	8																				1																	1	1
ZG	TRAV27	TRAJ42	CAGATGGSQGNLIF	9	TRBV19	TRBJ1-6	CASSIRADSPLHF	8																				1																	1	1
ZH	TRAV25	TRAJ42	CAGAYGGSQGNLIF	9	TRBV19	TRBJ1-6	CASSPRSDSPLHF	8																				1																	1	1
ZI	TRAV27	TRAJ37	CAGGGSGNTGKLIF	9	TRBV19	TRBJ2-7	CASSIRSSYEQYF	8																				1																	1	1
ZJ	TRAV25	TRAJ42	CAGNYGGSQGNLIF	9	TRBV19	TRBJ2-2	CASSFRSTGELFF	8																				1																	1	1
ZK	TRAV25	TRAJ42	CAGNYGGSQGNLIF	9	TRBV19	TRBJ1-1	CASSQRSTSEAFF	8																				1																	1	1
ZL	TRAV27	TRAJ42	CAGPGSQGNLIF	7	TRBV19	TRBJ2-7	CASSSRSSYEQYF	8																				1																	1	1
ZM	TRAV25	TRAJ42	CAGQHGGSQGNLIF	9	TRBV19	TRBJ2-3	CASSPRSTDTQYF	8																				1																	1	1
ZN	TRAV27	TRAJ37	CAGSSGNTGKLIF	8	TRBV19	TRBJ2-1	CASSKLSRDEQFF	8																				1																	1	1
ZO	TRAV27	TRAJ42	CAGVGGGSQGNLIF	9	TRBV19	TRBJ2-7	CASSIRSAYEQYF	8																				1																	1	1
ZP	TRAV27	TRAJ42	CAGVYGGSQGNLIF	9	TRBV19	TRBJ2-7	CASSIRSSYEQYF	8																				1																	1	1
ZQ	TRAV25	TRAJ42	CAGVYGGSQGNLIF	9	TRBV19	TRBJ2-3	CASSMRSTDTQYF	8																				1																	1	1
ZR	TRAV24	TRAJ37	CALPGSGNTGKLIF	9	TRBV19	TRBJ2-3	CASSGRSADTQYF	8																				1																	1	1
ZS	TRAV27	TRAJ42	CALPGSQGNLIF	7	TRBV19	TRBJ2-7	CASSTRSSYEQYF	8																				1																	1	1
ZT	TRAV19	TRAJ45	CALSEASMYSGGGADGLTF	14	TRBV19	TRBJ2-1	CASSTLRGPYNEQFF	10																				1																	1	1
ZU	TRAV19	TRAJ40	CALSVTSGTYKYIF	9	-	-	-	-																				1																	1	1
ZV	TRAV19	TRAJ27	CALSVTSGTYKYIF	9	TRBV19	TRBJ1-2	CASSVGVHGTF	6																				1																	1	1
ZW	TRAV14/DV4	TRAJ52	CAMREDPGGTSYGKLTF	12	TRBV19	TRBJ1-5	CASSIYSNQPQHF	8																				1																	1	1
ZX	TRAV14/DV4	TRAJ33	CAMREGQGSNYQLIW	10	TRBV9	TRBJ2-3	CASSVGGTSTDTQYF	10																				1																	1	1
ZY	TRAV17	TRAJ42	CATDAGGGSQGNLIF	10	TRBV19	TRBJ2-3	CASSIRSTDTQYF	8																				1																	1	1
ZZ	TRAV17	TRAJ42	CATDAGGGSQGNLIF	10	TRBV19	TRBJ2-1	CASSMYAGYNEQFF	9																				1																	1	1
AAA	TRAV17	TRAJ42	CATDGGGGSQGNLIF	10	TRBV19	TRBJ2-3	CASSGRSTDTQYF	8																				1																	1	1
AAB	TRAV20	TRAJ42	CAVGGSQGNLIF	7	TRBV19	TRBJ2-7	CASGGAGSYEQYF	8																				1																	1	1
AAC	TRAV12-2	TRAJ42	CAVNIGGGSQGNLIF	10	TRBV19	TRBJ1-5	CASSPRSGEPQHF	8																				1																	1	1
AAD	TRAV21	TRAJ27	CAVPNTNAGKSTF	8	TRBV19	TRBJ1-4	CASSTRAGNEKLFF	9																				1																	1	1
AAE	TRAV3	TRAJ36	CAVRDGTGANNLFF	9	TRBV19	TRBJ2-4	CASSGTGVDIQYF	8																				1																	1	1
AAF	TRAV3	TRAJ36	CAVRDGTGANNLFF	9	TRBV19	TRBJ2-2	CASSIVSTGELFF	8																				1																	1	1
AAG	TRAV38-2/DV8	TRAJ57	CAYRSAQGGSEKLVF	10	TRBV19	TRBJ2-1	CASSLIAGGYNEQFF	10																				1																	1	1
AAH	TRAV38-2/DV8	TRAJ57	CAYRSPGGVGGSEKLVF	12	TRBV19	TRBJ2-1	CASSIIGGSYNEQFF	10																				1																	1	1
AAI	TRAV38-2/DV8	TRAJ52	CAYSTNAGGTSYGKLTF	12	TRBV19	TRBJ1-2	CASSIGLYGYTF	7																				1																	1	1
AAJ	TRAV38-2/DV8	TRAJ27	CAYTNAGKSTF	6	TRBV9	TRBJ1-1	CASSPTYPPEAFF	8																				1																	1	1
AAK	TRAV30	TRAJ42	CGTVPGGSQGNLIF	9	TRBV19	TRBJ2-3	CASSGRSTDTQYF	8																				1																	1	1
AAL	TRAV12-1	TRAJ42	CVVNLGGGSQGNLIF	10	TRBV19	TRBJ2-7	CASSIRASYEQYF	8																				1																	1	1
AAM	TRAV8-2	TRAJ41	CVVSDRESNSGYALNF	11	TRBV19	TRBJ1-1	CASSIYSLNTEAFF	9																				1																	1	1
AAN	TRAV10	TRAJ20	CVVSPMDDYKLSF	8	TRBV9	TRBJ1-4	CASSVGGNSNEKLFF	10																				1																	1	1
AAO	-	-	-	-	TRBV19	TRBJ1-5	CASSIVSNQPQHF	8																					1																1	1
AAP	-	-	-	-	TRBV19	TRBJ2-1	CASTPYAGGHNEQFF	10																					1																1	1
AAQ	-	-	-	-	TRBV24-1	TRBJ2-5	CATSDPSTSGRSGGQETQYF	15																					1																1	1
AAR	-	-	-	-	TRBV20-1	TRBJ2-3	CSAIARELTVADTQYF	11																					1																1	1
AAS	TRAV22	TRAJ15	CAALNQAGTALIF	8	TRBV19	TRBJ2-6	CASSIFTGANVLTF	9																					1																1	1
AAT	TRAV27	TRAJ27	CAGANTNAGKSTF	8	TRBV19	TRBJ2-7	CASSIRSSYEQYF	8																					1																1	1
AAU	TRAV27	TRAJ42	CAGGGSQGNLIF	7	-	-	-	-																					1																1	1
AAV	TRAV27	TRAJ27	CAGGGTNAGKSTF	8	TRBV19	TRBJ2-1	CASSIVGGSYNEQFF	10																					1																1	1
AAW	TRAV35	TRAJ58	CAGPTQETSGSRLTF	10	TRBV19	TRBJ2-2	CASSIFHTGELFF	8																					1																1	1
AAX	TRAV35	TRAJ30	CAGQIILMNRDDKIIF	11	TRBV19	TRBJ2-2	CASSIQGAGELFF	8																					1																1	1
AAY	TRAV19	TRAJ35	CALSEAGGFGNVLHC	10	TRBV19	TRBJ2-1	CASSITSGSYNEQFF	10																					1																1	1
AAZ	TRAV19	TRAJ44	CALSPVAGTASKLTF	10	TRBV19	TRBJ2-3	CATASSSTDTQYF	8																					1																1	1
ABA	TRAV14/DV4	TRAJ52	CAMREGPGGTSYGKLTF	12	TRBV19	TRBJ1-1	CASSILSNTEAFF	8																					1																1	1
ABB	TRAV14/DV4	TRAJ54	CAMREWQGAQKLVF	9	TRBV19	TRBJ2-3	CASSIAGDTQYF	7																					1																1	1
ABC	TRAV14/DV4	TRAJ4	CAMTEFSGGYNKLIF	10	TRBV20-1	TRBJ1-5	CSAKQVDSNQPQHF	9																					1																1	1
ABD	TRAV25	TRAJ42	CASAGGGGSQGNLIF	10	TRBV19	TRBJ1-5	CASSIVSNQPQHF	8																					1																1	1
ABE	TRAV24	TRAJ44	CASNTGTASKLTF	8	TRBV19	TRBJ1-3	CASSIIGSGNTIYF	9																					1																1	1
ABF	TRAV17	TRAJ28	CATATYSGAGSYQLTF	11	TRBV19	TRBJ2-1	CASSWIGGSSYNEQFF	11																					1																1	1
ABG	TRAV22	TRAJ49	CAVDPKSLNTGNQFYF	11	TRBV19	TRBJ2-5	CASSIFHTETQYF	8																					1																1	1
ABH	TRAV3	TRAJ36	CAVRDGTGANNLFF	9	-	-	-	-																					1																1	1
ABI	TRAV3	TRAJ16	CAVRERVSDGQKLLF	10	TRBV19	TRBJ1-3	CASSIFGNTIYF	7																					1																1	1
ABJ	TRAV8-6	TRAJ28	CAVSGGPGAGSYQLTF	11	TRBV6-5	TRBJ2-1	CASSYSSSSAGEQFF	10																					1																1	1
ABK	TRAV1-2	TRAJ38	CAVYGAGNNRKLIW	9	TRBV19	TRBJ2-1	CASTPYEGGHNEQFF	10																					1																1	1
ABL	TRAV30	TRAJ42	CGTAIDGGSQGNLIF	10	TRBV19	TRBJ2-3	CASSKRSTDTQYF	8																					1																1	1
ABM	TRAV3	TRAJ37	CAAPPSNTGKLIF	8	TRBV19	TRBJ2-3	CASSTRAADTQYF	8																						1															1	1
ABN	TRAV29/DV5	TRAJ47	CAASEVYGNKLVF	8	TRBV19	TRBJ2-7	CASSIRSSYEQYF	8																						1															1	1
ABO	TRAV13-1	TRAJ37	CAASQGSSNTGKLIF	10	TRBV19	TRBJ1-1	CASSFYGTGNTEAFF	10																						1															1	1
ABP	TRAV13-1	TRAJ42	CAATGGGSQGNLIF	9	TRBV19	TRBJ2-2	CASSIRSAGELFF	8																						1															1	1
ABQ	TRAV23/DV6	TRAJ58	CAATLEETSGSRLTF	10	TRBV19	TRBJ1-5	CASSIYSNSNQPQHF	10																						1															1	1
ABR	TRAV13-2	TRAJ42	CAENLGGGSQGNLIF	10	TRBV19	TRBJ1-3	CASSGRSGNTIYF	8																						1															1	1
ABS	TRAV38-1	TRAJ52	CAFMTNAGGTSYGKLTF	12	TRBV19	TRBJ1-2	CASSIGNYGYTF	7																						1															1	1
ABT	TRAV27	TRAJ37	CAGAAGSSNTGKLIF	10	TRBV19	TRBJ2-7	CASSIRAAYEQYF	8																						1															1	1
ABU	TRAV27	TRAJ42	CAGADGGSQGNLIF	9	TRBV19	TRBJ2-2	CASSSRSAGELFF	8																						1															1	1
ABV	TRAV27	TRAJ42	CAGAGGGSQGNLIF	9	TRBV19	TRBJ2-2	CASSIRATGELFF	8																						1															1	1
ABW	TRAV27	TRAJ42	CAGAGGGSQGNLIF	9	TRBV19	TRBJ2-7	CASSTRSGTGQYF	8																						1															1	1
ABX	TRAV27	TRAJ37	CAGGGSSNTGKLIF	9	-	-	-	-																						1															1	1
ABY	TRAV20	TRAJ36	CAGSSTGANNLFF	8	TRBV18	TRBJ1-1	CASSRTGGWDTEAFF	10																						1															1	1
ABZ	TRAV9-2	TRAJ13	CAHLTGGYQKVTF	8	TRBV27	TRBJ2-5	CASSFGQGSETQYF	9																						1															1	1
ACA	TRAV12-2	TRAJ47	CALEAAEYGNKLVF	9	-	-	-	-																						1															1	1
ACB	TRAV19	TRAJ40	CALSGRITSGTYKYIF	11	TRBV19	TRBJ2-1	CASSILAGSYNEQFF	10																						1															1	1
ACC	TRAV9-2	TRAJ42	CALSLGGGSQGNLIF	10	TRBV19	TRBJ2-1	CASSIFGGSTYNEQFF	11																						1															1	1
ACD	TRAV3	TRAJ36	CAVRLLSGANNLFF	9	TRBV29-1	TRBJ2-1	CSVEGEQFF	4																						1															1	1
ACE	TRAV20	TRAJ49	CAVSNTGNQFYF	7	TRBV19	TRBJ1-2	CASSIGVYGYTF	7																						1															1	1
ACF	TRAV25	TRAJ42	CAVSYGGSQGNLIF	9	TRBV19	TRBJ2-3	CASSIRSTDTQYF	8																						1															1	1
ACG	TRAV12-2	TRAJ13	CAVVNSGGYQKVTF	9	-	-	-	-																						1															1	1
ACH	TRAV38-2/DV8	TRAJ52	CAYGQGAGGTSYGKLTF	12	TRBV19	TRBJ1-2	CASSIGWAGYTF	7																						1															1	1
ACI	TRAV40	TRAJ40	CLLETRLGASGTYKYIF	12	TRBV19	TRBJ1-2	CASSIGYYGYTF	7																						1															1	1
ACJ	TRAV8-2	TRAJ42	CVAPGSQGNLIF	7	TRBV19	TRBJ2-7	CASSIRSSYEQYF	8																						1															1	1
ACK	-	-	-	-	TRBV19	TRBJ2-5	CASSIRSQETQYF	8																							1														1	1
ACL	TRAV38-1	TRAJ52	CAFMTNAGGTSYGKLTF	12	TRBV19	TRBJ1-2	CASSVGSYGYTF	7																							1														1	1
ACM	TRAV38-1	TRAJ52	CAFMVNAGGTSYGKLTF	12	TRBV19	TRBJ2-5	CASSIRSQETQYF	8																							1														1	1
ACN	TRAV27	TRAJ42	CAGAGGGSQGNLIF	9	TRBV19	TRBJ2-2	CASSGRSTGELFF	8																							1														1	1
ACO	TRAV27	TRAJ37	CAGASGSSNTGKLIF	10	TRBV19	TRBJ2-7	CASSTRSAYEQYF	8																							1														1	1
ACP	TRAV19	TRAJ6	CALSEAGTGGSYIPTF	11	TRBV19	TRBJ1-5	CASSIFGGQPQHF	8																							1														1	1
ACQ	TRAV16	TRAJ33	CALSSIMDSNYQLIW	10	TRBV19	TRBJ2-7	CASSIRSSYEQYF	8																							1														1	1
ACR	TRAV14/DV4	TRAJ52	CAMRGDPGGTSYGKLTF	12	TRBV19	TRBJ2-7	CASSIRSSYEQYF	8																							1														1	1
ACS	TRAV8-6	TRAJ16	CAVSDRPEFSDGQKLLF	12	TRBV19	TRBJ2-1	CASSMRSSYNEQFF	9																							1														1	1
ACT	TRAV8-6	TRAJ23	CAVSSQGGKLIF	7	TRBV19	TRBJ2-7	CASSIRSSYEQYF	8																							1														1	1
ACU	-	-	-	-	TRBV6-1	TRBJ1-2	CAIQTGWDFWDGYTF	10																								1													1	1
ACV	-	-	-	-	TRBV2	TRBJ2-7	CASSEAHYEQYF	7																								1													1	1
ACW	-	-	-	-	TRBV19	TRBJ1-1	CASSIGGTEAFF	7																								1													1	1
ACX	-	-	-	-	TRBV19	TRBJ2-1	CASSIGLGEQFF	7																								1													1	1
ACY	-	-	-	-	TRBV19	TRBJ1-1	CASSIGTTREGAFF	9																								1													1	1
ACZ	-	-	-	-	TRBV28	TRBJ1-6	CASSPTGVGSPLHF	9																								1													1	1
ADA	-	-	-	-	TRBV4-1	TRBJ2-5	CASSQVDGAVKVETQYF	12																								1													1	1
ADB	TRAV13-1	TRAJ23	CAASIGQGGKLIF	8	TRBV19	TRBJ2-1	CASSQGEGNEQFF	8																								1													1	1
ADC	TRAV13-2	TRAJ12	CAEKPPLKDSSYKLIF	11	TRBV19	TRBJ1-5	CASSIFGAGNQPQHF	10																								1													1	1
ADD	TRAV13-2	TRAJ36	CAETSPKTGANNLFF	10	TRBV19	TRBJ2-1	CASSIYEGGYNEQFF	10																								1													1	1
ADE	TRAV38-1	TRAJ28	CAFIGARSFYSGAGSYQLTF	15	TRBV25-1	TRBJ2-7	CASSPGWEQYF	6																								1													1	1
ADF	TRAV38-1	TRAJ52	CAFMSNAGGTSYGKLTF	12	TRBV19	TRBJ1-2	CASSMGSYGYTF	7																								1													1	1
ADG	TRAV35	TRAJ33	CAGQAPSMDSNYQLIW	11	TRBV19	TRBJ2-7	CASSISGPGEQYF	8																								1													1	1
ADH	TRAV27	TRAJ42	CAGTMGGSQGNLIF	9	TRBV19	TRBJ2-7	CASSIRSSYEQYF	8																								1													1	1
ADI	TRAV19	TRAJ52	CALSGAGGTSYGKLTF	11	TRBV19	TRBJ1-5	CASSHFMTGGQPQHF	10																								1													1	1
ADJ	TRAV19	TRAJ48	CALSPDISNFGNEKLTF	12	TRBV19	TRBJ1-1	CASSPTGWVTREAFF	10																								1													1	1
ADK	TRAV12-3	TRAJ42	CAMSGHGGSQGNLIF	10	TRBV19	TRBJ2-5	CASSIRSTETQYF	8																								1													1	1
ADL	TRAV17	TRAJ57	CATASQGGSEKLVF	9	TRBV19	TRBJ2-1	CASSIYSYNEQFF	8																								1													1	1
ADM	TRAV17	TRAJ27	CATDEDYTNAGKSTF	10	TRBV19	TRBJ1-5	CASSIGGSGNQPQHF	10																								1													1	1
ADN	TRAV8-6	TRAJ42	CAVAGSQGNLIF	7	TRBV19	TRBJ2-7	CASSSRSSYEQYF	8																								1													1	1
ADO	TRAV22	TRAJ42	CAVDSGGGSQGNLIF	10	TRBV19	TRBJ2-7	CASSIRSSYEQYF	8																								1													1	1
ADP	TRAV8-3	TRAJ52	CAVGENAGGTSYGKLTF	12	TRBV19	TRBJ1-2	CASSIGLHGYTF	7																								1													1	1
ADQ	TRAV41	TRAJ47	CAVNPMEYGNKLVF	9	TRBV18	TRBJ1-1	CASSPVGVGEAFF	8																								1													1	1
ADR	TRAV12-2	TRAJ53	CAVNSSPGSSNYKLTF	11	TRBV19	TRBJ1-1	CASSQLSNTEAFF	8																								1													1	1
ADS	TRAV8-4	TRAJ42	CAVSDHGRNGGSQGNLIF	13	TRBV19	TRBJ2-3	CASSILSTDTQYF	8																								1													1	1
ADT	TRAV8-6	TRAJ53	CAVSGGSNYKLTF	8	TRBV13	TRBJ1-1	CASSSRAEAFF	6																								1													1	1
ADU	-	-	-	-	TRBV19	TRBJ2-7	CASSAYHSYEQYF	8																									1												1	1
ADV	-	-	-	-	TRBV28	TRBJ2-3	CASSFLRGSTDTQYF	10																									1												1	1
ADW	-	-	-	-	TRBV19	TRBJ2-1	CASSGLAGLNEQFF	9																									1												1	1
ADX	-	-	-	-	TRBV19	TRBJ2-1	CASSGRAGNEQFF	8																									1												1	1
ADY	-	-	-	-	TRBV28	TRBJ2-1	CASSGTEFF	4																									1												1	1
ADZ	-	-	-	-	TRBV19	TRBJ2-7	CASSIRAAYEQYF	8																									1												1	1
AEA	-	-	-	-	TRBV19	TRBJ1-2	CASSNTVNYGYTF	8																									1												1	1
AEB	-	-	-	-	TRBV19	TRBJ1-1	CASSPTGGAGTEAFF	10																									1												1	1
AEC	TRAV13-1	TRAJ10	CAAIILTGGGNKLTF	10	TRBV19	TRBJ2-1	CASSIHSGGNNEQFF	10																									1												1	1
AED	TRAV25	TRAJ42	CAANYGGSQGNLIF	9	TRBV19	TRBJ2-2	CALVVSGPTGELFF	9																									1												1	1
AEE	TRAV27	TRAJ42	CAGADGGSQGNLIF	9	TRBV19	TRBJ2-2	CASSTRSSGELFF	8																									1												1	1
AEF	TRAV27	TRAJ37	CAGASGSSNTGKLIF	10	TRBV19	TRBJ2-7	CASSIRAAYEQYF	8																									1												1	1
AEG	TRAV35	TRAJ42	CAGQLGGGSQGNLIF	10	TRBV19	TRBJ2-5	CASSIRSSETQYF	8																									1												1	1
AEH	TRAV27	TRAJ42	CAGTFGGSQGNLIF	9	TRBV19	TRBJ2-7	CASSIRSSYEQYF	8																									1												1	1
AEI	TRAV6	TRAJ42	CALDGSQGNLIF	7	TRBV19	TRBJ2-3	CASSIRSSDTQYF	8																									1												1	1
AEJ	TRAV19	TRAJ49	CALSELGLNTGNQFYF	11	TRBV19	TRBJ2-1	CASSISGTSYNEQFF	10																									1												1	1
AEK	TRAV12-2	TRAJ42	CAVAPGGGSQGNLIF	10	TRBV19	TRBJ2-7	CASSIRSSYEQYF	8																									1												1	1
AEL	TRAV22	TRAJ20	CAVHINDYKLSF	7	TRBV19	TRBJ2-7	CASSTFLLDEQYF	8																									1												1	1
AEM	TRAV12-2	TRAJ6	CAVKGGSYIPTF	7	TRBV4-3	TRBJ1-5	CASSQDVGSWNQPQHF	11																									1												1	1
AEN	TRAV38-2/DV8	TRAJ58	CAYINGPGETSGSRLTF	12	-	-	-	-																									1												1	1
AEO	TRAV38-2/DV8	TRAJ43	CAYRVFVNNNDMRF	9	TRBV19	TRBJ2-1	CASSILAGGYNEQFF	10																									1												1	1
AEP	-	-	-	-	TRBV5-6	TRBJ1-5	CASSFAVGPQHF	7																										1											1	1
AEQ	-	-	-	-	TRBV19	TRBJ1-3	CASSIFSGNTIYF	8																										1											1	1
AER	-	-	-	-	TRBV19	TRBJ1-2	CASSSGAYGYTF	7																										1											1	1
AES	-	-	-	-	TRBV19	TRBJ2-7	CASSSRSAYEQYF	8																										1											1	1
AET	-	-	-	-	TRBV19	TRBJ1-5	CASSTGQPQHF	6																										1											1	1
AEU	TRAV13-1	TRAJ58	CAAFPGGETSGSRLTF	11	TRBV19	TRBJ2-3	CASSTLATDTQYF	8																										1											1	1
AEV	TRAV38-1	TRAJ52	CAFMINAGGTSYGKLTF	12	TRBV19	TRBJ1-2	CASSIGVHGYTF	7																										1											1	1
AEW	TRAV38-1	TRAJ52	CAFMTNAGGTSYGKLTF	12	-	-	-	-																										1											1	1
AEX	TRAV27	TRAJ42	CAGGGSGGSQGNLIF	10	TRBV19	TRBJ2-7	CASSIRSSYEQYF	8																										1											1	1
AEY	TRAV19	TRAJ29	CALSEAARKNSGNTPLVF	13	TRBV19	TRBJ2-1	CASSIFGGGLNEQFF	10																										1											1	1
AEZ	TRAV19	TRAJ58	CALSEETSGSRLTF	9	TRBV20-1	TRBJ2-7	CSATGDPSYEQYF	8																										1											1	1
AFA	TRAV21	TRAJ31	CAPDGGNNARLMF	8	TRBV19	TRBJ2-3	CASSIYSKDTQYF	8																										1											1	1
AFB	TRAV38-2/DV8	TRAJ54	CAYRGGLQGAQKLVF	10	TRBV13	TRBJ1-3	CASSRGLSSGNTIYF	10																										1											1	1
AFC	TRAV34	TRAJ52	CGADMEGAGGTSYGKLTF	13	-	-	-	-																										1											1	1
AFD	TRAV38-1	TRAJ52	CAFMLGAGGTSYGKLTF	12	TRBV19	TRBJ1-2	CASSIGSYGYTF	7																											1										1	1
AFE	TRAV25	TRAJ42	CAGNYGGSQGNLIF	9	TRBV19	TRBJ2-4	CASSMRSSDIQYF	8																											1										1	1
AFF	TRAV25	TRAJ42	CAGSTGGSQGNLIF	9	TRBV19	TRBJ2-3	CASSSRSTDTQYF	8																											1										1	1
AFG	TRAV9-2	TRAJ30	CALLRGDKIIF	6	TRBV27	TRBJ2-7	CASSFGQGLEQYF	8																											1										1	1
AFH	TRAV14/DV4	TRAJ24	CAMREGTGATTDSWGKLQF	14	TRBV19	TRBJ2-1	CASSIIATSTEQFF	9																											1										1	1
AFI	TRAV12-3	TRAJ26	CAMSAGNYGQNFVF	9	TRBV25-1	TRBJ2-3	CASARDRDNTQYF	8																											1										1	1
AFJ	TRAV38-2/DV8	TRAJ37	CAYSEPGNTGKLIF	9	TRBV19	TRBJ1-5	CASSTYSNQPQHF	8																											1										1	1
AFK	-	-	-	-	TRBV12-3;TRBV12-4	TRBJ2-5	CASMARGWEETQYF	9																												1									1	1
AFL	-	-	-	-	TRBV4-1	TRBJ2-5	CASRKTGGGETQYF	9																												1									1	1
AFM	-	-	-	-	TRBV6-4	TRBJ2-2	CASSDSVETGELFF	9																												1									1	1
AFN	-	-	-	-	TRBV18	TRBJ2-2	CASSHRQWEGLAGELFF	12																												1									1	1
AFO	-	-	-	-	TRBV13	TRBJ2-7	CASSLSLGVRAHEQYF	11																												1									1	1
AFP	-	-	-	-	TRBV4-1	TRBJ2-7	CASSQDPAREQYF	8																												1									1	1
AFQ	-	-	-	-	TRBV4-1	TRBJ2-3	CASSQDYSLYFH*GTDTQYF	15																												1									1	1
AFR	-	-	-	-	TRBV2	TRBJ2-1	CASSSWTGDEQFF	8																												1									1	1
AFS	TRAV29/DV5	TRAJ49	CAASANTGNQFYF	8	TRBV14	TRBJ2-3	CASSLTSGVADTQYF	10																												1									1	1
AFT	TRAV5	TRAJ9	CAENPPDTGGFKTIF	10	TRBV5-5	TRBJ2-5	CASSLSTGGGLGETQYF	12																												1									1	1
AFU	TRAV5	TRAJ41	CAESGSGYALNF	7	TRBV30	TRBJ1-1	CALQGEVLNTEAFF	9																												1									1	1
AFV	TRAV5	TRAJ39	CAESYPNNAGNMLTF	10	TRBV19	TRBJ2-7	CASSIPTGAEQYF	8																												1									1	1
AFW	TRAV38-1	TRAJ47	CAFSMEYGNKLVF	8	TRBV6-5	TRBJ1-1	CASETRRTAYDTEAFF	11																												1									1	1
AFX	TRAV25	TRAJ38	CAGGLWAGNNRKMIW	10	TRBV19	TRBJ2-7	CASSLDFAYEQYF	8																												1									1	1
AFY	TRAV27	TRAJ6	CAGRTSGGSYIPTF	9	TRBV15	TRBJ2-3	CATSRDLGATDTQYF	10																												1									1	1
AFZ	TRAV9-2	TRAJ20	CALDDYKLSF	5	-	-	-	-																												1									1	1
AGA	TRAV19	TRAJ22	CALRPASGLRQLTF	9	TRBV27	TRBJ1-1	CASSFGGTEAFF	7																												1									1	1
AGB	TRAV19	TRAJ20	CALRVGDYKLSF	7	TRBV27	TRBJ2-2	CASSLHLLRGLNTGELFF	13																												1									1	1
AGC	TRAV19	TRAJ20	CALSEASDYKLSF	8	TRBV6-4	TRBJ2-7	CARRGGSYEQYF	7																												1									1	1
AGD	TRAV19	TRAJ36	CALSEASTGANNLFF	10	TRBV9	TRBJ2-3	CASSVALAGGSTDTQYF	12																												1									1	1
AGE	TRAV9-2	TRAJ40	CALSLGTYKYIF	7	TRBV12-3;TRBV12-4	TRBJ1-1	CASSRSTGDTEAFF	9																												1									1	1
AGF	TRAV19	TRAJ29	CALTHSGNTPLVF	8	TRBV29-1	TRBJ2-5	CSFGQGAETQYF	7																												1									1	1
AGG	TRAV21	TRAJ28	CARSNPGAGSYQLTF	10	TRBV12-3;TRBV12-4	TRBJ1-6	CASTRDSYNSPLHF	9																												1									1	1
AGH	TRAV17	TRAJ8	CATDSMNTGFQKLVF	10	TRBV14	TRBJ2-3	CASSHLMSTDTQYF	9																												1									1	1
AGI	TRAV1-2	TRAJ30	CAVANRDDKIIF	7	-	-	-	-																												1									1	1
AGJ	TRAV8-3	TRAJ54	CAVDTPGVQGAQKLVF	11	TRBV15	TRBJ2-7	CATSRDWYEQYF	7																												1									1	1
AGK	TRAV1-2	TRAJ33	CAVRDSNYQLIW	7	TRBV6-4	TRBJ2-3	CASSDSTSGGRDTQYF	11																												1									1	1
AGL	TRAV21	TRAJ42	CAVRSGGSQGNLIF	9	-	-	-	-																												1									1	1
AGM	TRAV26-2	TRAJ33	CILDTWDSNYQLIW	9	TRBV9	TRBJ2-3	CASSGGLAGSTDTQYF	11																												1									1	1
AGN	TRAV12-1	TRAJ10	CVVISTGGGNKLTF	9	TRBV6-6	TRBJ1-1	CASSPQVEAFF	6																												1									1	1
AGO	-	-	-	-	TRBV19	TRBJ2-1	CASSIFGGPYNEQFF	10																													1								1	1
AGP	-	-	-	-	TRBV19	TRBJ1-5	CASSIFSANNQPQHF	10																													1								1	1
AGQ	-	-	-	-	TRBV19	TRBJ1-1	CASSILSMNTEAFF	9																													1								1	1
AGR	-	-	-	-	TRBV11-2	TRBJ2-4	CASSLISASGGIKNIQYF	13																													1								1	1
AGS	-	-	-	-	TRBV3-1;TRBV3-2	TRBJ1-2	CASSPGEGDYGYTF	9																													1								1	1
AGT	-	-	-	-	TRBV3-1;TRBV3-2	TRBJ1-5	CASSQCRGFWTQPQHF	11																													1								1	1
AGU	-	-	-	-	TRBV19	TRBJ2-1	CASSTIAGGRNEQFF	10																													1								1	1
AGV	-	-	-	-	TRBV19	TRBJ1-5	CASTPMSGGNQPQHF	10																													1								1	1
AGW	TRAV29/DV5	TRAJ47	CAASEREYGNKLVF	9	TRBV18	TRBJ2-7	CASSLTGVVREQYF	9																													1								1	1
AGX	TRAV13-1	TRAJ49	CAASSSTGNQFYF	8	TRBV19	TRBJ1-1	CASRFGFSEAFF	7																													1								1	1
AGY	TRAV38-1	TRAJ52	CAFMKSAGGTSYGKLTF	12	TRBV19	TRBJ1-2	CACSQGSYGYTF	7																													1								1	1
AGZ	TRAV35	TRAJ31	CAGLGYNARLMF	7	TRBV27	TRBJ1-2	CASSSGLGVGYTF	8																													1								1	1
AHA	TRAV35	TRAJ53	CAGLQESGGSNYKLTF	11	TRBV19	TRBJ2-3	CASSIMVTDTQYF	8																													1								1	1
AHB	TRAV35	TRAJ37	CAGPDGSSNTGKLIF	10	TRBV19	TRBJ2-2	CASSVFSVGELFF	8																													1								1	1
AHC	TRAV35	TRAJ58	CAGPETSGSRLTF	8	TRBV19	TRBJ1-1	CASSIFANTEAFF	8																													1								1	1
AHD	TRAV35	TRAJ37	CAGQTGNTGKLIF	8	TRBV19	TRBJ2-1	CASSSAATGLEQFF	9																													1								1	1
AHE	TRAV35	TRAJ42	CAGRADYGGSQGNLIF	11	-	-	-	-																													1								1	1
AHF	TRAV14/DV4	TRAJ5	CALTTGRRALTF	7	-	-	-	-																													1								1	1
AHG	TRAV22	TRAJ30	CALVPNRDDKIIF	8	TRBV19	TRBJ1-2	CASTPLGAPYGYTF	9																													1								1	1
AHH	TRAV17	TRAJ42	CATDGGGGSQGNLIF	10	TRBV19	TRBJ2-3	CASSHRSTDTQYF	8																													1								1	1
AHI	TRAV8-6	TRAJ43	CAVSDGSDMRF	6	TRBV18	TRBJ2-7	CASSHPGDEQYF	7																													1								1	1
AHJ	TRAV21	TRAJ11	CAVSGYSTLTF	6	-	-	-	-																													1								1	1
AHK	TRAV38-2/DV8	TRAJ30	CAYRSGMNRDDKIIF	10	TRBV12-3;TRBV12-4	TRBJ2-6	CASSLATVVSGANVLTF	12																													1								1	1
AHL	TRAV29/DV5	TRAJ37	CGGRTGNTGKLIF	8	TRBV19	TRBJ1-5	CASSISSGQPQHF	8																													1								1	1
AHM	-	-	-	-	TRBV10-2	TRBJ1-1	CASGYGPDEAFF	7																														1							1	1
AHN	TRAV2	TRAJ9	-	-	TRBV6-1	TRBJ1-1	CASSDYAANTEAFF	9																														1							1	1
AHO	-	-	-	-	TRBV19	TRBJ1-1	CASSIHSGGVEAFF	9																														1							1	1
AHP	-	-	-	-	TRBV19	TRBJ2-1	CASSIVQGAYNEQFF	10																														1							1	1
AHQ	-	-	-	-	TRBV19	TRBJ2-3	CASSKRSTDTQYF	8																														1							1	1
AHR	-	-	-	-	TRBV19	TRBJ2-1	CASSLTSGNNEQFF	9																														1							1	1
AHS	-	-	-	-	TRBV19	TRBJ1-4	CASSVFFRSKLFF	8																														1							1	1
AHT	-	-	-	-	TRBV6-5	TRBJ2-1	CASSYIGGGYNEQFF	10																														1							1	1
AHU	TRAV13-1	TRAJ22	CAASPLGGSARQLTF	10	TRBV19	TRBJ1-3	CASSIFGGSGNTIYF	10																														1							1	1
AHV	TRAV13-1	TRAJ42	CAATGSQGNLIF	7	TRBV19	TRBJ2-5	CASSIRSSETQYF	8																														1							1	1
AHW	TRAV24	TRAJ39	CAFIHKDNAGNMLTF	10	TRBV19	TRBJ1-1	CASSTFLGAEAFF	8																														1							1	1
AHX	TRAV27	TRAJ42	CAGAGGGSQGNLIF	9	TRBV19	TRBJ2-3	CASSQRSTDTQYF	8																														1							1	1
AHY	TRAV27	TRAJ37	CAGAGGSSNTGKLIF	10	TRBV19	TRBJ2-7	CASSIRSAYEQYF	8																														1							1	1
AHZ	TRAV27	TRAJ42	CAGALTRDGGSQGNLIF	12	TRBV19	TRBJ2-4	CASSTISLDIQYF	8																														1							1	1
AIA	TRAV35	TRAJ34	CAGLSTDKLIF	6	TRBV19	TRBJ2-1	CASSIFGINEQFF	8																														1							1	1
AIB	TRAV25	TRAJ42	CAGNYGGSQGNLIF	9	TRBV19	TRBJ2-2	CASSGRSTGELFF	8																														1							1	1
AIC	TRAV35	TRAJ58	CAGTFQETSGSRLTF	10	TRBV19	TRBJ2-1	CASSIHSLNEQFF	8																														1							1	1
AID	TRAV27	TRAJ42	CAGTNGGSQGNLIF	9	TRBV19	TRBJ2-2	CASSKRSTGELFF	8																														1							1	1
AIE	TRAV19	TRAJ33	CALSEAGMDSNYQLIW	11	TRBV19	TRBJ1-5	CASSIHAGNQPQHF	9																														1							1	1
AIF	TRAV19	TRAJ6	CALSEAGTGGSYIPTF	11	TRBV19	TRBJ1-1	CASSFFGGREAFF	8																														1							1	1
AIG	TRAV19	TRAJ48	CALSEARRFGNEKLTF	11	TRBV19	TRBJ2-5	CASSPIAQETQYF	8																														1							1	1
AIH	TRAV19	TRAJ45	CALSEGVGGGADGLTF	11	-	-	-	-																														1							1	1
AII	TRAV14/DV4	TRAJ5	CAMREGVGTGRRALTF	11	TRBV20-1	TRBJ1-5	CRGQGSNQPQHF	7																														1							1	1
AIJ	TRAV14/DV4	TRAJ52	CAMREPPNAGGTSYGKLTF	14	TRBV19	TRBJ1-5	CASSIFDSSNQPQHF	10																														1							1	1
AIK	TRAV14/DV4	TRAJ39	CAMRVWRNAGNMLTF	10	TRBV6-1	TRBJ1-4	CASSESYRGEKLFF	9																														1							1	1
AIL	TRAV14/DV4	TRAJ8	CAMTENTGFQKLVF	9	-	-	-	-																														1							1	1
AIM	TRAV12-2	TRAJ37	CASDGSSNTGKLIF	9	TRBV19	TRBJ2-5	CASSSRSRETQYF	8																														1							1	1
AIN	TRAV12-2	TRAJ37	CASDGSSNTGKLIF	9	TRBV19	TRBJ2-7	CASSVRSRYEQYF	8																														1							1	1
AIO	TRAV25	TRAJ42	CASSGDGGSQGNLIF	10	TRBV19	TRBJ2-3	CASSRRSTDTQYF	8																														1							1	1
AIP	TRAV17	TRAJ45	CATDISGGGADGLTF	10	TRBV25-1	TRBJ2-7	CASSDLTVEYF	6																														1							1	1
AIQ	TRAV1-1	TRAJ5	CAVAGGRRALTF	7	-	-	-	-																														1							1	1
AIR	TRAV8-6	TRAJ5	CAVAVRRALTF	6	-	-	-	-																														1							1	1
AIS	TRAV2	TRAJ28	CAVESFSGAGSYQLTF	11	TRBV19	TRBJ2-3	CASSIYSGDTQYF	8																														1							1	1
AIT	TRAV8-3	TRAJ37	CAVGAGSSNTGKLIF	10	TRBV19	TRBJ1-2	CASSTQGLYYGYTF	9																														1							1	1
AIU	TRAV36/DV7	TRAJ44	CAVGGTASKLTF	7	-	-	-	-																														1							1	1
AIV	TRAV39	TRAJ52	CAVGLESAGGTSYGKLTF	13	TRBV19	TRBJ1-5	CASSILSNQPQHF	8																														1							1	1
AIW	TRAV21	TRAJ11	CAVKGYSTLTF	6	TRBV12-4	TRBJ1-2	CASSDALGVSNYGYTF	11																														1							1	1
AIX	TRAV41	TRAJ27	CAVLNAGKSTF	6	TRBV6-2	TRBJ1-4	CASSYNRDRETSNEKLFF	13																														1							1	1
AIY	TRAV8-1	TRAJ3	CAVLRGYSSASKIIF	10	TRBV5-1	TRBJ2-5	CASSSGQGERETQYF	10																														1							1	1
AIZ	TRAV1-2	TRAJ31	CAVRDRNNARLMF	8	TRBV9	TRBJ2-1	CASSVAGGDEQFF	8																														1							1	1
AJA	TRAV38-2/DV8	TRAJ54	CAYRVIQGAQKLVF	9	TRBV27	TRBJ1-5	CASSLFFYSNQPQHF	10																														1							1	1
AJB	TRAV26-2	TRAJ50	CILRDVKGGDMLKTSYDKVIF	16	TRBV19	TRBJ1-3	CASSIYSGNTIYF	8																														1							1	1
AJC	TRAV26-2	TRAJ42	CILRGSQGNLIF	7	TRBV19	TRBJ1-4	CASSWFTRSEKLFF	9																														1							1	1
AJD	TRAV26-2	TRAJ18	CILSRGSTLGRLYF	9	TRBV27	TRBJ1-1	CASSLWMNTEAFF	8																														1							1	1
AJE	TRAV12-1	TRAJ17	CVVIKAAGNKLTF	8	TRBV6-7	TRBJ1-2	CASNNKDRGYGYTF	9																														1							1	1
AJF	TRAV12-1	TRAJ9	CVVPRGGGGFKTIF	9	-	-	-	-																														1							1	1
AJG	TRAV12-1	TRAJ9	CVVPRGGGGFKTIF	9	TRBV6-1	TRBJ1-1	CASSDYAANTEAFF	9																														1							1	1
AJH	-	-	-	-	TRBV19	TRBJ2-2	CASSLRSTGELFL	8																															1						1	1
AJI	-	-	-	-	TRBV19	TRBJ2-3	CASSMRSADTQYF	8																															1						1	1
AJJ	TRAV13-2	TRAJ42	CAENEGGGSQGNLIF	10	TRBV19	TRBJ2-5	CASSQRSGETQYF	8																															1						1	1
AJK	TRAV27	TRAJ42	CAGATGGSQGNLIF	9	TRBV19	TRBJ2-2	CASSIRSAGELFF	8																															1						1	1
AJL	TRAV27	TRAJ42	CAGGHGGSQGNLIF	9	TRBV19	TRBJ1-5	CASSMSAANQPQHF	9																															1						1	1
AJM	TRAV19	TRAJ37	CALVPYGSSNTGKLIF	11	TRBV19	TRBJ2-5	CASSVRSGETQYF	8																															1						1	1
AJN	TRAV24	TRAJ22	CAPKDRLSGSARQLTF	11	TRBV19	TRBJ1-1	CASSWTLNTEAFF	8																															1						1	1
AJO	-	-	-	-	TRBV19	TRBJ2-1	CASSIRSGNEQFF	8																																1					1	1
AJP	-	-	-	-	TRBV13	TRBJ2-7	CASSSTGTTNYEQYF	10																																1					1	1
AJQ	-	-	-	-	TRBV28	TRBJ1-6	CASSTRDLAKSSYNSPLHF	14																																1					1	1
AJR	-	-	-	-	TRBV19	TRBJ2-2	CASSVRADGELFF	8																																1					1	1
AJS	TRAV38-1	TRAJ52	CAFMVNAGGTSYGKLTF	12	TRBV19	TRBJ1-2	CASSIGSYGYTF	7																																1					1	1
AJT	TRAV27	TRAJ42	CAGADGGSQGNLIF	9	TRBV19	TRBJ1-5	CASSPRSAEPQHF	8																																1					1	1
AJU	TRAV27	TRAJ37	CAGADGSSNTGKLIF	10	TRBV19	TRBJ2-7	CASSMRSAYEQYF	8																																1					1	1
AJV	TRAV27	TRAJ37	CAGAWDTGKLIF	7	TRBV19	TRBJ2-1	CASSIRSSVEQFF	8																																1					1	1
AJW	TRAV35	TRAJ23	CAGFPIYNQGGKLIF	10	TRBV19	TRBJ2-3	CASSIVSADTQYF	8																																1					1	1
AJX	TRAV8-6	TRAJ42	CAMGGSQGNLIF	7	TRBV19	TRBJ2-7	CASSIRSSYEQYF	8																																1					1	1
AJY	TRAV8-4	TRAJ42	CAV*GSQGNLIF	7	TRBV19	TRBJ2-7	CASSIRSAYEQYF	8																																1					1	1
AJZ	-	-	-	-	TRBV19	TRBJ2-1	CASSIAAYNEQFF	8																																	1				1	1
AKA	-	-	-	-	TRBV19	TRBJ2-1	CASSIGQRAFF	6																																	1				1	1
AKB	-	-	-	-	TRBV19	TRBJ1-2	CASSIGSHGYTF	7																																	1				1	1
AKC	-	-	-	-	TRBV19	TRBJ2-7	CASSIISGYEQYF	8																																	1				1	1
AKD	-	-	-	-	TRBV19	TRBJ1-5	CASSITGNSNQPQHF	10																																	1				1	1
AKE	-	-	-	-	TRBV19	TRBJ1-5	CASSIYGSSNQPQHF	10																																	1				1	1
AKF	-	-	-	-	TRBV3-1;TRBV3-2	TRBJ1-1	CASSQEGVEAFF	7																																	1				1	1
AKG	-	-	-	-	TRBV3-1;TRBV3-2	TRBJ2-7	CASSQGPPGQGMKKQYF	12																																	1				1	1
AKH	-	-	-	-	TRBV19	TRBJ2-7	CASSSRASYEQYF	8																																	1				1	1
AKI	TRAV19	TRAJ13	CALSDGSGGYQKVTF	10	TRBV4-3	TRBJ2-3	CASSQDPSPSTDTQYF	11																																	1				1	1
AKJ	TRAV19	TRAJ11	CALSEAGSGYSTLTF	10	TRBV11-1	TRBJ2-4	CASSLQGGPKNIQYF	10																																	1				1	1
AKK	TRAV19	TRAJ29	CALSESWNSGNTPLVF	11	-	-	-	-																																	1				1	1
AKL	TRAV14/DV4	TRAJ9	CAMRGGFKTIF	6	TRBV11-2	TRBJ2-1	CASNSGLAIEEQFF	9																																	1				1	1
AKM	TRAV12-3	TRAJ42	CAMSGSGGSQGNLIF	10	TRBV19	TRBJ1-5	CASSGRSNQPQHF	8																																	1				1	1
AKN	TRAV17	TRAJ45	CATDVMTGGGADGLTF	11	TRBV19	TRBJ2-7	CASSIYHRGGFYEQYF	11																																	1				1	1
AKO	TRAV1-2	TRAJ13	CAVRPLYSGGYQKVTF	11	TRBV6-6	TRBJ2-4	CASSYHNTNKNIQYF	10																																	1				1	1
AKP	TRAV12-2	TRAJ20	CAVTKGDYKLSF	7	TRBV19	TRBJ1-2	CASSHFQGASYGYTF	10																																	1				1	1
AKQ	TRAV21	TRAJ15	CAVYNQAGTALIF	8	TRBV25-1	TRBJ2-7	CASSEYLGTAYEQYF	10																																	1				1	1
AKR	TRAV26-2	TRAJ35	CILSPGGGFGNVLHC	10	TRBV25-1	TRBJ1-1	CASISDREGTEAFF	9																																	1				1	1
AKS	TRAV26-1	TRAJ36	CIVRVTGANNLFF	8	TRBV19	TRBJ2-7	CASSFFDGSYEQYF	9																																	1				1	1
AKT	TRAV4	TRAJ34	CLVGDPYNTDKLIF	9	TRBV4-1	TRBJ1-2	CASSQGWSDSFYGYTF	11																																	1				1	1
AKU	-	-	-	-	TRBV27	TRBJ2-2	CASSFGQGTGELFF	9																																		1			1	1
AKV	-	-	-	-	TRBV19	TRBJ1-1	CASSHTGVITEAFF	9																																		1			1	1
AKW	-	-	-	-	TRBV19	TRBJ1-1	CASSIFHTAGEGAFF	10																																		1			1	1
AKX	-	-	-	-	TRBV19	TRBJ2-7	CASSIGTVQYF	6																																		1			1	1
AKY	-	-	-	-	TRBV19	TRBJ2-2	CASSLRAAGELFF	8																																		1			1	1
AKZ	-	-	-	-	TRBV19	TRBJ2-7	CASSPRGGIEQYF	8																																		1			1	1
ALA	TRAV25	TRAJ42	CAAAYGGSQGNLIF	9	TRBV19	TRBJ2-3	CASSTRSTDTQYF	8																																		1			1	1
ALB	TRAV25	TRAJ42	CAANYGGSQGNLIF	9	-	-	-	-																																		1			1	1
ALC	TRAV25	TRAJ42	CAANYGGSQGNLIF	9	TRBV19	TRBJ2-3	CASSIRSTDTQYF	8																																		1			1	1
ALD	TRAV29/DV5	TRAJ45	CAASASGGGADGLTF	10	TRBV27	TRBJ2-7	CASSLGWGFGEQYF	9																																		1			1	1
ALE	TRAV25	TRAJ32	CAAYGGATNKLIF	8	TRBV19	TRBJ1-1	CASSSTGGGITEAFF	10																																		1			1	1
ALF	TRAV27	TRAJ42	CADGGSQGNLIF	7	TRBV19	TRBJ2-7	CASSVRSSYEQYF	8																																		1			1	1
ALG	TRAV38-1	TRAJ20	CAFMITLNDYKLSF	9	TRBV19	TRBJ2-1	CASSINGGAYNEQFF	10																																		1			1	1
ALH	TRAV38-1	TRAJ52	CAFMKGAGGTSYGKLTF	12	TRBV23-1	TRBJ2-5	CASSQLGRSWETQYF	10																																		1			1	1
ALI	TRAV27	TRAJ27	CAGESNAGKSTF	7	TRBV19	TRBJ2-7	CASSPRGGYEQYF	8																																		1			1	1
ALJ	TRAV12-3	TRAJ37	CAGGDTGKLIF	6	TRBV27	TRBJ2-2	CASSLFAGTGELFF	9																																		1			1	1
ALK	TRAV25	TRAJ42	CAGNYGGSQGNLIF	9	TRBV19	TRBJ2-3	CASSIRSTDTQYF	8																																		1			1	1
ALL	TRAV27	TRAJ42	CAGSGSQGNLIF	7	TRBV19	TRBJ2-7	CASSIRSSYEQYF	8																																		1			1	1
ALM	TRAV25	TRAJ42	CAGVDGGSQGNLIF	9	TRBV19	TRBJ1-1	CASSILAQSEAFF	8																																		1			1	1
ALN	TRAV9-2	TRAJ20	CALHDYKLSF	5	TRBV6-5	TRBJ2-2	CASSSTGAGELFF	8																																		1			1	1
ALO	TRAV19	TRAJ49	CALSEANTGNQFYF	9	TRBV19	TRBJ2-1	CASSVFSGAYNEQFF	10																																		1			1	1
ALP	TRAV12-3	TRAJ47	CAMITMEYGNKLVF	9	TRBV7-3	TRBJ2-3	CASSLAGGPLDTQYF	10																																		1			1	1
ALQ	TRAV12-3	TRAJ42	CAMSGDGGSQGNLIF	10	TRBV19	TRBJ2-7	CASSSRAAYEQYF	8																																		1			1	1
ALR	TRAV17	TRAJ42	CATDGGGGSQGNLIF	10	TRBV19	TRBJ2-1	CASSNLAGLNEQFF	9																																		1			1	1
ALS	TRAV8-4	TRAJ43	CAVSVDDMRF	5	TRBV10-2	TRBJ2-7	CATSTGTYEQYF	7																																		1			1	1
ALT	TRAV8-6	TRAJ54	CAVVIQGAQKLVF	8	TRBV19	TRBJ2-7	CASSILGLPGPYEQYF	11																																		1			1	1
ALU	TRAV12-2	TRAJ9	CAVYDNTGGFKTIF	9	TRBV27	TRBJ1-1	CASSFTGSTEAFF	8																																		1			1	1
ALV	TRAV10	TRAJ29	CVVSANSGNTPLVF	9	TRBV10-3	TRBJ2-1	CAISQNIDEQFF	7																																		1			1	1
ALW	-	-	-	-	TRBV19	TRBJ1-5	CASSMYGGSNQPQHF	10																																			1		1	1
ALX	-	-	-	-	TRBV19	TRBJ1-5	CASSSFGGRPQHF	8																																			1		1	1
ALY	-	-	-	-	TRBV19	TRBJ2-1	CASTPTGVNEQFF	8																																			1		1	1
ALZ	TRAV25	TRAJ54	CAGQGAQKLVF	6	TRBV13	TRBJ2-3	CASSPGLGLDTQYF	9																																			1		1	1
AMA	TRAV14/DV4	TRAJ42	CAMSKGRGSQGNLIF	10	TRBV19	TRBJ2-3	CASSMSGVPTDTQYF	10																																			1		1	1
AMB	TRAV36/DV7	TRAJ56	CAVYNYTGANSKLTF	10	TRBV19	TRBJ1-5	CASSTFDSNQPQHF	9																																			1		1	1
AMC	TRAV10	TRAJ17	CVVRMIKAAGNKLTF	10	-	-	-	-																																			1		1	1
AMD	TRAV10	TRAJ37	CVVSTYGSSNTGKLIF	11	TRBV19	TRBJ1-1	CASSMGSGSYGEAFF	10																																			1		1	1
AME	-	-	-	-	TRBV19	TRBJ2-3	CASTGLWVGTDTQYF	10																																				1	1	1
AMF	-	-	-	-	TRBV19	TRBJ2-1	CASSIIGGAYNEQFF	10	1																																				1	1
AMG	-	-	-	-	TRBV19	TRBJ2-6	CASSIVGSGANVLTF	10	1																																				1	1
AMH	-	-	-	-	TRBV19	TRBJ2-7	CASSLAAGAEQYF	8	1																																				1	1
AMI	-	-	-	-	TRBV27	TRBJ2-1	CASSLAGGRNEQFF	9	1																																				1	1
AMJ	-	-	-	-	TRBV27	TRBJ2-5	CASSLFRGQETQYF	9	1																																				1	1
AMK	-	-	-	-	TRBV12-3;TRBV12-4	TRBJ2-1	CASSLGLANEQFF	8	1																																				1	1
AML	-	-	-	-	TRBV19	TRBJ1-5	CASSPSSNQPQHF	8	1																																				1	1
AMM	-	-	-	-	TRBV19	TRBJ2-1	CASTRLAGGFNEQFF	10	1																																				1	1
AMN	-	-	-	-	TRBV20-1	TRBJ2-7	CSARGDWNYEQYF	8	1																																				1	1
AMO	-	-	-	-	TRBV20-1	TRBJ2-3	CSASGLWTGADTQYF	10	1																																				1	1
AMP	TRAV29/DV5	TRAJ20	CAASANDYKLSF	7	TRBV28	TRBJ2-3	CASSFGGGAWTDTQYF	11	1																																				1	1
AMQ	TRAV13-2	TRAJ33	CAEIPNMDSNYQLIW	10	TRBV27	TRBJ1-6	CASSQGWDSPLHF	8	1																																				1	1
AMR	TRAV13-2	TRAJ15	CAENQGQAGTALIF	9	TRBV19	TRBJ2-1	CASSIVGSGYNEQFF	10	1																																				1	1
AMS	TRAV13-2	TRAJ17	CAEVKAAGNKLTF	8	TRBV5-8	TRBJ2-1	CASSLEGGGTDNEQFF	11	1																																				1	1
AMT	TRAV38-1	TRAJ33	CAFMDSNYQLIW	7	TRBV24-1	TRBJ2-3	CATRTSGSGAGTDTQYF	12	1																																				1	1
AMU	TRAV8-3	TRAJ6	CAGASGGSYIPTF	8	TRBV19	TRBJ1-1	CASRGGEAFF	5	1																																				1	1
AMV	TRAV12-2	TRAJ26	CAGDNYGQNFVF	7	TRBV5-5	TRBJ2-3	CASSLTGGTDTQYF	9	1																																				1	1
AMW	TRAV27	TRAJ33	CAGLKMDSNYQLIW	9	TRBV4-3	TRBJ2-3	CASSQDPAGSITDTQYF	12	1																																				1	1
AMX	TRAV19	TRAJ52	CALSEADAGGTSYGKLTF	13	TRBV28	TRBJ1-2	CASSFLRFYGYTF	8	1																																				1	1
AMY	TRAV9-2	TRAJ23	CALYNQGGKLIF	7	TRBV28	TRBJ2-7	CASSFFARGQGTYEQYF	12	1																																				1	1
AMZ	TRAV14/DV4	TRAJ44	CAMRGYTGTASKLTF	10	TRBV19	TRBJ1-1	CASGQGAFF	4	1																																				1	1
ANA	TRAV14/DV4	TRAJ26	CAMTGNYGQNFVF	8	TRBV6-6	TRBJ2-3	CASSPGAGGDTQYF	9	1																																				1	1
ANB	TRAV38-1	TRAJ43	CASDMRF	2	-	-	-	-	1																																				1	1
ANC	TRAV3	TRAJ8	CAVRDMNTGFQKLVF	10	TRBV20-1	TRBJ2-3	CSARPWSTDTQYF	8	1																																				1	1
AND	TRAV1-2	TRAJ16	CAVRSSDGQKLLF	8	-	-	-	-	1																																				1	1
ANE	TRAV3	TRAJ28	CAVRVYSGAGSYQLTF	11	TRBV19	TRBJ1-1	CASNSGLLEAFF	7	1																																				1	1
ANF	TRAV8-6	TRAJ39	CAVSEKAGNMLTF	8	TRBV10-2	TRBJ2-7	CASSELSGSGQEQYF	10	1																																				1	1
ANG	TRAV26-2	TRAJ40	CILITSGTYKYIF	8	TRBV19	TRBJ1-5	CASGWVGQPQHF	7	1																																				1	1
ANH	TRAV38-2/DV8	TRAJ45	CVHSGGGADGLTF	8	TRBV28	TRBJ2-7	CASSFARAYEQYF	8	1																																				1	1
ANI	TRAV8-2	TRAJ8	CVVSENTGFQKLVF	9	TRBV13	TRBJ2-3	CASSSTGTSGSTDTQYF	12	1																																				1	1
ANJ	-	-	-	-	TRBV30	TRBJ1-5	CACSGTEDQPQHF	8		1																																			1	1
ANK	-	-	-	-	TRBV19	TRBJ2-1	CASRAGVGNEQFF	8		1																																			1	1
ANL	-	-	-	-	TRBV19	TRBJ1-1	CASSAVLGNTEAFF	9		1																																			1	1
ANM	-	-	-	-	TRBV25-1	TRBJ2-1	CASSEGTSSYNEQFF	10		1																																			1	1
ANN	-	-	-	-	TRBV27	TRBJ2-7	CASSFGSGGYEQYF	9		1																																			1	1
ANO	-	-	-	-	TRBV19	TRBJ2-2	CASSIAPTGELFF	8		1																																			1	1
ANP	-	-	-	-	TRBV19	TRBJ2-2	CASSIQGGGELFF	8		1																																			1	1
ANQ	-	-	-	-	TRBV27	TRBJ1-1	CASSLGQGTEAFF	8		1																																			1	1
ANR	-	-	-	-	TRBV7-9	TRBJ1-2	CASSLWEDYGYTF	8		1																																			1	1
ANS	-	-	-	-	TRBV5-4	TRBJ1-1	CASSPRGPNTEAFF	9		1																																			1	1
ANT	-	-	-	-	TRBV10-2	TRBJ2-3	CASSVRSGEMDTQYF	10		1																																			1	1
ANU	-	-	-	-	TRBV4-1	TRBJ2-4	CASSYGQGGTIQYF	9		1																																			1	1
ANV	TRAV29/DV5	TRAJ31	CAASATRLMF	5	TRBV7-2	TRBJ2-2	CASSLYGGGTGELFF	10		1																																			1	1
ANW	TRAV13-1	TRAJ45	CAASDYSGGGADGLTF	11	TRBV28	TRBJ2-1	CAISGGQGRREQFF	9		1																																			1	1
ANX	TRAV24	TRAJ20	CAFYWSNDYKLSF	8	TRBV7-2	TRBJ2-1	CASSLYSSNEQFF	8		1																																			1	1
ANY	TRAV27	TRAJ31	CAGEMRARLMF	6	TRBV12-3;TRBV12-4	TRBJ2-2	CASSPYWTAAGELFF	10		1																																			1	1
ANZ	TRAV27	TRAJ37	CAGHSGSGNTGKLIF	10	TRBV19	TRBJ2-1	CASSLTSVSEQFF	8		1																																			1	1
AOA	TRAV35	TRAJ37	CAGHTSNTGKLIF	8	TRBV19	TRBJ2-1	CASSIVSINEQFF	8		1																																			1	1
AOB	TRAV19	TRAJ39	CALSEARGNAGNMLTF	11	TRBV19	TRBJ2-1	CASSIGGSSYNEQFF	10		1																																			1	1
AOC	TRAV9-2	TRAJ20	CALSEDKLSF	5	TRBV6-5	TRBJ1-2	CASSYPGHYGYTF	8		1																																			1	1
AOD	TRAV12-3	TRAJ6	CAPAGSYIPTF	6	TRBV25-1	TRBJ1-1	CASSGQLNTEAFF	8		1																																			1	1
AOE	TRAV16	TRAJ53	CAPMGSNYKLTF	7	TRBV19	TRBJ1-5	CASSPSSNQPQHF	8		1																																			1	1
AOF	TRAV41	TRAJ33	CAVGMDSNYQLIW	8	TRBV27	TRBJ2-2	CASSYGANTGELFF	9		1																																			1	1
AOG	TRAV12-2	TRAJ43	CAVNDDMRF	4	TRBV12-3;TRBV12-4	TRBJ2-3	CASSSAGTEGFF	7		1																																			1	1
AOH	TRAV3	TRAJ15	CAVQNQAGTALIF	8	TRBV28	TRBJ2-1	CASSLAGSYNEQFF	9		1																																			1	1
AOI	TRAV1-2	TRAJ15	CAVRDQAGTALIF	8	-	-	-	-		1																																			1	1
AOJ	TRAV3	TRAJ10	CAVRFILTGGGNKLTF	11	TRBV19	TRBJ1-1	CASSMGVTEAFF	7		1																																			1	1
AOK	TRAV1-2	TRAJ32	CAVRVMNYGGATNKLIF	12	TRBV20-1	TRBJ1-2	CSALSF	1		1																																			1	1
AOL	TRAV26-1	TRAJ34	CIVRARTDKLIF	7	TRBV19	TRBJ2-1	CASSIIAGAYNEQFF	10		1																																			1	1
AOM	TRAV40	TRAJ45	CLRWYSGGGADGLTF	10	TRBV19	TRBJ2-2	CASSMFMPGELFF	8		1																																			1	1
AON	TRAV12-1	TRAJ31	CVSRNNNARLMF	7	TRBV19	TRBJ2-1	CASSISTTGEQFF	8		1																																			1	1
AOO	-	-	-	-	TRBV19	TRBJ2-2	CASGLAGATGELFF	9			1																																		1	1
AOP	-	-	-	-	TRBV28	TRBJ2-3	CASSLGPSDFVTASGSITGGPDTQYF	21			1																																		1	1
AOQ	-	-	-	-	TRBV13	TRBJ2-7	CASSLGTVASYEQYF	10			1																																		1	1
AOR	-	-	-	-	TRBV19	TRBJ2-1	CASSWGISYNEQFF	9			1																																		1	1
AOS	-	-	-	-	TRBV20-1	TRBJ2-7	CSARTWSSYEQYF	8			1																																		1	1
AOT	TRAV13-1	TRAJ37	CAASIPTSNTGKLIF	10	TRBV19	TRBJ2-1	CASSSTLYNEQFF	8			1																																		1	1
AOU	TRAV13-2	TRAJ45	CAENSSGGGADGLTF	10	TRBV19	TRBJ2-1	CASSPWILYNEQFF	9			1																																		1	1
AOV	TRAV27	TRAJ37	CAGAGSNTGKLIF	8	-	-	-	-			1																																		1	1
AOW	TRAV27	TRAJ53	CAGAHRSNYKLTF	8	TRBV4-3	TRBJ2-1	CASSQDLGGWEQFF	9			1																																		1	1
AOX	TRAV35	TRAJ42	CAGQDYGGSQGNLIF	10	TRBV19	TRBJ1-5	CASSIQGNQPQHF	8			1																																		1	1
AOY	TRAV25	TRAJ39	CAGSNNAGNMLTF	8	TRBV19	TRBJ2-1	CASSIRHSGSYNEQFF	11			1																																		1	1
AOZ	TRAV9-2	TRAJ23	CALSDRYNQGGKLIF	10	TRBV28	TRBJ2-3	CAIKLRGSEGDTQYF	10			1																																		1	1
APA	TRAV19	TRAJ32	CALSEAKGGATNKLIF	11	-	-	-	-			1																																		1	1
APB	TRAV19	TRAJ41	CALSEANSGYALNF	9	TRBV19	TRBJ2-4	CASSIFGGAKNIQYF	10			1																																		1	1
APC	TRAV19	TRAJ39	CALSGWNAGNMLTF	9	TRBV4-2	TRBJ2-7	CASSLGAGDSSYEQYF	11			1																																		1	1
APD	TRAV13-1	TRAJ39	CAMNNNAGNMLTF	8	TRBV19	TRBJ1-5	CASSIAGNSNQPQHF	10			1																																		1	1
APE	TRAV21	TRAJ37	CAVNPSNTGKLIF	8	TRBV19	TRBJ2-7	CASSIGGRQQYF	7			1																																		1	1
APF	TRAV3	TRAJ20	CAVRELGDDYKLSF	9	TRBV19	TRBJ2-3	CASSIVSTDTQYF	8			1																																		1	1
APG	TRAV8-1	TRAJ12	CAVRGDSSYKLIF	8	TRBV19	TRBJ2-7	CASSISSTGEQYF	8			1																																		1	1
APH	TRAV8-6	TRAJ32	CAVRLGNYGGATNKLIF	12	TRBV19	TRBJ2-1	CASSPLAGRGYNEQFF	11			1																																		1	1
API	TRAV8-6	TRAJ20	CAVTNDYKLSF	6	TRBV28	TRBJ1-2	CASSPLQGLVGYTF	9			1																																		1	1
APJ	TRAV38-2/DV8	TRAJ44	CAYRSVAGATGTASKLTF	13	-	-	-	-			1																																		1	1
APK	TRAV30	TRAJ42	CGTEIYEVGSQGNLIF	11	TRBV19	TRBJ2-1	CASSIYRTSYNEQFF	10			1																																		1	1
APL	TRAV8-2	TRAJ4	CVVSGISGGYNKLIF	10	TRBV20-1	TRBJ2-1	CSVEYGTKFF	5			1																																		1	1
APM	TRAV10	TRAJ7	CVVSSAYGNNRLAF	9	TRBV28	TRBJ2-3	CASSLGLGGSTDTQYF	11			1																																		1	1
APN	-	-	-	-	TRBV28	TRBJ1-2	CASRGRSASYGYTF	9				1																																	1	1
APO	-	-	-	-	TRBV28	TRBJ2-3	CASRSLTDTQYF	7				1																																	1	1
APP	-	-	-	-	TRBV7-9	TRBJ1-1	CASSAGQGRDTEAFF	10				1																																	1	1
APQ	-	-	-	-	TRBV9	TRBJ2-7	CASSAPPPSYEQYF	9				1																																	1	1
APR	-	-	-	-	TRBV6-1	TRBJ2-5	CASSEDTGLLETQYF	10				1																																	1	1
APS	-	-	-	-	TRBV28	TRBJ1-2	CASSFSYGYTF	6				1																																	1	1
APT	-	-	-	-	TRBV19	TRBJ2-3	CASSISGTSGSTQYF	10				1																																	1	1
APU	-	-	-	-	TRBV19	TRBJ1-2	CASSITANYGYTF	8				1																																	1	1
APV	-	-	-	-	TRBV19	TRBJ1-1	CASSIVGGVEAFF	8				1																																	1	1
APW	-	-	-	-	TRBV21-1	TRBJ2-3	CASSKGVDSEADTQYF	11				1																																	1	1
APX	-	-	-	-	TRBV7-3	TRBJ2-7	CASSLSGAAEQYF	8				1																																	1	1
APY	-	-	-	-	TRBV27	TRBJ1-2	CASSLTGTGFNYGYTF	11				1																																	1	1
APZ	-	-	-	-	TRBV19	TRBJ1-1	CASSMVVSAEAFF	8				1																																	1	1
AQA	-	-	-	-	TRBV5-4	TRBJ2-2	CASSPDNTGELFF	8				1																																	1	1
AQB	-	-	-	-	TRBV19	TRBJ1-2	CASSPFLGGAYGYTF	10				1																																	1	1
AQC	-	-	-	-	TRBV13	TRBJ2-7	CASSPGTSGIYEQYF	10				1																																	1	1
AQD	-	-	-	-	TRBV27	TRBJ2-3	CASSPRTGSDTQYF	9				1																																	1	1
AQE	-	-	-	-	TRBV4-3	TRBJ2-7	CASSQDQGAYEQYF	9				1																																	1	1
AQF	-	-	-	-	TRBV4-2	TRBJ2-7	CASSQWDRFSYEQYF	10				1																																	1	1
AQG	-	-	-	-	TRBV3-1	TRBJ2-1	CASSRIAGTYNEQFF	10				1																																	1	1
AQH	-	-	-	-	TRBV6-5	TRBJ2-3	CASSSGLPTDTQYF	9				1																																	1	1
AQI	-	-	-	-	TRBV28	TRBJ1-5	CASSSNQPQHF	6				1																																	1	1
AQJ	-	-	-	-	TRBV9	TRBJ2-3	CASSVGGTSTDTQYF	10				1																																	1	1
AQK	-	-	-	-	TRBV6-2	TRBJ2-7	CASSYGARPEWVYEQYF	12				1																																	1	1
AQL	-	-	-	-	TRBV6-5	TRBJ1-1	CASSYGQGAGRAFF	9				1																																	1	1
AQM	-	-	-	-	TRBV6-5	TRBJ2-2	CASSYGQGTGELFF	9				1																																	1	1
AQN	-	-	-	-	TRBV6-6	TRBJ2-3	CASSYGTSTDTQYF	9				1																																	1	1
AQO	-	-	-	-	TRBV30	TRBJ1-5	CAWNPGFSSNQPQHF	10				1																																	1	1
AQP	-	-	-	-	TRBV20-1	TRBJ2-7	CSADTGTSGYEQYF	9				1																																	1	1
AQQ	-	-	-	-	TRBV20-1	TRBJ1-1	CSASQGEAFF	5				1																																	1	1
AQR	-	-	-	-	TRBV20-1	TRBJ1-2	CSVSTLLRGFNYGYTF	11				1																																	1	1
AQS	TRAV13-1	TRAJ37	CAALGAGNTGKLIF	9	TRBV19	TRBJ1-1	CASRQGNTEAFF	7				1																																	1	1
AQT	TRAV29/DV5	TRAJ20	CAASGDYKLSF	6	TRBV5-1	TRBJ1-4	CASRDGLKLFF	6				1																																	1	1
AQU	TRAV29/DV5	TRAJ42	CAASGGSQGNLIF	8	TRBV4-3	TRBJ2-7	CASSSGQGAYEQYF	9				1																																	1	1
AQV	TRAV23/DV6	TRAJ42	CAASLENGGSQGNLIF	11	TRBV20-1	TRBJ2-2	CSARVWDTGELFF	8				1																																	1	1
AQW	TRAV13-1	TRAJ24	CAASRADSWGKLQF	9	TRBV4-3	TRBJ2-3	CASSQAWLAKDTQYF	10				1																																	1	1
AQX	TRAV24	TRAJ17	CAFHTSSAAGNKLTF	10	TRBV19	TRBJ2-7	CASSIFGGYEQYF	8				1																																	1	1
AQY	TRAV21	TRAJ40	CAGGTSGTYKYIF	8	TRBV7-2	TRBJ1-2	CASSWDPTGDYGYTF	10				1																																	1	1
AQZ	TRAV25	TRAJ44	CAGTGTASKLTF	7	TRBV6-2	TRBJ2-7	CASSWSSYEQYF	7				1																																	1	1
ARA	TRAV19	TRAJ33	CALIPVGSNYQLIW	9	TRBV5-7	TRBJ1-5	CASSPDRLNQPQHF	9				1																																	1	1
ARB	TRAV19	TRAJ34	CALSDNDKLIF	6	-	-	-	-				1																																	1	1
ARC	TRAV9-2	TRAJ13	CALSDPSGGYQKVTF	10	TRBV27	TRBJ2-3	CASSFGPRDTQYF	8				1																																	1	1
ARD	TRAV19	TRAJ37	CALSEHGSSNTGKLIF	11	TRBV5-6	TRBJ1-5	CASSWRGNQPQHF	8				1																																	1	1
ARE	TRAV14/DV4	TRAJ29	CAMREGISGNTPLVF	10	TRBV4-2	TRBJ2-3	CASSQDLAGVSTDTQYF	12				1																																	1	1
ARF	TRAV21	TRAJ45	CAPKGGADGLTF	7	TRBV27	TRBJ2-1	CASTRGNEQFF	6				1																																	1	1
ARG	TRAV17	TRAJ31	CAPNRNNNARLMF	8	TRBV19	TRBJ2-7	CASSMTGVYEQYF	8				1																																	1	1
ARH	TRAV41	TRAJ18	CAPSGRGSTLGRLYF	10	TRBV18	TRBJ2-5	CASSHAAGLAGLQETQYF	13				1																																	1	1
ARI	TRAV12-2	TRAJ30	CAVADDKIIF	5	TRBV4-1	TRBJ2-7	CASSQGTGGEQYF	8				1																																	1	1
ARJ	TRAV12-2	TRAJ26	CAVDNYGQNFVF	7	TRBV5-6	TRBJ2-3	CASSLGVTDTQYF	8				1																																	1	1
ARK	TRAV12-2	TRAJ26	CAVDNYGQNFVF	7	TRBV4-2	TRBJ2-7	CASSQEASGGYEQYF	10				1																																	1	1
ARL	TRAV12-2	TRAJ42	CAVEEVYGGSQGNLIF	11	-	-	-	-				1																																	1	1
ARM	TRAV12-2	TRAJ12	CAVFGDSSYKLIF	8	TRBV6-5	TRBJ2-7	CASSYGTRGEQYF	8				1																																	1	1
ARN	TRAV20	TRAJ48	CAVHNFGNEKLTF	8	TRBV5-7	TRBJ2-2	CASSSTGGTGELFF	9				1																																	1	1
ARO	TRAV21	TRAJ30	CAVHRDDKIIF	6	TRBV13	TRBJ2-5	CASSLGETQYF	6				1																																	1	1
ARP	TRAV12-2	TRAJ30	CAVNIDRYDKIIF	8	-	-	-	-				1																																	1	1
ARQ	TRAV12-2	TRAJ43	CAVNNNNDMRF	6	TRBV6-5	TRBJ2-2	CASSYGQNTGELFF	9				1																																	1	1
ARR	TRAV12-2	TRAJ30	CAVPNRDDKIIF	7	TRBV19	TRBJ2-7	CASSIRHLYEQYF	8				1																																	1	1
ARS	TRAV20	TRAJ41	CAVQAVDSGYALNF	9	TRBV19	TRBJ2-1	CASSIMAGAYNEQFF	10				1																																	1	1
ART	TRAV3	TRAJ26	CAVRDYNYGQNFVF	9	TRBV30	TRBJ2-2	CAWTIENRNTGELFF	10				1																																	1	1
ARU	TRAV1-2	TRAJ17	CAVRGLIKAAGNKLTF	11	TRBV28	TRBJ2-3	CASSFAVRSLGGGRWADTQYF	16				1																																	1	1
ARV	TRAV21	TRAJ11	CAVSGYSTLTF	6	TRBV6-5	TRBJ1-2	CASSPDTPNYGYTF	9				1																																	1	1
ARW	TRAV38-2/DV8	TRAJ48	CAYRSALSNFGNEKLTF	12	TRBV7-2	TRBJ2-7	CASSLTGGGHEQYF	9				1																																	1	1
ARX	TRAV38-2/DV8	TRAJ45	CAYRSGTGGGADGLTF	11	TRBV9	TRBJ2-7	CASSFTDGPYEQYF	9				1																																	1	1
ARY	TRAV30	TRAJ47	CGTVSMEYGNKLVF	9	TRBV7-9	TRBJ1-1	CASSLVGVGNTEAFF	10				1																																	1	1
ARZ	TRAV4	TRAJ15	CLVVLANQAGTALIF	10	TRBV2	TRBJ2-6	CASSIDTSSGANVLTF	11				1																																	1	1
ASA	-	-	-	-	TRBV19	TRBJ1-1	CASGSGAFF	4					1																																1	1
ASB	-	-	-	-	TRBV27	TRBJ1-1	CASSFGQGTEAFF	8					1																																1	1
ASC	-	-	-	-	TRBV19	TRBJ2-3	CASSIGADTQYF	7					1																																1	1
ASD	-	-	-	-	TRBV19	TRBJ2-1	CASSIISGGAPAF	8					1																																1	1
ASE	-	-	-	-	TRBV19	TRBJ2-1	CASSISITTYNEQFF	10					1																																1	1
ASF	-	-	-	-	TRBV12-3;TRBV12-4	TRBJ2-7	CASSLASGLYEQYF	9					1																																1	1
ASG	-	-	-	-	TRBV4-2	TRBJ1-1	CASSQDRVTEAFF	8					1																																1	1
ASH	-	-	-	-	TRBV9	TRBJ2-5	CASSVDGSTRDPVL	9					1																																1	1
ASI	-	-	-	-	TRBV9	TRBJ1-3	CASSVGDNSGNTIYF	10					1																																1	1
ASJ	-	-	-	-	TRBV19	TRBJ1-2	CASSYGVYGYTF	7					1																																1	1
ASK	-	-	-	-	TRBV28	TRBJ1-1	CASSYMNTEAFF	7					1																																1	1
ASL	-	-	-	-	TRBV29-1	TRBJ2-5	CSVDVAGENQETQYF	10					1																																1	1
ASM	TRAV5	TRAJ33	CAEKVDSNYQLIW	8	TRBV6-5	TRBJ2-2	CASSYGQGTGELFF	9					1																																1	1
ASN	TRAV13-2	TRAJ42	CAELSQGNLIF	6	TRBV19	TRBJ2-1	CASSILAGGYNEQFF	10					1																																1	1
ASO	TRAV13-2	TRAJ15	CAENIRGQAGTALIF	10	-	-	-	-					1																																1	1
ASP	TRAV5	TRAJ11	CAEYRRDSTLTF	7	TRBV19	TRBJ2-5	CASSIGVEGTQYF	8					1																																1	1
ASQ	TRAV38-1	TRAJ57	CAFMKQEGGSEKLVF	10	TRBV11-2	TRBJ2-5	CASSFRRGKGETQYF	10					1																																1	1
ASR	TRAV9-2	TRAJ20	CAFNDYKLSF	5	TRBV6-5	TRBJ2-5	CASSYHSQETQYF	8					1																																1	1
ASS	TRAV25	TRAJ32	CAGPRGGATNKLIF	9	TRBV19	TRBJ2-1	CASSVSSYNEQFF	8					1																																1	1
AST	TRAV19	TRAJ54	CALALIQGAQKLVF	9	TRBV19	TRBJ1-1	CASSPGGMNTEAFF	9					1																																1	1
ASU	TRAV19	TRAJ18	CALSSRGSTLGRLYF	10	TRBV19	TRBJ2-1	CASSIVGGAYNEQFF	10					1																																1	1
ASV	TRAV13-1	TRAJ6	CALVGGGSYIPTF	8	TRBV27	TRBJ1-1	CASSLSGNTEAFF	8					1																																1	1
ASW	TRAV17	TRAJ20	CATDAANDYKLSF	8	TRBV15	TRBJ2-1	CATSREGLGGEQFF	9					1																																1	1
ASX	TRAV12-2	TRAJ26	CAVDNYGQNFVF	7	TRBV3-1;TRBV3-2	TRBJ2-5	CASSQVRTETQYF	8					1																																1	1
ASY	TRAV8-4	TRAJ28	CAVIHSGAGSYQLTF	10	TRBV6-5	TRBJ2-5	CASSYSSGGAETQYF	10					1																																1	1
ASZ	TRAV21	TRAJ41	CAVMNSNSGYALNF	9	TRBV29-1	TRBJ1-1	CSVGEGGYTEAFF	8					1																																1	1
ATA	TRAV8-1	TRAJ20	CAVNSNDYKLSF	7	TRBV29-1	TRBJ2-2	CSVEGANTGELFF	8					1																																1	1
ATB	TRAV38-2/DV8	TRAJ43	CAYRSVLRDMRF	7	-	-	-	-					1																																1	1
ATC	TRAV38-2/DV8	TRAJ45	CAYRTYLNSGGGADGLTF	13	TRBV19	TRBJ2-1	CASSIRGFYNEQFF	9					1																																1	1
ATD	TRAV12-1	TRAJ11	CVVKVGYSTLTF	7	TRBV5-4	TRBJ1-6	CASSWDTDSPLHF	8					1																																1	1
ATE	-	-	-	-	TRBV19	TRBJ2-7	CASKAFGGSYEQYF	9						1																															1	1
ATF	-	-	-	-	TRBV9	TRBJ2-3	CASSEGFTSTDTQYF	10						1																															1	1
ATG	-	-	-	-	TRBV25-1	TRBJ2-1	CASSESDYNEQFF	8						1																															1	1
ATH	-	-	-	-	TRBV19	TRBJ2-1	CASSGPGTGYNEQFF	10						1																															1	1
ATI	-	-	-	-	TRBV19	TRBJ1-5	CASSGTSNQPQHF	8						1																															1	1
ATJ	-	-	-	-	TRBV19	TRBJ2-1	CASSIFGGGYNEQFF	10						1																															1	1
ATK	-	-	-	-	TRBV19	TRBJ2-1	CASSIMSGPSYNEQFF	11						1																															1	1
ATL	-	-	-	-	TRBV11-2	TRBJ1-6	CASSLIQGAGSPLHF	10						1																															1	1
ATM	-	-	-	-	TRBV19	TRBJ2-1	CASSMVAGAYNEQFF	10						1																															1	1
ATN	-	-	-	-	TRBV19	TRBJ2-1	CASSSYSYNEQFF	8						1																															1	1
ATO	-	-	-	-	TRBV6-5	TRBJ2-2	CASSYGQNTGELFF	9						1																															1	1
ATP	TRAV13-1	TRAJ23	CAANNQGGKLIF	7	TRBV19	TRBJ2-3	CASSIFAGGDTQYF	9						1																															1	1
ATQ	TRAV38-1	TRAJ42	CAFMNYGGSQGNLIF	10	TRBV19	TRBJ2-7	CASSPHWSSYEQYF	9						1																															1	1
ATR	TRAV27	TRAJ42	CAGADGGSQGNLIF	9	TRBV19	TRBJ1-5	CASSIYSNQPQHF	8						1																															1	1
ATS	TRAV27	TRAJ42	CAGGNGGSQGNLIF	9	TRBV19	TRBJ2-1	CASSIISGNEQFF	8						1																															1	1
ATT	TRAV35	TRAJ42	CAGRNYGGSQGNLIF	10	TRBV19	TRBJ1-5	CASSIQGNQPQHF	8						1																															1	1
ATU	TRAV12-3	TRAJ48	CAHSNFGNEKLTF	8	TRBV19	TRBJ2-3	CASSIVSTDTQYF	8						1																															1	1
ATV	TRAV6	TRAJ45	CALNSGGGADGLTF	9	TRBV19	TRBJ2-7	CASSMFAGGPREQYF	10						1																															1	1
ATW	TRAV16	TRAJ17	CALPKAAGNKLTF	8	TRBV19	TRBJ2-7	CATGLLYEQYF	6						1																															1	1
ATX	TRAV9-2	TRAJ36	CALSDQTGANNLFF	9	-	-	-	-						1																															1	1
ATY	TRAV9-2	TRAJ58	CALSEETSGSRLTF	9	-	-	-	-						1																															1	1
ATZ	TRAV16	TRAJ52	CAPAGGTSYGKLTF	9	TRBV19	TRBJ2-3	CASSIYSTDTQYF	8						1																															1	1
AUA	TRAV17	TRAJ12	CATVDSSYKLIF	7	TRBV19	TRBJ2-1	CASSIVSGSYNEQFF	10						1																															1	1
AUB	TRAV12-2	TRAJ38	CAVNINAGNNRKLIW	10	-	-	-	-						1																															1	1
AUC	TRAV1-2	TRAJ23	CAVRDNQGGKLIF	8	TRBV19	TRBJ2-1	CASRGNEQFF	5						1																															1	1
AUD	TRAV12-2	TRAJ43	CAVRNNNDMRF	6	TRBV6-5	TRBJ2-2	CASSYGQGTGELFF	9						1																															1	1
AUE	TRAV8-6	TRAJ31	CAVSENNNARLMF	8	TRBV19	TRBJ2-1	CASSWGGSNEQFF	8						1																															1	1
AUF	TRAV12-2	TRAJ37	CAVTSNTGKLIF	7	TRBV6-5	TRBJ2-2	CASSYGTNTGELFF	9						1																															1	1
AUG	TRAV30	TRAJ28	CGTERDSGAGSYQLTF	11	TRBV7-9	TRBJ2-3	CASSSGQGFTDTQYF	10						1																															1	1
AUH	TRAV26-1	TRAJ8	CIVRVVNTGFQKLVF	10	TRBV19	TRBJ2-3	CASSILSGRAQYF	8						1																															1	1
AUI	TRAV40	TRAJ57	CLLGYSQGGSEKLVF	10	TRBV10-3	TRBJ2-5	CAISEDRETQYF	7						1																															1	1
AUJ	-	-	-	-	-	-	-	-			1	6	1				8		1				11	2	26		1	4	4	15		3	4	1	1		1	34				4		4	132	20
							Grand Total		31	32	27	71	31	31	69	67	80	39	36	75	32	32	84	70	98	32	32	132	32	70	31	40	32	40	32	32	32	105	31	32	39	56	18	32	1755
Red CDR3 amino acids and CDR3 lengths calculated using the Chothia nomenclature

## Sheet: Sup Table 3
Supplementary Table 3 Proliferation TCRs
							Donor and Age ->		CB149 (0 year)															CB151 (0 year)														CB153 (0 year)
							Proliferation Day ->		Day 0	Day 3	Day 5	Day 6	Day 6	Day 6	Day 6	Day 7	Day 7	Day 7	Day 7	Day 10	Day 10	Day 10	Day 10	Day 0	Day 3	Day 5	Day 6	Day 6	Day 6	Day 6	Day 7	Day 7	Day 7	Day 10	Day 10	Day 10	Day 10	Day 0	Day 3	Day 5	Day 6	Day 7	Day 7	Day 7	Day 7	Day 10	Day 10	Day 10	Day 10
							Division status ->		Undivided	Undivided	Undivided	Fast Dividing	Slow Dividing	Undivided	Total	Fast Dividing	Slow Dividing	Undivided	Total	Fast Dividing	Slow Dividing	Undivided	Total	Undivided	Undivided	Undivided	Fast Dividing	Slow Dividing	Undivided	Total	Fast Dividing	Undivided	Total	Fast Dividing	Slow Dividing	Undivided	Total	Undivided	Undivided	Undivided	Undivided	Fast Dividing	Slow Dividing	Undivided	Total	Fast Dividing	Slow Dividing	Undivided	Total
Clone ID	TRAV	TRAJ	CDR3a	CDR3a Length	TRBV	TRBJ	CDR3b	CDR3b Length
p-A	TRAV27	TRAJ42	CAGGGSQGNLIF	7	TRBV19	TRBJ2-7	CASSIRSSYEQYF	8
p-B	TRAV12-2	TRAJ54	CAVIQGAQKLVF	7	TRBV19	TRBJ2-2	CASSIVVLGGELFF	9
p-C	TRAV4	TRAJ12	CLVVSDSSYKLIF	8	TRBV5-6	TRBJ2-1	CASSFGSGNNEQFF	9
p-D	-	-	---	-	TRBV19	TRBJ2-7	CASSIRSAYEQYF	8
p-E	-	-	---	-	TRBV19	TRBJ2-2	CASSMRSTGELFF	8
p-F	TRAV27	TRAJ37	CAGGGSSNTGKLIF	9	TRBV19	TRBJ2-7	CASSIRSSYEQYF	8
p-G	TRAV27	TRAJ37	CAGAIGSSNTGKLIF	10	TRBV19	TRBJ2-7	CASSIRSSYEQYF	8
p-H	TRAV27	TRAJ30	CAGVGVRNRDDKIIF	10	-	-	---	-
p-I	TRAV20	TRAJ42	CAVGGSQGNLIF	7	TRBV19	TRBJ2-7	CASGGPGSYEQYF	8
p-J	TRAV27	TRAJ42	CAGGGSQGNLIF	7	TRBV19	TRBJ2-7	CASSVRSSYEQYF	8
p-K	TRAV3	TRAJ36	CAVRDGTGANNLFF	9	TRBV19	TRBJ1-2	CASSMTATHGYTF	8
p-L	TRAV27	TRAJ37	CAGAVGSSNTGKLIF	10	TRBV19	TRBJ2-7	CASSIRSSYEQYF	8
p-M	-	-	---	-	TRBV19	TRBJ1-2	CASSTGAYGYTF	7
p-N	-	-	---	-	TRBV19	TRBJ2-2	CASSIRSTGELFF	8
p-O	-	-	---	-	TRBV2	TRBJ1-1	CASSESTNTEAFF	8
p-P	TRAV35	TRAJ6	---	-	TRBV19	TRBJ2-5	CASSIRASETQYF	8
p-Q	-	-	---	-	TRBV19	TRBJ2-7	CASSVYGGNYEQYF	9
p-R	TRAV3	TRAJ33	CAAGDSNYQLIW	7	TRBV19	TRBJ2-7	CASSMRSSSEQYF	8
p-S	TRAV13-1	TRAJ42	CAASGGGSQGNLIF	9	TRBV19	TRBJ2-5	CASSFRAGETQYF	8
p-T	TRAV12-2	TRAJ42	CAEGGSQGNLIF	7	TRBV19	TRBJ2-7	CASSVRSSYEQYF	8
p-U	TRAV38-1	TRAJ52	CAFMTGAGGTSYGKLTF	12	TRBV19	TRBJ1-2	CASSSGSYGYTF	7
p-V	TRAV27	TRAJ42	CAGAGSQGNLIF	7	TRBV19	TRBJ2-7	CASSLRSSYEQYF	8
p-W	TRAV35	TRAJ42	CAGILYGGSQGNLIF	10	TRBV19	TRBJ2-7	CASSMRSSYEQYF	8
p-X	TRAV35	TRAJ15	CAGLLHNQAGTALIF	10	TRBV19	TRBJ2-1	CASSTYHSDEQFF	8
p-Y	TRAV8-1	TRAJ42	CAGSGGGSQGNLIF	9	TRBV19	TRBJ2-7	CASSTRSSYEQYF	8
p-Z	TRAV25	TRAJ42	CAGSHGGSQGNLIF	9	TRBV19	TRBJ2-1	CASSIRSGAEQFF	8
p-AA	TRAV8-6	TRAJ42	CAVGGDGGSQGNLIF	10	TRBV19	TRBJ2-7	CASSSRAGYEQYF	8
p-AB	TRAV12-2	TRAJ42	CAVTGDGGSQGNLIF	10	TRBV19	TRBJ2-7	CASSSRSSYEQYF	8
p-AC	TRAV8-3	TRAJ37	CAVVHGSSNTGKLIF	10	TRBV19	TRBJ2-7	CASSIRSAYEQYF	8
p-AD	TRAV38-1	TRAJ43	CAYRTSYNNNDMRF	9	TRBV2	TRBJ2-4	CASSEALWDSTHKNIQYF	13
p-AE	-	-	---	-	TRBV19	TRBJ2-7	CASSIRSDYEQYF	8
p-AF	-	-	---	-	TRBV19	TRBJ2-7	CASSIRSSYEQYF	8
p-AG	TRAV27	TRAJ42	CAGAGDGGSQGNLIF	10	TRBV19	TRBJ2-7	CASSTRSSYEQYF	8
p-AH	-	-	---	-	TRBV19	TRBJ2-5	CASSIRSTETQYF	8
p-AI	TRAV38-1	TRAJ52	CAFMTNAGGTSYGKLTF	12	TRBV19	TRBJ1-2	CASSTGAYGYTF	7
p-AJ	TRAV27	TRAJ37	CAGGGSSNTGKLIF	9	-	-	---	-
p-AK	-	-	---	-	TRBV19	TRBJ2-7	CASSSRSSYEQYF	8
p-AL	TRAV13-1	TRAJ26	---	-	-	-	---	-
p-AM	-	-	---	-	TRBV19	TRBJ1-1	CASSFRSSTEAFF	8
p-AN	-	-	---	-	TRBV19	TRBJ2-5	CASSPRSGETQYF	8
p-AO	TRAV17	TRAJ26	---	-	TRBV19	TRBJ2-7	CASSSRASGEQYF	8
p-AP	-	-	---	-	TRBV25-1	TRBJ1-1	CASSVETGTGVAFF	9
p-AQ	TRAV13-2	TRAJ53	CAENSGGSNYKLTF	9	TRBV5-5	TRBJ2-3	CASSLGELTDTQYF	9
p-AR	TRAV38-1	TRAJ52	CAFMRGAGGTSYGKLTF	12	TRBV19	TRBJ1-2	CASSIGAWGYTF	7
p-AS	TRAV27	TRAJ42	CAGADGGSQGNLIF	9	TRBV19	TRBJ2-3	CASSRRSTDTQYF	8
p-AT	TRAV27	TRAJ42	CAGAEGGGSQGNLIF	10	TRBV19	TRBJ2-7	CASSYRSSYEQYF	8
p-AU	TRAV27	TRAJ37	CAGAFGSSNTGKLIF	10	TRBV19	TRBJ2-7	CASSIRSAYEQYF	8
p-AV	TRAV27	TRAJ42	CAGAHGGSQGNLIF	9	TRBV19	TRBJ2-2	CASSPRSDGELFF	8
p-AW	TRAV27	TRAJ37	CAGAHGSSNTGKLIF	10	TRBV19	TRBJ2-7	CASSARSAYEQYF	8
p-AX	TRAV27	TRAJ42	CAGAMSPRGGSQGNLIF	12	TRBV19	TRBJ2-3	CASSVVSIDTQYF	8
p-AY	TRAV25	TRAJ42	CAGAYGGSQGNLIF	9	TRBV19	TRBJ2-2	CASSTRSTGELFF	8
p-AZ	TRAV9-2	TRAJ43	CALGDMRF	3	TRBV11-1	TRBJ1-4	---	-
p-BA	TRAV19	TRAJ52	CALSETPRGGGTSYGKLTF	14	TRBV19	TRBJ2-1	CASSIVSGGYNEQFF	10
p-BB	TRAV9-2	TRAJ53	CALSVVGGGSNYKLTF	11	TRBV7-3	TRBJ2-1	CASSSYPWDSTYNEQFF	12
p-BC	TRAV17	TRAJ42	CATDAWNYGGSQGNLIF	12	TRBV19	TRBJ2-1	CASSTLPGGPDEQFF	10
p-BD	TRAV8-3	TRAJ42	CAVGAKGGSQGNLIF	10	TRBV19	TRBJ2-7	CASSIRSGTEQYF	8
p-BE	TRAV30	TRAJ37	CGTEISSSNTGKLIF	10	TRBV19	TRBJ1-1	CASSIRSGPYTEAFF	10
p-BF	TRAV12-2	TRAJ42	CAVTLGGGSQGNLIF	10	TRBV19	TRBJ2-7	CASSIRSTYEQYF	8
p-BG	TRAV38-1	TRAJ52	CAFMTNAGGTSYGKLTF	12	TRBV19	TRBJ1-2	CASSQGSYGYTF	7
p-BH	-	-	---	-	TRBV19	TRBJ1-5	CASSIRSTQPQHF	8
p-BI	TRAV27	TRAJ42	CAGAYGGSQGNLIF	9	TRBV19	TRBJ2-2	CASSIRSTGELFF	8
p-BJ	-	-	---	-	TRBV19	TRBJ2-7	CASSSRSSEEQYF	8
p-BK	TRAV29/DV5	TRAJ42	CAASGGGGSQGNLIF	10	TRBV19	TRBJ2-7	CASSIRSSYEQYF	8
p-BL	TRAV23/DV6	TRAJ12	CAASMDSSYKLIF	8	TRBV19	TRBJ2-2	CASSIGMSNTGELFF	10
p-BM	TRAV38-1	TRAJ52	CAFMKDAGGTSYGKLTF	12	TRBV19	TRBJ1-2	CASSIGFYGYTF	7
p-BN	TRAV27	TRAJ42	CAGAGGGSQGNLIF	9	TRBV19	TRBJ1-1	CASSIRSSTEAFF	8
p-BO	TRAV27	TRAJ42	CAGGGSQGNLIF	7	TRBV19	TRBJ2-3	CASSTISVDTQYF	8
p-BP	TRAV22	TRAJ24	CAVERRTDSWGKLQF	10	TRBV19	TRBJ1-3	CASSFFSSGNTIYF	9
p-BQ	TRAV27	TRAJ42	CSYGGSQGNLIF	7	TRBV19	TRBJ2-1	CASSVRSGYEQFF	8
p-BR	TRAV29/DV5	TRAJ40	CAARETSGTYKYIF	9	TRBV28	TRBJ2-1	CASSFLTGLNEQFF	9
p-BS	TRAV10	TRAJ30	CVANRDDKIIF	6	TRBV11-2	TRBJ2-3	CASSRGPSGPDTQYF	10
p-BT	TRAV25	TRAJ42	CAGNYGGSQGNLIF	9	TRBV19	TRBJ2-3	CASSGRSTDTQYF	8
p-BU	TRAV25	TRAJ42	CAGSYGGSQGNLIF	9	TRBV19	TRBJ2-2	CASSMRSTGELFF	8
p-BV	-	-	---	-	TRBV19	TRBJ1-2	CASSIGSYGYTF	7
p-BW	-	-	---	-	TRBV19	TRBJ1-5	CASSLLSNQPQHF	8
p-BX	TRAV35	TRAJ6	---	-	TRBV19	TRBJ2-7	CASSTRASYEQYF	8
p-BY	TRAV13-2	TRAJ15	CAENGQAGTALIF	8	TRBV19	TRBJ2-7	CASSIRSAYEQYF	8
p-BZ	TRAV38-1	TRAJ52	CAFMESSGGTSYGKLTF	12	TRBV19	TRBJ1-2	CASSTGVHGYTF	7
p-CA	TRAV41	TRAJ49	CDTGNQFYF	4	TRBV19	TRBJ2-7	CASSIRSGGEQYF	8
p-CB	TRAV27	TRAJ42	CAGAGGGSQGNLIF	9	TRBV19	TRBJ2-2	CASSTRSTGELFF	8
p-CC	-	-	---	-	TRBV19	TRBJ2-3	CASSIRSTDTQYF	8
p-CD	-	-	---	-	TRBV19	TRBJ2-7	CASSMRSSYEQYF	8
p-CE	TRAV5	TRAJ42	---	-	TRBV19	TRBJ2-1	CASSPRGGGEQFF	8
p-CF	-	-	---	-	TRBV19	TRBJ1-5	CASSSRSHQPQHF	8
p-CG	TRAV38-1	TRAJ52	CAFMTHAGGTSYGKLTF	12	TRBV19	TRBJ1-2	CASSTGSYGYTF	7
p-CH	TRAV19	TRAJ15	CALSGSNQAGTALIF	10	-	-	---	-
p-CI	TRAV13-2	TRAJ37	CASRGSNTGKLIF	8	TRBV19	TRBJ1-4	CASSSRSTEKLFF	8
p-CJ	-	-	---	-	TRBV19	TRBJ2-7	CASSIRGLYEQYF	8
p-CK	TRAV27	TRAJ42	CAGAYGGSQGNLIF	9	TRBV19	TRBJ2-7	CASSGRSSYEQYF	8
p-CL	TRAV3	TRAJ42	CAVSPLGGSQGNLIF	10	TRBV19	TRBJ2-7	CASSMRAALEQYF	8
p-CM	-	-	---	-	TRBV19	TRBJ1-2	CASSTGSYGYTF	7
p-CN	TRAV27	TRAJ37	CAGGGSSNTGKLIF	9	TRBV19	TRBJ2-7	CASSIRSAYEQYF	8
p-CO	-	-	---	-	TRBV19	TRBJ2-6	CASSIYGANVLTF	8
p-CP	-	-	---	-	TRBV19	TRBJ1-2	CASSTGVYGYTF	7
p-CQ	-	-	---	-	TRBV19	TRBJ2-3	CASSIGADTQYF	7																1
p-CR	-	-	---	-	TRBV19	TRBJ1-2	CASSIGIHGYTF	7
p-CS	-	-	---	-	TRBV19	TRBJ1-2	CASSQGAYGYTF	7
p-CT	TRAV38-1	TRAJ52	CAFMSHAGGTSYGKLTF	12	TRBV19	TRBJ1-2	CASSIGSYGYTF	7
p-CU	TRAV38-1	TRAJ52	CAFMTNAGGTSYGKLTF	12	TRBV19	TRBJ1-2	CASSSGSYGYTF	7
p-CV	TRAV30	TRAJ42	CGTATGGSQGNLIF	9	TRBV19	TRBJ2-3	CASSGRSTDTQYF	8
p-CW	-	-	---	-	TRBV19	TRBJ1-2	CASSIGVYGYTF	7																			6			6
p-CX	TRAV27	TRAJ42	CAGAGGGSQGNLIF	9	-	-	---	-
p-CY	TRAV35	TRAJ30	CAGQGTFMNRDDKIIF	11	TRBV19	TRBJ2-6	CASSIYGANVLTF	8
p-CZ	TRAV6	TRAJ42	CALDMGGGSQGNLIF	10	-	-	---	-
p-DA	TRAV27	TRAJ37	CAGADGSSNTGKLIF	10	TRBV19	TRBJ2-7	CASSIRSAYEQYF	8
p-DB	TRAV8-6	TRAJ56	---	-	TRBV19	TRBJ1-5	CASSGWSLGPQHF	8
p-DC	-	-	---	-	TRBV19	TRBJ2-1	CASSILAGDEQFF	8
p-DD	-	-	---	-	TRBV19	TRBJ2-1	CASSKGGDEQFF	7
p-DE	TRAV5	TRAJ42	CAENGGGGSQGNLIF	10	TRBV19	TRBJ2-1	CASSPRGGGEQFF	8
p-DF	TRAV25	TRAJ42	CAGQYGGSQGNLIF	9	TRBV19	TRBJ2-3	CASSIRSSDTQYF	8
p-DG	TRAV21	TRAJ24	CAKDSWGKLQF	6	TRBV28	TRBJ2-3	CASRTLRLAGGLFTDTQYF	14
p-DH	TRAV12-3	TRAJ42	CALGGDGGSQGNLIF	10	TRBV19	TRBJ2-7	CASSGRAAYEQYF	8
p-DI	TRAV22	TRAJ33	CAVHKTSMDSNYQLIW	11	TRBV19	TRBJ1-1	CASSPDGSNTEAFF	9
p-DJ	TRAV3	TRAJ20	CAVSDRSNDYKLSF	9	TRBV9	TRBJ2-3	CASSVVEGFTDTQYF	10
p-DK	TRAV3	TRAJ37	CAVTSNTGKLIF	7	TRBV19	TRBJ2-7	CASSIRSSYEQYF	8
p-DL	TRAV30	TRAJ42	CGTATGGSQGNLIF	9	TRBV19	TRBJ2-3	CASSIRSVDTQYF	8
p-DM	TRAV25	TRAJ42	CAGSYGGSQGNLIF	9	TRBV19	TRBJ2-3	CASSQRSTDTQYF	8
p-DN	TRAV9-2	TRAJ47	CALAPEEYGNKLVF	9	TRBV18	TRBJ2-7	CASSETGSVYEQYF	9
p-DO	TRAV41	TRAJ42	---	-	TRBV19	TRBJ2-7	CASSTRSAYEQYF	8
p-DP	TRAV38-1	TRAJ52	CAFMKGAGGTSYGKLTF	12	-	-	---	-
p-DQ	TRAV27	TRAJ37	CAGAMGSSNTGKLIF	10	TRBV19	TRBJ2-7	CASSIRSAYEQYF	8
p-DR	TRAV25	TRAJ42	CAGAYGGSQGNLIF	9	TRBV19	TRBJ1-6	---	-
p-DS	TRAV27	TRAJ42	CAGAYGGSQGNLIF	9	TRBV19	TRBJ2-1	CASSSRSSGEQFF	8
p-DT	TRAV8-1	TRAJ42	CAGDAGGGSQGNYAP	10	TRBV19	TRBJ2-3	CASSIRSTDTQYF	8
p-DU	TRAV12-3	TRAJ52	CAMSVNAGGTSYGKLTF	12	TRBV19	TRBJ1-2	CASSIGLYGYTF	7
p-DV	TRAV17	TRAJ42	CATDGYGGSQGNLIF	10	TRBV19	TRBJ2-1	CASQGLAGLEEQFF	9
p-DW	TRAV38-1	TRAJ52	CAYSTNAGGTSYGKLTF	12	TRBV19	TRBJ1-2	CASSIGVAGYTF	7
p-DX	-	-	---	-	TRBV5-6	TRBJ2-1	CASSFGSGNNEQFF	9
p-DY	-	-	---	-	TRBV19	TRBJ2-1	CASSIRSSNEQFF	8
p-DZ	TRAV29/DV5	TRAJ37	CAASLTGKLIF	6	TRBV13	TRBJ2-2	CASSYTTGGSGELFF	10
p-EA	TRAV38-1	TRAJ52	CAFMIGAGGTSYGKLTF	12	TRBV19	TRBJ1-2	CASSTGAYGYTF	7
p-EB	TRAV27	TRAJ42	CAGAYGGSQGNLIF	9	TRBV19	TRBJ2-2	CASSMRSTGELFF	8
p-EC	TRAV8-6	TRAJ42	CAVGGSQGNLIF	7	TRBV19	TRBJ2-7	CASSIRSAYEQYF	8
p-ED	TRAV41	TRAJ45	CAVTMSGVWGGADGLTF	12	TRBV19	TRBJ2-3	CASSIYHTDTQYF	8
p-EE	-	-	---	-	TRBV19	TRBJ1-3	CASSIYSSGNTIYF	9
p-EF	-	-	---	-	TRBV7-2	TRBJ1-6	CASSLRALSSYNSPLHF	12
p-EG	-	-	---	-	TRBV20-1	TRBJ2-1	CSARAPDSYYEQFF	9
p-EH	TRAV13-2	TRAJ7	CAANSYGNNRLAF	8	TRBV19	TRBJ2-7	CASSIRSSYEQYF	8
p-EI	TRAV38-1	TRAJ34	CAFLPSPDKLIF	7	TRBV7-9	TRBJ2-7	CASSHNSGLAGRTYEQYF	13
p-EJ	TRAV27	TRAJ42	CAGTFGGSQGNLIF	9	-	-	---	-
p-EK	TRAV27	TRAJ42	CAGVYGGSQGNLIF	9	TRBV19	TRBJ2-2	CASSGRASGELFF	8
p-EL	TRAV19	TRAJ52	CALSEAGGTSYGKLTF	11	TRBV19	TRBJ1-2	CATSSGIYGYTF	7
p-EM	TRAV19	TRAJ15	CALSGSNQAGTALIF	10	TRBV28	TRBJ2-3	CASRRGTDTLTDTQYF	11
p-EN	TRAV29/DV5	TRAJ36	CAASGGANNLFF	7	TRBV19	TRBJ1-2	CASSMGYYGYTF	7
p-EO	TRAV16	TRAJ49	CAPTGNQFYF	5	TRBV19	TRBJ1-2	CASSLGIYGYTF	7
p-EP	TRAV13-2	TRAJ42	CAENGGGGSQGNLIF	10	TRBV19	TRBJ2-5	CASSIRSGETQYF	8
p-EQ	TRAV13-2	TRAJ42	CAENMGGGSQGNLIF	10	TRBV19	TRBJ1-1	CASSSRAGTEAFF	8
p-ER	TRAV38-1	TRAJ52	CAFMKGAGGTSYGKLTF	12	TRBV19	TRBJ1-2	CASSIGVYGYTF	7
p-ES	TRAV27	TRAJ42	CAGGGSQGNLIF	7	-	-	---	-
p-ET	TRAV27	TRAJ37	CAGAFGSSNTGKLIF	10	TRBV19	TRBJ2-7	CASSIRSSYEQYF	8
p-EU	-	-	---	-	TRBV27	TRBJ2-2	CASTHIFPGELFF	8
p-EV	TRAV5	TRAJ42	CAENLGGGSQGNLIF	10	TRBV19	TRBJ2-7	CASSIRAGDEQYF	8
p-EW	TRAV27	TRAJ42	CAGNYGGSQGNLIF	9	TRBV19	TRBJ2-7	CASSLRSSYEQYF	8
p-EX	TRAV8-6	TRAJ37	CAVSDDEGKLIF	7	TRBV19	TRBJ2-7	CASSPRSSYEQYF	8
p-EY	TRAV38-1	TRAJ52	CAYSYGAGGTSYGKLTF	12	TRBV19	TRBJ1-2	CASSIGIEGYTF	7
p-EZ	TRAV30	TRAJ42	CGTDPMGYGGSQGNLIF	12	TRBV19	TRBJ2-1	CASSIRSSDEQFF	8
p-FA	TRAV27	TRAJ37	CAGALGSSNTGKLIF	10	TRBV19	TRBJ2-7	CASSIRSSYEQYF	8
p-FB	-	-	---	-	TRBV11-2	TRBJ2-7	CASSLKVYEQYF	7
p-FC	-	-	---	-	TRBV19	TRBJ2-7	CASSPHQASYEQYF	9
p-FD	TRAV38-1	TRAJ36	CAFMKNNLFF	5	TRBV18	TRBJ2-2	CASSPLWNTGELFF	9
p-FE	TRAV27	TRAJ42	CAGVLYGGSQGNLIF	10	-	-	---	-
p-FF	TRAV21	TRAJ36	---	-	TRBV19	TRBJ1-2	CASSIGFYGYTF	7
p-FG	TRAV21	TRAJ6	CAVNGGSYIPTF	7	TRBV6-2	TRBJ2-2	CASQGDWREIDTGELFF	12
p-FH	TRAV13-2	TRAJ42	CAVTTGGGSQGNLIF	10	TRBV19	TRBJ2-7	CASSIRSSYEQYF	8
p-FI	TRAV30	TRAJ53	CGTERDSGGSNYKLTF	11	TRBV19	TRBJ1-3	CASSIRFGGNAIYF	9
p-FJ	TRAV12-1	TRAJ37	CVAGGSNTGKLIF	8	TRBV3-1;TRBV3-2	TRBJ2-4	CASSQDAGLAKNIQYF	11
p-FK	-	-	---	-	TRBV19	TRBJ1-2	CASSIGLYGYTF	7
p-FL	-	-	---	-	TRBV19	TRBJ1-6	---	-																										1			1
p-FM	-	-	---	-	TRBV19	TRBJ1-2	CASSQGSYGYTF	7
p-FN	TRAV27	TRAJ42	CAGAGSQGNLIF	7	TRBV19	TRBJ2-7	CASSTRSSYEQYF	8
p-FO	-	-	---	-	TRBV10-3	TRBJ1-2	CAINGEGYGYTF	7
p-FP	-	-	---	-	TRBV19	TRBJ2-2	CASSIRSVGELFF	8
p-FQ	-	-	---	-	TRBV19	TRBJ2-2	CASSTRSTGELFF	8
p-FR	-	-	---	-	TRBV19	TRBJ2-3	CASSVVSIDTQYF	8
p-FS	TRAV38-1	TRAJ52	CAFMKGAGGTSYGKLTF	12	TRBV19	TRBJ1-2	CASSMGSYGYTF	7
p-FT	TRAV27	TRAJ42	CAGAHGGSQGNLIF	9	TRBV19	TRBJ2-2	CASSRRSTGELFF	8
p-FU	TRAV25	TRAJ42	CAGAYGGSQGNLIF	9	TRBV19	TRBJ2-3	CASSGRSTDTQYF	8
p-FV	TRAV27	TRAJ42	CAGNYGGSQGNLIF	9	-	-	---	-
p-FW	TRAV27	TRAJ37	CAGVPGSSNTGKLIF	10	TRBV19	TRBJ2-7	CASSIRSAYEQYF	8
p-FX	TRAV12-3	TRAJ42	CAMSGEGGSQGNLIF	10	TRBV19	TRBJ1-1	CASSMRSGTMAFF	8
p-FY	TRAV19	TRAJ36	CARFGANNLFF	6	TRBV5-4	TRBJ1-2	CASSSGQDGGYTF	8
p-FZ	TRAV41	TRAJ24	CAVAPRSDSWGKLQF	10	-	-	---	-
p-GA	TRAV26-2	TRAJ58	CILRDGETSGSRLTF	10	TRBV24-1	TRBJ2-7	CATSGPPGPWGEQYF	10
p-GB	TRAV12-1	TRAJ20	CVVLNDYKLSF	6	TRBV19	TRBJ2-2	CASTAGLNTGELFF	9
p-GC	TRAV12-3	TRAJ42	CAMSGDGGSQGNLIF	10	TRBV19	TRBJ2-1	CASSTRSDNEQFF	8
p-GD	TRAV9-2	TRAJ4	CALPSGGYNKLIF	8	TRBV27	TRBJ1-4	CASSFGQGGEKLFF	9
p-GE	TRAV8-6	TRAJ23	CAVSDPEGGKLIF	8	-	-	---	-
p-GF	-	-	---	-	TRBV19	TRBJ2-7	CASSFRAAYEQYF	8
p-GG	TRAV23/DV6	TRAJ39	CAAILYNNAGNMLTF	10	TRBV19	TRBJ1-5	CASSMRSNQPQHF	8
p-GH	TRAV29/DV5	TRAJ42	CAASAGGGSQGNLIF	10	TRBV19	TRBJ2-7	CASSIRASYEQYF	8
p-GI	TRAV13-1	TRAJ10	CAASNPGGGNKLTF	9	TRBV20-1;TRBV20/OR9-2	TRBJ2-7	CSASPESLSYEQYF	9
p-GJ	TRAV38-1	TRAJ52	CAFMWDAGGTSYGKLTF	12	TRBV19	TRBJ1-2	CASSIGWYGYTF	7
p-GK	TRAV27	TRAJ37	CAGAWGSSNTGKLIF	10	TRBV19	TRBJ2-7	CASSIRSSYEQYF	8
p-GL	TRAV25	TRAJ42	CAGNYGGSQGNLIF	9	TRBV19	TRBJ1-4	---	-
p-GM	TRAV6	TRAJ42	CALDKGGGSQGNLIF	10	TRBV19	TRBJ2-3	CASSLRSTDTQYF	8
p-GN	TRAV19	TRAJ48	CALISVSNFGNEKLTF	11	TRBV19	TRBJ2-1	CASSFLAGPYNEQFF	10
p-GO	TRAV16	TRAJ45	CALSEGGGADGLTF	9	TRBV19	TRBJ2-7	CASSIRSAYEQYF	8
p-GP	TRAV19	TRAJ42	CALSESGGSQGNLIF	10	TRBV19	TRBJ2-7	CASSIRAGGPMEQYF	10
p-GQ	TRAV8-6	TRAJ42	CAPSGSQGNLIF	7	TRBV19	TRBJ2-7	CASSMRSSYEQYF	8
p-GR	TRAV8-3	TRAJ37	CAVGLYGSSNTGKLIF	11	TRBV27	TRBJ2-3	CASSLLVTDTQYF	8
p-GS	TRAV12-2	TRAJ24	CAVGSTDSWGKLQF	9	TRBV19	TRBJ1-3	CASSIYAGGGNTIYF	10
p-GT	TRAV8-1	TRAJ42	CAVNAGGGSQGNFIF	10	TRBV19	TRBJ2-7	CASSSRSSYEQYF	8
p-GU	TRAV8-1	TRAJ42	CAVNEGGGSQGNLIF	10	TRBV19	TRBJ2-1	CASSLRSSNEQFF	8
p-GV	TRAV3	TRAJ42	CAVRPLGGSQGNLIF	10	TRBV19	TRBJ2-7	CASSIRSSYEQYF	8
p-GW	TRAV8-6	TRAJ23	CAVSDPEGGKLIF	8	TRBV23-1	TRBJ2-3	---	-
p-GX	TRAV3	TRAJ42	CAVSFGGSQGNLIF	9	TRBV19	TRBJ2-7	CASSTRASYEQYF	8
p-GY	TRAV3	TRAJ42	CAVSPLGGSQGNLIF	10	TRBV19	TRBJ2-7	CASSIRSSYEQYF	8
p-GZ	TRAV38-1	TRAJ30	CAYRSRQSNRDDKIIF	11	TRBV19	TRBJ1-5	CASSMFGGNNQPQHF	10
p-HA	TRAV26-2	TRAJ42	CTPGGSQGNLIF	7	TRBV19	TRBJ2-7	CASSIRSSYEQYF	8
p-HB	TRAV8-2	TRAJ48	---	-	TRBV19	TRBJ1-5	CATSIYSNQPQHF	8
p-HC	TRAV12-1	TRAJ42	CVVNLGGGSQGNLIF	10	TRBV19	TRBJ2-5	CASSIRSSETQYF	8
p-HD	TRAV12-1	TRAJ34	CVVNSNTDKLIF	7	TRBV12-3;TRBV12-4	TRBJ1-1	CAILGYGSTEAFF	8
p-HE	TRAV8-2	TRAJ23	CVVTLLYNQGGKLIF	10	TRBV27	TRBJ1-4	CASSFGMGSEKLFF	9
p-HF	-	-	---	-	TRBV9	TRBJ2-3	CASSPFLWGAQYF	8
p-HG	-	-	---	-	TRBV19	TRBJ1-3	CASSDRSGNTIYF	8
p-HH	-	-	---	-	TRBV19	TRBJ2-1	CASSPNSGSYNEQFF	10
p-HI	TRAV13-1	TRAJ53;TRAJ56	---	-	TRBV2	TRBJ1-5	CASSPTADNQPQHF	9
p-HJ	-	-	---	-	TRBV3-1;TRBV3-2	TRBJ1-2	---	-
p-HK	-	-	---	-	TRBV12-3;TRBV12-4	TRBJ2-3	---	-
p-HL	TRAV36/DV7	TRAJ11	---	-	TRBV5-6	TRBJ2-1	CASSLVSSRHEQFF	9
p-HM	TRAV19	TRAJ22	CALGSGSARQLTF	8	TRBV4-2	TRBJ2-1	---	-
p-HN	TRAV19	TRAJ45	CALSEAEYSGGGADGLTF	13	TRBV28	TRBJ1-2	CASSLWLGGDTHYGYTF	12
p-HO	TRAV19	TRAJ28	CALSEPPGAGSYQLTF	11	TRBV19	TRBJ2-1	CASSATSGGYNEQFF	10
p-HP	TRAV14/DV4	TRAJ54	CAMREGLRIQGAQKLVF	12	TRBV13	TRBJ2-2	CASSFRGETGFTGELFF	12
p-HQ	TRAV17	TRAJ36	CATDQTGANNLFF	8	TRBV7-2	TRBJ1-6	CASSLNLKSSYNSPLHF	12
p-HR	TRAV41	TRAJ44	CAVGVDGTASKLTF	9	TRBV6-5	TRBJ2-2	CASSYGMGTGELFF	9
p-HS	TRAV12-2	TRAJ33	CAVNRLDSNYQLIW	9	TRBV3-1;TRBV3-2	TRBJ2-1	CASSQGGLGDSEQFF	10
p-HT	TRAV41	TRAJ43	CAVRNNNDMRF	6	TRBV19	TRBJ2-3	CASSITSTDTQYF	8
p-HU	TRAV8-6	TRAJ52	CAVSVSPNAGGTSYGKLTF	14	TRBV6-5	TRBJ1-5	---	-
p-HV	TRAV26-2	TRAJ45	CILRVPSGGGADGLTF	11	TRBV29-1	TRBJ2-3	CSVVGRFTDTQYF	8
p-HW	TRAV26-2	TRAJ22	---	-	TRBV19	TRBJ2-3	CASSTYHSTDTQYF	9
p-HX	TRAV40	TRAJ48	---	-	TRBV19	TRBJ2-1	CASSMYSGSANEQFF	10
p-HY	TRAV40	TRAJ40	CLLSRSGTYKYIF	8	TRBV27	TRBJ1-1	CASSLEGYTEAFF	8
p-HZ	TRAV1-2	TRAJ33	CVALDSNYQLIW	7	TRBV15	TRBJ2-2	CATSREGANTGELFF	10
p-IA	TRAV12-1	TRAJ42	CVVNVGGGSQGNLIF	10	TRBV19	TRBJ2-7	CASSIRSSYEQYF	8
p-IB	TRAV13-2	TRAJ42	CAENSGGGSQGNLIF	10	TRBV19	TRBJ1-5	CASSIRSSQPQHF	8
p-IC	TRAV12-2	TRAJ42	CAVRRGDGGSQGNLIF	11	TRBV9	TRBJ2-5	CASSVWDGQETQYF	9
p-ID	TRAV27	TRAJ42	CAGAAHPLNYGGSQGNLIF	14	TRBV19	TRBJ2-7	CASSGTSLAEQYF	8
p-IE	TRAV12-3	TRAJ42	CAMSGDGGSQGNLIF	10	TRBV19	TRBJ1-5	CASSDRSNQPQHF	8
p-IF	-	-	---	-	TRBV19	TRBJ2-3	CASSVRSTDTQYF	8
p-IG	TRAV13-1	TRAJ53;TRAJ56	---	-	TRBV19	TRBJ2-7	CASSLRSSYEQYF	8
p-IH	TRAV9-2	TRAJ44	CACITGTASKLTF	8	TRBV19	TRBJ2-3	CASSVAPTDTQYF	8
p-II	TRAV38-1	TRAJ52	CAFMVNAGGTSYGKLTF	12	TRBV19	TRBJ1-2	CASSTGAYGYTF	7
p-IJ	TRAV19	TRAJ9	CALSEAGAGGFKTIF	10	TRBV6-2	TRBJ2-2	CASSKGGISGRTNTGELFF	14
p-IK	TRAV13-2	TRAJ37	CAERGSNTGKLIF	8	TRBV19	TRBJ2-3	CASSGRSSDTQYF	8
p-IL	-	-	---	-	TRBV20-1	TRBJ2-4	CSAVGGAKNIQYF	8
p-IM	TRAV25	TRAJ28	CAGQYSGAGSYQLTF	10	TRBV19	TRBJ1-6	CASSGFLYSPLHF	8
p-IN	TRAV19	TRAJ22	CALGSGSARQLTF	8	TRBV5-6	TRBJ2-7	CASSETGVGSYEQYF	10
p-IO	TRAV16	TRAJ58	CALKETSGSRLTF	8	TRBV4-2	TRBJ1-5	CASSQPSLLGGNQPQHF	12
p-IP	TRAV17	TRAJ37	CATAPDGSSNTGKLIF	11	TRBV19	TRBJ1-5	CASSQYNQPQHF	7
p-IQ	TRAV8-3	TRAJ49	CAVAFLTGNQFYF	8	TRBV2	TRBJ1-6	CASRGEEFYLHF	7
p-IR	TRAV21	TRAJ43	CAVDPANNDMRF	7	TRBV6-5	TRBJ1-1	CASSAALSEAFF	7
p-IS	TRAV21	TRAJ48	CAVSFFGNEKLTF	8	TRBV6-5	TRBJ2-3	CASSYGSLAGEDTQYF	11
p-IT	TRAV8-2	TRAJ15	CVVSDINQAGTALIF	10	TRBV10-2	TRBJ1-1	CATYIGGDTEAFF	8
p-IU	-	-	---	-	TRBV19	TRBJ2-7	CASSIRASYEQYF	8
p-IV	-	-	---	-	TRBV20-1	TRBJ2-7	CSASPESLSYEQYF	9
p-IW	TRAV35	TRAJ6	---	-	TRBV27	TRBJ2-3	CASSFGQGSDTQYF	9
p-IX	-	-	---	-	TRBV18	TRBJ1-1	CASSPVGLNTEAFF	9
p-IY	TRAV27	TRAJ27	CAGAITNAGKSTF	8	TRBV19	TRBJ2-7	CASSIRSSYEQYF	8
p-IZ	TRAV13-1	TRAJ10	CAASNPGGGNKLTF	9	TRBV20-1	TRBJ2-7	CSASPESLSYEQYF	9
p-JA	TRAV17	TRAJ26	---	-	TRBV5-6	TRBJ1-5	CASSFGTGGGQPQHF	10
p-JB	-	-	---	-	TRBV19	TRBJ1-5	CASSIRSNQPQHF	8
p-JC	TRAV13-1	TRAJ53;TRAJ56	---	-	TRBV19	TRBJ2-5	CASSTRAGETQYF	8
p-JD	TRAV38-1	TRAJ52	CAFMWDAGGTSYGKLTF	12	-	-	---	-
p-JE	TRAV27	TRAJ42	CAGALGGSQGNLIF	9	TRBV19	TRBJ2-7	CASSIRASYEQYF	8
p-JF	TRAV8-6	TRAJ42	CALAGSQGNLIF	7	TRBV19	TRBJ2-7	CASSIRSSYEQYF	8
p-JG	TRAV17	TRAJ48	CATDGFGNEKLTF	8	TRBV19	TRBJ2-3	CASSIYSTDTQYF	8
p-JH	-	-	---	-	TRBV19	TRBJ2-3	CASSIVSTDTQYF	8
p-JI	-	-	---	-	TRBV27	TRBJ1-2	CASSLGRAVNYGYTF	10
p-JJ	-	-	---	-	TRBV19	TRBJ2-2	CASSMSTGELFF	7
p-JK	TRAV35	TRAJ41	CAGHQKNSGYALNF	9	TRBV19	TRBJ1-1	CASSMVAVSEAFF	8
p-JL	TRAV8-6	TRAJ10	---	-	TRBV19	TRBJ2-7	CASSMRSSYEQYF	8
p-JM	-	-	---	-	TRBV27	TRBJ1-4	CASSFSRGHEKLFF	9
p-JN	-	-	---	-	TRBV9	TRBJ2-5	CASSVWDGQETQYF	9
p-JO	TRAV12-2	TRAJ42	CAVRRGDGGSQGNLIF	11	-	-	---	-
p-JP	TRAV34	TRAJ52	CGADRSAGGTSYGKLTF	12	TRBV19	TRBJ1-2	CASSIGMYGYTF	7
p-JQ	TRAV12-1	TRAJ42	CVVNMGGGSQGNLIF	10	TRBV19	TRBJ2-7	CASSIRSSYEQYF	8
p-JR	-	-	---	-	TRBV10-2	TRBJ1-5	CASSELGGALGPQHF	10
p-JS	-	-	---	-	TRBV19	TRBJ2-2	CASSGRSSGELFF	8
p-JT	TRAV35	TRAJ6	---	-	TRBV19	TRBJ2-1	CASSIGAGEQFF	7
p-JU	-	-	---	-	TRBV19	TRBJ1-2	CASSIGMYGYTF	7
p-JV	-	-	---	-	TRBV19	TRBJ2-1	CASSLYDIAGGVQFF	10
p-JW	TRAV17	TRAJ10	CATDKMFNVLTGGGNKLTF	14	TRBV19	TRBJ2-1	CASSLYDIAGGVQFF	10
p-JX	TRAV8-6	TRAJ52	CAVSETDAGGTSYGKLTF	13	TRBV19	TRBJ2-7	CASSIFAGAPYEQYF	10
p-JY	TRAV34	TRAJ52	CGADPTGAGGTSYGKLTF	13	TRBV19	TRBJ1-2	CASSIGTYGYTF	7
p-JZ	TRAV34	TRAJ52	CGADRYAGGTSYGKLTF	12	TRBV19	TRBJ1-2	CASSIGMYGYTF	7
p-KA	-	-	---	-	TRBV6-5	TRBJ1-1	CASSYGDEAFF	6
p-KB	-	-	---	-	TRBV15	TRBJ2-3	CATSGTGMQYF	6
p-KC	TRAV30	TRAJ42	CGTEVDQGNLIF	7	TRBV19	TRBJ1-5	CASSMFQGWNQPQHF	10
p-KD	TRAV12-3	TRAJ42	CAMSGDGGSQGNLIF	10	-	-	---	-
p-KE	TRAV3	TRAJ37	CALTSNTGKLIF	7	TRBV19	TRBJ2-7	CASSVRSSYEQYF	8
p-KF	-	-	---	-	TRBV27	TRBJ1-4	CASSFGMGSEKLFF	9
p-KG	TRAV24	TRAJ42	CAFDYGGSQGNLIF	9	TRBV14	TRBJ1-6	CASSPTGGGSPLHF	9
p-KH	TRAV29/DV5	TRAJ42	CAGSKGGGSQGNLIF	10	TRBV19	TRBJ2-7	CASSIRASYEQYF	8
p-KI	-	-	---	-	TRBV19	TRBJ1-3	CASSGRSGNTIYF	8
p-KJ	TRAV19	TRAJ52	CALMGNAGGTSYGKLTF	12	TRBV19	TRBJ1-2	CASSAGNYGYTF	7
p-KK	TRAV38-1	TRAJ52	CAYTTNAGGTSYGKLTF	12	TRBV19	TRBJ1-2	CASSIGSYGYTF	7
p-KL	-	-	---	-	TRBV19	TRBJ2-3	CASSGRSSDTQYF	8
p-KM	TRAV27	TRAJ37	CAGAGSSNTGKLIF	9	TRBV19	TRBJ2-7	CASSIRSAYEQYF	8
p-KN	TRAV17	TRAJ26	---	-	-	-	---	-
p-KO	TRAV27	TRAJ42	CAGEYGGSQGNLIF	9	TRBV19	TRBJ2-1	CASSTRSSWEQFF	8
p-KP	TRAV14/DV4	TRAJ52	CAMRGHAGGTSYGKLTF	12	TRBV19	TRBJ1-1	CASSIYSNTEAFF	8
p-KQ	TRAV38-1	TRAJ52	CAYTPNAGGTSYGKLTF	12	TRBV19	TRBJ1-2	CASSIGIYGYTF	7
p-KR	TRAV14/DV4	TRAJ9	CAMRDGGGGFKTIF	9	TRBV9	TRBJ2-1	CASSGDTGTTLYNEQFF	12
p-KS	TRAV20	TRAJ3	---	-	TRBV19	TRBJ2-3	CASSVFSADTQYF	8
p-KT	TRAV27	TRAJ42	CAGAGGGSQGNLIF	9	TRBV19	TRBJ2-3	CASSGRSTDTQYF	8
p-KU	-	-	---	-	TRBV19	TRBJ2-3	CASSGRSTDTQYF	8
p-KV	-	-	---	-	TRBV19	TRBJ2-3	CASSSRSTDTQYF	8
p-KW	TRAV38-1	TRAJ52	CAFMSNAGGTSYGKLTF	12	TRBV19	TRBJ1-2	CASSTGAYGYTF	7
p-KX	TRAV38-1	TRAJ52	CAFMIGAGGTSYGKLTF	12	TRBV19	TRBJ1-2	CASSQGSYGYTF	7
p-KY	-	-	---	-	TRBV5-6	TRBJ2-1	CASSFGAGNNEQFF	9
p-KZ	TRAV27	TRAJ43	---	-	TRBV19	TRBJ1-5	CASSIFGNQPQHF	8
p-LA	-	-	---	-	TRBV19	TRBJ2-7	CASSIRAGGEQYV	8
p-LB	-	-	---	-	TRBV19	TRBJ2-1	CASSIRGGSSYNEQFF	11
p-LC	-	-	---	-	TRBV19	TRBJ1-4	CASSIRSGNEKLFF	9
p-LD	-	-	---	-	TRBV19	TRBJ2-1	CASSISSGTEQFF	8
p-LE	TRAV12-2	TRAJ52	---	-	TRBV19	TRBJ2-1	CASSNVAGINEQFF	9
p-LF	-	-	---	-	TRBV19	TRBJ2-1	CASSPGTSVNEQFF	9
p-LG	-	-	---	-	TRBV19	TRBJ2-1	CASSTFGSSYNEQFF	10
p-LH	-	-	---	-	TRBV19	TRBJ2-3	CASSTRSLDTQYF	8
p-LI	-	-	---	-	TRBV19	TRBJ2-2	CASSTTVSGELFF	8
p-LJ	-	-	---	-	TRBV6-5	TRBJ2-1	CASSYGQGIGEQFF	9
p-LK	-	-	---	-	TRBV6-5	TRBJ2-1	CASSYPGQYNEQFF	9
p-LL	-	-	---	-	TRBV4-2	TRBJ2-3	CASSYRS#EAYTDTQYF	12
p-LM	TRAV13-1	TRAJ6	CAAIPGGGSYIPTF	9	TRBV19	TRBJ1-1	CASTIYQGAPTEAFF	10
p-LN	TRAV23/DV6	TRAJ20	CAAKYSAEDNDYKLSF	11	TRBV19	TRBJ2-3	CASSGRSTDTQYF	8
p-LO	TRAV29/DV5	TRAJ53	CAAPGTPCNSGGSNYKLTF	14	TRBV19	TRBJ2-3	CASSSRSTDTQYF	8
p-LP	TRAV41	TRAJ34	CAARSYNTDKLIF	8	TRBV19	TRBJ1-2	CASSTGAYGYTF	7
p-LQ	TRAV29/DV5	TRAJ42	CAAVNYGGSQGNLIF	10	TRBV11-3	TRBJ2-3	CASSLVDRSITDTQYF	11
p-LR	TRAV38-1	TRAJ52	CAFMKNAGGTSYGKLTF	12	TRBV19	TRBJ1-2	CASSIGYYGYTF	7
p-LS	TRAV38-1	TRAJ52	CAFMSSAGGTSYGKLTF	12	TRBV19	TRBJ1-2	CASSIGVYGYTF	7
p-LT	TRAV38-1	TRAJ52	CAFMTNAGGTSYGKLTF	12	TRBV19	TRBJ1-2	CASSQGAYGYTF	7
p-LU	TRAV38-1	TRAJ52	CAFSEGAGGTSYGKLTF	12	TRBV19	TRBJ1-2	CASSTGIIGYTF	7
p-LV	TRAV38-1	TRAJ52	CAFSTNAGGTSYGKLTF	12	TRBV19	TRBJ1-2	CASSIGIYGYTF	7
p-LW	TRAV27	TRAJ42	CAGAGGGSQGNLIF	9	TRBV19	TRBJ2-3	CASSIRSSDTQYF	8
p-LX	TRAV27	TRAJ42	CAGAGGGSQGNLIF	9	TRBV19	TRBJ2-3	CASSLRSTDTQYF	8
p-LY	TRAV27	TRAJ42	CAGAHGGSQGNLIF	9	TRBV19	TRBJ1-5	CASSQRSSEPQHF	8
p-LZ	TRAV27	TRAJ42	CAGAHGGSQGNLIF	9	TRBV19	TRBJ2-3	CASSTRSTDTQYF	8
p-MA	TRAV27	TRAJ42	CAGGGQEGSQGNLIF	10	TRBV19	TRBJ1-5	CASSIISNQPQHF	8
p-MB	TRAV35	TRAJ43	CAGGSYNNNDMRF	8	TRBV19	TRBJ2-1	CASSMSSLDEQFF	8
p-MC	TRAV25	TRAJ42	CAGVMGGGSQGNLIF	10	TRBV19	TRBJ2-3	CASSGRSTDTQYF	8
p-MD	TRAV6	TRAJ12	---	-	TRBV19	TRBJ1-1	CASSIFGHQNTEAFF	10
p-ME	TRAV19	TRAJ6	CALSEASKAGGSYIPTF	12	TRBV19	TRBJ2-1	CASSIFVGRNEQFF	9
p-MF	TRAV19	TRAJ52	CALSEDSGRAGGTSYGKLTF	15	TRBV20-1	TRBJ2-7	CSAIGGLYEQYV	7
p-MG	TRAV19	TRAJ21	CALSENNFNKFYF	8	TRBV19	TRBJ2-1	CAVGRSGSYNEQFF	9
p-MH	TRAV12-3	TRAJ42	CAMGGDGGSQGNLIF	10	TRBV19	TRBJ2-7	CASSIRAGGEQYV	8
p-MI	TRAV14/DV4	TRAJ52	CAMREDPGGTSYGKLTF	12	TRBV19	TRBJ1-5	CASSLYSNQPQHF	8
p-MJ	TRAV14/DV4	TRAJ42	CAMREGRYGGSQGNLIF	12	TRBV29-1	TRBJ2-5	CSVDRDRGLQETQYF	10
p-MK	TRAV14/DV4	TRAJ16	CAMRIFSDGQKLLF	9	TRBV28	TRBJ2-1	CASTLSSSYNEQFF	9
p-ML	TRAV12-3	TRAJ42	CAMSGDGGSQGNLIF	10	TRBV19	TRBJ1-5	CASSINSNQPQHF	8
p-MM	TRAV14/DV4	TRAJ56	---	-	TRBV19	TRBJ1-1	CASSIGPYTEAFF	8
p-MN	TRAV17	TRAJ42	CATDSHPKGGSQGNLIF	12	TRBV19	TRBJ1-5	CASSSTGIGSQPQHF	10
p-MO	TRAV1-2	TRAJ30	CAVRSLLDDKIIF	8	TRBV20-1	TRBJ2-7	CSARGDRSYEQYV	8
p-MP	TRAV8-6	TRAJ49	CAVSDPNTGNQFYF	9	TRBV5-6	TRBJ1-2	CASSSGTGLYGYTF	9
p-MQ	TRAV21	TRAJ48	CAVSGGSNFGNEKLTF	11	TRBV19	TRBJ2-2	CASSIYGNTGELFF	9
p-MR	TRAV41	TRAJ34	CAVSGSNTDKLIF	8	TRBV27	TRBJ2-2	CASAYGLNTGELFF	9
p-MS	TRAV41	TRAJ40	CAVSTSGTYKYIF	8	TRBV19	TRBJ2-1	CASSIYSYNEQFF	8
p-MT	TRAV38-1	TRAJ41	CAYRSFSGYALNF	8	TRBV19	TRBJ1-1	CASSIGGREAFF	7
p-MU	TRAV38-1	TRAJ57	CAYRSQGGSEKLVF	9	TRBV4-1	TRBJ1-1	CASSQDGIGLFTEAFF	11
p-MV	TRAV38-1	TRAJ52	CAYSEGAGGTSYGKLTF	12	-	-	---	-
p-MW	TRAV38-1	TRAJ52	CAYSPNAGGTSYGKLTF	12	TRBV19	TRBJ1-2	CASSIGIYGYTF	7
p-MX	TRAV38-1	TRAJ52	CAYSVAAGGTSYGKLTF	12	TRBV19	TRBJ1-2	CASSIGMYGYTF	7
p-MY	TRAV26-1	TRAJ54	CIVRFHPIQGAQKLVF	11	TRBV19	TRBJ1-2	CASSMGSYGYTF	7
p-MZ	-	-	---	-	TRBV19	TRBJ2-1	CASSIFSGGANEQFF	10
p-NA	-	-	---	-	TRBV25-1	TRBJ2-7	CASSSGTGGGYEQYV	10
p-NB	TRAV13-1	TRAJ52	CAASIYGTSYGKLTF	10	TRBV19	TRBJ2-1	CASSIFGSEGNEQFF	10
p-NC	TRAV38-1	TRAJ52	CAFMLNAGGTSYGKLTF	12	-	-	---	-
p-ND	TRAV27	TRAJ42	CAGAGGGSQGNLIF	9	TRBV19	TRBJ2-1	CASSGRSSDEQFF	8
p-NE	TRAV35	TRAJ31	CAGQVGDGRLMF	7	TRBV19	TRBJ2-2	CASSMAAGGELFF	8
p-NF	TRAV12-2	TRAJ34	CAGTDKLIF	4	TRBV27	TRBJ2-7	CASSPGQGVSYEQYV	10
p-NG	TRAV6	TRAJ42	CALDTGGGSQGNLIF	10	TRBV19	TRBJ1-1	CASSIRSATEAFF	8
p-NH	TRAV8-3	TRAJ4	CAVASGGYNKLIF	8	TRBV5-4	TRBJ1-5	CASSLTPGHQPQHF	9
p-NI	TRAV21	TRAJ36	CAVDQTGANNLFF	8	TRBV25-1	TRBJ2-1	CASSELREQFF	6
p-NJ	TRAV1-2	TRAJ26	CAVRDHNYGQNFVF	9	TRBV19	TRBJ1-1	CASSPPEAFF	5
p-NK	TRAV3	TRAJ16	CAVRELDGQKLLF	8	TRBV19	TRBJ1-1	CASSITIGSTEAFF	9
p-NL	TRAV38-1	TRAJ44	CAYLTGTASKLTF	8	TRBV2	TRBJ1-5	CASSADRGLDPHQAQHF	12
p-NM	TRAV38-1	TRAJ52	CAYTPNAGGTSYGKLTF	12	TRBV19	TRBJ1-2	CASSIGVYGYTF	7
p-NN	TRAV8-2	TRAJ40	CVVISTSGTYKYIF	9	TRBV19	TRBJ1-2	CASSLYSDGGQGYTF	10
p-NO	TRAV35	TRAJ6	---	-	TRBV19	TRBJ2-1	CASNIGAGEQFF	7
p-NP	-	-	---	-	TRBV19	TRBJ1-1	CASSIHSGSITEAFF	10
p-NQ	TRAV27	TRAJ37	CAGAVGSSNTGKLIF	10	TRBV19	TRBJ2-1	CASSIRSGYEQFF	8
p-NR	-	-	---	-	TRBV19	TRBJ1-2	CASSIGTYGYTF	7
p-NS	TRAV14/DV4	TRAJ52	CAMRGDAGGTSYGKLTF	12	TRBV19	TRBJ1-5	CASSIYSNQPQHF	8
p-NT	TRAV8-3	TRAJ40	CAVGETLGSGTYKYIF	11	TRBV19	TRBJ2-1	CASKQNNEQFF	6
p-NU	-	-	---	-	TRBV19	TRBJ1-2	CASSMGSYGYTF	7
p-NV	TRAV27	TRAJ42	CAGAGGGSQGNLIF	9	TRBV19	TRBJ2-3	CASSIRSTDTQYF	8
p-NW	-	-	---	-	TRBV19	TRBJ2-1	CASSLTIGYNEQFF	9
p-NX	-	-	---	-	TRBV19	TRBJ2-3	CASSMAPTDTQYF	8
p-NY	-	-	---	-	TRBV19	TRBJ1-2	CASSMGNYGYTF	7
p-NZ	TRAV17	TRAJ26	---	-	TRBV6-5	TRBJ1-3	CASSYAMPGQASGNTIYF	13
p-OA	-	-	---	-	TRBV6-5	TRBJ2-3	CASSYSQGVGDTQYF	10
p-OB	-	-	---	-	TRBV19	TRBJ2-1	CASTYRSSYNEQFF	9
p-OC	TRAV3	TRAJ37	---	-	TRBV19	TRBJ2-3	CASSNIATDTQYF	8
p-OD	TRAV41	TRAJ42	CAAKNYGGSQGNLIF	10	TRBV19	TRBJ2-3	CASSIGQGLDTQYF	9
p-OE	TRAV8-4	TRAJ37	CAAPPSNTGKLIF	8	TRBV19	TRBJ2-1	CASSGRSAVEQFF	8
p-OF	TRAV14/DV4	TRAJ56	CAMREGWTGANSKLTF	11	TRBV10-3	TRBJ2-5	CAISGSETQYF	6
p-OG	TRAV24	TRAJ57	---	-	TRBV19	TRBJ1-2	CASSVGLYGYTF	7
p-OH	TRAV21	TRAJ40	CAVDTTSGTYKYIF	9	TRBV19	TRBJ1-2	CASTPTANYGYTF	8
p-OI	TRAV1-2	TRAJ12	CAVMDSSYKLIF	7	TRBV6-4	TRBJ2-3	CASSGTSGSTDTQYF	10
p-OJ	TRAV3	TRAJ13	CAVRGFIGAGYQKVTF	11	TRBV19	TRBJ1-5	CASSIADMSNQPQHF	10
p-OK	TRAV3	TRAJ37	CAVSHLEVYSNTGKLIF	12	TRBV19	TRBJ2-3	CASSNIATDTQYF	8
p-OL	TRAV26-1	TRAJ37	---	-	TRBV27	TRBJ1-1	CASSFGASSTEAFF	9
p-OM	TRAV12-1	TRAJ27	CVVNRFANTNAGKSTF	11	TRBV19	TRBJ1-1	CASSIVVPAEAFF	8
p-ON	TRAV19	TRAJ53	CALSDAGGSNYKLTF	10	TRBV19	TRBJ2-4	CASSIYSGGKNIQYF	10
p-OO	TRAV19	TRAJ6	CALSEAGVSGGSYIPTF	12	TRBV19	TRBJ1-1	CASSTFLGTEAFF	8
p-OP	TRAV41	TRAJ49	CALPIFGNQFYF	7	TRBV19	TRBJ1-2	CASSTGVYGYTF	7
p-OQ	TRAV38-1	TRAJ52	CAYGSGAGGTSYGKLTF	12	TRBV19	TRBJ1-2	CASSIGFWGYTF	7
p-OR	TRAV35	TRAJ6	---	-	TRBV19	TRBJ1-2	CASSVGMYGYTF	7
p-OS	TRAV12-3	TRAJ42	CAMSGDGGSQGNLIF	10	TRBV19	TRBJ2-5	CASSIRAGETQYF	8
p-OT	-	-	---	-	TRBV19	TRBJ1-1	CASRGGTIAFF	6
p-OU	-	-	---	-	TRBV19	TRBJ2-3	CASSLRSTDTQYF	8
p-OV	-	-	---	-	TRBV19	TRBJ2-1	CASSMSSLDEQFF	8
p-OW	-	-	---	-	TRBV19	TRBJ2-1	CASSSRSSIGQFF	8
p-OX	-	-	---	-	TRBV19	TRBJ1-1	CASSTFLGTEAFF	8
p-OY	-	-	---	-	TRBV19	TRBJ1-1	CASSTTIGDTEAFF	9
p-OZ	-	-	---	-	TRBV18	TRBJ1-4	CASSVTGSVGELFF	9
p-PA	TRAV13-2	TRAJ42	CAENGGGGSQGNLIF	10	TRBV19	TRBJ2-5	CASSYRASETQYF	8
p-PB	TRAV5	TRAJ42	CAESGAGGSQGNLIF	10	TRBV19	TRBJ1-5	CASSPRSATAQHF	8
p-PC	TRAV38-1	TRAJ52	CAFMVNAGGTSYGKLTF	12	TRBV19	TRBJ1-2	CASSIGAYGYTF	7
p-PD	TRAV27	TRAJ30	---	-	TRBV19	TRBJ2-1	CASSILSYNEQFF	8
p-PE	TRAV16	TRAJ43	---	-	TRBV19	TRBJ2-1	CASSIFSGSYNEQFF	10
p-PF	TRAV38-1	TRAJ52	CAYSHSAGGTSYGKLTF	12	TRBV19	TRBJ1-2	CASSTGLYGYTF	7
p-PG	-	-	---	-	TRBV19	TRBJ2-1	CASSTLDSYNEQFF	9
p-PH	-	-	---	-	TRBV19	TRBJ1-1	CASWGGQAFF	5
p-PI	TRAV13-2	TRAJ42	CAENGGGGSQGNLIF	10	-	-	---	-
p-PJ	TRAV35	TRAJ42	CAGDNYGGSQGNLIF	10	TRBV19	TRBJ2-2	CASSIYGAGELFF	8
p-PK	TRAV6	TRAJ33	CALDGDSNYQLIW	8	TRBV30	TRBJ1-3	CAWSRMGGNTIYF	8
p-PL	TRAV19	TRAJ53	CALENSGGSNYKLTF	10	TRBV6-5	TRBJ2-7	CASSQTSFYGEQYV	9
p-PM	TRAV14/DV4	TRAJ49	CAMREVINTGNQFYF	10	TRBV9	TRBJ2-5	CASSVEGGLAQETQYF	11
p-PN	TRAV38-1	TRAJ52	CASSPNAGGTSYGKLTF	12	TRBV19	TRBJ1-2	CASSIGLYGYTF	7
p-PO	TRAV12-2	TRAJ31	CAVNEAARLMF	6	TRBV7-2	TRBJ2-4	CASSLAAQGAAKNIQYF	12
p-PP	TRAV20	TRAJ17	CAVQTIMIKAAGNKLTF	12	TRBV27	TRBJ2-1	CASTSWLANNEQFF	9
p-PQ	TRAV20	TRAJ58	CAVRETSGSRLTF	8	TRBV19	TRBJ2-3	CASSTGSTDTQYF	8
p-PR	TRAV14/DV4	TRAJ21	CAMGRQDFNKFYF	8	TRBV4-3	TRBJ2-6	CASSQDDLSLGANVLTF	12
p-PS	TRAV38-1	TRAJ52	CAFMQDAGGTSYGKLTF	12	TRBV19	TRBJ1-2	CASSTGYHGYTF	7
p-PT	TRAV35	TRAJ37	CAGPHGSSNTGKLIF	10	TRBV27	TRBJ2-2	CASSLIFPGELFF	8
p-PU	-	-	---	-	TRBV19	TRBJ2-5	CASSIRAGETQYF	8
p-PV	TRAV13-1	TRAJ8	CAAINTGFQKLVF	8	TRBV19	TRBJ2-2	CASSPLGVAGELFF	9
p-PW	TRAV13-2	TRAJ42	CAENMGGGSQGNLIF	10	TRBV19	TRBJ1-4	CASSIRAGEKLFF	8
p-PX	TRAV38-1	TRAJ52	CAFMIGAGGTSYGKLTF	12	TRBV19	TRBJ1-2	CASSIGYYGYTF	7
p-PY	TRAV27	TRAJ42	CAGAGGGSQGNLIF	9	TRBV19	TRBJ2-1	CASSIRSADEQFF	8
p-PZ	-	-	---	-	TRBV19	TRBJ1-5	CASSILSRQPQHF	8
p-QA	TRAV19	TRAJ52	CALSNAGGTSYGKLTF	11	TRBV19	TRBJ1-2	CASWAYGYTF	5
p-QB	-	-	---	-	TRBV19	TRBJ1-2	CASSTGNYGYTF	7
p-QC	-	-	---	-	TRBV19	TRBJ2-1	CASSIRSADEQFF	8
p-QD	-	-	---	-	TRBV19	TRBJ2-5	CASSIRSGETQYF	8
p-QE	-	-	---	-	TRBV19	TRBJ2-1	CASSIVSVDEQFF	8
p-QF	-	-	---	-	TRBV19	TRBJ2-1	CASSKRSSYNEQFF	9
p-QG	-	-	---	-	TRBV4-3	TRBJ2-6	CASSQDDLSLGANVLTF	12
p-QH	-	-	---	-	TRBV19	TRBJ1-2	CASWAYGYTF	5
p-QI	TRAV13-1	TRAJ35	CAAPVDFGNVLHC	8	TRBV19	TRBJ2-5	CASSIRSGETQYF	8
p-QJ	TRAV13-1	TRAJ42	CAASGGGSQGNLIF	9	TRBV19	TRBJ2-1	CASSTRSSYNEQFF	9
p-QK	TRAV25	TRAJ42	CAGNYGGSQGNLIF	9	TRBV19	TRBJ2-3	CASSPRSTDTQYF	8
p-QL	TRAV12-3	TRAJ42	CAMSGAGGSQGNLIF	10	-	-	---	-
p-QM	TRAV26-2	TRAJ23	CILRPASHYNQGGKLIF	12	TRBV19	TRBJ2-2	CASSWNTGELFF	7
p-QN	-	-	---	-	TRBV19	TRBJ1-1	CASSHYSITEAFF	8
p-QO	-	-	---	-	TRBV19	TRBJ2-7	---	-
p-QP	-	-	---	-	TRBV28	TRBJ2-7	CASSLGLHYEQYV	8
p-QQ	TRAV35	TRAJ45	---	-	TRBV6-5	TRBJ2-2	CASSYGQNTGELFF	9
p-QR	-	-	---	-	TRBV12-3;TRBV12-4	TRBJ2-2	CASTEREGSSGELFF	10
p-QS	TRAV12-2	TRAJ42	CAAPYGGSQGNLIF	9	TRBV19	TRBJ1-1	CASSIVAGASEAFF	9
p-QT	TRAV38-1	TRAJ54	CAFIIQGAQKLVF	8	TRBV19	TRBJ2-2	CASNWGTGELFF	7
p-QU	TRAV35	TRAJ42	CAGLNYGGSQGNLIF	10	TRBV19	TRBJ2-1	CASSANSINEQFF	8
p-QV	TRAV17	TRAJ54	CATDIPRGIIQGAQKLVF	13	TRBV19	TRBJ2-1	CASSLPGVGYNEQFF	10
p-QW	TRAV26-1	TRAJ33	CIVRVAKGSNYQLIW	10	TRBV19	TRBJ2-1	CASSIYSGPYNEQFF	10
p-QX	TRAV27	TRAJ42	CAGAHGGSQGNLIF	9	TRBV19	TRBJ1-1	CASSIRSVTEAFF	8
p-QY	TRAV27	TRAJ42	CAGAYGGSQGNLIF	9	TRBV19	TRBJ1-1	CASSARSSSEAFF	8
p-QZ	TRAV29/DV5	TRAJ39	CAASGNAGNMLTF	8	TRBV19	TRBJ1-2	CASSIGYYGYTF	7
p-RA	TRAV19	TRAJ40	CAQGPTSGTYKYIF	9	TRBV19	TRBJ1-1	CASSVGYPAFF	6
p-RB	TRAV17	TRAJ58	CATGAETSGSRLTF	9	TRBV19	TRBJ2-5	CASSIRSLETQYF	8
p-RC	TRAV41	TRAJ39	CAVRSIGNNAGNMLTF	11	TRBV19	TRBJ2-1	CASSTWTRDEQFF	8
p-RD	TRAV40	TRAJ42	CLPHYGGSQGNLIF	9	TRBV19	TRBJ1-5	CASSILSRQPQHF	8
p-RE	-	-	---	-	TRBV27	TRBJ1-1	CASSLFGHGGTEAFF	10
p-RF	-	-	---	-	TRBV19	TRBJ2-3	CASRTSPTDTQYF	8
p-RG	-	-	---	-	TRBV19	TRBJ1-5	CASSIHSANQPQHF	9
p-RH	-	-	---	-	TRBV19	TRBJ2-5	CASSIRAQETQYF	8
p-RI	TRAV13-1	TRAJ37	CAAPPGNTGKLIF	8	TRBV19	TRBJ2-5	CASSPRAGWETQYF	9
p-RJ	TRAV27	TRAJ42	CAGAGQGGSQGNLIF	10	TRBV19	TRBJ1-5	CASSFYSNQPQHF	8
p-RK	TRAV17	TRAJ30	CATDTSRDDKIIF	8	TRBV20-1;TRBV20/OR9-2	TRBJ1-4	CSARPWDRGRVTNEKLFF	13
p-RL	TRAV22	TRAJ40	---	-	-	-	---	-
p-RM	TRAV26-2	TRAJ39	CILTEALPNNNAGNMLTF	13	TRBV27	TRBJ2-3	CASSLIFPDTQYF	8
p-RN	TRAV8-2	TRAJ12	CVVSDPDSSYKLIF	9	TRBV27	TRBJ1-1	CASSLFGHGGTEAFF	10
p-RO	-	-	---	-	TRBV19	TRBJ1-2	CASSMGSVGYTF	7
p-RP	TRAV25	TRAJ42	CAGNYGGSQGNLIF	9	TRBV19	TRBJ2-3	CASSQRSTDTQYF	8
p-RQ	TRAV39	TRAJ34	CAVGSTDKLIF	6	TRBV19	TRBJ1-1	CASSIVTATEAFF	8
p-RR	-	-	---	-	TRBV18	TRBJ2-2	CASSLVGTGELFF	8
p-RS	-	-	---	-	TRBV19	TRBJ1-2	CASSTGFYGYTF	7
p-RT	-	-	---	-	TRBV19	TRBJ1-2	CASSIRAAEGYTF	8
p-RU	-	-	---	-	TRBV20-1;TRBV20/OR9-2	TRBJ2-1	CSARQAGGHNEQFF	9
p-RV	TRAV23/DV6	TRAJ54	CAASKGAQKLVF	7	TRBV19	TRBJ2-3	CASSQRSTDTQYF	8
p-RW	TRAV13-2	TRAJ20	CAENSSWDYKLSF	8	TRBV6-1	TRBJ1-1	CASSGGGGNTEAFF	9
p-RX	TRAV35	TRAJ37	CAGPGGSSNTGKLIF	10	TRBV27	TRBJ2-3	CASSLIFPDTQYF	8
p-RY	TRAV13-1	TRAJ42	CASNGGGGSQGNLIF	10	TRBV19	TRBJ1-2	CASSIRAAEGYTF	8
p-RZ	TRAV20	TRAJ54	CAVQAKQGAQKLVF	9	TRBV19	TRBJ1-1	CASSIVTATEAFF	8
p-SA	TRAV40	TRAJ53	CLLGDNSGGSNYKLTF	11	-	-	---	-
p-SB	-	-	---	-	TRBV27	TRBJ2-3	CASSLIFPDTQYF	8
p-SC	TRAV25	TRAJ42	CAGNYGGSQGNLIF	9	-	-	---	-
p-SD	TRAV27	TRAJ42	CAGADGGSQGNLIF	9	-	-	---	-
p-SE	TRAV38-1	TRAJ24	---	-	TRBV19	TRBJ1-2	CASSIGVYGYTF	7
p-SF	-	-	---	-	TRBV19	TRBJ2-1	CASSILAGPYNEQFF	10
p-SG	-	-	---	-	TRBV19	TRBJ1-1	CASSIRSVTEAFF	8
p-SH	-	-	---	-	TRBV19	TRBJ2-7	CASSKRGGYEQYV	8
p-SI	-	-	---	-	TRBV19	TRBJ1-3	CASSNFAGNTIYF	8
p-SJ	-	-	---	-	TRBV29-1	TRBJ2-1	CSVIHRDARYNEQFF	10
p-SK	TRAV13-2	TRAJ20	CAENSSWDYKLSF	8	-	-	---	-
p-SL	TRAV38-1	TRAJ52	CAFMIGAGGTSYGKLTF	12	TRBV19	TRBJ1-2	CASSMGSVGYTF	7
p-SM	TRAV6	TRAJ6	CALDPLTGGSYIPTF	10	-	-	---	-
p-SN	TRAV19	TRAJ33	CALSEPPLMDSNYQLIW	12	-	-	---	-
p-SO	TRAV19	TRAJ23	CALSLYNQGGKLIF	9	TRBV19	TRBJ1-1	CASSIVTATEAFF	8
p-SP	TRAV16	TRAJ36	CALVPGANNLFF	7	TRBV30	TRBJ1-1	CAWSVQGPGVRTEAFF	11
p-SQ	TRAV8-1	TRAJ30	CAVNARRDDKIIF	8	TRBV7-3	TRBJ2-3	CASSLTGAPLDTQYF	10
p-SR	TRAV26-1	TRAJ52	CIGNAGGTSYGKLTF	10	TRBV27	TRBJ2-1	CASSLSGQGKFF	7
p-SS	TRAV8-6	TRAJ42	CAVGGSQGNLIF	7	TRBV19	TRBJ2-7	CASSIRSSYEQYF	8
p-ST	TRAV8-6	TRAJ28	CAVSGGPGAGSYQLTF	11	TRBV6-5	TRBJ2-1	CASSYSSSSAGEQFF	10
p-SU	-	-	---	-	TRBV20-1;TRBV20/OR9-2	TRBJ2-1	---	-
p-SV	-	-	---	-	TRBV19	TRBJ2-1	CASSVLAGPYNEQFF	10
p-SW	-	-	---	-	TRBV19	TRBJ1-5	CASSIVSNQPQHF	8
p-SX	-	-	---	-	TRBV19	TRBJ2-1	CASTPYAGGHNEQFF	10
p-SY	-	-	---	-	TRBV20-1;TRBV20/OR9-2	TRBJ2-3	CSAIARELTVADTQYF	11
p-SZ	TRAV22	TRAJ15	CAALNQAGTALIF	8	TRBV19	TRBJ2-6	CASSIFTGANVLTF	9
p-TA	TRAV27	TRAJ27	CAGANTNAGKSTF	8	TRBV19	TRBJ2-7	CASSIRSSYEQYF	8
p-TB	TRAV27	TRAJ27	CAGGGTNAGKSTF	8	TRBV19	TRBJ2-1	CASSIVGGSYNEQFF	10
p-TC	TRAV35	TRAJ58	CAGPTQETSGSRLTF	10	TRBV19	TRBJ2-2	CASSIFHTGELFF	8
p-TD	TRAV35	TRAJ30	CAGQIILMNRDDKIIF	11	TRBV19	TRBJ2-2	CASSIQGAGELFF	8
p-TE	TRAV6	TRAJ47	---	-	-	-	---	-
p-TF	TRAV19	TRAJ35	CALSEAGGFGNVLHC	10	TRBV19	TRBJ2-1	CASSITSGSYNEQFF	10
p-TG	TRAV19	TRAJ44	CALSPVAGTASKLTF	10	TRBV19	TRBJ2-3	CATASSSTDTQYF	8
p-TH	TRAV14/DV4	TRAJ52	CAMREGPGGTSYGKLTF	12	TRBV19	TRBJ1-1	CASSILSNTEAFF	8
p-TI	TRAV14/DV4	TRAJ54	CAMREWQGAQKLVF	9	TRBV19	TRBJ2-3	CASSIAGDTQYF	7
p-TJ	TRAV14/DV4	TRAJ4	CAMTEFSGGYNKLIF	10	TRBV20-1;TRBV20/OR9-2	TRBJ1-5	CSAKQVDSNQPQHF	9
p-TK	TRAV25	TRAJ42	CASAGGGGSQGNLIF	10	TRBV19	TRBJ1-5	CASSIVSNQPQHF	8
p-TL	TRAV24	TRAJ44	CASNTGTASKLTF	8	TRBV19	TRBJ1-3	CASSIIGSGNTIYF	9
p-TM	TRAV17	TRAJ28	CATATYSGAGSYQLTF	11	TRBV19	TRBJ2-1	CASSWIGGSSYNEQFF	11
p-TN	TRAV22	TRAJ49	CAVDPKSLNTGNQFYF	11	TRBV19	TRBJ2-5	CASSIFHTETQYF	8
p-TO	TRAV3	TRAJ36	CAVRDGTGANNLFF	9	-	-	---	-
p-TP	TRAV3	TRAJ16	CAVRERVSDGQKLLF	10	TRBV19	TRBJ1-3	CASSIFGNTIYF	7
p-TQ	TRAV8-6	TRAJ58	---	-	TRBV24-1	TRBJ2-5	CATSDPSTSGRSGGQETQYF	15
p-TR	TRAV1-2	TRAJ38	CAVYGAGNNRKLIW	9	TRBV19	TRBJ2-1	CASTPYEGGHNEQFF	10
p-TS	TRAV30	TRAJ42	CGTAIDGGSQGNLIF	10	TRBV19	TRBJ2-3	CASSKRSTDTQYF	8
p-TT	TRAV27	TRAJ42	CAGGGSQGNLIF	7	TRBV19	TRBJ2-7	CASSIRSAYEQYF	8
p-TU	TRAV22	TRAJ13	---	-	TRBV6-5	TRBJ2-1	CASSYSSSSAGEQFF	10
p-TV	-	-	---	-	TRBV6-5	TRBJ2-1	CASSYSSSSAGEQFF	10
p-TW	TRAV13-2	TRAJ31	CASSQNARLMF	6	TRBV28	TRBJ2-2	CASSFMVGAGELFF	9
p-TX	TRAV27	TRAJ37	CAGNSGNTGKLIF	8	TRBV19	TRBJ2-7	CASSTRGGYEQYF	8
p-TY	TRAV12-2	TRAJ26	CAVNGQNFVF	5	TRBV19	TRBJ2-7	CASSIRSSYEQYF	8
p-TZ	TRAV8-2	TRAJ39	CVVSDRNAGNMLTF	9	TRBV19	TRBJ1-5	CASTFMGGGEQPQHF	10
p-UA	-	-	---	-	TRBV27	TRBJ2-7	CASQVAASYEQYF	8
p-UB	TRAV13-1	TRAJ53;TRAJ56	---	-	TRBV19	TRBJ1-1	CASSLRDRGLSTEAFF	11
p-UC	-	-	---	-	TRBV19	TRBJ2-1	CASSQTSGAYNEQFF	10
p-UD	TRAV35	TRAJ6	---	-	TRBV6-5	TRBJ2-7	CASSYGSGLGEQYF	9
p-UE	TRAV41	TRAJ57	CAAATITQGGSEKLVF	11	TRBV20-1	TRBJ2-7	CSASGTLPYEQYV	8
p-UF	TRAV13-2	TRAJ16	CAEIFLSDGQKLLF	9	TRBV20-1;TRBV20/OR9-2	TRBJ1-2	CSARDGVGNGYTF	8
p-UG	TRAV1-2	TRAJ33	CASMDSNYQLIW	7	TRBV6-4	TRBJ2-3	CASSSGKGSTDTQYF	10
p-UH	TRAV22	TRAJ7	CAVDSYGNNRLAF	8	TRBV19	TRBJ1-2	CASSQGDYTF	5
p-UI	TRAV22	TRAJ13	---	-	TRBV27	TRBJ1-1	CASSLGVGWEAFF	8
p-UJ	TRAV22	TRAJ26	CAVERGVYGQNFVF	9	TRBV19	TRBJ2-1	CASSIQHNEQFF	7
p-UK	TRAV12-2	TRAJ27	CAVRDNAGKSTF	7	TRBV10-3	TRBJ2-1	---	-
p-UL	TRAV8-6	TRAJ28	CAVSGGPGAGSYQLTF	11	TRBV7-9	TRBJ2-5	CASSPLDRGDETQYF	10
p-UM	TRAV26-2	TRAJ37	---	-	TRBV19	TRBJ2-1	CASSILAGSYNEQFF	10
p-UN	TRAV8-2	TRAJ11	CVVALAGSGYSTLTF	10	TRBV3-1;TRBV3-2	TRBJ2-1	CASSQGPGLAGDFDLYNEQFF	16
p-UO	TRAV12-1	TRAJ50	CVVQETSYDKVIF	8	TRBV27	TRBJ2-1	CASRPVPYNEQFF	8
p-UP	TRAV35	TRAJ42	CAGNYGGSQGNLIF	9	TRBV19	TRBJ2-3	CASSNIATDTQYF	8
p-UQ	TRAV35	TRAJ42	CAAGADGGSQGNLIF	10	TRBV19	TRBJ2-5	CASSIRAGETQYF	8
p-UR	-	-	---	-	TRBV19	TRBJ2-5	CASSIRSEETQYF	8
p-US	TRAV8-6	TRAJ42	CAVGGDGGSQGNLIF	10	TRBV19	TRBJ2-1	CATSGRAGVEQFF	8
p-UT	TRAV8-6	TRAJ42	CAVVFGGSQGNLIF	9	TRBV19	TRBJ2-7	CASSMRSSYEQYF	8
p-UU	TRAV26-1	TRAJ10	CIVSLSWGELTGGGNKLTF	14	TRBV19	TRBJ2-5	CASSIRSEETQYF	8
p-UV	-	-	---	-	TRBV6-5	TRBJ1-4	CASSSGTTNEKLFF	9
p-UW	TRAV27	TRAJ42	CAGSGSQGNLIF	7	TRBV19	TRBJ2-7	CASSIRSSYEQYF	8
p-UX	TRAV1-2	TRAJ43	CAVISLPDDMRF	7	TRBV24-1	TRBJ2-1	CATSDSGLAETKSSYNEQFF	15
p-UY	TRAV12-2	TRAJ43	CAVNLPNDMRF	6	TRBV19	TRBJ2-4	CASSIGGRDIQYF	8
p-UZ	TRAV6	TRAJ41	CALDPRYSNSGYALNF	11	TRBV19	TRBJ2-5	CASSIRSSETQYF	8
p-VA	-	-	---	-	TRBV19	TRBJ2-3	CASSTRSTDTQYF	8
p-VB	TRAV35	TRAJ33	CAGHSSPGDSNYQLIW	11	TRBV19	TRBJ1-5	CASSILSNQPQHF	8
p-VC	TRAV14/DV4	TRAJ52	CAMRGDAGGTSYGKLTF	12	TRBV19	TRBJ1-5	CASSVYSNQPQHF	8
p-VD	-	-	---	-	TRBV19	TRBJ1-1	CASSIVSTNEAFF	8
p-VE	TRAV13-2	TRAJ42	CARSEGGGSQGNLIF	10	TRBV19	TRBJ2-3	CASSTRSTDTQYF	8
p-VF	TRAV8-6	TRAJ42	CAVGGSQGNLIF	7	-	-	---	-
p-VG	TRAV12-2	TRAJ28	---	-	TRBV19	TRBJ1-1	CASSIVSTNEAFF	8
p-VH	-	-	---	-	TRBV19	TRBJ2-1	CASSMSGYNEQFF	8
p-VI	-	-	---	-	TRBV20-1;TRBV20/OR9-2	TRBJ2-5	CSARPELAISQETQYF	11
p-VJ	TRAV17	TRAJ45	CATDRAGGGADGLTF	10	TRBV19	TRBJ2-1	CASSIVAGSSYNEQFF	11
p-VK	TRAV38-1	TRAJ52	CAFMVNAGGTSYGKLTF	12	TRBV19	TRBJ1-2	CASSSGSYGYTF	7
p-VL	TRAV13-1	TRAJ42	CAATGGGSQGNLIF	9	TRBV19	TRBJ2-5	CASSSRSQETQYF	8
p-VM	-	-	---	-	TRBV19	TRBJ1-2	CASSSGSYGYTF	7
p-VN	-	-	---	-	TRBV19	TRBJ2-7	CASSTRGGYEQYF	8
p-VO	TRAV26-1	TRAJ23	---	-	TRBV19	TRBJ1-6	---	-
p-VP	TRAV27	TRAJ42	CAGEGGGSQGNLIF	9	TRBV19	TRBJ2-7	CASSIRSSYEQYF	8
p-VQ	-	-	---	-	TRBV7-9	TRBJ2-1	CASSLALASWDEQFF	10
p-VR	-	-	---	-	TRBV19	TRBJ2-1	CASSNGLAGPSYNEQFF	12
p-VS	-	-	---	-	TRBV6-2	TRBJ2-1	CASSYSQTSGHSYNEQFF	13
p-VT	-	-	---	-	TRBV19	TRBJ1-4	CATQKDSLNEKLFF	9
p-VU	TRAV29/DV5	TRAJ49	CAATGNQFYF	5	TRBV6-2	TRBJ2-1	CASSYSQTSGHSYNEQFF	13
p-VV	TRAV25	TRAJ35	CAGLGFGNVLHC	7	TRBV9	TRBJ2-1	CASSVWAGGSPNEQFF	11
p-VW	TRAV1-2	TRAJ21	CAVRDWGYNFNKFYF	10	TRBV20-1;TRBV20/OR9-2	TRBJ2-4	CSAREGSGGSDIQYF	10
p-VX	TRAV26-2	TRAJ44	CIWTGTASKLTF	7	TRBV12-3;TRBV12-4	TRBJ1-2	CASSSANYGYTF	7
p-VY	-	-	---	-	TRBV27	TRBJ2-7	CASSASEDYEQYF	8
p-VZ	-	-	---	-	TRBV19	TRBJ2-1	CASSITGVNEQFF	8
p-WA	-	-	---	-	TRBV27	TRBJ2-1	CASSPNIASNNEQFF	10
p-WB	-	-	---	-	TRBV4-1	TRBJ2-1	CASSQGRYNEQFF	8
p-WC	-	-	---	-	TRBV28	TRBJ2-7	CASSQIGTESRNQYV	10
p-WD	-	-	---	-	TRBV19	TRBJ2-5	CASSTSSGQTQETQYF	11
p-WE	TRAV35	TRAJ6	---	-	TRBV19	TRBJ1-6	CASSWFLGNSPLHF	9
p-WF	TRAV13-2	TRAJ11	CAENVMNSGYSTLTF	10	TRBV19	TRBJ2-6	CASSIFQSGANVLTF	10
p-WG	TRAV22	TRAJ30	CAGEDRDDKIIF	7	TRBV12-3;TRBV12-4	TRBJ2-2	CASLSGEGGPTGELFF	11
p-WH	TRAV35	TRAJ30	CAGNMNRDDKIIF	8	TRBV19	TRBJ1-4	CASATFTNEKLFF	8
p-WI	TRAV9-2	TRAJ40	CALSPGTYKYIF	7	-	-	---	-
p-WJ	TRAV13-2	TRAJ31	CASSQNARLMF	6	-	-	---	-
p-WK	TRAV17	TRAJ3	CATDEMTGYSSASKIIF	12	-	-	---	-
p-WL	TRAV20	TRAJ27	CAVQVGYNTNAGKSTF	11	TRBV4-1	TRBJ2-2	CASSQDWGLNELFF	9
p-WM	TRAV1-2	TRAJ7	---	-	TRBV6-2	TRBJ1-5	CASSMDSNQPQHF	8
p-WN	TRAV8-6	TRAJ9	CAVTYTGGFKTIF	8	TRBV6-5	TRBJ2-5	CASSTGTASGQETQYF	11
p-WO	TRAV26-1	TRAJ15	CIGANQAGTALIF	8	TRBV12-3;TRBV12-4	TRBJ1-4	CASSISRRDRPNEKLFF	12
p-WP	TRAV26-2	TRAJ48	CILRGPNFGNEKLTF	10	TRBV7-9	TRBJ1-5	CASSLGESSRDSNQPQHF	13
p-WQ	TRAV26-1	TRAJ23	---	-	TRBV19	TRBJ2-3	CASSFRSADTQYF	8
p-WR	TRAV40	TRAJ20	CLLGGGENDYKLSF	9	TRBV19	TRBJ1-5	CASTYIGLSNQPQHF	10
p-WS	TRAV23/DV6	TRAJ42	CALAGSQGNLIF	7	TRBV19	TRBJ2-7	CASSIRASYEQYF	8
p-WT	TRAV3	TRAJ36	CAVRDGTGANNLFF	9	TRBV19	TRBJ2-2	CASSISSTGELFF	8
p-WU	TRAV38-1	TRAJ52	CAFMKDAGGTSYGKLTF	12	TRBV19	TRBJ1-2	CASSIGVYGYTF	7
p-WV	TRAV13-2	TRAJ42	CAENMGGGSQGNLIF	10	TRBV19	TRBJ2-1	CASSIRAGNEQFF	8
p-WW	TRAV27	TRAJ42	CAGADGGSQGNLIF	9	TRBV19	TRBJ2-2	CASSSRSAGELFF	8
p-WX	TRAV27	TRAJ42	CAGAGGGSQGNLIF	9	TRBV19	TRBJ2-2	CASSIRATGELFF	8
p-WY	TRAV3	TRAJ37	CAAPPSNTGKLIF	8	TRBV19	TRBJ2-3	CASSTRAADTQYF	8
p-WZ	TRAV9-2	TRAJ13	CAHLTGGYQKVTF	8	TRBV27	TRBJ2-5	CASSFGQGSETQYF	9
p-XA	TRAV3	TRAJ36	CAVRLLSGANNLFF	9	TRBV29-1	TRBJ2-1	CSVEGEQFF	4
p-XB	TRAV29/DV5	TRAJ47	CAASEVYGNKLVF	8	TRBV19	TRBJ2-7	CASSIRSSYEQYF	8
p-XC	TRAV13-1	TRAJ37	CAASQGSSNTGKLIF	10	TRBV19	TRBJ1-1	CASSFYGTGNTEAFF	10
p-XD	TRAV13-1	TRAJ42	CAATGGGSQGNLIF	9	TRBV19	TRBJ2-2	CASSIRSAGELFF	8
p-XE	TRAV23/DV6	TRAJ58	CAATLEETSGSRLTF	10	TRBV19	TRBJ1-5	CASSIYSNSNQPQHF	10
p-XF	TRAV13-2	TRAJ42	CAENLGGGSQGNLIF	10	TRBV19	TRBJ1-3	CASSGRSGNTIYF	8
p-XG	TRAV38-1	TRAJ52	CAFMTNAGGTSYGKLTF	12	TRBV19	TRBJ1-2	CASSIGNYGYTF	7
p-XH	TRAV27	TRAJ37	CAGAAGSSNTGKLIF	10	TRBV19	TRBJ2-7	CASSIRAAYEQYF	8
p-XI	TRAV27	TRAJ42	CAGAGGGSQGNLIF	9	TRBV19	TRBJ2-7	CASSTRSGTGQYF	8
p-XJ	TRAV20	TRAJ36	CAGSSTGANNLFF	8	TRBV18	TRBJ1-1	CASSRTGGWDTEAFF	10
p-XK	TRAV12-2	TRAJ47	CALEAAEYGNKLVF	9	-	-	---	-
p-XL	TRAV19	TRAJ40	CALSGRITSGTYKYIF	11	TRBV19	TRBJ2-1	CASSILAGSYNEQFF	10
p-XM	TRAV9-2	TRAJ42	CALSLGGGSQGNLIF	10	TRBV19	TRBJ2-1	CASSIFGGSTYNEQFF	11
p-XN	TRAV20	TRAJ49	CAVSNTGNQFYF	7	TRBV19	TRBJ1-2	CASSIGVYGYTF	7
p-XO	TRAV25	TRAJ42	CAVSYGGSQGNLIF	9	TRBV19	TRBJ2-3	CASSIRSTDTQYF	8
p-XP	TRAV12-2	TRAJ13	CAVVNSGGYQKVTF	9	-	-	---	-
p-XQ	TRAV38-1	TRAJ52	CAYGQGAGGTSYGKLTF	12	TRBV19	TRBJ1-2	CASSIGWAGYTF	7
p-XR	TRAV40	TRAJ40	CLLETRLGASGTYKYIF	12	TRBV19	TRBJ1-2	CASSIGYYGYTF	7
p-XS	TRAV8-2	TRAJ42	CVAPGSQGNLIF	7	TRBV19	TRBJ2-7	CASSIRSSYEQYF	8
p-XT	-	-	---	-	TRBV19	TRBJ2-1	CASNDMGGNANEQFF	10
p-XU	TRAV27	TRAJ42	CAGGDGGSQGNLIF	9	TRBV19	TRBJ2-2	CASSIRSTGELFF	8
p-XV	-	-	---	-	TRBV19	TRBJ1-1	CASSFYGTGNTEAFF	10
p-XW	TRAV23/DV6	TRAJ42	CALAGSQGNLIF	7	-	-	---	-
p-XX	-	-	---	-	TRBV12-3;TRBV12-4	TRBJ2-3	CASSFRLDLTDTQYF	10
p-XY	-	-	---	-	TRBV19	TRBJ2-7	CASSIFGGSSYEQYF	10
p-XZ	-	-	---	-	TRBV19	TRBJ1-4	CASSIRAGEKLFF	8
p-YA	-	-	---	-	TRBV19	TRBJ2-7	CASSSRAGNEQYF	8
p-YB	TRAV27	TRAJ42	CAGAEGGGSQGNLIF	10	TRBV19	TRBJ2-3	CASSIRSTDTQYF	8
p-YC	TRAV23/DV6	TRAJ42	CALAGSQGNLIF	7	TRBV19	TRBJ2-7	CASSIRSSYEQYF	8
p-YD	TRAV8-6	TRAJ42	CAPGGSQGNLIF	7	TRBV19	TRBJ2-7	CASSIRSGYEQYF	8
p-YE	TRAV23/DV6	TRAJ42	CARAGSQGNLIF	7	TRBV6-4	TRBJ1-1	CASRVGDSTEAFF	8
p-YF	TRAV38-1	TRAJ52	CAFMINAGGTSYGKLTF	12	TRBV19	TRBJ1-2	CASSIGSYGYTF	7
p-YG	TRAV27	TRAJ42	CAAGGSQGNLIF	7	TRBV19	TRBJ2-7	CASSIRSSYEQYF	8
p-YH	TRAV9-2	TRAJ42	CALDLYGGSQGNLIF	10	TRBV19	TRBJ1-5	CASSIRSSQPQHF	8
p-YI	-	-	---	-	TRBV19	TRBJ2-2	CASSISSTGELFF	8
p-YJ	-	-	---	-	TRBV19	TRBJ1-2	CASSIGYYGYTF	7
p-YK	TRAV12-3	TRAJ42	CAMSGDGGSQGNLIF	10	TRBV19	TRBJ2-7	CASSIRASYEQYF	8
p-YL	TRAV19	TRAJ47	CALSAPGEYGNKLVF	10	TRBV19	TRBJ1-3	CASSLTGVPGNTIYF	10
p-YM	TRAV38-1	TRAJ52	CAFMLNAGGTSYGKLTF	12	TRBV19	TRBJ1-2	CASSIGYYGYTF	7
p-YN	TRAV27	TRAJ42	CAGADGGSQGNLIF	9	TRBV19	TRBJ2-2	CASSGRAAGELFF	8
p-YO	-	-	---	-	TRBV19	TRBJ2-7	CASSVRSAYEQYF	8
p-YP	-	-	---	-	TRBV19	TRBJ1-2	CASGTGGFYGYTF	8
p-YQ	-	-	---	-	TRBV19	TRBJ2-1	CASSIFGGSTYNEQFF	11
p-YR	-	-	---	-	TRBV19	TRBJ2-1	CASSSRSGVEQFF	8
p-YS	TRAV38-1	TRAJ24	---	-	TRBV19	TRBJ1-2	CASSTGVYGYTF	7
p-YT	TRAV3	TRAJ37	CAAPPSNTGKLIF	8	TRBV27	TRBJ2-7	---	-
p-YU	TRAV27	TRAJ42	CAGGDGGSQGNLIF	9	-	-	---	-
p-YV	TRAV27	TRAJ42	CAGGDGGSQGNLIF	9	TRBV19	TRBJ2-2	CASSSRSAGELFF	8
p-YW	TRAV27	TRAJ37	CAGGGSSNTGKLIF	9	TRBV19	TRBJ2-7	CASSTRSAYEQYF	8
p-YX	TRAV6	TRAJ42	CALDIGGGSQGNLIF	10	TRBV19	TRBJ2-3	CASSMRSTDTQYF	8
p-YY	-	-	---	-	TRBV18	TRBJ1-1	CASSRTGGWDTEAFF	10
p-YZ	-	-	---	-	TRBV19	TRBJ2-2	CASSSRSAGELFF	8
p-ZA	-	-	---	-	TRBV9	TRBJ1-5	CASSPGTGNQPQHF	9
p-ZB	TRAV8-6	TRAJ42	CALGGSQGNLIF	7	TRBV19	TRBJ2-7	CASSIRSSYEQYF	8
p-ZC	TRAV16	TRAJ12	CALSGRDSSYKLIF	9	TRBV2	TRBJ2-1	CASSGLAGTYNEQFF	10
p-ZD	TRAV26-1	TRAJ30	CIVRVLSRDDKIIF	9	TRBV12-3;TRBV12-4	TRBJ1-5	CASRPAGGSNQPQHF	10
p-ZE	-	-	---	-	TRBV19	TRBJ1-5	CASSFLSNQPQHF	8
p-ZF	-	-	---	-	TRBV19	TRBJ1-2	CASSMFASNYGYTF	9
p-ZG	-	-	---	-	TRBV19	TRBJ2-3	CASSMRSTDTQYF	8
p-ZH	-	-	---	-	TRBV19	TRBJ2-1	CASSPHSGGNNEQFF	10
p-ZI	-	-	---	-	TRBV19	TRBJ2-7	CASSQRSSHEQYF	8
p-ZJ	-	-	---	-	TRBV19	TRBJ2-5	CASSTRAGETQYF	8
p-ZK	TRAV16	TRAJ48	---	-	TRBV19	TRBJ1-2	CASSIGSYGYTF	7
p-ZL	TRAV23/DV6	TRAJ42	CARAGSQGNLIF	7	TRBV19	TRBJ2-7	CASSIRASYEQYF	8
p-ZM	-	-	---	-	TRBV19	TRBJ2-2	CASSSRSVGELFF	8
p-ZN	TRAV27	TRAJ42	CAAGGSQGNLIF	7	TRBV19	TRBJ2-7	CASSVRSSYEQYF	8
p-ZO	TRAV13-2	TRAJ34	CAENIRNTDKLIF	8	TRBV19	TRBJ2-7	CASSSHGGGEQYF	8
p-ZP	TRAV38-1	TRAJ52	CAFMTNAGGTSYGKLTF	12	TRBV19	TRBJ1-2	CASSTGVYGYTF	7
p-ZQ	TRAV27	TRAJ37	CAGAIGSSNTGKLIF	10	TRBV19	TRBJ2-7	CASSVRSSYEQYF	8
p-ZR	TRAV27	TRAJ42	CAGGGSQGNFIF	7	TRBV19	TRBJ2-7	CASSIRSSYEQYF	8
p-ZS	TRAV20	TRAJ35	CAVAPTGNVLHC	7	TRBV19	TRBJ2-2	CASSIRSTGELFF	8
p-ZT	TRAV4	TRAJ33	CLVGDISNYQLIW	8	TRBV13	TRBJ2-6	CASSFGTSSSGANVLTF	12
p-ZU	-	-	---	-	TRBV18	TRBJ1-2	CASLREQDYGYTF	8
p-ZV	-	-	---	-	TRBV19	TRBJ2-2	CASSGRAAGELFF	8
p-ZW	-	-	---	-	TRBV20-1	TRBJ2-3	CSARELDTQYF	6
p-ZX	TRAV20	TRAJ35	CAVAPTGNVLHC	7	-	-	---	-
p-ZY	TRAV1-2	TRAJ33	CAVREDIRDSNYQLIW	11	TRBV19	TRBJ1-1	CASSIFTGGTEAFF	9
p-ZZ	TRAV17	TRAJ42	CATDGGGGSQGNLIF	10	TRBV19	TRBJ2-3	CASSHRSTDTQYF	8
p-AAA	TRAV25	TRAJ42	CAGNYGGSQGNLIF	9	TRBV19	TRBJ2-2	CASSIRSTGELFF	8
p-AAB	-	-	---	-	TRBV19	TRBJ2-7	CASSTRSAYEQYF	8
p-AAC	-	-	---	-	TRBV19	TRBJ2-1	CASSITISEQFF	7
p-AAD	-	-	---	-	TRBV3-1;TRBV3-2	TRBJ2-7	---	-
p-AAE	TRAV13-1	TRAJ42	CAACGGGSQGNLIF	9	TRBV19	TRBJ2-3	CASSMRSTDTQYF	8
p-AAF	TRAV27	TRAJ42	CAGGLGGGSQGNLIF	10	TRBV19	TRBJ2-7	CASSIRAAYEQYF	8
p-AAG	TRAV38-1	TRAJ42	CAYRSGLDYGGSQGNLIF	13	TRBV12-3;TRBV12-4	TRBJ1-4	CASSLGLDRAYATNEKLFF	14
p-AAH	TRAV27	TRAJ37	CAGAIGSSNTGKLIF	10	TRBV19	TRBJ2-7	CASSMRSAYEQYF	8
p-AAI	TRAV13-1	TRAJ42	CAASGGGSQGNLIF	9	TRBV19	TRBJ2-5	CASSIRAQETQYF	8
p-AAJ	TRAV27	TRAJ42	CAGGGSQGNLIF	7	TRBV15	TRBJ2-1	CATSSQNEQFF	6
p-AAK	TRAV19	TRAJ26	CALSRGYGQNFVF	8	TRBV6-2	TRBJ1-1	CASSPRVNRNTEAFF	10
p-AAL	TRAV12-3	TRAJ5	CAMSGTGRRALTF	8	TRBV30	TRBJ1-5	CAWSASPGASNQPQHF	11
p-AAM	TRAV3	TRAJ36	CAVRDGSGANNLFF	9	TRBV19	TRBJ2-2	CASSISSTGELFF	8
p-AAN	-	-	---	-	TRBV19	TRBJ2-3	CASSHRSTDTQYF	8
p-AAO	-	-	---	-	TRBV19	TRBJ1-2	CASSIGIYGYTF	7
p-AAP	TRAV27	TRAJ37	CAGASGSSNTGKLIF	10	TRBV19	TRBJ2-7	CASSSRSAYEQYF	8
p-AAQ	-	-	---	-	TRBV19	TRBJ2-1	CATSGRAGNEQFF	8
p-AAR	TRAV17	TRAJ42	CATDEGGGSQGNLIF	10	TRBV19	TRBJ2-3	CASSMRSADTQYF	8
p-AAS	TRAV3	TRAJ36	CAVRVLSGANNLFF	9	TRBV29-1	TRBJ2-1	CSVEGEQFF	4
p-AAT	TRAV38-1	TRAJ57	CAYRSVEVITQGGSEKLVF	14	TRBV19	TRBJ2-4	CASRPFGGPKNIQYF	10
p-AAU	TRAV38-1	TRAJ52	CAYSLNAGGTSYGKLTF	12	TRBV19	TRBJ1-2	CASSIGVYGYTF	7
p-AAV	-	-	---	-	TRBV19	TRBJ2-3	CASETSGRQSDTQYF	10
p-AAW	TRAV23/DV6	TRAJ42	---	-	TRBV19	TRBJ2-7	CASSIRASYEQYF	8
p-AAX	TRAV14/DV4	TRAJ8	CAMREDAQNTGFQKLVF	12	TRBV7-9	TRBJ2-5	CASSLRDSSGQETQYF	11
p-AAY	TRAV38-1	TRAJ52	CAYMINAGGTSYGKLTF	12	TRBV19	TRBJ1-2	CASSMGAYGYTF	7
p-AAZ	TRAV9-2	TRAJ50	CALSETSYDKVIF	8	TRBV19	TRBJ2-7	CASSLGTVYEQYF	8
p-ABA	TRAV22	TRAJ42	CAVDSGGGSQGNLIF	10	TRBV19	TRBJ2-7	CASSIRSSYEQYF	8
p-ABB	TRAV8-6	TRAJ42	CAVAGSQGNLIF	7	TRBV19	TRBJ2-7	CASSSRSSYEQYF	8
p-ABC	-	-	---	-	TRBV19	TRBJ2-7	CASSTRSSYEQYF	8
p-ABD	-	-	---	-	TRBV2	TRBJ2-7	CASSEAHYEQYF	7
p-ABE	-	-	---	-	TRBV19	TRBJ1-1	CASSIGGTEAFF	7
p-ABF	-	-	---	-	TRBV19	TRBJ1-4	---	-
p-ABG	-	-	---	-	TRBV19	TRBJ1-1	CASSIGTTREGAFF	9
p-ABH	-	-	---	-	TRBV14	TRBJ2-7	---	-
p-ABI	-	-	---	-	TRBV28	TRBJ1-6	CASSPTGVGSPLHF	9
p-ABJ	-	-	---	-	TRBV4-1	TRBJ2-5	CASSQVDGAVKVETQYF	12
p-ABK	TRAV13-2	TRAJ10	---	-	TRBV19	TRBJ2-1	CASSIGLGEQFF	7
p-ABL	TRAV19	TRAJ34	---	-	TRBV6-1	TRBJ1-2	CAIQTGWDFWDGYTF	10
p-ABM	TRAV13-1	TRAJ23	CAASIGQGGKLIF	8	TRBV19	TRBJ2-1	CASSQGEGNEQFF	8
p-ABN	TRAV13-2	TRAJ12	CAEKPPLKDSSYKLIF	11	TRBV19	TRBJ1-5	CASSIFGAGNQPQHF	10
p-ABO	TRAV13-2	TRAJ36	CAETSPKTGANNLFF	10	TRBV19	TRBJ2-1	CASSIYEGGYNEQFF	10
p-ABP	TRAV38-1	TRAJ28	CAFIGARSFYSGAGSYQLTF	15	TRBV25-1	TRBJ2-7	CASSPGWEQYF	6
p-ABQ	TRAV38-1	TRAJ52	CAFMSNAGGTSYGKLTF	12	TRBV19	TRBJ1-2	CASSMGSYGYTF	7
p-ABR	TRAV35	TRAJ33	CAGQAPSMDSNYQLIW	11	TRBV19	TRBJ2-7	CASSISGPGEQYF	8
p-ABS	TRAV27	TRAJ42	CAGTMGGSQGNLIF	9	TRBV19	TRBJ2-7	CASSIRSSYEQYF	8
p-ABT	TRAV19	TRAJ52	CALSGAGGTSYGKLTF	11	TRBV19	TRBJ1-5	CASSHFMTGGQPQHF	10
p-ABU	TRAV19	TRAJ48	CALSPDISNFGNEKLTF	12	TRBV19	TRBJ1-1	CASSPTGWVTREAFF	10
p-ABV	TRAV12-3	TRAJ42	CAMSGHGGSQGNLIF	10	TRBV19	TRBJ2-5	CASSIRSTETQYF	8
p-ABW	TRAV17	TRAJ57	CATASQGGSEKLVF	9	TRBV19	TRBJ2-1	CASSIYSYNEQFF	8
p-ABX	TRAV17	TRAJ27	CATDEDYTNAGKSTF	10	TRBV19	TRBJ1-5	CASSIGGSGNQPQHF	10
p-ABY	TRAV17	TRAJ42	CATDGGGGSQGNLIF	10	TRBV19	TRBJ2-3	CASSPRSTDTQYF	8
p-ABZ	TRAV8-3	TRAJ52	CAVGENAGGTSYGKLTF	12	TRBV19	TRBJ1-2	CASSIGLHGYTF	7
p-ACA	TRAV41	TRAJ47	CAVNPMEYGNKLVF	9	TRBV18	TRBJ1-1	CASSPVGVGEAFF	8
p-ACB	TRAV12-2	TRAJ53	CAVNSSPGSSNYKLTF	11	TRBV19	TRBJ1-1	CASSQLSNTEAFF	8
p-ACC	TRAV8-4	TRAJ42	CAVSDHGRNGGSQGNLIF	13	TRBV19	TRBJ2-3	CASSILSTDTQYF	8
p-ACD	TRAV8-6	TRAJ53	CAVSGGSNYKLTF	8	TRBV13	TRBJ1-1	CASSSRAEAFF	6
p-ACE	-	-	---	-	TRBV19	TRBJ1-1	CASSMYDTVNTEAFF	10
p-ACF	TRAV38-1	TRAJ52	CAYMESAGGTSYGKLTF	12	TRBV19	TRBJ1-2	CATSTGNYGYTF	7
p-ACG	-	-	---	-	TRBV19	TRBJ1-2	CASSIGAYGYTF	7
p-ACH	-	-	---	-	TRBV19	TRBJ2-7	CASSTRSGYEQYF	8
p-ACI	TRAV35	TRAJ37	CAGPGGSSNTGKLIF	10	-	-	---	-
p-ACJ	-	-	---	-	TRBV19	TRBJ2-5	CASSTRSQETQYF	8
p-ACK	TRAV8-1	TRAJ33	CAVRRVGMDSNYQLIW	11	TRBV19	TRBJ2-3	CASSIHSADTQYF	8
p-ACL	-	-	---	-	TRBV19	TRBJ1-2	CASSIYSAGIGYTF	9
p-ACM	TRAV6	TRAJ18	CALDKSDRGSTLGRLYF	12	TRBV19	TRBJ2-1	CASTTLPGPLNEQFF	10
p-ACN	TRAV27	TRAJ45	---	-	TRBV19	TRBJ1-2	CASSTGSYGYTF	7
p-ACO	TRAV27	TRAJ42	CAGAGSQGNLIF	7	TRBV19	TRBJ2-7	CASSIRSSYEQYF	8
p-ACP	-	-	---	-	TRBV28	TRBJ2-1	CASSTGRTGTSGTNEQFF	13
p-ACQ	TRAV27	TRAJ49	---	-	TRBV19	TRBJ2-7	CASSIRSSYEQYF	8
p-ACR	TRAV27	TRAJ42	CAGAHGGSQGNLIF	9	TRBV19	TRBJ1-6	CASSPRSDSPLHF	8
p-ACS	TRAV27	TRAJ37	CAGSVGSSNTGKLIF	10	TRBV19	TRBJ2-7	CASSIRSSYEQYF	8
p-ACT	TRAV14/DV4	TRAJ22	CAMREGISSGSARQLTF	12	-	-	---	-
p-ACU	TRAV41	TRAJ45	CAVTLLSGGGADGLTF	11	TRBV19	TRBJ2-1	CASSIYSINEQFF	8
p-ACV	TRAV29/DV5	TRAJ52	CAATTGGTSYGKLTF	10	TRBV19	TRBJ1-1	CASSMYDTVNTEAFF	10
p-ACW	-	-	---	-	TRBV19	TRBJ2-3	CASSILSTDTQYF	8
p-ACX	TRAV17	TRAJ26	---	-	TRBV24-1	TRBJ2-2	CATSPGLYTGELFF	9
p-ACY	TRAV25	TRAJ42	CAGNQGGGSQGNLIF	10	TRBV19	TRBJ2-3	CASSIRSTDTQYF	8
p-ACZ	-	-	---	-	TRBV19	TRBJ2-5	CASSSRSQETQYF	8
p-ADA	-	-	---	-	TRBV19	TRBJ2-3	CASSSAPTDTQYF	8
p-ADB	TRAV27	TRAJ30	CAGVVSMNRDDKIIF	10	TRBV19	TRBJ2-1	CASSIRSYYEQFF	8
p-ADC	-	-	---	-	TRBV19	TRBJ2-5	CASSYRSQETQYF	8
p-ADD	-	-	---	-	TRBV19	TRBJ1-2	CASSMGAYGYTF	7
p-ADE	TRAV41	TRAJ58	CAVSAEETSGSRLTF	10	TRBV19	TRBJ2-2	CASSPFHTGELFF	8
p-ADF	-	-	---	-	TRBV19	TRBJ1-5	CASSARSNQPQHF	8
p-ADG	-	-	---	-	TRBV19	TRBJ2-7	CASSLRSVEEQYF	8
p-ADH	-	-	---	-	TRBV18	TRBJ2-1	CASSSTGLLNEQFF	9
p-ADI	-	-	---	-	TRBV19	TRBJ1-2	CATSTGNYGYTF	7
p-ADJ	TRAV13-2	TRAJ42	CAENIGGGSQGNLIF	10	TRBV19	TRBJ1-6	---	-
p-ADK	TRAV27	TRAJ42	CAGGGSQGNLIF	7	TRBV19	TRBJ2-7	CASSSRSSYEQYF	8
p-ADL	-	-	---	-	TRBV19	TRBJ2-1	CASSIYGGAGNEQFF	10
p-ADM	TRAV38-1	TRAJ52	CAFMTGGGGTSYGKLTF	12	TRBV19	TRBJ1-2	CASSQGSYGYTF	7
p-ADN	TRAV14/DV4	TRAJ42	CAMREGGGSQGNLIF	10	TRBV19	TRBJ2-7	CASSIRSSAEQYF	8
p-ADO	TRAV17	TRAJ42	CATDGWDYGGSQGNLIF	12	TRBV19	TRBJ1-1	CASSTLATANTEAFF	10
p-ADP	TRAV3	TRAJ42	CAVTPSGGSQGNLIF	10	TRBV19	TRBJ2-3	CASSMRSTDTQYF	8
p-ADQ	-	-	---	-	TRBV19	TRBJ1-2	CASSSAGPYGYTF	8
p-ADR	TRAV35	TRAJ37	CAGPGGSSNTGKLIF	10	TRBV27	TRBJ2-2	CASSFIFPGELFF	8
p-ADS	-	-	---	-	TRBV27	TRBJ2-2	CASSFIFPGELFF	8
p-ADT	-	-	---	-	TRBV19	TRBJ1-3	CASSGRAGNTIYF	8
p-ADU	-	-	---	-	TRBV19	TRBJ1-1	CASSQRSNTEAFF	8
p-ADV	-	-	---	-	TRBV19	TRBJ1-1	CASSTLATANTEAFF	10
p-ADW	TRAV38-1	TRAJ52	CAFMTGAGGTSYGKLTF	12	TRBV19	TRBJ1-2	CASSQGSYGYTF	7
p-ADX	TRAV14/DV4	TRAJ42	CAMREGGGSQGNFIF	10	TRBV19	TRBJ2-7	CASSIRSSAEQYF	8
p-ADY	TRAV14/DV4	TRAJ42	CAMREGGGSQGNLIF	10	TRBV19	TRBJ2-7	CASSMRSSYEQYF	8
p-ADZ	TRAV25	TRAJ42	CAVAYGGSQGNLIF	9	TRBV19	TRBJ2-3	CASSTRSTDTQYF	8
p-AEA	TRAV8-6	TRAJ42	CAVSGSQGNLIF	7	TRBV19	TRBJ2-7	CASSMRSSYEQYF	8
p-AEB	-	-	---	-	TRBV19	TRBJ2-1	CASSMVGGPYNEQFF	10
p-AEC	TRAV13-1	TRAJ15	CAGYQGTALIF	6	TRBV2	TRBJ2-7	CASKGLSYEQYF	7
p-AED	TRAV5	TRAJ42	CAENAGGGSQGNLIF	10	TRBV19	TRBJ2-7	CASSNRASYEQYF	8
p-AEE	-	-	---	-	TRBV19	TRBJ2-7	CASSIRSSHEQYF	8
p-AEF	TRAV8-6	TRAJ42	CAAGGSQGYLIF	7	TRBV19	TRBJ2-7	CASSIRSAYEQYF	8
p-AEG	TRAV35	TRAJ6	---	-	TRBV19	TRBJ2-7	CASSIRSSYEQYF	8
p-AEH	TRAV5	TRAJ42	CAESMGGGSQGNLIF	10	TRBV19	TRBJ2-7	CASSNRAGVEQYF	8
p-AEI	TRAV38-1	TRAJ52	CAFGEDAGGTSYGKLTF	12	TRBV19	TRBJ1-2	CASSMGSYGYTF	7
p-AEJ	TRAV9-2	TRAJ47	---	-	TRBV19	TRBJ2-7	CASSMRSSYEQYF	8
p-AEK	TRAV12-2	TRAJ42	CALNYGGSQGNLIF	9	TRBV19	TRBJ2-7	CASSIRSSYEQYF	8
p-AEL	TRAV27	TRAJ42	CAGAGSQGNLIF	7	-	-	---	-
p-AEM	-	-	---	-	TRBV19	TRBJ1-2	CASSITGVYGYTF	8
p-AEN	TRAV27	TRAJ42	CAGARGSQGNLIF	8	TRBV19	TRBJ2-1	CASSIVALDEQFF	8
p-AEO	TRAV27	TRAJ37	CAGGGSGNTGKLIF	9	TRBV19	TRBJ2-7	CASSIRSSYEQYF	8
p-AEP	TRAV12-2	TRAJ10	CAVFTGGGNKLTF	8	TRBV19	TRBJ1-2	CASSMGSYGYTF	7
p-AEQ	TRAV12-1	TRAJ38	CVVNLWAGNNRKLIW	10	TRBV6-5	TRBJ1-6	CASSYVTGWDSPLHF	10
p-AER	-	-	---	-	TRBV19	TRBJ2-7	CASSNRASYEQYF	8
p-AES	TRAV5	TRAJ42	---	-	TRBV19	TRBJ2-7	CASSNRASYEQYF	8
p-AET	-	-	---	-	TRBV15	TRBJ2-6	CATSRPTGSSSGANVLTF	13
p-AEU	TRAV8-6	TRAJ42	CAAGGSQGNLIF	7	-	-	---	-
p-AEV	TRAV27	TRAJ42	CAGPGSQGNLIF	7	TRBV19	TRBJ2-7	CASSTRSSYEQYF	8
p-AEW	TRAV25	TRAJ42	CAGNYGGSQGNLIF	9	TRBV19	TRBJ2-2	CASSLRSTGELFF	8
p-AEX	TRAV38-1	TRAJ43	CAYRVFVNNNDMRF	9	TRBV19	TRBJ2-1	CASSILAGGYNEQFF	10
p-AEY	TRAV27	TRAJ42	CAGADGGSQGNLIF	9	TRBV19	TRBJ2-2	CASSTRSSGELFF	8
p-AEZ	-	-	---	-	TRBV19	TRBJ2-7	CASSAYHSYEQYF	8
p-AFA	-	-	---	-	TRBV28	TRBJ2-3	CASSFLRGSTDTQYF	10
p-AFB	-	-	---	-	TRBV19	TRBJ2-1	CASSGRAGNEQFF	8
p-AFC	-	-	---	-	TRBV28	TRBJ2-1	CASSGTEFF	4
p-AFD	-	-	---	-	TRBV19	TRBJ2-7	CASSIRAAYEQYF	8
p-AFE	-	-	---	-	TRBV19	TRBJ1-2	CASSNTVNYGYTF	8
p-AFF	TRAV13-1	TRAJ10	---	-	-	-	---	-
p-AFG	TRAV13-1	TRAJ10	CAAIILTGGGNKLTF	10	TRBV19	TRBJ2-1	CASSIHSGGNNEQFF	10
p-AFH	TRAV25	TRAJ42	CAANYGGSQGNLIF	9	TRBV19	TRBJ2-2	CALVVSGPTGELFF	9
p-AFI	TRAV23/DV6	TRAJ31	---	-	TRBV19	TRBJ2-1	CASSGLAGLNEQFF	9
p-AFJ	TRAV27	TRAJ37	CAGASGSSNTGKLIF	10	TRBV19	TRBJ2-7	CASSIRAAYEQYF	8
p-AFK	TRAV35	TRAJ42	CAGQLGGGSQGNLIF	10	TRBV19	TRBJ2-5	CASSIRSSETQYF	8
p-AFL	TRAV27	TRAJ42	CAGTFGGSQGNLIF	9	TRBV19	TRBJ2-7	CASSIRSSYEQYF	8
p-AFM	TRAV6	TRAJ42	CALDGSQGNLIF	7	TRBV19	TRBJ2-3	CASSIRSSDTQYF	8
p-AFN	TRAV19	TRAJ49	CALSELGLNTGNQFYF	11	TRBV19	TRBJ2-1	CASSISGTSYNEQFF	10
p-AFO	TRAV13-2	TRAJ38	---	-	TRBV19	TRBJ1-1	CASSPTGGAGTEAFF	10
p-AFP	TRAV21	TRAJ44	---	-	-	-	---	-
p-AFQ	TRAV12-2	TRAJ42	CAVAPGGGSQGNLIF	10	TRBV19	TRBJ2-7	CASSIRSSYEQYF	8
p-AFR	TRAV22	TRAJ20	CAVHINDYKLSF	7	TRBV19	TRBJ2-7	CASSTFLLDEQYF	8
p-AFS	TRAV12-2	TRAJ6	CAVKGGSYIPTF	7	TRBV4-3	TRBJ1-5	CASSQDVGSWNQPQHF	11
p-AFT	TRAV38-1	TRAJ58	CAYINGPGETSGSRLTF	12	-	-	---	-
p-AFU	TRAV10	TRAJ48	---	-	TRBV19	TRBJ2-2	CASSIRSTGELFF	8
p-AFV	-	-	---	-	TRBV19	TRBJ2-3	CASSIRSQDTQYF	8
p-AFW	TRAV40	TRAJ41	CLPSNSNSGYALNF	9	-	-	---	-
p-AFX	TRAV40	TRAJ41	CLPSNSNSGYALNF	9	TRBV19	TRBJ2-3	CASSIRSQDTQYF	8
p-AFY	TRAV40	TRAJ41	CLPSNSNSGYPEP*	9	TRBV19	TRBJ2-3	CASSIRSQDTQYF	8
p-AFZ	TRAV17	TRAJ42	CATDGGGGSQGNLIF	10	TRBV19	TRBJ2-3	CASSIRSTDTQYF	8
p-AGA	TRAV6	TRAJ42	CALDMGGGSQGNLIF	10	TRBV19	TRBJ1-5	CASSIRSGQPQHF	8
p-AGB	TRAV14/DV4	TRAJ33	CAMRPVGRDSNYQLIW	11	TRBV19	TRBJ2-3	CASSAHGADTQYF	8
p-AGC	TRAV17	TRAJ42	CATDEGGGSQGNLIF	10	TRBV19	TRBJ2-3	CASSIRSADTQYF	8
p-AGD	-	-	---	-	TRBV19	TRBJ2-7	CASSIRSGVEQYF	8
p-AGE	TRAV8-3	TRAJ42	CAVGLGGGSQGNLIF	10	TRBV19	TRBJ2-7	CASSIRSGVEQYF	8
p-AGF	TRAV8-6	TRAJ42	CAVTFGGSQGNLIF	9	TRBV19	TRBJ2-7	CASSLRSSYEQYF	8
p-AGG	TRAV16	TRAJ45	CALISGGGADGLTF	9	TRBV19	TRBJ1-2	CASSIGVYGYTF	7
p-AGH	TRAV13-1	TRAJ53;TRAJ56	---	-	-	-	---	-
p-AGI	-	-	---	-	TRBV9	TRBJ1-2	CASSARGADGYTF	8
p-AGJ	-	-	---	-	TRBV2	TRBJ1-2	CASSDELETLKLYGYTF	12
p-AGK	-	-	---	-	TRBV28	TRBJ2-7	CASSLAWSSYEQYF	9
p-AGL	-	-	---	-	TRBV19	TRBJ2-1	CASSPLAGTYNEQFF	10
p-AGM	-	-	---	-	TRBV19	TRBJ1-1	CASSTETVNTEAFF	9
p-AGN	TRAV9-2	TRAJ24	---	-	TRBV5-8	TRBJ2-5	CASSFGTSRGRETQYF	11
p-AGO	TRAV27	TRAJ52	CAGAYTSYGKLTF	8	TRBV27	TRBJ1-1	CASNAPDTEAFF	7
p-AGP	TRAV6	TRAJ45	CALEGYSGGGADGLTF	11	TRBV28	TRBJ2-2	CASSPSGGATGELFF	10
p-AGQ	TRAV19	TRAJ34	CALSLLYNTDKLIF	9	TRBV29-1	TRBJ2-7	CSVGSETGAFFNYEQYF	12
p-AGR	TRAV14/DV4	TRAJ5	CAMREDTGRRALTF	9	TRBV4-3	TRBJ2-7	CASSQDAGTSGSLQGEQYF	14
p-AGS	TRAV12-3	TRAJ9	CAMSNTGGFKTIF	8	-	-	---	-
p-AGT	TRAV1-2	TRAJ26	CAPSRDNYGQNFVF	9	TRBV9	TRBJ2-7	CASSVAGGGSDEQYF	10
p-AGU	TRAV12-2	TRAJ13	CASNRWGSGGYQKVTF	11	TRBV28	TRBJ1-6	CASSSQSQDGASYNSPLHF	14
p-AGV	TRAV17	TRAJ31	CATDYYF	2	TRBV20-1;TRBV20/OR9-2	TRBJ1-5	CSAREEGGRDQPQHF	10
p-AGW	TRAV1-2	TRAJ20	CAVRGPSSNDYKLSF	10	TRBV3-1;TRBV3-2	TRBJ2-5	CASSQGSPGTGIRRETQYF	14
p-AGX	TRAV26-1	TRAJ52	CIVRVDAGGTSYGKLTF	12	TRBV19	TRBJ2-7	CASSIFGSPFYEQYF	10
p-AGY	-	-	---	-	TRBV19	TRBJ2-3	CASSAHGADTQYF	8
p-AGZ	TRAV13-2	TRAJ42	CAENMGGGSQGNLIF	10	TRBV19	TRBJ1-1	CASSGRAGTEAFF	8
p-AHA	TRAV27	TRAJ42	CAGAGGGSQGNLIF	9	TRBV19	TRBJ2-7	CASSIRSGYEQYF	8
p-AHB	TRAV35	TRAJ6	---	-	TRBV19	TRBJ2-7	CASSSRSGYEQYF	8
p-AHC	-	-	---	-	TRBV19	TRBJ2-1	CASSSRSSAEQFF	8
p-AHD	-	-	---	-	TRBV19	TRBJ2-7	CASSTRSTGEQYF	8
p-AHE	TRAV5	TRAJ42	CAETGGGSQGNLIF	9	TRBV19	TRBJ2-7	CASSIRSSYEQYF	8
p-AHF	TRAV27	TRAJ42	CAGAEGGSQGNLIF	9	TRBV19	TRBJ2-1	CASSSRSSAEQFF	8
p-AHG	TRAV27	TRAJ42	CAGAGSQGNLIF	7	TRBV19	TRBJ2-7	CASSIRASYEQYF	8
p-AHH	TRAV13-1	TRAJ42	CAASGGGSQGNLIF	9	TRBV19	TRBJ2-1	CASSIRSSYNEQFF	9
p-AHI	TRAV27	TRAJ42	CAGAGGGGSQGNLIF	10	TRBV19	TRBJ2-7	CASSIRASYEQYF	8
p-AHJ	-	-	---	-	TRBV19	TRBJ1-5	CASSSISNQPQHF	8
p-AHK	TRAV26-1	TRAJ42	CIVRVANGGYGGSQGNLIF	14	TRBV19	TRBJ2-7	CASSIRSSYEQYF	8
p-AHL	-	-	---	-	TRBV6-4	TRBJ1-6	---	-
p-AHM	-	-	---	-	TRBV19	TRBJ2-1	CASSIVAGNYNEQFF	10
p-AHN	TRAV13-1	TRAJ53;TRAJ56	---	-	TRBV4-3	TRBJ1-5	CASSQDVGSWNQPQHF	11
p-AHO	TRAV25	TRAJ24	CAGQGTTDSWGKLQF	10	TRBV7-9	TRBJ2-3	CASSFQMEGGQDTQYF	11
p-AHP	TRAV41	TRAJ49	CAVSGTGNQFYF	7	TRBV6-5	TRBJ2-2	CASSYGQNTGELFF	9
p-AHQ	-	-	---	-	TRBV19	TRBJ2-3	CASSIRSADTQYF	8
p-AHR	TRAV25	TRAJ42	CAGNYGGSQGNLIF	9	TRBV19	TRBJ2-3	CASSVRSTDTQYF	8
p-AHS	TRAV25	TRAJ42	CAGNYGGSQGNLIF	9	TRBV19	TRBJ2-3	CASSLRSTDTQYF	8
p-AHT	TRAV35	TRAJ6	---	-	TRBV19	TRBJ1-3	CAISDRSGNTIYF	8
p-AHU	TRAV17	TRAJ26	---	-	TRBV30	TRBJ1-1	CASSYLVAEAFF	7
p-AHV	TRAV38-1	TRAJ52	CAFSEAAGGTSYGKLTF	12	TRBV19	TRBJ1-2	CASSTGLYGYTF	7
p-AHW	TRAV25	TRAJ42	CAGNYGGSQGNLIF	9	TRBV19	TRBJ2-2	CASSITSTGELFF	8
p-AHX	TRAV25	TRAJ42	CAGSGGGSQGNLIF	9	TRBV19	TRBJ2-2	CASSIPSTGELFF	8
p-AHY	TRAV20	TRAJ32	CAVQAGEGDKLIF	8	TRBV19	TRBJ1-2	CASSMGAYGYTF	7
p-AHZ	TRAV17	TRAJ29	CLRNSGNTPLVF	7	TRBV19	TRBJ2-7	CASSTRSSYEQYF	8
p-AIA	TRAV13-1	TRAJ53;TRAJ56	---	-	TRBV19	TRBJ2-1	CASNRFLGSYNEQFF	10
p-AIB	-	-	---	-	TRBV28	TRBJ1-1	CASSLVTEAFF	6
p-AIC	TRAV9-2	TRAJ9	CALNGGFKTIF	6	TRBV29-1	TRBJ2-3	CSVEDSVQGQVDTQYF	11
p-AID	TRAV14/DV4	TRAJ11	CAMRRYSTLTF	6	TRBV11-1	TRBJ2-1	CASSSGSNNEQFF	8
p-AIE	TRAV9-2	TRAJ6	CARRDSGGSYIPTF	9	TRBV7-8	TRBJ2-1	CASSLSGSSGTNEQFF	11
p-AIF	TRAV38-1	TRAJ52	CAFMINAGGTSYGKLTF	12	TRBV19	TRBJ1-2	CASSIGVHGYTF	7
p-AIG	-	-	---	-	TRBV19	TRBJ2-3	CASGGLSTDTQYF	8
p-AIH	-	-	---	-	TRBV19	TRBJ2-2	CASSFRSTGELFF	8
p-AII	TRAV19	TRAJ13	CALSEARDSGGYQKVTF	12	TRBV19	TRBJ2-1	CASRTIAGALNEQFF	10
p-AIJ	-	-	---	-	TRBV19	TRBJ2-7	CASSSRSAYEQYF	8
p-AIK	TRAV13-1	TRAJ53;TRAJ56	---	-	TRBV20-1	TRBJ2-7	CSASPVSLSYEQYF	9
p-AIL	TRAV38-1	TRAJ52	CAFMTNAGGTSYGKLTF	12	TRBV19	TRBJ1-2	CASSVGVHGYTF	7
p-AIM	TRAV27	TRAJ42	CAGADGGSQGNLIF	9	TRBV19	TRBJ2-2	---	-
p-AIN	TRAV27	TRAJ37	CAGADGSGNTGKLIF	10	TRBV19	TRBJ2-7	CASSIRSAYEQYF	8
p-AIO	TRAV27	TRAJ42	CAGASGGSQGNLIF	9	TRBV19	TRBJ1-6	---	-
p-AIP	TRAV27	TRAJ42	CAGASGGSQGNLIF	9	TRBV19	TRBJ2-2	CASSVRSTGELFF	8
p-AIQ	TRAV25	TRAJ42	CAGSGGGSQGNLIF	9	TRBV19	TRBJ2-2	CASSIRSTGELFF	8
p-AIR	TRAV27	TRAJ42	CAGAGGGSQGNLIF	9	TRBV19	TRBJ2-7	CASSTRSGYEQYF	8
p-AIS	TRAV27	TRAJ42	---	-	TRBV19	TRBJ2-7	CASSIRASYEQYF	8
p-AIT	-	-	---	-	TRBV28	TRBJ1-1	CASSPIWRDRVNTEAFF	12
p-AIU	TRAV13-1	TRAJ42	CAASGGGSQGNLIF	9	TRBV19	TRBJ2-5	CASSARSQETQYF	8
p-AIV	TRAV27	TRAJ42	CAGAGAGSQGNLIF	9	TRBV19	TRBJ2-7	CASSIRSSYEQYF	8
p-AIW	TRAV14/DV4	TRAJ33	CAMRELPGSNYQLIW	10	TRBV19	TRBJ2-7	CASSIRSSYEQYF	8
p-AIX	TRAV26-2	TRAJ39	CILQPYNNAGNMLTF	10	TRBV19	TRBJ1-2	CASSFGSYGYTF	7
p-AIY	TRAV19	TRAJ13	CALSEARDSGGYQKVTF	12	-	-	---	-
p-AIZ	-	-	---	-	TRBV9	TRBJ2-1	CASSGGDTYNEQFF	9
p-AJA	TRAV13-1	TRAJ53;TRAJ56	---	-	TRBV19	TRBJ2-7	CASSILITSYYEQYF	10
p-AJB	-	-	---	-	TRBV27	TRBJ2-4	---	-
p-AJC	-	-	---	-	TRBV28	TRBJ2-2	CASSSVELGGTGELFF	11
p-AJD	-	-	---	-	TRBV20-1;TRBV20/OR9-2	TRBJ2-7	CSAPGQGSYEQYF	8
p-AJE	TRAV35	TRAJ50	CAGQGKTSYDKVIF	9	TRBV4-2	TRBJ2-7	CASSLGVAVYEQYF	9
p-AJF	TRAV14/DV4	TRAJ33	CAMRELPGSNYQLIW	10	TRBV4-1	TRBJ1-2	CASSQDSGQAMGYTF	10
p-AJG	TRAV8-4	TRAJ28	CAVSPSGAGSYQLTF	10	TRBV10-2	TRBJ2-1	CASNEGPYNEQFF	8
p-AJH	TRAV26-1	TRAJ56	CIVRVPGANSKLTF	9	TRBV13	TRBJ2-1	CASSHAGGGDEQFF	9
p-AJI	TRAV12-1	TRAJ27	CVVNTNAGKSTF	7	-	-	---	-
p-AJJ	TRAV12-3	TRAJ43	CAMSGDNNDMRF	7	TRBV19	TRBJ1-1	CASSPYGGWTEAFF	9
p-AJK	-	-	---	-	TRBV19	TRBJ2-1	CASSIFGGPYNEQFF	10
p-AJL	-	-	---	-	TRBV19	TRBJ1-5	CASSIFSANNQPQHF	10
p-AJM	-	-	---	-	TRBV11-2	TRBJ2-4	CASSLISASGGIKNIQYF	13
p-AJN	-	-	---	-	TRBV3-1;TRBV3-2	TRBJ1-2	CASSPGEGDYGYTF	9
p-AJO	-	-	---	-	TRBV3-1;TRBV3-2	TRBJ1-5	CASSQCRGFWTQPQHF	11
p-AJP	-	-	---	-	TRBV19	TRBJ2-1	CASSTIAGGRNEQFF	10
p-AJQ	-	-	---	-	TRBV19	TRBJ1-5	CASTPMSGGNQPQHF	10
p-AJR	TRAV27	TRAJ52	---	-	TRBV19	TRBJ2-7	CASSIRSSYEQYF	8
p-AJS	TRAV29/DV5	TRAJ47	CAASEREYGNKLVF	9	TRBV18	TRBJ2-7	CASSLTGVVREQYF	9
p-AJT	TRAV13-1	TRAJ49	CAASSSTGNQFYF	8	TRBV19	TRBJ1-1	CASRFGFSEAFF	7
p-AJU	TRAV38-1	TRAJ52	CAFMKSAGGTSYGKLTF	12	TRBV19	TRBJ1-2	CACSQGSYGYTF	7
p-AJV	TRAV35	TRAJ31	CAGLGYNARLMF	7	TRBV27	TRBJ1-2	CASSSGLGVGYTF	8
p-AJW	TRAV35	TRAJ53	CAGLQESGGSNYKLTF	11	TRBV19	TRBJ2-3	CASSIMVTDTQYF	8
p-AJX	TRAV35	TRAJ37	CAGPDGSSNTGKLIF	10	TRBV19	TRBJ2-2	CASSVFSVGELFF	8
p-AJY	TRAV35	TRAJ58	CAGPETSGSRLTF	8	TRBV19	TRBJ1-1	CASSIFANTEAFF	8
p-AJZ	TRAV35	TRAJ37	CAGQTGNTGKLIF	8	TRBV19	TRBJ2-1	CASSSAATGLEQFF	9
p-AKA	TRAV35	TRAJ42	CAGRADYGGSQGNLIF	11	-	-	---	-
p-AKB	TRAV14/DV4	TRAJ5	CALTTGRRALTF	7	-	-	---	-
p-AKC	TRAV22	TRAJ30	CALVPNRDDKIIF	8	TRBV19	TRBJ1-2	CASTPLGAPYGYTF	9
p-AKD	TRAV36/DV7	TRAJ34	---	-	TRBV19	TRBJ2-7	CASSVRSSYEQYF	8
p-AKE	TRAV36/DV7	TRAJ39	---	-	TRBV19	TRBJ1-1	CASSILSMNTEAFF	9
p-AKF	TRAV3	TRAJ16	---	-	-	-	---	-
p-AKG	TRAV8-6	TRAJ43	CAVSDGSDMRF	6	TRBV18	TRBJ2-7	CASSHPGDEQYF	7
p-AKH	TRAV21	TRAJ11	CAVSGYSTLTF	6	-	-	---	-
p-AKI	TRAV38-1	TRAJ30	CAYRSGMNRDDKIIF	10	TRBV12-3;TRBV12-4	TRBJ2-6	CASSLATVVSGANVLTF	12
p-AKJ	TRAV29/DV5	TRAJ37	CGGRTGNTGKLIF	8	TRBV19	TRBJ1-5	CASSISSGQPQHF	8
p-AKK	-	-	---	-	TRBV2	TRBJ1-3	CASTYSSGNTIYF	8
p-AKL	-	-	---	-	TRBV28	TRBJ2-7	CASREFSDRGYEQYF	10
p-AKM	-	-	---	-	TRBV19	TRBJ1-1	CASRVMGAGGEAFF	9
p-AKN	-	-	---	-	TRBV19	TRBJ2-1	CASSIGMGGTYNEQFF	11
p-AKO	-	-	---	-	TRBV4-3	TRBJ1-2	CASSQGQGAWGYTF	9
p-AKP	TRAV29/DV5	TRAJ47	CAAPGIYGNKLVF	8	TRBV7-8	TRBJ2-3	CASSPPGTSTDTQYF	10
p-AKQ	TRAV19	TRAJ52	CALMPGGTSYGKLTF	10	TRBV19	TRBJ1-2	CASSIFLGSNYGYTF	10
p-AKR	TRAV19	TRAJ21	CALSERSDNFNKFYF	10	TRBV19	TRBJ1-2	---	-
p-AKS	TRAV19	TRAJ58	CALSVRETSGSRLTF	10	TRBV13	TRBJ2-1	CASSLGLGYEQFF	8
p-AKT	TRAV8-6	TRAJ44	CAVSTSTGTASKLTF	10	-	-	---	-
p-AKU	TRAV8-3	TRAJ16	CLISDGQKLLF	6	TRBV11-2	TRBJ1-1	CASSLGGVGYTEAFF	10
p-AKV	TRAV12-1	TRAJ43	CVVNSGDMRF	5	TRBV19	TRBJ1-1	CASSMMSGTEAFF	8
p-AKW	-	-	---	-	TRBV19	TRBJ2-1	CASSIIHSSYNEQFF	10
p-AKX	TRAV1-2	TRAJ24	CAAPTDSWGKLQF	8	TRBV20-1;TRBV20/OR9-2	TRBJ1-6	CSAPTPGQGSSSPLHF	11
p-AKY	TRAV5	TRAJ34	CAESPYYNTDKLIF	9	TRBV20-1;TRBV20/OR9-2	TRBJ2-2	CSAREQGTGGLSGELFF	12
p-AKZ	TRAV35	TRAJ30	CAGQLMNRDDKIIF	9	TRBV20-1;TRBV20/OR9-2	TRBJ2-3	CSARADPGTFTFGPSGTFSTDTQYF	20
p-ALA	TRAV6	TRAJ42	CALVYGGSQGNLIF	9	TRBV19	TRBJ1-6	CASSIASNSPLHF	8
p-ALB	TRAV12-3	TRAJ43	CAMSGDNNDMRF	7	-	-	---	-
p-ALC	TRAV12-1	TRAJ42	CVGGGSQGNLIF	7	TRBV19	TRBJ2-1	CASSSTGAYNEQFF	9
p-ALD	TRAV26-2	TRAJ37	CIQTSNTGKLIF	7	-	-	---	-
p-ALE	TRAV38-1	TRAJ32	CASFGGATNKLIF	8	TRBV3-1;TRBV3-2	TRBJ2-7	CASSQGHGLPYEQYV	10
p-ALF	TRAV26-2	TRAJ37	CIQTSNTGKLIF	7	TRBV19	TRBJ1-2	CASSIGLAGYTF	7
p-ALG	TRAV38-1	TRAJ52	CAYSQTAGGTSYGKLTF	12	TRBV19	TRBJ1-2	CASSIGLAGYTF	7
p-ALH	-	-	---	-	TRBV19	TRBJ1-2	CASSIGLAGYTF	7
p-ALI	-	-	---	-	TRBV3-1;TRBV3-2	TRBJ2-7	CASSQGHGLPYEQYV	10
p-ALJ	-	-	---	-	TRBV19	TRBJ2-7	CASSVRSSYEQYF	8
p-ALK	-	-	---	-	TRBV19	TRBJ2-3	CASSMVAVTTDTQYF	10
p-ALL	-	-	---	-	TRBV27	TRBJ2-7	CASSPGQGSYEQYV	9
p-ALM	-	-	---	-	TRBV3-1;TRBV3-2	TRBJ2-5	CASSQGRLAGNQETQYF	12
p-ALN	-	-	---	-	TRBV29-1	TRBJ2-2	CSVKGGAHTGELFF	9
p-ALO	TRAV13-1	TRAJ40	CAAGTYKYIF	5	-	-	---	-
p-ALP	TRAV13-1	TRAJ9	CAATTSAGGFKTIF	9	TRBV2	TRBJ2-3	CASRSLAGVWDTQYF	10
p-ALQ	TRAV41	TRAJ52	CAGAGGTSYGKLTF	9	TRBV28	TRBJ1-1	CASSTHSDRETEAFF	10
p-ALR	TRAV5	TRAJ18	CALPGGGSTLGRLYF	10	TRBV19	TRBJ2-1	CASSIASHNEQFF	8
p-ALS	TRAV16	TRAJ40	CALSGLDYSSGTYKYIF	12	TRBV5-6	TRBJ1-6	CASSLAVDRSSYNSPLHF	13
p-ALT	TRAV17	TRAJ17	CATGIKAAGNKLTF	9	TRBV19	TRBJ2-1	CASSIVGSSYNEQFF	10
p-ALU	TRAV20	TRAJ34	CAVQAKDNTDKLIF	9	-	-	---	-
p-ALV	TRAV20	TRAJ20	---	-	TRBV6-5	TRBJ2-7	CASSYGGGYEQYV	8
p-ALW	TRAV3	TRAJ26	CAVRDGNYGQNFVF	9	TRBV5-8	TRBJ1-1	CASSFRFGGEAFF	8
p-ALX	TRAV1-1	TRAJ9	CAVRKEGTGGFKTIF	10	TRBV7-9	TRBJ1-1	CASSLVELQVEAFF	9
p-ALY	TRAV36/DV7	TRAJ34	CAVSLYNTDKLIF	8	TRBV2	TRBJ2-7	CASSELRYEQYF	7
p-ALZ	TRAV8-1	TRAJ12	CAVTPNMDSSYKLIF	10	TRBV7-2	TRBJ1-2	CASSQGLGASFGFIGYTF	13
p-AMA	TRAV27	TRAJ42	CGYGGSQGNLIF	7	TRBV19	TRBJ2-7	CASSIRSSYEQYF	8
p-AMB	TRAV27	TRAJ42	CAGAEVSNYGGSQGNLIF	13	TRBV19	TRBJ2-7	CASSIRSSYEQYF	8
p-AMC	TRAV19	TRAJ4	CALSVMFSGGYNKLIF	11	TRBV14	TRBJ2-1	CASSLLAGGADWNEQFF	12
p-AMD	TRAV30	TRAJ45	CGTEGGGADGLTF	8	TRBV5-6	TRBJ2-7	CASSLYPGPSYEQYF	10
p-AME	TRAV27	TRAJ26	CAGGENYGQNFVF	8	TRBV7-9	TRBJ2-7	CASSLVPGQASYEQYV	11
p-AMF	-	-	---	-	TRBV10-3	TRBJ2-2	CAITREGNTGELFF	9
p-AMG	-	-	---	-	TRBV19	TRBJ2-6	CASSMYNSGANVLTF	10
p-AMH	-	-	---	-	TRBV19	TRBJ1-1	CASSWTVNTEAFF	8
p-AMI	-	-	---	-	TRBV6-5	TRBJ1-2	CASSYGTGGDAHGYTF	11
p-AMJ	TRAV25	TRAJ53	CAGRNSGGSNYKLTF	10	TRBV19	TRBJ1-1	CASSIFVGAHEAFF	9
p-AMK	TRAV35	TRAJ45	CAGSSGGGADGLTF	9	TRBV2	TRBJ2-3	CARVIGDTQYF	6
p-AML	TRAV14/DV4	TRAJ23	CAMRGDSYNQGGKLIF	11	TRBV19	TRBJ2-3	CASSRTSGDTQYF	8
p-AMM	TRAV16	TRAJ45	CAPGSGGGADGLTF	9	TRBV29-1	TRBJ2-6	CSVDGTGEGANVLTF	10
p-AMN	TRAV17	TRAJ20	CATDRNDYKLSF	7	TRBV24-1	TRBJ2-3	CATSDPPQDTQYF	8
p-AMO	TRAV22	TRAJ11	CAVDQSTGYSTLTF	9	TRBV9	TRBJ1-6	CASSVEKGHSYNSPLHF	12
p-AMP	TRAV3	TRAJ20	CAVRDGNDYKLSF	8	TRBV29-1	TRBJ1-1	CSGLAELGSENTEAFF	11
p-AMQ	TRAV26-1	TRAJ13	CIVRVAGGYQKVTF	9	TRBV12-3;TRBV12-4	TRBJ2-5	CASSRGATQETQYF	9
p-AMR	TRAV26-1	TRAJ10	CIVRVPYILTGGGNKLTF	13	TRBV20-1;TRBV20/OR9-2	TRBJ2-7	CSARGGDAEQYF	7
p-AMS	TRAV8-2	TRAJ44	CVVIDTGTASKLTF	9	TRBV19	TRBJ1-5	CASSIFGGTSNQPQHF	11
p-AMT	TRAV19	TRAJ18	CALVEGSTLGRLYF	9	TRBV12-3	TRBJ2-2	CASSPLLAGGTGELFF	11
p-AMU	TRAV41	TRAJ58	CAVGEEETSGSRLTF	10	TRBV19	TRBJ1-4	CASSVFFRSKLFF	8
p-AMV	TRAV35	TRAJ33	CAGPRDPGDSNYQLIW	11	TRBV19	TRBJ1-5	CASSRYSNQPQHF	8
p-AMW	-	-	---	-	TRBV12-3	TRBJ2-2	CASSPLLAGGTGELFF	11
p-AMX	TRAV23/DV6	TRAJ18	CAALPAGRGSTLGRLYF	12	TRBV19	TRBJ2-6	CASSMYAGNVLTF	8
p-AMY	TRAV3	TRAJ42	CAVTYGGSQGNLIF	9	TRBV19	TRBJ2-7	CASSTRAAYEQYF	8
p-AMZ	TRAV26-2	TRAJ50	CILRDVKGGDMLKTSYDKVIF	16	TRBV19	TRBJ1-3	CASSIYSGNTIYF	8
p-ANA	TRAV35	TRAJ34	CAGLSTDKLIF	6	TRBV19	TRBJ2-1	CASSIFGINEQFF	8
p-ANB	-	-	---	-	TRBV19	TRBJ2-3	CASSQRSTDTQYF	8
p-ANC	-	-	---	-	TRBV10-2	TRBJ1-1	CASGYGPDEAFF	7
p-AND	TRAV2	TRAJ9	---	-	TRBV6-1	TRBJ1-1	CASSDYAANTEAFF	9
p-ANE	-	-	---	-	TRBV19	TRBJ1-1	CASSIHSGGVEAFF	9
p-ANF	-	-	---	-	TRBV19	TRBJ2-1	CASSIVQGAYNEQFF	10
p-ANG	-	-	---	-	TRBV19	TRBJ2-3	CASSKRSTDTQYF	8
p-ANH	-	-	---	-	TRBV19	TRBJ2-1	CASSLTSGNNEQFF	9
p-ANI	-	-	---	-	TRBV19	TRBJ1-4	CASSVFFRSKLFF	8
p-ANJ	-	-	---	-	TRBV6-5	TRBJ2-1	CASSYIGGGYNEQFF	10
p-ANK	TRAV13-1	TRAJ22	CAASPLGGSARQLTF	10	TRBV19	TRBJ1-3	CASSIFGGSGNTIYF	10
p-ANL	TRAV13-1	TRAJ42	CAATGSQGNLIF	7	TRBV19	TRBJ2-5	CASSIRSSETQYF	8
p-ANM	TRAV24	TRAJ39	CAFIHKDNAGNMLTF	10	TRBV19	TRBJ1-1	CASSTFLGAEAFF	8
p-ANN	TRAV27	TRAJ42	CAGAGGGSQGNLIF	9	TRBV19	TRBJ2-3	CASSQRSTDTQYF	8
p-ANO	TRAV27	TRAJ37	CAGAGGSSNTGKLIF	10	TRBV19	TRBJ2-7	CASSIRSAYEQYF	8
p-ANP	TRAV27	TRAJ42	CAGALTRDGGSQGNLIF	12	TRBV19	TRBJ2-4	CASSTISLDIQYF	8
p-ANQ	TRAV25	TRAJ42	CAGNYGGSQGNLIF	9	TRBV19	TRBJ2-2	CASSGRSTGELFF	8
p-ANR	TRAV35	TRAJ58	CAGTFQETSGSRLTF	10	TRBV19	TRBJ2-1	CASSIHSLNEQFF	8
p-ANS	TRAV27	TRAJ42	CAGTNGGSQGNLIF	9	TRBV19	TRBJ2-2	CASSKRSTGELFF	8
p-ANT	TRAV19	TRAJ33	CALSEAGMDSNYQLIW	11	TRBV19	TRBJ1-5	CASSIHAGNQPQHF	9
p-ANU	TRAV19	TRAJ6	CALSEAGTGGSYIPTF	11	TRBV19	TRBJ1-1	CASSFFGGREAFF	8
p-ANV	TRAV19	TRAJ48	CALSEARRFGNEKLTF	11	TRBV19	TRBJ2-5	CASSPIAQETQYF	8
p-ANW	TRAV19	TRAJ45	CALSEGVGGGADGLTF	11	-	-	---	-
p-ANX	TRAV14/DV4	TRAJ5	CAMREGVGTGRRALTF	11	TRBV20-1	TRBJ1-5	CRGQGSNQPQHF	7
p-ANY	TRAV14/DV4	TRAJ52	CAMREPPNAGGTSYGKLTF	14	TRBV19	TRBJ1-5	CASSIFDSSNQPQHF	10
p-ANZ	TRAV14/DV4	TRAJ39	CAMRVWRNAGNMLTF	10	TRBV6-1	TRBJ1-4	CASSESYRGEKLFF	9
p-AOA	TRAV14/DV4	TRAJ8	CAMTENTGFQKLVF	9	-	-	---	-
p-AOB	TRAV12-2	TRAJ37	CASDGSSNTGKLIF	9	TRBV19	TRBJ2-5	CASSSRSRETQYF	8
p-AOC	TRAV12-2	TRAJ37	CASDGSSNTGKLIF	9	TRBV19	TRBJ2-7	CASSVRSRYEQYF	8
p-AOD	TRAV25	TRAJ42	CASSGDGGSQGNLIF	10	TRBV19	TRBJ2-3	CASSRRSTDTQYF	8
p-AOE	TRAV17	TRAJ45	CATDISGGGADGLTF	10	TRBV25-1	TRBJ2-7	CASSDLTVEYF	6
p-AOF	TRAV1-1	TRAJ5	CAVAGGRRALTF	7	-	-	---	-
p-AOG	TRAV8-6	TRAJ5	CAVAVRRALTF	6	-	-	---	-
p-AOH	TRAV2	TRAJ28	CAVESFSGAGSYQLTF	11	TRBV19	TRBJ2-3	CASSIYSGDTQYF	8
p-AOI	TRAV8-3	TRAJ37	CAVGAGSSNTGKLIF	10	TRBV19	TRBJ1-2	CASSTQGLYYGYTF	9
p-AOJ	TRAV36/DV7	TRAJ44	CAVGGTASKLTF	7	-	-	---	-
p-AOK	TRAV39	TRAJ52	CAVGLESAGGTSYGKLTF	13	TRBV19	TRBJ1-5	CASSILSNQPQHF	8
p-AOL	TRAV21	TRAJ11	CAVKGYSTLTF	6	TRBV12-4	TRBJ1-2	CASSDALGVSNYGYTF	11
p-AOM	TRAV41	TRAJ27	CAVLNAGKSTF	6	TRBV6-2	TRBJ1-4	CASSYNRDRETSNEKLFF	13
p-AON	TRAV8-1	TRAJ3	CAVLRGYSSASKIIF	10	TRBV5-1	TRBJ2-5	CASSSGQGERETQYF	10
p-AOO	TRAV1-2	TRAJ31	CAVRDRNNARLMF	8	TRBV9	TRBJ2-1	CASSVAGGDEQFF	8
p-AOP	TRAV38-1	TRAJ54	CAYRVIQGAQKLVF	9	TRBV27	TRBJ1-5	CASSLFFYSNQPQHF	10
p-AOQ	TRAV26-2	TRAJ42	CILRGSQGNLIF	7	TRBV19	TRBJ1-4	CASSWFTRSEKLFF	9
p-AOR	TRAV26-2	TRAJ18	CILSRGSTLGRLYF	9	TRBV27	TRBJ1-1	CASSLWMNTEAFF	8
p-AOS	TRAV12-1	TRAJ17	CVVIKAAGNKLTF	8	TRBV6-7	TRBJ1-2	CASNNKDRGYGYTF	9
p-AOT	TRAV12-1	TRAJ9	CVVPRGGGGFKTIF	9	-	-	---	-
p-AOU	TRAV12-1	TRAJ9	CVVPRGGGGFKTIF	9	TRBV6-1	TRBJ1-1	CASSDYAANTEAFF	9
p-AOV	TRAV19	TRAJ18	CALSEATDRGSTLGRLYF	13	TRBV19	TRBJ2-3	CASSIFHTDTQYF	8
p-AOW	TRAV35	TRAJ6	---	-	TRBV19	TRBJ2-3	CASSIGTGTQYF	7
p-AOX	-	-	---	-	TRBV19	TRBJ2-1	CASSLRSSYNEQFF	9
p-AOY	TRAV27	TRAJ42	CAGASGGSQGNLIF	9	TRBV19	TRBJ2-2	CASSIRSDGELFF	8
p-AOZ	-	-	---	-	TRBV19	TRBJ2-1	CASSIYLSGNEQFF	9
p-APA	TRAV17	TRAJ42	CATDGGGGSQGNLIF	10	TRBV19	TRBJ2-3	CASSYRSTDTQYF	8
p-APB	TRAV41	TRAJ58	CAVGEEETSGSRLTF	10	-	-	---	-
p-APC	-	-	---	-	TRBV19	TRBJ1-5	CASSRYSNQPQHF	8
p-APD	TRAV13-1	TRAJ42	CAASGGGSQGNLIF	9	TRBV19	TRBJ2-1	CASSLRSSYNEQFF	9
p-APE	TRAV25	TRAJ42	CAGTYGGSQGNLIF	9	TRBV19	TRBJ2-3	CASSPRSTDTQYF	8
p-APF	TRAV25	TRAJ42	CAANYGGSQGNLIF	9	TRBV19	TRBJ2-3	CASSTRSTDTQYF	8
p-APG	-	-	---	-	TRBV19	TRBJ2-5	CASSTRSGETQYF	8
p-APH	TRAV35	TRAJ37	CAGQRRDTGKLIF	8	-	-	---	-
p-API	-	-	---	-	TRBV20-1	TRBJ2-7	---	-
p-APJ	-	-	---	-	TRBV19	TRBJ2-3	CASTSMSGGWDTQYF	10
p-APK	TRAV41	TRAJ49	CAVRTGNQFYF	6	TRBV29-1	TRBJ1-5	---	-
p-APL	TRAV26-2	TRAJ52	CILRDVGGTSYGKLTF	11	TRBV27	TRBJ1-5	CASSPIGQGAGSNQPQHF	13
p-APM	-	-	---	-	TRBV19	TRBJ1-5	CASSIYSNQPQHF	8
p-APN	TRAV27	TRAJ42	CAGDGSQGNLIF	7	TRBV19	TRBJ2-7	CASSTRSSYEQYF	8
p-APO	-	-	---	-	TRBV19	TRBJ2-3	CASSPRSTDTQYF	8
p-APP	TRAV27	TRAJ37	---	-	TRBV19	TRBJ2-7	CASSIRSAYEQYF	8
p-APQ	TRAV17	TRAJ26	---	-	TRBV19	TRBJ2-3	CASSKRSTDTQYF	8
p-APR	TRAV12-3	TRAJ42	CAMSGDGGSQGNLIF	10	TRBV19	TRBJ1-4	CASSTRAGEKLFF	8
p-APS	-	-	---	-	TRBV13	TRBJ1-1	CASSFASEAFF	6
p-APT	TRAV8-6	TRAJ45	---	-	TRBV19	TRBJ2-5	CASSIRS##PRP*YF	10
p-APU	TRAV8-6	TRAJ45	---	-	TRBV19	TRBJ2-5	CASSIRSAETQYF	8
p-APV	-	-	---	-	TRBV19	TRBJ1-4	CASSTRAGEKLFF	8
p-APW	TRAV8-2	TRAJ43	CVVSDPSNDMRF	7	TRBV19	TRBJ2-3	CASSKRSTDTQYF	8
p-APX	-	-	---	-	TRBV4-1	TRBJ1-1	CASSQEGGDTEAFF	9
p-APY	TRAV19	TRAJ11	CALLNSGYSTLTF	8	TRBV19	TRBJ2-2	CASSTYGTTGELFF	9
p-APZ	TRAV19	TRAJ7	CALSEVPHGNNRLAF	10	TRBV19	TRBJ2-3	CASSSLITDTQYF	8
p-AQA	TRAV17	TRAJ27	CATVNTNAGKSTF	8	TRBV19	TRBJ1-5	CASSIYSNQPQHF	8
p-AQB	TRAV12-2	TRAJ29	CAVPSGNTPLVF	7	TRBV13	TRBJ1-5	CASSFGGQPQHF	7
p-AQC	TRAV4	TRAJ4	CLVGPSNGGYNKLIF	10	TRBV11-2	TRBJ2-2	CASSPIPGELFF	7
p-AQD	TRAV10	TRAJ20	CVVSSDDYKLSF	7	TRBV9	TRBJ2-2	CASSVGDLLTGELFF	10
p-AQE	TRAV27	TRAJ42	CAGSAGGSQGNLIF	9	TRBV19	TRBJ2-7	CASSTRSSYEQYF	8
p-AQF	TRAV3	TRAJ42	CAVTPAGGSQGNLIF	10	TRBV19	TRBJ2-3	CASSARSTDTQYF	8
p-AQG	-	-	---	-	TRBV19	TRBJ1-2	CASSIAQGGYTF	7
p-AQH	-	-	---	-	TRBV19	TRBJ2-1	CASSIRSGNEQFF	8
p-AQI	TRAV13-2	TRAJ58	CAEREVGRLETSGSRLTF	13	TRBV19	TRBJ2-1	CASSIRSGNEQFF	8
p-AQJ	TRAV41	TRAJ54	---	-	TRBV19	TRBJ2-7	CASSMRSSYEQYF	8
p-AQK	TRAV38-1	TRAJ52	CAYAPGAGGTSYGKLTF	12	TRBV12-3;TRBV12-4	TRBJ2-7	CASSRGVYEQYF	7
p-AQL	TRAV12-2	TRAJ42	CAVNKGGGSQGNLIF	10	TRBV19	TRBJ2-7	CASSIRASYEQYF	8
p-AQM	-	-	---	-	TRBV20-1	TRBJ2-5	CSVEYGTQYF	5
p-AQN	TRAV3	TRAJ42	CAVTLGGGSQGNLIF	10	TRBV19	TRBJ2-3	CASSGRASDTQYF	8
p-AQO	TRAV35	TRAJ27	---	-	TRBV19	TRBJ1-5	CASSALSNQPQHF	8
p-AQP	TRAV19	TRAJ13	CALSEGSGGYQKVTF	10	TRBV4-3	TRBJ2-3	CASSQDPSPSTDTQYF	11
p-AQQ	-	-	---	-	TRBV19	TRBJ2-3	CASSTHLLDTQYF	8
p-AQR	TRAV27	TRAJ42	CAGAGGQGNLIF	7	TRBV19	TRBJ2-7	CASSIRSSYEQYF	8
p-AQS	TRAV19	TRAJ24	CALSEGGTTDSWGKLQF	12	TRBV9	TRBJ2-3	CASSPGLTSTDTQYF	10
p-AQT	TRAV8-3	TRAJ6	CAVAPPSGGSYIPTF	10	TRBV19	TRBJ1-5	CASSMYGGSNQPQHF	10
p-AQU	TRAV26-1	TRAJ40	---	-	TRBV19	TRBJ2-3	CASSQRSTDTQYF	8
p-AQV	TRAV27	TRAJ42	CAGSTGGSQGNLIF	9	TRBV19	TRBJ2-2	CASSVRSTGELFF	8
p-AQW	-	-	---	-	TRBV19	TRBJ2-2	CASSLRSTGELFF	8
p-AQX	TRAV25	TRAJ42	CAGTYGGSQGNLIF	9	TRBV19	TRBJ2-3	CASSQRSTDTQYF	8
p-AQY	-	-	---	-	TRBV19	TRBJ2-2	CASSLRSTGELFL	8
p-AQZ	TRAV13-2	TRAJ42	---	-	TRBV19	TRBJ2-7	CASSIRSSYEQYF	8
p-ARA	TRAV13-2	TRAJ42	CAENEGGGSQGNLIF	10	TRBV19	TRBJ2-5	CASSQRSGETQYF	8
p-ARB	TRAV8-1	TRAJ39	---	-	TRBV19	TRBJ2-7	CASSIRSSYEQYF	8
p-ARC	TRAV27	TRAJ42	CAGATGGSQGNLIF	9	TRBV19	TRBJ2-2	CASSIRSAGELFF	8
p-ARD	TRAV27	TRAJ42	CAGGHGGSQGNLIF	9	TRBV19	TRBJ1-5	CASSMSAANQPQHF	9
p-ARE	TRAV9-2	TRAJ45	---	-	TRBV19	TRBJ2-3	CASSMRSADTQYF	8
p-ARF	TRAV19	TRAJ37	CALVPYGSSNTGKLIF	11	TRBV19	TRBJ2-5	CASSVRSGETQYF	8
p-ARG	TRAV24	TRAJ22	CAPKDRLSGSARQLTF	11	TRBV19	TRBJ1-1	CASSWTLNTEAFF	8
p-ARH	TRAV27	TRAJ42	CAGAQGGGSQGNLIF	10	TRBV19	TRBJ2-7	CASSIRAAYEQYF	8
p-ARI	-	-	---	-	TRBV19	TRBJ1-4	CASSIRSTGELFF	8
p-ARJ	-	-	---	-	TRBV19	TRBJ2-2	CASSTRSTGEAVFW	9
p-ARK	-	-	---	-	TRBV15	TRBJ2-7	CATSKSDGNYEQYF	9
p-ARL	TRAV4	TRAJ48	CLVGDLFGNEKLTF	9	TRBV28	TRBJ2-3	CASSVRGADTQYF	8
p-ARM	TRAV12-2	TRAJ23	CAVNSGAGKLIF	7	TRBV19	TRBJ2-7	CASSIRSEYEQYF	8
p-ARN	-	-	---	-	TRBV19	TRBJ1-2	CASSIGVNGYTF	7
p-ARO	-	-	---	-	TRBV19	TRBJ2-7	CASSIRSEYEQYF	8
p-ARP	TRAV23/DV6	TRAJ23	CAARQGGKLIF	6	TRBV19	TRBJ2-7	CASSIRSEYEQYF	8
p-ARQ	TRAV38-1	TRAJ52	CAFMIGPGGTSYGKLTF	12	TRBV19	TRBJ1-2	CASSIGVNGYTF	7
p-ARR	TRAV12-2	TRAJ42	CAHGGSQGNLIF	7	TRBV19	TRBJ2-7	CASSMRSSYEQYF	8
p-ARS	TRAV27	TRAJ42	CAGASGGGSQGNLIF	10	TRBV19	TRBJ2-7	CASSIRSTYEQYF	8
p-ART	TRAV25	TRAJ42	CAGAYGGSQGNLIF	9	TRBV19	TRBJ2-2	CASSIRSTGELFF	8
p-ARU	TRAV34	TRAJ53	---	-	TRBV2	TRBJ2-7	CASHTSGVPVGYEQYF	11
p-ARV	TRAV5	TRAJ37	CAENHKEGKLIF	7	TRBV19	TRBJ2-7	CASSIRSSYEQYF	8
p-ARW	TRAV25	TRAJ42	CAVTYGGSQGNLIF	9	TRBV19	TRBJ2-3	CASSARSTDTQYF	8
p-ARX	TRAV30	TRAJ39	CGTEIEHNAGNMLTF	10	TRBV19	TRBJ1-3	CASSIMGSGNTIYF	9
p-ARY	TRAV27	TRAJ42	CAGDGSQGNLIF	7	TRBV19	TRBJ2-7	CASSSRSSYEQYF	8
p-ARZ	-	-	---	-	TRBV19	TRBJ2-1	CASSARSGNEQFF	8
p-ASA	TRAV13-2	TRAJ42	---	-	TRBV19	TRBJ2-1	CASSARSGNEQFF	8
p-ASB	TRAV27	TRAJ37	CAGAGSSNTGKLIF	9	TRBV19	TRBJ2-7	CASSTRSSWGQYF	8
p-ASC	-	-	---	-	TRBV19	TRBJ2-1	CASSMRASNEQFF	8
p-ASD	TRAV25	TRAJ42	CAGNSGGSQGNLIF	9	TRBV19	TRBJ2-3	CASSIRSSDTQYF	8
p-ASE	TRAV25	TRAJ42	CAGTSGGSQGNLIF	9	TRBV19	TRBJ2-3	CASSIRSSDTQYF	8
p-ASF	TRAV14/DV4	TRAJ42	CAMGGGSQGNLIF	8	TRBV19	TRBJ2-1	CASSMRASNEQFF	8
p-ASG	TRAV14/DV4	TRAJ42	CAMRGGSQGNLIF	8	TRBV19	TRBJ2-1	CASSMRASNEQFF	8
p-ASH	-	-	---	-	TRBV7-2	TRBJ2-7	CASSPQYSRHYEQYF	10
p-ASI	TRAV27	TRAJ27	CAGAHDAGKSTF	7	TRBV19	TRBJ2-7	CASSTRSAYEQYF	8
p-ASJ	TRAV25	TRAJ42	CAGNYGGSQGNLIF	9	TRBV19	TRBJ2-7	CASSIRSSYEQYF	8
p-ASK	TRAV21	TRAJ28	CAVRGYSGAGSYQLTF	11	TRBV27	TRBJ2-5	CASSLSAGVETQYF	9
p-ASL	TRAV38-1	TRAJ41	CAYRSLSGYALNF	8	TRBV13	TRBJ2-5	CASSPRQGWSQETQYF	11
p-ASM	TRAV25	TRAJ42	CAANYGGSQGNLIF	9	TRBV19	TRBJ2-2	CASSMRSTGELFF	8
p-ASN	TRAV27	TRAJ27	CAGAHDAGKSTF	7	TRBV19	TRBJ2-1	CASSIVAGVYNEQFF	10
p-ASO	TRAV27	TRAJ54	CAGGRGAQKLVF	7	TRBV4-2	TRBJ1-1	CASSQGPGTGNTEAFF	11
p-ASP	TRAV19	TRAJ48	CALTSGEKLTF	6	TRBV19	TRBJ1-1	CASSFTVNTEAFF	8
p-ASQ	TRAV14/DV4	TRAJ11	CAMGGYSTLTF	6	TRBV27	TRBJ2-5	CASSLSAGVETQYF	9
p-ASR	TRAV41	TRAJ30	CAVRSPMNRDDKIIF	10	TRBV7-8	TRBJ1-5	CASSTDGSNQPQHF	9
p-ASS	TRAV8-6	TRAJ29	CAVTLPSSGNTPLVF	10	TRBV19	TRBJ2-3	CASSQRSTDTQYF	8
p-AST	TRAV10	TRAJ17	CVVRMIKAAGNKLTF	10	TRBV27	TRBJ1-1	CASSSLGGWTEAFF	9
p-ASU	TRAV19	TRAJ57	CALKGGSEKLVF	7	TRBV9	TRBJ1-2	CASSPWDSRFYGYTF	10
p-ASV	TRAV14/DV4	TRAJ42	CAMSKGRGSQGNLIF	10	TRBV19	TRBJ2-3	CASSMSGVPTDTQYF	10
p-ASW	-	-	---	-	TRBV19	TRBJ1-5	CASSMYGGSNQPQHF	10
p-ASX	-	-	---	-	TRBV19	TRBJ1-5	CASSSFGGRPQHF	8
p-ASY	-	-	---	-	TRBV19	TRBJ2-1	CASTPTGVNEQFF	8
p-ASZ	TRAV25	TRAJ54	CAGQGAQKLVF	6	TRBV13	TRBJ2-3	CASSPGLGLDTQYF	9
p-ATA	TRAV36/DV7	TRAJ56	CAVYNYTGANSKLTF	10	TRBV19	TRBJ1-5	CASSTFDSNQPQHF	9
p-ATB	TRAV10	TRAJ17	CVVRMIKAAGNKLTF	10	-	-	---	-
p-ATC	TRAV10	TRAJ37	CVVSTYGSSNTGKLIF	11	TRBV19	TRBJ1-1	CASSMGSGSYGEAFF	10
p-ATD	TRAV1-2	TRAJ20	CAVIGGDYKLSF	7	TRBV15	TRBJ2-2	CATSTTGPTGELFF	9
p-ATE	TRAV8-4	TRAJ26	CAVDDNYGQNFVF	8	-	-	---	-
p-ATF	TRAV19	TRAJ22	---	-	-	-	---	-
p-ATG	TRAV29/DV5	TRAJ52	CAASVGGTSYGKLTF	10	TRBV19	TRBJ1-1	CASSIYDTVNTEAFF	10
p-ATH	TRAV19	TRAJ33	CALSEAWVDSNYQLIW	11	TRBV11-3	TRBJ2-1	---	-
p-ATI	TRAV19	TRAJ22	CALSETVSSGSARQLTF	12	TRBV19	TRBJ1-5	CASSIFHSPKNQPQHF	11
p-ATJ	TRAV3	TRAJ10	CAVRDGVTGGGNKLTF	11	TRBV28	TRBJ1-5	CASQGAYSNQPQHF	9
p-ATK	-	-	---	-	TRBV19	TRBJ2-6	CASSWFGSGANVLTF	10
p-ATL	-	-	---	-	TRBV10-2	TRBJ1-4	---	-
p-ATM	-	-	---	-	TRBV19	TRBJ2-3	CASSMSGVPTDTQYF	10
p-ATN	-	-	---	-	TRBV20-1	TRBJ1-1	CSARDFAEAFF	6
p-ATO	-	-	---	-	TRBV29-1	TRBJ2-1	CSVGLPYNEQFF	7
p-ATP	TRAV12-2	TRAJ28	---	-	TRBV29-1	TRBJ2-1	CSVGLPYNEQFF	7
p-ATQ	TRAV13-2	TRAJ47	CAENLMEYGNKLVF	9	TRBV19	TRBJ1-1	CASRDGGTEAFF	7
p-ATR	TRAV19	TRAJ44	CALSENTGTASKLTF	10	TRBV5-1	TRBJ2-2	CASSFLDRVFGGELFF	11
p-ATS	TRAV9-2	TRAJ13	CALLSGGYQKVTF	8	TRBV27	TRBJ1-1	CASSFGQGSTEAFF	9
p-ATT	-	-	---	-	TRBV19	TRBJ1-1	CASTIHYGNTEAFF	9
p-ATU	TRAV38-1	TRAJ33	CAFMKHEGMDSNYQLIW	12	TRBV19	TRBJ1-1	CASTIHYGNTEAFF	9
p-ATV	TRAV9-2	TRAJ13	CALLSGGYQKVTF	8	-	-	---	-
p-ATW	-	-	---	-	TRBV19	TRBJ1-2	CASGDRPYGYTF	7
p-ATX	-	-	---	-	TRBV27	TRBJ1-1	CASSSLGGWTEAFF	9
p-ATY	TRAV13-1	TRAJ54	CAASFIIQGAQKLVF	10	TRBV27	TRBJ1-1	CASSSLGGWTEAFF	9
p-ATZ	TRAV27	TRAJ23	CAGVSSDNQGGKLIF	10	TRBV19	TRBJ2-6	CASSWFGSGANVLTF	10
p-AUA	TRAV19	TRAJ33	CALSEAWVDSNYQLIW	11	TRBV5-1	TRBJ2-3	CASSLGQGTDTQYF	9
p-AUB	TRAV17	TRAJ10	CATVSFEGGNKLTF	9	TRBV12-3;TRBV12-4	TRBJ2-3	CASSFSLGGAIDTQYF	11
p-AUC	TRAV20	TRAJ20	CAVQADNDYKLSF	8	TRBV27	TRBJ2-3	CASRPGLATDTQYF	9
p-AUD	TRAV26-1	TRAJ45	CIVRAGGGGWSGGGADGLTF	15	TRBV19	TRBJ1-5	CASSIFDSRNQPQHF	10
p-AUE	-	-	---	-	TRBV27	TRBJ2-3	CASSLGPSDTQYF	8
p-AUF	-	-	---	-	TRBV6-2	TRBJ2-7	CASSYSGTGFQVRQYF	11
p-AUG	TRAV27	TRAJ38	CAGAVAGNNHIQNP	9	TRBV18	TRBJ1-1	CASSPLTDTEAFF	8
p-AUH	TRAV19	TRAJ13	CALSASFRGGYQKVTF	11	TRBV4-3	TRBJ2-3	CASSQDPSPSTDTQYF	11
p-AUI	TRAV17	TRAJ58	CATDARETSGSRLTF	10	TRBV19	TRBJ2-1	CASSIVGGSYNEQFF	10
p-AUJ	TRAV1-2	TRAJ31	CAVRALTSARLMF	8	TRBV28	TRBJ2-3	CASSPDTEDTQYF	8
p-AUK	TRAV3	TRAJ45	CAVRDDSGGGADGLTF	11	TRBV6-1	TRBJ2-3	CASSEDPTEADTQYF	10
p-AUL	TRAV3	TRAJ29	CAVRPSEDGNTPLVF	10	TRBV6-5	TRBJ1-3	CASSYAGGGNTIYF	9
p-AUM	TRAV10	TRAJ12	CVVSARMDSSYKLIF	10	TRBV7-9	TRBJ2-7	CASSLAQPTGGYYEQYF	12
p-AUN	TRAV36/DV7	TRAJ32	CARGGATNKLIF	7	TRBV18	TRBJ2-1	CASSDTGVDEQFF	8
p-AUO	-	-	---	-	TRBV18	TRBJ2-1	CASSDTGVDEQFF	8
p-AUP	TRAV26-1	TRAJ45	CIVRAGGGGWSGGGADGLTF	15	TRBV18	TRBJ2-1	CASSDTGVDEQFF	8
p-AUQ	TRAV12-2	TRAJ6	CAVKRPGGSYIPTF	9	TRBV5-4	TRBJ2-2	CASSLDTTGELFF	8
p-AUR	-	-	---	-	TRBV28	TRBJ1-2	CASRGRSASYGYTF	9	1
p-AUS	-	-	---	-	TRBV28	TRBJ2-3	CASRSLTDTQYF	7	1
p-AUT	-	-	---	-	TRBV7-9	TRBJ1-1	CASSAGQGRDTEAFF	10	1
p-AUU	-	-	---	-	TRBV9	TRBJ2-7	CASSAPPPSYEQYF	9	1
p-AUV	-	-	---	-	TRBV6-1	TRBJ2-5	CASSEDTGLLETQYF	10	1
p-AUW	-	-	---	-	TRBV28	TRBJ1-2	CASSFSYGYTF	6	1
p-AUX	-	-	---	-	TRBV19	TRBJ2-3	CASSISGTSGSTQYF	10	1
p-AUY	-	-	---	-	TRBV19	TRBJ1-2	CASSITANYGYTF	8	1
p-AUZ	-	-	---	-	TRBV19	TRBJ1-1	CASSIVGGVEAFF	8	1
p-AVA	-	-	---	-	TRBV21-1	TRBJ2-3	CASSKGVDSEADTQYF	11	1
p-AVB	-	-	---	-	TRBV7-3	TRBJ2-7	CASSLSGAAEQYF	8	1
p-AVC	-	-	---	-	TRBV27	TRBJ1-2	CASSLTGTGFNYGYTF	11	1
p-AVD	-	-	---	-	TRBV19	TRBJ1-1	CASSMVVSAEAFF	8	1
p-AVE	-	-	---	-	TRBV5-4	TRBJ2-2	CASSPDNTGELFF	8	1
p-AVF	-	-	---	-	TRBV19	TRBJ1-2	CASSPFLGGAYGYTF	10	1
p-AVG	-	-	---	-	TRBV13	TRBJ2-7	CASSPGTSGIYEQYF	10	1
p-AVH	-	-	---	-	TRBV27	TRBJ2-3	CASSPRTGSDTQYF	9	1
p-AVI	-	-	---	-	TRBV4-3	TRBJ2-7	CASSQDQGAYEQYF	9	1
p-AVJ	-	-	---	-	TRBV4-2	TRBJ2-7	CASSQWDRFSYEQYF	10	1
p-AVK	-	-	---	-	TRBV3-1	TRBJ2-1	CASSRIAGTYNEQFF	10	1
p-AVL	-	-	---	-	TRBV6-5	TRBJ2-3	CASSSGLPTDTQYF	9	1
p-AVM	-	-	---	-	TRBV28	TRBJ1-5	CASSSNQPQHF	6	1
p-AVN	-	-	---	-	TRBV9	TRBJ2-3	CASSVGGTSTDTQYF	10	1
p-AVO	-	-	---	-	TRBV6-2	TRBJ2-7	CASSYGARPEWVYEQYF	12	1
p-AVP	-	-	---	-	TRBV6-5	TRBJ1-1	CASSYGQGAGRAFF	9	1
p-AVQ	-	-	---	-	TRBV6-5	TRBJ2-2	CASSYGQGTGELFF	9	1
p-AVR	-	-	---	-	TRBV6-6	TRBJ2-3	CASSYGTSTDTQYF	9	1
p-AVS	-	-	---	-	TRBV30	TRBJ1-5	CAWNPGFSSNQPQHF	10	1
p-AVT	-	-	---	-	TRBV20-1	TRBJ2-7	CSADTGTSGYEQYF	9	1
p-AVU	-	-	---	-	TRBV20-1	TRBJ1-1	CSASQGEAFF	5	1
p-AVV	-	-	---	-	TRBV20-1	TRBJ1-2	CSVSTLLRGFNYGYTF	11	1
p-AVW	TRAV13-1	TRAJ37	CAALGAGNTGKLIF	9	TRBV19	TRBJ1-1	CASRQGNTEAFF	7	1
p-AVX	TRAV29/DV5	TRAJ20	CAASGDYKLSF	6	TRBV5-1	TRBJ1-4	CASRDGLKLFF	6	1
p-AVY	TRAV29/DV5	TRAJ42	CAASGGSQGNLIF	8	TRBV4-3	TRBJ2-7	CASSSGQGAYEQYF	9	1
p-AVZ	TRAV23/DV6	TRAJ42	CAASLENGGSQGNLIF	11	TRBV20-1	TRBJ2-2	CSARVWDTGELFF	8	1
p-AWA	TRAV13-1	TRAJ24	CAASRADSWGKLQF	9	TRBV4-3	TRBJ2-3	CASSQAWLAKDTQYF	10	1
p-AWB	TRAV24	TRAJ17	CAFHTSSAAGNKLTF	10	TRBV19	TRBJ2-7	CASSIFGGYEQYF	8	1
p-AWC	TRAV21	TRAJ40	CAGGTSGTYKYIF	8	TRBV7-2	TRBJ1-2	CASSWDPTGDYGYTF	10	1
p-AWD	TRAV25	TRAJ44	CAGTGTASKLTF	7	TRBV6-2	TRBJ2-7	CASSWSSYEQYF	7	1
p-AWE	TRAV19	TRAJ33	CALIPVGSNYQLIW	9	TRBV5-7	TRBJ1-5	CASSPDRLNQPQHF	9	1
p-AWF	TRAV19	TRAJ34	CALSDNDKLIF	6	-	-	---	-	1
p-AWG	TRAV9-2	TRAJ13	CALSDPSGGYQKVTF	10	TRBV27	TRBJ2-3	CASSFGPRDTQYF	8	1
p-AWH	TRAV19	TRAJ37	CALSEHGSSNTGKLIF	11	TRBV5-6	TRBJ1-5	CASSWRGNQPQHF	8	1
p-AWI	TRAV14/DV4	TRAJ29	CAMREGISGNTPLVF	10	TRBV4-2	TRBJ2-3	CASSQDLAGVSTDTQYF	12	1
p-AWJ	TRAV21	TRAJ45	CAPKGGADGLTF	7	TRBV27	TRBJ2-1	CASTRGNEQFF	6	1
p-AWK	TRAV17	TRAJ31	CAPNRNNNARLMF	8	TRBV19	TRBJ2-7	CASSMTGVYEQYF	8	1
p-AWL	TRAV41	TRAJ18	CAPSGRGSTLGRLYF	10	TRBV18	TRBJ2-5	CASSHAAGLAGLQETQYF	13	1
p-AWM	TRAV12-2	TRAJ30	CAVADDKIIF	5	TRBV4-1	TRBJ2-7	CASSQGTGGEQYF	8	1
p-AWN	TRAV12-2	TRAJ26	CAVDNYGQNFVF	7	TRBV5-6	TRBJ2-3	CASSLGVTDTQYF	8	1
p-AWO	TRAV12-2	TRAJ26	CAVDNYGQNFVF	7	TRBV4-2	TRBJ2-7	CASSQEASGGYEQYF	10	1
p-AWP	TRAV12-2	TRAJ42	CAVEEVYGGSQGNLIF	11	-	-	---	-	1
p-AWQ	TRAV12-2	TRAJ12	CAVFGDSSYKLIF	8	TRBV6-5	TRBJ2-7	CASSYGTRGEQYF	8	1
p-AWR	TRAV20	TRAJ48	CAVHNFGNEKLTF	8	TRBV5-7;TRBV5-8;TRBV7-1	TRBJ2-2	CASSSTGGTGELFF	9	1
p-AWS	TRAV21	TRAJ30	CAVHRDDKIIF	6	TRBV13	TRBJ2-5	CASSLGETQYF	6	1
p-AWT	TRAV12-2	TRAJ30	CAVNIDRYDKIIF	8	-	-	---	-	1
p-AWU	TRAV12-2	TRAJ43	CAVNNNNDMRF	6	TRBV6-5	TRBJ2-2	CASSYGQNTGELFF	9	1
p-AWV	TRAV12-2	TRAJ30	CAVPNRDDKIIF	7	TRBV19	TRBJ2-7	CASSIRHLYEQYF	8	1
p-AWW	TRAV20	TRAJ41	CAVQAVDSGYALNF	9	TRBV19	TRBJ2-1	CASSIMAGAYNEQFF	10	1
p-AWX	TRAV3	TRAJ26	CAVRDYNYGQNFVF	9	TRBV30	TRBJ2-2	CAWTIENRNTGELFF	10	1
p-AWY	TRAV1-2	TRAJ17	CAVRGLIKAAGNKLTF	11	TRBV28	TRBJ2-3	CASSFAVRSLGGGRWADTQYF	16	1
p-AWZ	TRAV21	TRAJ11	CAVSGYSTLTF	6	TRBV6-5	TRBJ1-2	CASSPDTPNYGYTF	9	1
p-AXA	TRAV38-1	TRAJ48	CAYRSALSNFGNEKLTF	12	TRBV7-2	TRBJ2-7	CASSLTGGGHEQYF	9	1
p-AXB	TRAV38-1	TRAJ45	CAYRSGTGGGADGLTF	11	TRBV9	TRBJ2-7	CASSFTDGPYEQYF	9	1
p-AXC	TRAV30	TRAJ47	CGTVSMEYGNKLVF	9	TRBV7-9	TRBJ1-1	CASSLVGVGNTEAFF	10	1
p-AXD	TRAV4	TRAJ15	CLVVLANQAGTALIF	10	TRBV2	TRBJ2-6	CASSIDTSSGANVLTF	11	1
p-AXE	-	-	---	-	TRBV10-2	TRBJ2-1	CASSEGWEGNYNEQFF	11		1
p-AXF	TRAV17	TRAJ26	---	-	TRBV19	TRBJ2-1	CASSIVGSSYNEQFF	10		1
p-AXG	-	-	---	-	TRBV19	TRBJ2-7	CASSPGGGGQQYF	8		1
p-AXH	TRAV17	TRAJ26	---	-	TRBV24-1	TRBJ2-3	CATSDSFNRGVTDTQYF	12		1
p-AXI	TRAV20	TRAJ37	CAAPSGNTGKLIF	8	TRBV19	TRBJ2-1	CASSMASLSEQFF	8		1
p-AXJ	TRAV1-2	TRAJ31	CAVRDARLMF	5	TRBV4-3	TRBJ2-1	CASSQDDGTFSYNEQFF	12		1
p-AXK	TRAV20	TRAJ11	CAVTGYSTLTF	6	TRBV2	TRBJ2-5	CASEGETQYF	5		1
p-AXL	TRAV26-2	TRAJ44	CILRVLTGTASKLTF	10	TRBV3-1;TRBV3-2	TRBJ2-5	CASSQEQG*ETQYF	9		1
p-AXM	TRAV8-2	TRAJ20	CVVSDRSNDYKLSF	9	TRBV19	TRBJ1-5	CASSPYDLGSNQPQHF	11		1
p-AXN	-	-	---	-	TRBV28	TRBJ2-7	CASSFNPRQVLSYEQYF	12			1
p-AXO	-	-	---	-	TRBV11-2	TRBJ2-3	CASSLETSFTHGDTQYF	12			1
p-AXP	-	-	---	-	TRBV4-3	TRBJ2-2	CASSQGGAGELFF	8			1
p-AXQ	-	-	---	-	TRBV7-2	TRBJ1-2	CASSRRHDRPGNYGYTF	12			1
p-AXR	TRAV29/DV5	TRAJ43	CAARYSGMRF	5	TRBV28	TRBJ2-7	CASSLSGSYEQYF	8			1
p-AXS	TRAV29/DV5	TRAJ34	CAASAKNTDKLIF	8	TRBV3-1;TRBV3-2	TRBJ2-7	CASSQDRLAGNYEQYF	11			1
p-AXT	TRAV25	TRAJ37	CALGSSNTGKLIF	8	TRBV19	TRBJ2-1	CASSDSASSYNEQFF	10			1
p-AXU	TRAV41	TRAJ48	---	-	TRBV19	TRBJ2-7	CASSIGTGIYEQYF	9			1
p-AXV	TRAV3	TRAJ16	CAVRDREGQKLLF	8	TRBV19	TRBJ2-7	CASSIYGAYEQYF	8			1
p-AXW	TRAV35	TRAJ42	CAGGGGGGSQGNLIF	10	TRBV19	TRBJ1-5	CASSIFGNQPQHF	8				22	1		23
p-AXX	-	-	---	-	TRBV19	TRBJ1-5	CASSIFGNQPQHF	8				11	2		13
p-AXY	-	-	---	-	TRBV19	TRBJ2-1	CASSIGASGRDEQFF	10						1	1
p-AXZ	TRAV12-2	TRAJ13	CAAFSGGYQKVTF	8	TRBV12-5	TRBJ2-1	CASRLGSYNEQFF	8						1	1
p-AYA	TRAV12-2	TRAJ45	CAVNSGGGADGLTF	9	TRBV9	TRBJ2-6	CASSDSSGANVLTF	9						1	1
p-AYB	TRAV21	TRAJ37	CAVNPSNTGKLIF	8	TRBV19	TRBJ1-2	CASSIAVTNYGYTF	9								11	7		18
p-AYC	TRAV29/DV5	TRAJ43	CAAINNDMRF	5	TRBV27	TRBJ1-2	CASSLGQGSYGYTF	9								4	2		6
p-AYD	-	-	---	-	TRBV27	TRBJ1-2	CASSLGQGSYGYTF	9								4			4
p-AYE	TRAV21	TRAJ37	CAVNPGNTGKLIF	8	TRBV19	TRBJ1-2	CASSIAVTNYGYTF	9								1			1
p-AYF	-	-	---	-	TRBV19	TRBJ1-2	CASSIAVTNYGYTF	9									2		2
p-AYG	-	-	---	-	TRBV7-8	TRBJ1-1	CASTPQGARTEAFF	9									1		1
p-AYH	TRAV13-1	TRAJ23	CAAKSYNQGGKLIF	9	TRBV11-2	TRBJ1-1	CASSSIRSEAFF	7									1		1
p-AYI	-	-	---	-	TRBV19	TRBJ2-1	CASSIIGSSYNEQFF	10										1	1
p-AYJ	-	-	---	-	TRBV4-3	TRBJ2-3	CASSQDHLGLDTQYF	10										1	1
p-AYK	TRAV8-3	TRAJ10	---	-	TRBV7-9	TRBJ2-7	CASSVGTGGVGPLYEQYF	13										1	1
p-AYL	TRAV29/DV5	TRAJ45	CAARGGSGGGADGLTF	11	TRBV6-1	TRBJ1-1	CASSEWYLMNTEAFF	10										1	1
p-AYM	TRAV5	TRAJ6	CAEKGGGSYIPTF	8	TRBV4-2	TRBJ2-2	CASSQEGAGELFF	8										1	1
p-AYN	TRAV25	TRAJ6	CAGMISGGSYIPTF	9	TRBV19	TRBJ2-1	CASSILAGSYNEQFF	10										1	1
p-AYO	TRAV35	TRAJ45	CAGQAFTPYSGGGADGLTF	14	TRBV9	TRBJ2-1	CASSAGPYNEQFF	8										1	1
p-AYP	TRAV19	TRAJ45	CALSEYSGGGADGLTF	11	TRBV19	TRBJ2-1	CASSILAGSYNEQFF	10										1	1
p-AYQ	TRAV14/DV4	TRAJ37	CAMREGTIGSSNTGKLIF	13	TRBV6-2	TRBJ2-3	CASSWYGGTDTQYF	9										1	1
p-AYR	TRAV12-2	TRAJ26	CAVDNYGQNFVF	7	TRBV30	TRBJ2-1	CAWSVRTSNEQFF	8										1	1
p-AYS	TRAV23/DV6	TRAJ44	CAVLTGTASKLTF	8	TRBV30	TRBJ1-2	CAWSVHGVPGYTF	8										1	1
p-AYT	TRAV21	TRAJ34	CAVRPDNTDKLIF	8	-	-	---	-										1	1
p-AYU	TRAV34	TRAJ37	CGAHGSGNTGKLIF	9	TRBV19	TRBJ2-7	CASSISGTSPEQYF	9										1	1
p-AYV	TRAV10	TRAJ34	CVVSSAYNTDKLIF	9	TRBV24-1	TRBJ2-3	CATSGGSFRGTDTQYF	11										1	1
p-AYW	TRAV29/DV5	TRAJ37	CAARPSNTGKLIF	8	TRBV19	TRBJ2-7	CASSPRSGNEQYF	8												20			20
p-AYX	TRAV41	TRAJ49	CAISPFNTGNQFYF	9	TRBV12-3;TRBV12-4	TRBJ2-5	CASSSGTSQETQYF	9												8			8
p-AYY	TRAV17	TRAJ48	CATDATNFGNEKLTF	10	TRBV2	TRBJ1-3	CASSELPGYGNTIYF	10												1			1
p-AYZ	TRAV6	TRAJ9	---	-	TRBV19	TRBJ1-2	CASATGAYGYTF	7													1		1
p-AZA	TRAV30	TRAJ40	---	-	TRBV13	TRBJ2-4	CASSFGTGENIQYF	9														1	1
p-AZB	-	-	---	-	TRBV4-3	TRBJ1-1	CASSQETGASNTEAFF	11														1	1
p-AZC	-	-	---	-	TRBV4-2	TRBJ2-2	CASSQGAGELFF	7														1	1
p-AZD	TRAV5	TRAJ42	CAEIGGSQGNLIF	8	TRBV6-5	TRBJ2-7	CASSYGKGMYEQYF	9														1	1
p-AZE	TRAV27	TRAJ45	---	-	TRBV19	TRBJ2-1	CASSILVYNEQFF	8														1	1
p-AZF	TRAV12-2	TRAJ37	CAVCSSNTGKLIF	8	TRBV13	TRBJ2-3	CASSFGHPGTQYF	8														1	1
p-AZG	TRAV8-6	TRAJ28	CAVTDYSGAGSYQLTF	11	TRBV19	TRBJ1-1	CASSTMNTEAFF	7														1	1
p-AZH	-	-	---	-	TRBV19	TRBJ1-1	CASGSGAFF	4																1
p-AZI	-	-	---	-	TRBV27	TRBJ1-1	CASSFGQGTEAFF	8																1
p-AZJ	-	-	---	-	TRBV19	TRBJ2-1	CASSIISGGAPAF	8																1
p-AZK	-	-	---	-	TRBV19	TRBJ2-1	CASSISITTYNEQFF	10																1
p-AZL	-	-	---	-	TRBV12-3;TRBV12-4	TRBJ2-7	CASSLASGLYEQYF	9																1
p-AZM	-	-	---	-	TRBV9	TRBJ1-3	CASSVGDNSGNTIYF	10																1
p-AZN	-	-	---	-	TRBV19	TRBJ1-2	CASSYGVYGYTF	7																1
p-AZO	-	-	---	-	TRBV28	TRBJ1-1	CASSYMNTEAFF	7																1
p-AZP	-	-	---	-	TRBV29-1	TRBJ2-5	CSVDVAGENQETQYF	10																1
p-AZQ	TRAV5	TRAJ33	CAEKVDSNYQLIW	8	TRBV6-5	TRBJ2-2	CASSYGQGTGELFF	9																1
p-AZR	TRAV13-2	TRAJ42	CAELSQGNLIF	6	TRBV19	TRBJ2-1	CASSILAGGYNEQFF	10																1
p-AZS	TRAV13-2	TRAJ15	CAENIRGQAGTALIF	10	-	-	---	-																1
p-AZT	TRAV5	TRAJ11	CAEYRRDSTLTF	7	TRBV19	TRBJ2-5	CASSIGVEGTQYF	8																1
p-AZU	TRAV38-1	TRAJ57	CAFMKQEGGSEKLVF	10	TRBV11-2	TRBJ2-5	CASSFRRGKGETQYF	10																1
p-AZV	TRAV9-2	TRAJ20	CAFNDYKLSF	5	TRBV6-5	TRBJ2-5	CASSYHSQETQYF	8																1
p-AZW	TRAV25	TRAJ32	CAGPRGGATNKLIF	9	TRBV19	TRBJ2-1	CASSVSSYNEQFF	8																1
p-AZX	TRAV6	TRAJ15	---	-	TRBV4-2	TRBJ1-1	CASSQDRVTEAFF	8																1
p-AZY	TRAV19	TRAJ54	CALALIQGAQKLVF	9	TRBV19	TRBJ1-1	CASSPGGMNTEAFF	9																1
p-AZZ	TRAV19	TRAJ18	CALSSRGSTLGRLYF	10	TRBV19	TRBJ2-1	CASSIVGGAYNEQFF	10																1
p-BAA	TRAV13-1	TRAJ6	CALVGGGSYIPTF	8	TRBV27	TRBJ1-1	CASSLSGNTEAFF	8																1
p-BAB	TRAV17	TRAJ20	CATDAANDYKLSF	8	TRBV15	TRBJ2-1	CATSREGLGGEQFF	9																1
p-BAC	TRAV8-3	TRAJ18	---	-	TRBV9	TRBJ2-5	CASSVDGSTRDPVL	9																1
p-BAD	TRAV12-2	TRAJ26	CAVDNYGQNFVF	7	TRBV3-1;TRBV3-2	TRBJ2-5	CASSQVRTETQYF	8																1
p-BAE	TRAV8-4	TRAJ28	CAVIHSGAGSYQLTF	10	TRBV6-5	TRBJ2-5	CASSYSSGGAETQYF	10																1
p-BAF	TRAV21	TRAJ41	CAVMNSNSGYALNF	9	TRBV29-1	TRBJ1-1	CSVGEGGYTEAFF	8																1
p-BAG	TRAV8-1	TRAJ20	CAVNSNDYKLSF	7	TRBV29-1	TRBJ2-2	CSVEGANTGELFF	8																1
p-BAH	TRAV38-1	TRAJ43	CAYRSVLRDMRF	7	-	-	---	-																1
p-BAI	TRAV38-1	TRAJ45	CAYRTYLNSGGGADGLTF	13	TRBV19	TRBJ2-1	CASSIRGFYNEQFF	9																1
p-BAJ	TRAV12-1	TRAJ11	CVVKVGYSTLTF	7	TRBV5-4	TRBJ1-6	CASSWDTDSPLHF	8																1
p-BAK	-	-	---	-	TRBV6-5	TRBJ2-3	CASSYGQGSGTQYF	9																	1
p-BAL	TRAV6	TRAJ15	CAPLTQAGTALIF	8	TRBV30	TRBJ1-2	CAWSWTGGTSGYTF	9																	1
p-BAM	TRAV8-1	TRAJ23	CAVMLYNQGGKLIF	9	-	-	---	-																	1
p-BAN	TRAV10	TRAJ43	CVVSAWYNNDMRF	8	TRBV20-1;TRBV20/OR9-2	TRBJ2-7	CSARKTSGGTYEQYF	10																	1
p-BAO	-	-	---	-	TRBV10-2	TRBJ2-7	CASSAPPGTTPYEQYF	11																		1
p-BAP	-	-	---	-	TRBV7-6	TRBJ2-7	CASSLSGGPAEQYF	9																		1
p-BAQ	TRAV17	TRAJ26	---	-	TRBV27	TRBJ2-1	CASSLYAGQNEQFF	9																		1
p-BAR	TRAV13-1	TRAJ47	CAARALRLMEYGNKLVF	12	TRBV5-4	TRBJ1-2	CASSSLGGYTF	6																		1
p-BAS	TRAV6	TRAJ10	CALDILTGGGNKLTF	10	TRBV5-4	TRBJ1-2	CASSYLQGANGYTF	9																		1
p-BAT	TRAV6	TRAJ32	CALEGGATNKLIF	8	TRBV18	TRBJ2-4	---	-																		1
p-BAU	TRAV17	TRAJ31	CATGNNNARLMF	7	TRBV19	TRBJ2-1	CASSIFGGDYNEQFF	10																		1
p-BAV	TRAV12-2	TRAJ39	CAVNAGNMLTF	6	TRBV24-1	TRBJ1-1	CATSDWTGGANTEAFF	11																		1
p-BAW	TRAV1-2	TRAJ35	CAVRVGFGNVLHC	8	TRBV20-1;TRBV20/OR9-2	TRBJ1-1	CSARGVRVGGNTEAFF	11																		1
p-BAX	TRAV8-4	TRAJ23	CAVSDLIYNQGGKLIF	11	TRBV5-6	TRBJ2-1	CASSLGDEQFF	6																		1
p-BAY	TRAV3	TRAJ36	CAVRDGTGANNLFF	9	TRBV19	TRBJ2-3	CASSLLVLDTQYF	8																				2		2
p-BAZ	TRAV38-1	TRAJ52	CAYSPNAGGTSYGKLTF	12	TRBV19	TRBJ1-2	CASSIGVYGYTF	7																				1		1
p-BBA	-	-	---	-	TRBV19	TRBJ2-1	---	-																					1	1
p-BBB	-	-	---	-	TRBV19	TRBJ1-5	CASSTRGGNQPQHF	9																					1	1
p-BBC	TRAV5	TRAJ12	CAETSMDSSYKLIF	9	TRBV9	TRBJ2-3	CASSVGRTSTDTQYF	10																					1	1
p-BBD	TRAV27	TRAJ40	CAGAASGTYKYIF	8	TRBV3-1;TRBV3-2	TRBJ2-2	CASSQDWPGGAGELFF	11																					1	1
p-BBE	TRAV25	TRAJ50	CAGPRKTSYDKVIF	9	TRBV19	TRBJ2-1	CASSMSSSGYNEQFF	10																					1	1
p-BBF	TRAV21	TRAJ4	CVRGGYNKLIF	6	TRBV6-5	TRBJ1-6	CASSYSTGVVNSPLHF	11																					1	1
p-BBG	TRAV19	TRAJ40	CALIPTSGTYKYIF	9	TRBV19	TRBJ1-2	CASSIGAFGYTF	7																							28		28
p-BBH	-	-	---	-	TRBV19	TRBJ1-2	CASSIGAFGYTF	7																							1		1
p-BBI	-	-	---	-	TRBV12-3;TRBV12-4	TRBJ2-3	CASSWTSGGADTQYF	10																							1		1
p-BBJ	TRAV19	TRAJ40	CALIPTSGTYKYIF	9	-	-	---	-																							1		1
p-BBK	-	-	---	-	TRBV7-9	TRBJ1-1	CASSFNTEAFF	6																								1	1
p-BBL	TRAV17	TRAJ26	---	-	TRBV27	TRBJ2-7	CASSYMGDRGYEQYF	10																								1	1
p-BBM	-	-	---	-	TRBV6-2	TRBJ2-1	CASSYYNEQFF	6																								1	1
p-BBN	TRAV35	TRAJ45	CAGPLGGGADGLTF	9	TRBV19	TRBJ2-1	CASSYGYNEQFF	7																								1	1
p-BBO	TRAV35	TRAJ52	CAGQPANAGGTSYGKLTF	13	TRBV19	TRBJ1-1	CASSTYITTEAFF	8																								1	1
p-BBP	TRAV26-2	TRAJ48	CILSESNFGNEKLTF	10	TRBV7-9	TRBJ1-3	CASSGDSSGNTIYF	9																								1	1
p-BBQ	-	-	---	-	TRBV19	TRBJ1-1	CASSTHGGGNTEAFF	10																										4			4
p-BBR	-	-	---	-	TRBV19	TRBJ1-2	CASSVGTYGYTF	7																										3		1	4
p-BBS	-	-	---	-	TRBV2	TRBJ2-3	CASSDRELAVHTQYF	10																										2			2
p-BBT	-	-	---	-	TRBV27	TRBJ1-1	CASSLWTGNTEAFF	9																										2			2
p-BBU	TRAV17	TRAJ26	---	-	TRBV10-3	TRBJ1-4	CAISEWSSEKLFF	8																										1			1
p-BBV	-	-	---	-	TRBV12-5	TRBJ2-1	CASGLDPTVTYNEQFF	11																										1			1
p-BBW	-	-	---	-	TRBV27	TRBJ1-3	CASGTEGNTIYF	7																										1			1
p-BBX	-	-	---	-	TRBV9	TRBJ2-5	CASPGSGGREETQYF	10																										1			1
p-BBY	-	-	---	-	TRBV2	TRBJ1-1	CASRGREAFF	5																										1			1
p-BBZ	-	-	---	-	TRBV7-2	TRBJ1-6	CASSFRGVFSPLHF	9																										1			1
p-BCA	-	-	---	-	TRBV27	TRBJ2-7	CASSLSRGRTYEQYF	10																										1			1
p-BCB	-	-	---	-	TRBV4-1	TRBJ2-3	CASSQDADTQYF	7																										1			1
p-BCC	TRAV4	TRAJ35	---	-	TRBV3-1;TRBV3-2	TRBJ2-2	CASSQGVTGELFF	8																										1			1
p-BCD	-	-	---	-	TRBV5-5	TRBJ2-1	CASSSTRASYNEQFF	10																										1			1
p-BCE	TRAV13-1	TRAJ53;TRAJ56	---	-	TRBV12-3;TRBV12-4	TRBJ2-1	CASTLPRRQAEQFF	9																										1			1
p-BCF	-	-	---	-	TRBV30	TRBJ1-2	CAWRYYGYTF	5																										1			1
p-BCG	-	-	---	-	TRBV20-1	TRBJ2-1	CSARYPDYNEQFF	8																										1			1
p-BCH	TRAV13-1	TRAJ6	CAASGSGGSYIPTF	9	TRBV11-2	TRBJ1-2	CASSLGTGGGYTF	8																										1			1
p-BCI	TRAV5	TRAJ10	CAESKLTGGGNKLTF	10	TRBV2	TRBJ2-3	CASSDRELAVHTQYF	10																										1			1
p-BCJ	TRAV35	TRAJ45	CAGPYSGGGADGLTF	10	TRBV7-4	TRBJ1-2	CASSPGSEAGSYGYTF	11																										1			1
p-BCK	TRAV6	TRAJ40	CAIFPSGTYKYIF	8	TRBV11-1	TRBJ2-1	---	-																										1			1
p-BCL	TRAV19	TRAJ49	CALSEGVGNQFYF	8	TRBV5-4	TRBJ1-1	CASSKDRGWTEAFF	9																										1			1
p-BCM	TRAV12-3	TRAJ30	CAMSADRDDKIIF	8	-	-	---	-																										1			1
p-BCN	TRAV24	TRAJ42	CARDGGSQGNLIF	8	TRBV5-1	TRBJ1-2	CASRSQGARGYTF	8																										1			1
p-BCO	TRAV25	TRAJ41	CASNSGYALNF	6	TRBV27	TRBJ1-1	CASSLWTGNTEAFF	9																										1			1
p-BCP	TRAV17	TRAJ16	CATDLSDGQKLLF	8	TRBV6-1	TRBJ2-3	CASRHFTGGGSTDTQYF	12																										1			1
p-BCQ	TRAV21	TRAJ10	CAVLTGGGNKLTF	8	TRBV23-1	TRBJ2-7	CASSRTGGEQYF	7																										1			1
p-BCR	TRAV20	TRAJ20	CAVQANDYKLSF	7	TRBV15	TRBJ1-5	CATSRSGTGGLIAYSNQPQHF	16																										1			1
p-BCS	TRAV3	TRAJ31	CAVRDRGNARLMF	8	TRBV6-5	TRBJ1-3	CASSSGGGGNTIYF	9																										1			1
p-BCT	TRAV1-1	TRAJ34	CAVRHNTDKLIF	7	TRBV12-3;TRBV12-4	TRBJ2-7	CASSLDENYEQYF	8																										1			1
p-BCU	TRAV8-6	TRAJ9	CAVSDITGGFKTIF	9	TRBV5-4	TRBJ2-5	CASSFDRGTETQYF	9																										1			1
p-BCV	TRAV8-4	TRAJ42	CAVSERMNYGGSQGNLIF	13	TRBV2	TRBJ2-1	CASTPGQGFRNEQFF	10																										1			1
p-BCW	TRAV8-3	TRAJ24	CAVVSWGKLQF	6	TRBV28	TRBJ1-3	CASSLWQGASGNTIYF	11																										1			1
p-BCX	TRAV26-2	TRAJ32	CILRDRGGATNKLIF	10	TRBV4-1	TRBJ1-5	CASSQDHRGQGQPQHF	11																										1			1
p-BCY	TRAV26-1	TRAJ49	CIVQSRNTGNQFYF	9	TRBV4-1	TRBJ1-2	CASSRNYGYTF	6																										1			1
p-BCZ	TRAV4	TRAJ31	CLVVPRLMF	4	TRBV5-6	TRBJ2-1	CASSLWSNEQFF	7																										1			1
p-BDA	-	-	---	-	TRBV19	TRBJ1-2	CASSFGTLYGYTF	8																											1		1
p-BDB	TRAV35	TRAJ53	CAGLKGFESGGSNYKLTF	13	TRBV3-1;TRBV3-2	TRBJ2-2	CASSQGLAPGELFF	9																											1		1
p-BDC	TRAV24	TRAJ52	CAPRGTSYGKLTF	8	TRBV12-3;TRBV12-4	TRBJ1-1	CASSTGNTEAFF	7																											1		1
p-BDD	TRAV12-2	TRAJ28	CAVFSGAGSYQLTF	9	TRBV20-1	TRBJ1-2	CSAEDSYGYTF	6																											1		1
p-BDE	-	-	---	-	TRBV7-9	TRBJ2-5	CASRLAEETQYF	7																												1	1
p-BDF	-	-	---	-	TRBV11-2	TRBJ2-5	CASSSSAGERETQYF	10																												1	1
p-BDG	-	-	---	-	TRBV27	TRBJ2-7	CATAPDRTYEQYF	8																												1	1
p-BDH	-	-	---	-	TRBV19	TRBJ2-1	CASSGPGTGYNEQFF	10																														1
p-BDI	-	-	---	-	TRBV19	TRBJ1-5	CASSGTSNQPQHF	8																														1
p-BDJ	-	-	---	-	TRBV19	TRBJ2-1	CASSMVAGAYNEQFF	10																														1
p-BDK	-	-	---	-	TRBV19	TRBJ2-1	CASSSYSYNEQFF	8																														1
p-BDL	-	-	---	-	TRBV6-5	TRBJ2-2	CASSYGQNTGELFF	9																														1
p-BDM	TRAV29/DV5	TRAJ42	---	-	TRBV19	TRBJ2-7	CASKAFGGSYEQYF	9																														1
p-BDN	TRAV13-1	TRAJ23	CAANNQGGKLIF	7	TRBV19	TRBJ2-3	CASSIFAGGDTQYF	9																														1
p-BDO	TRAV13-2	TRAJ27	---	-	TRBV19	TRBJ2-1	CASSIFGGGYNEQFF	10																														1
p-BDP	TRAV38-1	TRAJ42	CAFMNYGGSQGNLIF	10	TRBV19	TRBJ2-7	CASSPHWSSYEQYF	9																														1
p-BDQ	TRAV27	TRAJ42	CAGADGGSQGNLIF	9	TRBV19	TRBJ1-5	CASSIYSNQPQHF	8																														1
p-BDR	TRAV27	TRAJ42	CAGGNGGSQGNLIF	9	TRBV19	TRBJ2-1	CASSIISGNEQFF	8																														1
p-BDS	TRAV35	TRAJ42	CAGRNYGGSQGNLIF	10	TRBV19	TRBJ1-5	CASSIQGNQPQHF	8																														1
p-BDT	TRAV12-3	TRAJ48	CAHSNFGNEKLTF	8	TRBV19	TRBJ2-3	CASSIVSTDTQYF	8																														1
p-BDU	TRAV9-2	TRAJ31	---	-	TRBV9	TRBJ2-3	CASSEGFTSTDTQYF	10																														1
p-BDV	TRAV6	TRAJ45	CALNSGGGADGLTF	9	TRBV19	TRBJ2-7	CASSMFAGGPREQYF	10																														1
p-BDW	TRAV16	TRAJ17	CALPKAAGNKLTF	8	TRBV19	TRBJ2-7	CATGLLYEQYF	6																														1
p-BDX	TRAV9-2	TRAJ36	CALSDQTGANNLFF	9	-	-	---	-																														1
p-BDY	TRAV9-2	TRAJ58	CALSEETSGSRLTF	9	TRBV4-3	TRBJ2-7	---	-																														1
p-BDZ	TRAV16	TRAJ52	CAPAGGTSYGKLTF	9	TRBV19	TRBJ2-3	CASSIYSTDTQYF	8																														1
p-BEA	TRAV17	TRAJ36	---	-	TRBV25-1	TRBJ2-1	CASSESDYNEQFF	8																														1
p-BEB	TRAV17	TRAJ12	CATVDSSYKLIF	7	TRBV19	TRBJ2-1	CASSIVSGSYNEQFF	10																														1
p-BEC	TRAV12-2	TRAJ38	CAVNINAGNNRKLIW	10	TRBV20-1;TRBV20/OR9-2	TRBJ1-2	---	-																														1
p-BED	TRAV1-2	TRAJ23	CAVRDNQGGKLIF	8	TRBV19	TRBJ2-1	CASRGNEQFF	5																														1
p-BEE	TRAV12-2	TRAJ43	CAVRNNNDMRF	6	TRBV6-5	TRBJ2-2	CASSYGQGTGELFF	9																														1
p-BEF	TRAV8-6	TRAJ31	CAVSENNNARLMF	8	TRBV19	TRBJ2-1	CASSWGGSNEQFF	8																														1
p-BEG	TRAV12-2	TRAJ37	CAVTSNTGKLIF	7	TRBV6-5	TRBJ2-2	CASSYGTNTGELFF	9																														1
p-BEH	TRAV30	TRAJ28	CGTERDSGAGSYQLTF	11	TRBV7-9	TRBJ2-3	CASSSGQGFTDTQYF	10																														1
p-BEI	TRAV26-1	TRAJ8	CIVRVVNTGFQKLVF	10	TRBV19	TRBJ2-3	CASSILSGRAQYF	8																														1
p-BEJ	TRAV40	TRAJ54	---	-	TRBV19	TRBJ2-1	CASSIMSGPSYNEQFF	11																														1
p-BEK	TRAV40	TRAJ57	CLLGYSQGGSEKLVF	10	TRBV10-3	TRBJ2-5	CAISEDRETQYF	7																														1
p-BEL	TRAV8-2	TRAJ20	---	-	TRBV11-2	TRBJ1-6	CASSLIQGAGSPLHF	10																														1
p-BEM	-	-	---	-	TRBV3-1;TRBV3-2	TRBJ1-6	CASSAGQGGSPLHF	9																															1
p-BEN	-	-	---	-	TRBV28	TRBJ2-5	CASSALVSRETQYF	9																															1
p-BEO	-	-	---	-	TRBV19	TRBJ2-1	CASSINSGGYNEQFF	10																															1
p-BEP	-	-	---	-	TRBV19	TRBJ1-5	CASSIWQGSNQPQHF	10																															1
p-BEQ	TRAV17	TRAJ26	---	-	TRBV7-8	TRBJ2-1	CASSLEGYNEQFF	8																															1
p-BER	-	-	---	-	TRBV5-4	TRBJ2-5	CASSLGHQETQYF	8																															1
p-BES	-	-	---	-	TRBV19	TRBJ2-1	CASSLSSGFYNEQFF	10																															1
p-BET	-	-	---	-	TRBV19	TRBJ1-6	CASSMGGSPLHF	7																															1
p-BEU	-	-	---	-	TRBV19	TRBJ2-5	CASSMGSGGTQYF	8																															1
p-BEV	-	-	---	-	TRBV4-1	TRBJ2-1	CASSQDSGRYNEQFF	10																															1
p-BEW	-	-	---	-	TRBV3-1;TRBV3-2	TRBJ1-3	CASSQGLGVGNTIYF	10																															1
p-BEX	-	-	---	-	TRBV19	TRBJ1-2	CASSTGGYYGYTF	8																															1
p-BEY	-	-	---	-	TRBV29-1	TRBJ2-3	CSAQSTDTQYF	6																															1
p-BEZ	TRAV6	TRAJ27	---	-	-	-	---	-																															1
p-BFA	TRAV29/DV5	TRAJ31	CAASATANNARLMF	9	TRBV12-3;TRBV12-4	TRBJ2-1	CASSFRLAGGDEQFF	10																															1
p-BFB	TRAV29/DV5	TRAJ49	CAATGNQFYF	5	TRBV6-5	TRBJ1-2	CASSYGAGMGYTF	8																															1
p-BFC	TRAV1-2	TRAJ24	CADSWGKLQF	5	TRBV9	TRBJ2-7	CASSPGLAGDYEQYF	10																															1
p-BFD	TRAV13-2	TRAJ23	---	-	TRBV4-3	TRBJ2-7	CASSLGQGADEQYF	9																															1
p-BFE	TRAV5	TRAJ31	CAENNARLMF	5	TRBV19	TRBJ1-1	CASSIAGNTEAFF	8																															1
p-BFF	TRAV38-1	TRAJ53	CAFMKHSGGSNYKLTF	11	TRBV7-2	TRBJ2-7	CASSLAYEQYF	6																															1
p-BFG	TRAV35	TRAJ40	CAGLPTSGTYKYIF	9	TRBV19	TRBJ2-2	CASSIFSVTELFF	8																															1
p-BFH	TRAV35	TRAJ47	CAGQEYGNKLVF	7	-	-	---	-																															1
p-BFI	TRAV12-3	TRAJ23	CAIYNQGGKLIF	7	-	-	---	-																															1
p-BFJ	TRAV5	TRAJ6	CAKSGGSYIPTF	7	TRBV19	TRBJ2-1	CARSFFSGSYNEQFF	10																															1
p-BFK	TRAV9-2	TRAJ20	CALNDYKLSF	5	TRBV10-2	TRBJ2-1	CASSVGLQGDYNEQFF	11																															1
p-BFL	TRAV17	TRAJ29	CATDENSGNTPLVF	9	TRBV6-2	TRBJ1-1	CASSTWADTEAFF	8																															1
p-BFM	TRAV1-2	TRAJ17	CAVRDLIKAAGNKLTF	11	TRBV19	TRBJ2-7	CASSRLAGEQYF	7																															1
p-BFN	TRAV23/DV6	TRAJ37	CAVTSNTGKLIF	7	TRBV19	TRBJ2-1	CASSMTGGNEQFF	8																															1
p-BFO	TRAV38-1	TRAJ43	CAYRSPNNNDMRF	8	TRBV19	TRBJ2-1	CASSILSGAYNEQFF	10																															1
p-BFP	TRAV12-1	TRAJ17	CVVIKAAGNKLTF	8	TRBV6-5	TRBJ2-7	CASRYSRFAEYEQYF	10																															1
p-BFQ	-	-	---	-	TRBV20-1	TRBJ2-1	CSAIGTYNEQFF	7																																1
p-BFR	-	-	---	-	TRBV20-1;TRBV20/OR9-2	TRBJ2-1	CSARATSGRDYNEQFF	11																																1
p-BFS	TRAV13-2	TRAJ52	CAEVYGKLTF	5	TRBV4-3	TRBJ1-2	CASSQGGTGYGYTF	9																																1
p-BFT	TRAV35	TRAJ52	CAGQQGGTSYGKLTF	10	TRBV19	TRBJ2-7	CASSIVSGSEQYF	8																																1
p-BFU	TRAV25	TRAJ12	CAGRDSSYKLIF	7	TRBV19	TRBJ1-5	CASSGQGNQPQHF	8																																1
p-BFV	TRAV8-6	TRAJ31	---	-	TRBV25-1	TRBJ2-1	CASSEYDVNEQFF	8																																1
p-BFW	TRAV8-6	TRAJ28	CAVSDSGAGSYQLTF	10	-	-	---	-																																1
p-BFX	TRAV26-1	TRAJ40	CIVTSGTYKYIF	7	TRBV19	TRBJ1-6	CASSGTGGSPLHF	8																																1
p-BFY	-	-	---	-	TRBV19	TRBJ2-3	CASSAPDTQYF	6																																	1
p-BFZ	-	-	---	-	TRBV19	TRBJ2-7	CASSIAGGEQYF	7																																	1
p-BGA	-	-	---	-	TRBV19	TRBJ1-2	CASSIGDXGYTF	7																																	1
p-BGB	-	-	---	-	TRBV27	TRBJ2-1	CASSLFQGYEQFF	8																																	1
p-BGC	-	-	---	-	TRBV19	TRBJ2-1	CASSMYYLSYNEQFF	10																																	1
p-BGD	-	-	---	-	TRBV4-3	TRBJ2-2	CASSQGLAGEIGELFF	11																																	1
p-BGE	-	-	---	-	TRBV19	TRBJ2-3	CASSSSTDTQYF	7																																	1
p-BGF	-	-	---	-	TRBV20-1	TRBJ1-3	CSARDRSGNTIYF	8																																	1
p-BGG	-	-	---	-	TRBV20-1	TRBJ2-1	CSARGLSNEQFF	7																																	1
p-BGH	TRAV13-1	TRAJ30	CAASGGDDKIIF	7	TRBV19	TRBJ1-5	CASSRTGNSNQPQHF	10																																	1
p-BGI	TRAV5	TRAJ28	CAESGAGSYQLTF	8	TRBV15	TRBJ2-3	CATSRDGGDTQYF	8																																	1
p-BGJ	TRAV35	TRAJ40	CAGPGTYKYIF	6	TRBV19	TRBJ2-3	CASSILAGADTQYF	9																																	1
p-BGK	TRAV24	TRAJ37	CAPGSSNTGKLIF	8	TRBV19	TRBJ2-3	CASSIVSTDTQYF	8																																	1
p-BGL	TRAV17	TRAJ53	CATDGGGSNYKLTF	9	TRBV19	TRBJ2-1	CASSIYSYNEQFF	8																																	1
p-BGM	TRAV12-2	TRAJ26	CAVDNYGQNFVF	7	TRBV2	TRBJ2-1	CASSEREQFF	5																																	1
p-BGN	TRAV36/DV7	TRAJ47	CAVMEYGNKLVF	7	TRBV27	TRBJ2-7	CASSWTGGYEQYF	8																																	1
p-BGO	TRAV12-2	TRAJ8	CAVNMGFQKLVF	7	-	-	---	-																																	1
p-BGP	TRAV20	TRAJ40	CAVQASGTYKYIF	8	TRBV4-2	TRBJ2-5	CASSQDSSGQETQYF	10																																	1
p-BGQ	TRAV22	TRAJ36	CAVRGTGANNLFF	8	TRBV19	TRBJ2-6	CASSILGAGANVLTF	10																																	1
p-BGR	TRAV8-4	TRAJ36	CAVSDQTGANNLFF	9	TRBV27	TRBJ2-3	CASSLQGTDTQYF	8																																	1
p-BGS	TRAV38-1	TRAJ49	CAYRSANTGNQFYF	9	-	-	---	-																																	1
p-BGT	TRAV26-1	TRAJ37	CIVSGGSSNTGKLIF	10	TRBV19	TRBJ1-1	CASSMYGYTEAFF	8																																	1
p-BGU	TRAV10	TRAJ20	CVVTPNDYKLSF	7	TRBV19	TRBJ1-2	CASSMGSYGYTF	7																																	1
p-BGV	-	-	---	-	TRBV19	TRBJ2-2	CASSIRSLGELFF	8																																		21			21
p-BGW	-	-	---	-	TRBV19	TRBJ2-3	CASSIVGGTDTQYF	9																																		2	1		3
p-BGX	TRAV35	TRAJ37	CAGDGSSNTGKLIF	9	TRBV19	TRBJ2-2	CASSIRSLGELFF	8																																		2			2
p-BGY	-	-	---	-	TRBV6-6	TRBJ1-6	CASSYFRDTNSPLHF	10																																		1			1
p-BGZ	TRAV35	TRAJ52	CAGQPNAGGTSYGKLTF	12	TRBV19	TRBJ2-1	CASSIYGSSYNEQFF	10																																			2		2
p-BHA	-	-	---	-	TRBV19	TRBJ2-1	CASSIYGSSYNEQFF	10																																			1		1
p-BHB	-	-	---	-	TRBV3-1;TRBV3-2	TRBJ2-3	CASSPRLGSTDTQYF	10																																			1		1
p-BHC	-	-	---	-	TRBV2	TRBJ2-1	CASTLPGLAGSYNEQFF	12																																			1		1
p-BHD	-	-	---	-	TRBV13	TRBJ2-7	CASSFGGSEQYF	7																																				1	1
p-BHE	-	-	---	-	TRBV19	TRBJ2-1	CASSIGGSNEQFF	8																																				1	1
p-BHF	-	-	---	-	TRBV5-6	TRBJ2-3	CASSLPYKRDTQYF	9																																				1	1
p-BHG	-	-	---	-	TRBV19	TRBJ2-1	CASSLSGSTYNEQFF	10																																				1	1
p-BHH	TRAV13-1	TRAJ53;TRAJ56	---	-	TRBV3-1;TRBV3-2	TRBJ1-6	CASSQQGEANSPLHF	10																																				1	1
p-BHI	-	-	---	-	TRBV9	TRBJ1-1	CASSVAPELNTEAFF	10																																				1	1
p-BHJ	TRAV35	TRAJ42	CAGQNYGGSQGNLIF	10	TRBV19	TRBJ1-5	CASSRTGNQPQHF	8																																				1	1
p-BHK	TRAV35	TRAJ42	CAGSYGGSQGNLIF	9	TRBV19	TRBJ1-5	CASSGYSNQPQHF	8																																				1	1
p-BHL	TRAV9-2	TRAJ4	---	-	TRBV20-1	TRBJ2-7	CSARDGDSSYEQYF	9																																				1	1
p-BHM	TRAV14/DV4	TRAJ22	CAMREGGTSGSARQLTF	12	-	-	---	-																																				1	1
p-BHN	TRAV38-1	TRAJ42	CASNYGGSQGNLIF	9	TRBV19	TRBJ1-2	CASSIFWGSDYGYTF	10																																				1	1
p-BHO	TRAV41	TRAJ58	CAVETSGSRLTF	7	TRBV20-1	TRBJ1-5	---	-																																				1	1
p-BHP	TRAV26-2	TRAJ52	CICNAGGTSYGKLTF	10	TRBV19	TRBJ2-1	CASSIYSGGNNEQFF	10																																				1	1
p-BHQ	TRAV3	TRAJ28	CAVRENSGAGSYQLTF	11	TRBV29-1	TRBJ2-1	CSVELGVSYNEQFF	9																																						11			11
p-BHR	TRAV38-1	TRAJ49	CAYRTNTGNQFYF	8	TRBV19	TRBJ2-1	CASSIYSGAYNEQFF	10																																						9			9
p-BHS	-	-	---	-	TRBV19	TRBJ1-1	CASIRGNTEAFF	7																																						1			1
p-BHT	-	-	---	-	TRBV11-2	TRBJ2-7	CASSLGGEQYF	6																																						1			1
p-BHU	-	-	---	-	TRBV19	TRBJ2-3	CASSMVATDTQYF	8																																						1			1
p-BHV	-	-	---	-	TRBV19	TRBJ2-3	CASSYISTDTQYF	8																																						1			1
p-BHW	-	-	---	-	TRBV29-1	TRBJ2-1	CSVELGVSYNEQFF	9																																						1			1
p-BHX	TRAV12-2	TRAJ43	CAVKGNDMRF	5	TRBV27	TRBJ2-7	CASSLGTGGYEQYF	9																																						1			1
p-BHY	TRAV3	TRAJ11	CAVRADSGYSTLTF	9	TRBV13	TRBJ2-7	CASSLRALAGFTYEQYF	12																																						1			1
p-BHZ	TRAV10	TRAJ4	---	-	TRBV29-1	TRBJ2-1	CSVELGVSYNEQFF	9																																						1			1
p-BIA	-	-	---	-	TRBV19	TRBJ2-7	CASSILAGSYEQYF	9																																							1		1
p-BIB	TRAV3	TRAJ8	CAVRDMNTGFQKLVF	10	TRBV28	TRBJ2-1	CASSGLAAPSYNEQFF	11																																							1		1
p-BIC	TRAV3	TRAJ8	CAVRDMNTGFQKLVF	10	TRBV20-1	TRBJ2-7	CSARASDSYEQYF	8																																							1		1
p-BID	TRAV10	TRAJ10	---	-	TRBV6-2	TRBJ2-5	CASEREWGTQYF	7																																							1		1
p-BIE	-	-	---	-	TRBV19	TRBJ2-7	CASSGTSGNYEQYF	9																																								1	1
p-BIF	-	-	---	-	TRBV19	TRBJ2-1	CASSIIAGGYNEQFF	10																																								1	1
p-BIG	-	-	---	-	TRBV6-2	TRBJ2-3	CASSYFSGRADDTQYF	11																																								1	1
p-BIH	TRAV9-2	TRAJ41	CALSDNSGYALNF	8	TRBV13	TRBJ2-7	CASSLGLAGDEQYF	9																																								1	1
p-BII	TRAV14/DV4	TRAJ28	CAMREFYSGAGSYQLTF	12	-	-	---	-																																								1	1
p-BIJ	TRAV12-3	TRAJ11	CATSGYSTLTF	6	TRBV2	TRBJ2-7	CASSADRAYEQYF	8																																								1	1
p-BIK	TRAV1-1	TRAJ23	CAVRDNQGGKLIF	8	TRBV19	TRBJ2-1	CASSSGTRRDNEQFF	10																																								1	1
p-BIL	TRAV3	TRAJ27	CAVRDTNAGKSTF	8	TRBV19	TRBJ1-2	CASSIISGGDYTF	8																																								1	1
p-BIM	-	-	---	-	-	-	---	-	6		2													1		1						2	2	1	1	1	3		2	1				2	2
							Grand Total ->		71	9	11	33	3	3	39	20	13	14	47	29	1	7	37	31	4	11	6	3	6	15	31	8	39	45	5	5	55	31	32	9	23	26	6	15	47	28	4	8	40
Red CDR3 amino acids and CDR3 lengths calculated using the Chothia nomenclature
[truncated: 185 more columns]

## Sheet: Sup Table 4
Supplementary Table 4 DE expressed genes UMAP clusters
log2_fc	p_value	fdr	cluster	gene	pct_expressed	mean_expression
-0.065036	0.0667274	0.790071	0	DPM1	0.123	0.12
-0.00659443	0.37543	0.875177	0	SCYL3	0.031	0.01
0.0144204	0.251749	0.875177	0	C1orf112	0.058	0.025
-0.00381852	0.486683	0.875177	0	FUCA2	0.017	0.021
-0.0193157	0.225251	0.875177	0	NFYA	0.031	0.015
0.00391027	0.955473	1	0	NIPAL3	0.109	0.081
0.0305796	0.229475	0.875177	0	LAS1L	0.095	0.077
-0.0127865	0.161854	0.875177	0	ENPP4	0.017	0.006
0.0159719	0.281794	0.875177	0	ANKIB1	0.05	0.026
-0.00388978	0.589133	0.959521	0	CYP51A1	0.056	0.012
0.0139833	0.648453	1	0	KRIT1	0.084	0.057
0.00493423	0.491414	0.875177	0	RAD52	0.031	0.013
-0.00486077	0.0601602	0.75806	0	BAD	0.064	0.071
-0.0661059	0.00902873	0.315765	0	LAP3	0.061	0.056
0.0561248	0.533677	0.904883	0	CD99	0.643	0.762
0.00583199	0.576746	0.947688	0	MAD1L1	0.201	0.283
-0.00984298	0.309174	0.875177	0	LASP1	0.036	0.016
-0.0216171	0.33463	0.875177	0	SNX11	0.033	0.025
0.103136	0.0284366	0.554735	0	M6PR	0.292	0.319
-0.00671622	0.112704	0.875177	0	ICA1	0.006	0.006
-0.0026585	0.925263	1	0	ALS2	0.017	0.019
-0.0258411	0.093844	0.875177	0	CASP10	0.019	0.01
0.0542357	0.332476	0.875177	0	CFLAR	0.279	0.259
-0.0140501	0.627416	0.993135	0	NDUFAF7	0.025	0.026
-0.0250603	0.71597	1	0	RBM5	0.212	0.166
-0.113023	0.00418529	0.213853	0	ARF5	0.276	0.328
-0.00377803	0.860029	1	0	SARM1	0.019	0.009
-0.0225856	0.178918	0.875177	0	POLDIP2	0.086	0.094
-0.0446181	0.0826851	0.863501	0	AK2	0.081	0.078
-0.0205069	0.125072	0.875177	0	FKBP4	0.036	0.02
-0.00865772	0.467988	0.875177	0	KDM1A	0.033	0.02
0.00754851	0.582962	0.953139	0	RBM6	0.189	0.114
0.0292975	0.0722651	0.816391	0	RECQL	0.136	0.059
-0.00159531	0.975277	1	0	VPS50	0.036	0.021
0.042044	0.0381369	0.631243	0	NDUFAB1	0.209	0.25
-0.00611518	0.749779	1	0	SLC25A13	0.058	0.047
-0.0126377	0.869633	1	0	CDC27	0.084	0.079
-0.00753509	0.420853	0.875177	0	DVL2	0.025	0.014
-0.24131	6.62895e-06	0.00167818	0	SLC25A5	0.365	0.374
-0.0472942	0.52129	0.891866	0	MCUB	0.387	0.437
-0.0370521	0.0432065	0.662102	0	POLR2J	0.248	0.203
-0.0101785	0.198688	0.875177	0	DHX33	0.017	0.007
-0.00930487	0.409582	0.875177	0	LIG3	0.025	0.013
0.00318981	0.0637371	0.775114	0	RPAP3	0.061	0.047
-0.0409821	0.144885	0.875177	0	CIAPIN1	0.064	0.075
-0.0397067	0.0231068	0.513233	0	SPPL2B	0.025	0.013
-0.0668277	0.0433424	0.662102	0	MSL3	0.162	0.15
0.00703863	0.0196356	0.472178	0	CREBBP	0.081	0.049
-0.0240795	0.041348	0.650109	0	GCFC2	0.022	0.019
-0.00596996	0.983767	1	0	WDR54	0.123	0.155
0.0095907	0.0562059	0.740354	0	CROT	0.031	0.018
0.0984579	0.123262	0.875177	0	KMT2E	0.535	0.53
0.021993	0.790488	1	0	RHBDD2	0.195	0.214
0.00147325	0.950823	1	0	IBTK	0.058	0.022
0.00139842	0.255911	0.875177	0	ZNF195	0.058	0.057
0.0132106	0.85548	1	0	MYCBP2	0.251	0.151
0.00598832	0.773028	1	0	FBXL3	0.084	0.031
-0.00302943	0.986561	1	0	ITGAL	0.234	0.146
-0.026004	0.0624614	0.771684	0	PDK2	0.036	0.041
-0.0218581	0.043166	0.662102	0	ZFX	0.053	0.033
0.00844446	0.617315	0.983799	0	LAMP2	0.078	0.049
-0.00823468	0.355493	0.875177	0	GDE1	0.086	0.08
0.0936656	0.0494342	0.702725	0	C19orf60	0.359	0.399
-0.0104385	0.705495	1	0	OSBPL7	0.036	0.024
0.00423959	0.425257	0.875177	0	MAP3K14	0.036	0.014
-0.0275757	0.341208	0.875177	0	AP2B1	0.142	0.061
-0.00850777	0.758088	1	0	ZNF263	0.039	0.03
0.0402525	0.02367	0.515466	0	SPATA20	0.064	0.056
-0.00149272	0.153815	0.875177	0	MAP3K9	0.003	0
0.00228018	0.994622	1	0	RALA	0.103	0.084
-0.00113475	0.486795	0.875177	0	KDM7A	0.061	0.019
0.0249899	0.360423	0.875177	0	AGK	0.097	0.069
-0.00823839	0.161166	0.875177	0	TTC22	0.011	0.004
-0.0198701	0.554943	0.925982	0	PHTF2	0.078	0.05
0.00934895	0.301431	0.875177	0	FARP2	0.019	0.018
-0.0270977	0.386994	0.875177	0	GGCT	0.045	0.045
-0.0125216	0.0698369	0.806546	0	DBF4	0.167	0.088
0.00709619	0.92356	1	0	IFRD1	0.159	0.117
0.0361446	0.232487	0.875177	0	COX10	0.103	0.097
-0.00633201	0.941067	1	0	PAF1	0.07	0.057
-0.00433101	0.733701	1	0	VPS41	0.047	0.046
-0.0032616	0.887192	1	0	ELAC2	0.075	0.064
-0.002368	0.410679	0.875177	0	PNPLA4	0.025	0.024
0.00193092	0.0494865	0.702725	0	ADIPOR2	0.022	0.015
-0.00925775	0.573225	0.944409	0	PRSS21	0.019	0.015
-0.0389543	0.265895	0.875177	0	CCDC124	0.142	0.134
0.0479696	0.0397016	0.642286	0	CEACAM21	0.075	0.094
0.0401272	0.171991	0.875177	0	PAFAH1B1	0.145	0.101
-0.00602864	0.442227	0.875177	0	KIAA0100	0.05	0.031
-0.000523632	0.908065	1	0	GAS7	0.011	0.003
-0.0386853	0.104523	0.875177	0	TRAPPC6A	0.198	0.27
-0.0250604	0.275953	0.875177	0	MATK	0.064	0.063
9.10784e-05	0.190335	0.875177	0	CD79B	0.045	0.053
-0.0334582	0.0464072	0.691083	0	RPUSD1	0.022	0.021
-0.0355202	0.141069	0.875177	0	LUC7L	0.173	0.16
-0.00202411	0.363644	0.875177	0	CACNA2D2	0.014	0
0.0179344	0.461785	0.875177	0	TSR3	0.047	0.043
-0.000446466	0.995256	1	0	PIGQ	0.025	0.022
-0.0101554	0.151695	0.875177	0	DNAJC11	0.053	0.046
-0.0352373	0.224578	0.875177	0	MYLIP	0.142	0.064
-0.0141533	0.687457	1	0	PSMB1	0.432	0.619
0.00644661	0.203081	0.875177	0	JARID2	0.072	0.027
-0.0227604	0.41806	0.875177	0	CDK11A	0.164	0.079
-0.0204611	0.129666	0.875177	0	NADK	0.025	0.015
0.0214096	0.607588	0.975396	0	SYPL1	0.114	0.101
-0.00483354	0.729059	1	0	SPAG9	0.075	0.021
-0.00123971	0.314551	0.875177	0	CELSR3	0.008	0.005
0.0326685	0.241397	0.875177	0	SS18L2	0.203	0.206
-0.00679282	0.892324	1	0	CRY1	0.081	0.045
0.0544009	0.234481	0.875177	0	ST3GAL1	0.281	0.246
0.166482	1.35654e-07	6.16756e-05	0	IL32	0.967	1.597
0.00349852	0.829627	1	0	PKD1	0.033	0.009
0.00380114	0.0228147	0.508775	0	MED24	0.033	0.043
-0.00139011	0.950579	1	0	RHOBTB2	0.019	0.004
-0.0168814	0.0379254	0.630053	0	HEATR5B	0.162	0.072
0.0682736	0.0650398	0.781952	0	SEC62	0.409	0.399
0.0555893	0.0984409	0.875177	0	RPS20	0.992	2.012
-0.0342929	0.539003	0.909187	0	CSDE1	0.485	0.363
-0.0124769	0.274186	0.875177	0	UBE3C	0.031	0.011
0.0259995	0.0456637	0.68275	0	REV3L	0.058	0.038
-0.00464202	0.363359	0.875177	0	TENM1	0.042	0.006
-0.00159599	0.866357	1	0	FAM76A	0.05	0.013
-0.0764478	0.212209	0.875177	0	TRAF3IP3	0.44	0.55
-0.022824	2.48821e-230	5.54324e-226	0	POMT2	0.006	0
-0.0310135	0.408563	0.875177	0	VTA1	0.1	0.08
-0.00320855	0.95562	1	0	BAZ1B	0.058	0.029
0.00287402	0.320544	0.875177	0	RANBP9	0.064	0.023
-0.0023572	0.508983	0.879411	0	SPRTN	0.05	0.042
-0.0244596	0.361675	0.875177	0	DYRK4	0.033	0.044
-0.00871471	0.575033	0.946035	0	ZNF207	0.309	0.257
-0.047949	0.544417	0.914739	0	UQCRC1	0.198	0.264
0.0321798	0.165939	0.875177	0	STARD3NL	0.053	0.058
-0.00894127	0.356078	0.875177	0	NCAPD2	0.033	0.013
-0.00994029	0.34332	0.875177	0	IFFO1	0.039	0.035
-0.00836903	0.208509	0.875177	0	NISCH	0.097	0.06
-0.00965007	0.361551	0.875177	0	FUZ	0.008	0.003
0.0439462	0.0593125	0.753444	0	IDS	0.306	0.177
-0.0075071	0.853534	1	0	ZNF200	0.022	0.02
-0.00933636	0.428522	0.875177	0	LRRC23	0.025	0.014
-0.010656	0.526839	0.897249	0	SCMH1	0.025	0.012
0.208727	6.4779e-06	0.00165879	0	FYN	0.538	0.529
0.0137823	0.451488	0.875177	0	HIVEP2	0.103	0.04
-0.00646471	0.859313	1	0	ELOA	0.086	0.057
0.0248201	0.308949	0.875177	0	LYPLA2	0.128	0.13
-0.00728133	0.434309	0.875177	0	CLCN6	0.022	0.008
-0.0037346	0.131064	0.875177	0	NME1.NME2	0.067	0.006
-0.0179215	0.21309	0.875177	0	BTBD7	0.019	0.007
0.00587565	0.614752	0.981471	0	APBA3	0.053	0.056
-0.0359318	0.000568384	0.0597286	0	MKS1	0.011	0.004
0.00620426	0.137674	0.875177	0	ABHD5	0.022	0.017
-0.0256774	0.24431	0.875177	0	AKAP8L	0.022	0.019
0.00505984	0.358368	0.875177	0	MBTD1	0.028	0.014
-0.0398288	0.105069	0.875177	0	UTP18	0.081	0.064
0.0219031	0.653327	1	0	RNF216	0.206	0.151
-0.0146635	0.630337	0.995991	0	TTC19	0.123	0.081
0.0224309	0.56521	0.935681	0	PTBP1	0.206	0.162
0.00208819	0.80654	1	0	PIK3C2A	0.045	0.017
-0.00815766	0.656173	1	0	RABGAP1	0.025	0.011
-0.00370521	0.684851	1	0	PPP5C	0.064	0.04
0.0104924	0.109576	0.875177	0	CEP68	0.064	0.044
0.00422836	0.364407	0.875177	0	MAP4K3	0.017	0.007
-0.033629	0.0234871	0.5145	0	TMEM159	0.006	0.007
-0.030996	0.399304	0.875177	0	ERCC1	0.089	0.09
-0.00577532	0.625379	0.991263	0	MBTPS2	0.025	0.01
0.0592977	0.0672378	0.792971	0	ELOVL5	0.245	0.183
0.012841	0.129674	0.875177	0	KDM5D	0.086	0.041
-0.00336481	0.792219	1	0	CALCOCO1	0.095	0.08
-0.00913694	0.646557	1	0	UBR7	0.039	0.023
-0.00402626	0.958223	1	0	MAP4K5	0.053	0.033
-0.0433431	0.0521707	0.72011	0	PSMC4	0.106	0.112
-0.00100219	0.740979	1	0	MAN2B2	0.056	0.035
0.0370513	0.634641	0.999049	0	SLC25A39	0.242	0.265
0.0149876	0.822585	1	0	MVP	0.131	0.122
0.0220692	0.431489	0.875177	0	NUB1	0.212	0.194
-0.00863606	0.125222	0.875177	0	PGM3	0.036	0.01
-0.000149155	0.843518	1	0	RWDD2A	0.019	0.014
0.0212591	0.420696	0.875177	0	CLK1	0.446	0.447
-0.0209427	0.00227647	0.145222	0	POLR3B	0.025	0.004
0.00788037	0.804599	1	0	ANGEL1	0.047	0.023
0.0156049	0.0139133	0.395863	0	RNF14	0.042	0.05
0.00142181	0.485694	0.875177	0	DDX11	0.033	0.02
-0.0070823	0.710002	1	0	CD6	0.279	0.158
-0.0176233	0.610677	0.978192	0	TACC3	0.111	0.09
0.00240969	0.980925	1	0	UFL1	0.092	0.036
0.0138109	0.0698267	0.806546	0	POLA2	0.028	0.037
-0.0321397	0.0409114	0.647778	0	ZC3H3	0.039	0.018
-0.0352464	0.043305	0.662102	0	CAPN1	0.061	0.061
-0.0665367	0.182728	0.875177	0	MDH1	0.226	0.228
-0.0201145	0.458643	0.875177	0	SLC30A9	0.092	0.049
-0.00507992	0.684742	1	0	COX15	0.033	0.022
0.0198191	0.0283937	0.554735	0	CCDC88C	0.27	0.103
-0.0192412	0.512247	0.883064	0	YAF2	0.067	0.045
-0.000126607	0.0739439	0.824919	0	ZMYND11	0.047	0.027
-0.00685506	0.273799	0.875177	0	WAS	0.092	0.041
-0.0535215	0.164081	0.875177	0	BID	0.078	0.093
-0.0732596	0.197174	0.875177	0	MATR3	0.485	0.339
-0.0121621	0.183505	0.875177	0	XYLT2	0.014	0.005
0.00244992	0.388892	0.875177	0	NUDCD3	0.089	0.062
0.00409356	0.0900315	0.875177	0	GLT8D1	0.053	0.063
0.0032457	0.358369	0.875177	0	ATP2C1	0.025	0.018
-0.0137847	0.613248	0.980957	0	SLC38A5	0.033	0.036
-0.0281691	0.14158	0.875177	0	RALBP1	0.042	0.024
-0.00472786	0.772474	1	0	RUFY3	0.017	0.009
-0.00100606	0.617984	0.984443	0	SLC11A1	0.011	0.004
0.0103353	0.484468	0.875177	0	AGPS	0.045	0.021
0.00534033	0.084266	0.864326	0	CXorf56	0.036	0.028
0.00293878	0.14109	0.875177	0	TTC27	0.047	0.035
-0.000779986	0.462679	0.875177	0	PRDM11	0.006	0.001
-0.0166457	0.104539	0.875177	0	CD74	0.649	0.862
0.00659094	0.609127	0.97701	0	ZRANB1	0.056	0.02
-0.00112856	0.473437	0.875177	0	NCDN	0.031	0.013
-0.011238	0.715489	1	0	MNAT1	0.081	0.077
0.0684916	0.00371907	0.198689	0	RUNX3	0.429	0.192
0.00178953	0.817308	1	0	MRE11	0.042	0.013
0.0524118	0.148548	0.875177	0	PLEKHB1	0.117	0.142
0.0217109	0.797578	1	0	SERPINB1	0.22	0.212
-0.0199127	0.0229676	0.511673	0	SPAST	0.014	0.004
-0.00806207	0.107728	0.875177	0	OSBPL5	0.003	0
-0.00145642	0.0740677	0.825084	0	AQR	0.12	0.043
-0.0574297	0.0281608	0.554702	0	RTFDC1	0.156	0.172
-0.00200388	0.639217	1	0	NLRP2	0.011	0.008
-0.00752044	0.966344	1	0	RNF10	0.181	0.145
-0.0017201	0.966959	1	0	ZNF839	0.014	0.011
0.013634	0.0609615	0.763783	0	ZDHHC6	0.131	0.132
0.00927057	0.184762	0.875177	0	GRAMD1B	0.017	0.018
0.0333074	0.31562	0.875177	0	RNH1	0.212	0.242
-0.0133777	0.000389931	0.0472113	0	NDUFS1	0.067	0.057
-0.0211778	0.0557415	0.736979	0	RB1CC1	0.128	0.043
-0.000584613	0.349641	0.875177	0	ERP44	0.201	0.094
-0.00321725	0.513395	0.884427	0	ALAS1	0.014	0.012
0.0640283	0.00997811	0.340939	0	BIRC3	0.22	0.135
0.000836791	0.74221	1	0	AKAP11	0.047	0.014
0.00060091	0.515061	0.886351	0	SNAPC1	0.031	0.009
-0.04049	0.0431847	0.662102	0	DERA	0.025	0.019
-0.0820017	0.0252762	0.525165	0	STRAP	0.245	0.198
-0.0935328	0.000346384	0.0431103	0	DEF6	0.106	0.079
-0.0070901	0.79082	1	0	PLEKHO1	0.039	0.023
0.0129825	0.232509	0.875177	0	GCLM	0.036	0.025
0.0277109	0.179014	0.875177	0	UBR2	0.173	0.096
-0.0228298	0.470122	0.875177	0	CCDC28A	0.081	0.073
0.0165801	0.0684672	0.79794	0	HSF2	0.064	0.032
0.0802469	0.150568	0.875177	0	PHF20	0.306	0.34
0.0159614	0.153878	0.875177	0	TYMP	0.047	0.023
-0.0330795	0.286907	0.875177	0	NCAPH2	0.067	0.058
0.0169968	0.60224	0.970607	0	TOMM34	0.053	0.059
-0.0158785	0.545706	0.91538	0	SEC63	0.064	0.051
-0.0263703	0.131715	0.875177	0	KPNA6	0.092	0.031
0.0749662	0.377449	0.875177	0	VIM	0.657	0.849
0.0320436	0.303848	0.875177	0	FAS	0.078	0.084
0.0610025	0.260269	0.875177	0	RNASET2	0.251	0.282
0.0959175	0.174973	0.875177	0	CD44	0.682	0.789
0.0110286	0.536569	0.907369	0	AGPAT4	0.033	0.027
0.0359342	0.195	0.875177	0	BTN3A1	0.184	0.104
-0.00766785	0.772722	1	0	MIPEP	0.022	0.014
-0.0246685	0.322846	0.875177	0	PRKCH	0.276	0.237
0.0158174	0.299852	0.875177	0	IFNGR1	0.089	0.078
-0.00082446	0.317042	0.875177	0	B4GALT7	0.033	0.032
0.0373354	0.117451	0.875177	0	SH2D2A	0.139	0.089
0.0223922	0.386166	0.875177	0	VRK2	0.075	0.06
0.03575	0.129037	0.875177	0	TNFRSF1B	0.109	0.079
-0.00262626	0.162777	0.875177	0	VEZT	0.081	0.063
0.0246508	0.160999	0.875177	0	POU2F2	0.097	0.057
0.00573414	0.00307188	0.177924	0	BRD9	0.109	0.054
0.0170303	0.00307481	0.177924	0	SNX1	0.097	0.087
0.0151945	0.739138	1	0	TBPL1	0.089	0.094
-0.0656496	0.0968159	0.875177	0	BCLAF1	0.407	0.243
-0.00449071	0.668647	1	0	SLC39A9	0.05	0.03
0.00242707	0.709537	1	0	TFB1M	0.047	0.052
-0.0394112	0.0747736	0.827428	0	RABEP1	0.095	0.045
0.0267226	0.536088	0.906814	0	NUP160	0.114	0.114
-0.00639472	0.284152	0.875177	0	BAK1	0.039	0.018
0.0215133	0.389206	0.875177	0	GRN	0.064	0.072
0.0152999	0.234149	0.875177	0	FAM13B	0.072	0.037
0.00897187	0.456862	0.875177	0	SARS	0.212	0.231
-0.0332455	0.0241519	0.518114	0	RANBP3	0.07	0.069
0.00320306	0.921701	1	0	ARID4A	0.123	0.082
-0.0320438	0.000495688	0.054668	0	TSSC1	0.036	0.056
0.0163624	0.348055	0.875177	0	PNPLA6	0.061	0.045
-0.00637021	0.799432	1	0	IFT88	0.033	0.017
0.00506418	0.555645	0.926742	0	ALG1	0.039	0.034
0.00200263	0.166128	0.875177	0	ZCCHC8	0.058	0.034
-0.00441412	0.210957	0.875177	0	ABCF2	0.07	0.069
0.00433443	0.478487	0.875177	0	CHPF2	0.039	0.013
-0.0116673	0.738058	1	0	FUT8	0.078	0.049
-0.0192087	0.220697	0.875177	0	UBA6	0.081	0.047
0.0327199	0.0905645	0.875177	0	PIAS1	0.279	0.226
-0.0194368	0.226186	0.875177	0	SLC4A7	0.089	0.03
-0.00668014	0.845366	1	0	APBA2	0.109	0.082
-0.0492719	0.072863	0.81901	0	MAP2K3	0.081	0.061
-0.160946	7.4671e-27	1.38627e-23	0	TMSB10	1	2.136
-0.0199	0.548799	0.919558	0	ASTE1	0.061	0.051
0.0973521	0.0044966	0.222118	0	RNF19A	0.343	0.301
-0.0194411	0.108893	0.875177	0	PEX3	0.036	0.032
0.0997971	0.019144	0.469038	0	GABARAPL2	0.334	0.441
0.0233379	0.538594	0.909068	0	SH3YL1	0.092	0.084
-0.0231904	0.28388	0.875177	0	FAM136A	0.1	0.099
-0.00482044	0.0309948	0.574612	0	VCL	0.017	0.009
0.0169962	0.610029	0.977854	0	NSMAF	0.1	0.069
-0.00637387	0.618646	0.984794	0	ADSS	0.109	0.037
0.00478925	0.147834	0.875177	0	STAP1	0.014	0.018
0.0231792	0.653915	1	0	RFC1	0.192	0.138
-0.0149366	0.00506672	0.238136	0	TBC1D23	0.036	0.006
-0.0137115	0.456239	0.875177	0	CUL3	0.128	0.045
0.00703371	0.523065	0.893046	0	ZZZ3	0.103	0.09
0.00983379	0.659675	1	0	TUBG2	0.039	0.029
0.0123165	0.538653	0.909099	0	RPL26L1	0.064	0.039
0.00230164	0.921137	1	0	NSUN2	0.072	0.043
-0.0164823	0.503564	0.875177	0	FBXO42	0.056	0.031
-0.00206735	0.91282	1	0	MRI1	0.033	0.027
-0.00826601	0.399355	0.875177	0	AGA	0.061	0.069
0.00752943	0.676674	1	0	BOD1L1	0.1	0.034
-0.0347143	0.375001	0.875177	0	MAT2B	0.259	0.229
0.0169701	0.256933	0.875177	0	EDC4	0.058	0.04
-0.0034784	0.943558	1	0	CLEC16A	0.031	0.022
-0.0015352	0.161369	0.875177	0	SKIV2L2	0.056	0.024
-0.00227465	0.425244	0.875177	0	ZFYVE16	0.022	0.011
0.0029458	0.799707	1	0	RIPOR1	0.022	0.017
0.00784362	0.659191	1	0	PNKP	0.103	0.087
-0.0513097	5.48828e-05	0.010557	0	STAU2	0.039	0.006
-0.0178597	0.0210708	0.489996	0	CTNS	0.008	0.004
-0.00633611	0.161055	0.875177	0	PHF23	0.006	0.006
-0.00809852	0.252343	0.875177	0	INPP4A	0.061	0.014
-0.12422	0.0122831	0.375882	0	PSMA4	0.184	0.219
-0.013683	0.0285361	0.554735	0	LSG1	0.064	0.058
0.000916262	0.957586	1	0	PARP3	0.042	0.038
-0.0404301	0.0157328	0.423815	0	THAP3	0.042	0.025
0.0267615	0.290021	0.875177	0	TDP1	0.075	0.061
-0.0108405	0.5158	0.886993	0	SPATA7	0.006	0.005
0.00220633	0.534369	0.905191	0	MED17	0.095	0.063
0.0101495	0.0604108	0.760358	0	RETSAT	0.019	0.02
-0.0138835	0.335821	0.875177	0	CAPG	0.031	0.033
-0.123351	0.000655908	0.0661191	0	AP2S1	0.134	0.137
0.0174721	0.598412	0.967219	0	DCUN1D1	0.103	0.06
0.000163399	0.0289845	0.560911	0	JADE2	0.07	0.025
-0.0115872	0.00675967	0.279978	0	LCP2	0.334	0.186
-0.0126675	0.103622	0.875177	0	TRIT1	0.008	0.007
-0.00520557	0.37621	0.875177	0	PHKA2	0.019	0.014
0.0443835	0.480933	0.875177	0	HSPA5	0.446	0.37
-0.00545104	0.178291	0.875177	0	OFD1	0.22	0.171
0.00353432	0.19943	0.875177	0	WDR37	0.109	0.044
0.0109422	0.319762	0.875177	0	YTHDC2	0.1	0.072
-0.00913491	0.0893814	0.874735	0	CTPS2	0.014	0.004
-0.0263253	0.247196	0.875177	0	ATP6V1H	0.07	0.053
0.0503207	0.0922475	0.875177	0	POLR2B	0.273	0.176
0.0121326	0.580463	0.950492	0	FAM214A	0.081	0.046
0.0377508	0.10554	0.875177	0	ARAP2	0.192	0.103
-0.0489755	0.379118	0.875177	0	TPR	0.32	0.275
-0.0187005	0.603747	0.972262	0	DTNBP1	0.053	0.042
0.000203851	0.98793	1	0	C12orf4	0.031	0.019
0.00620812	0.462606	0.875177	0	WWC3	0.045	0.019
0.000783321	0.476489	0.875177	0	MAP4	0.1	0.058
-0.0156021	0.0325713	0.587549	0	GOPC	0.033	0.01
0.010129	0.324096	0.875177	0	TSPAN17	0.031	0.018
-0.0218768	0.409037	0.875177	0	NOP16	0.368	0.077
0.010723	0.821516	1	0	ZNF800	0.159	0.112
-0.0536965	0.0368533	0.620117	0	SNX29	0.045	0.041
0.0243788	0.118309	0.875177	0	MRPS10	0.092	0.078
0.00306512	0.906655	1	0	RSF1	0.242	0.231
0.0036155	0.589071	0.959521	0	VPS13D	0.07	0.032
0.000876627	0.854785	1	0	CELF2	0.451	0.263
0.00702751	0.734795	1	0	FAM120A	0.092	0.041
-0.0392547	0.0764065	0.835223	0	R3HDM1	0.061	0.049
-0.0101067	0.618806	0.984978	0	ERCC8	0.028	0.029
-0.00420532	0.567937	0.938641	0	ADAMTS6	0.019	0.004
0.00224428	0.525522	0.895692	0	H6PD	0.031	0.004
-0.0197515	0.206207	0.875177	0	VAMP3	0.07	0.06
-0.00276974	0.558839	0.929866	0	PER3	0.017	0.005
-0.00702527	0.410936	0.875177	0	RFC2	0.031	0.038
-0.0018844	0.930924	1	0	ARID1B	0.123	0.046
0.00797262	0.825435	1	0	CLPTM1L	0.039	0.031
-0.00549758	0.0343153	0.603942	0	FOXP3	0.006	0
-0.0135633	0.4905	0.875177	0	HEXB	0.097	0.091
-0.014307	0.0749399	0.827428	0	PTCD2	0.008	0.003
-0.0271754	0.103182	0.875177	0	JKAMP	0.056	0.065
0.000136685	0.156152	0.875177	0	MCUR1	0.025	0.021
-0.0124611	0.381432	0.875177	0	LIMA1	0.019	0.01
0.0377512	0.229792	0.875177	0	LETMD1	0.109	0.126
-0.00115649	0.917088	1	0	SLC4A8	0.011	0.004
-0.0123742	0.183971	0.875177	0	MAPK9	0.017	0.006
-0.0112508	0.276494	0.875177	0	FAM160A2	0.019	0.008
0.0880492	0.160826	0.875177	0	HERPUD1	0.334	0.414
0.00345131	0.926499	1	0	PIK3CB	0.028	0.017
0.0136301	0.751881	1	0	CYBA	0.521	0.665
0.0375326	0.0420708	0.65664	0	THOC3	0.109	0.083
0.00392355	0.326981	0.875177	0	HEBP2	0.061	0.042
-0.00627614	0.894983	1	0	MPHOSPH9	0.081	0.038
-0.0146762	0.0836764	0.863501	0	PLEKHA5	0.011	0.011
-0.00392776	0.291384	0.875177	0	SIKE1	0.072	0.071
-0.0245173	0.0299926	0.569288	0	RRP12	0.022	0.008
0.00183041	0.683073	1	0	FNIP2	0.022	0.008
-0.0112777	0.30819	0.875177	0	MSMO1	0.022	0.017
-0.0104697	0.341292	0.875177	0	TTC17	0.178	0.103
-0.0388247	0.15742	0.875177	0	FOXN3	0.178	0.107
-0.0377019	0.148105	0.875177	0	AKR7A2	0.089	0.079
-0.0116945	0.730817	1	0	MRTO4	0.061	0.045
-0.0362787	0.167887	0.875177	0	USE1	0.067	0.079
0.00974565	0.719132	1	0	AP5M1	0.081	0.047
0.0319061	0.177124	0.875177	0	ANAPC4	0.114	0.082
-0.00454273	0.803192	1	0	KCNQ1	0.014	0.006
0.0216875	0.450057	0.875177	0	TRAPPC3	0.061	0.078
-0.0201972	0.0817742	0.860676	0	THRAP3	0.226	0.168
-0.0782147	0.00808478	0.302203	0	PHPT1	0.123	0.136
-0.0286655	0.0026141	0.159553	0	LY75	0.031	0.01
-0.0308222	0.368969	0.875177	0	ARID4B	0.39	0.306
-0.0259067	0.228366	0.875177	0	SDCCAG8	0.123	0.109
-0.00537723	0.549966	0.92066	0	TBC1D22A	0.053	0.051
0.167045	1.1293e-05	0.00264826	0	SYNE2	0.504	0.369
-0.00087009	0.447658	0.875177	0	FAM168A	0.039	0.005
-0.000680314	0.508745	0.879136	0	RELT	0.011	0.004
0.0271412	0.282591	0.875177	0	GALC	0.086	0.071
-0.0428599	0.57236	0.943753	0	NOP58	0.418	0.415
0.0168758	0.301034	0.875177	0	SZRD1	0.139	0.103
0.0442422	0.0220847	0.502172	0	CUL1	0.178	0.093
-0.122438	0.0125813	0.379791	0	CYFIP2	0.421	0.367
0.0430372	0.0960261	0.875177	0	TAB2	0.173	0.117
0.0116032	0.240792	0.875177	0	GINM1	0.072	0.053
0.0160378	0.565243	0.935681	0	EIF2AK2	0.139	0.081
0.0425866	0.0904234	0.875177	0	USP36	0.195	0.15
0.0223281	0.325187	0.875177	0	KMT2C	0.22	0.076
-0.00518314	0.544118	0.914448	0	PUM2	0.097	0.027
0.016672	0.453398	0.875177	0	MRPL43	0.178	0.251
0.0151564	0.0504879	0.709186	0	HPF1	0.072	0.076
-0.0150076	0.881722	1	0	ZFR	0.173	0.156
0.00574285	0.405659	0.875177	0	ZNF280C	0.019	0.006
0.0392736	0.0374123	0.62667	0	TRAF1	0.15	0.077
0.012473	0.0410143	0.648903	0	RC3H2	0.089	0.073
-0.0230289	0.0689978	0.800592	0	TRAF3IP2	0.031	0.018
0.00959107	0.267588	0.875177	0	SOAT1	0.042	0.021
-0.0256684	0.579751	0.949804	0	GDI2	0.184	0.138
0.148816	2.37763e-07	9.13257e-05	0	PRDM1	0.337	0.223
0.00907603	0.928683	1	0	ATG5	0.139	0.113
-0.0642432	0.02931	0.563288	0	PITHD1	0.075	0.062
-0.00408388	0.943779	1	0	MTA3	0.028	0.025
-0.00923115	0.382925	0.875177	0	ATP11B	0.078	0.02
-0.0386539	0.280639	0.875177	0	SEC61A1	0.184	0.124
0.0179024	0.169662	0.875177	0	PPP1R12A	0.22	0.176
-0.00203288	0.235095	0.875177	0	CROCC	0.025	0.005
7.43971e-05	0.877697	1	0	POLR3E	0.159	0.075
0.00980172	0.732268	1	0	ATP2B4	0.089	0.051
-0.011644	0.722733	1	0	ZC3H11A	0.164	0.063
0.00375295	0.926943	1	0	RIOK2	0.053	0.042
-0.00425578	0.925825	1	0	YIPF1	0.042	0.044
0.00201656	0.721384	1	0	NDC1	0.022	0.007
0.0252912	0.00023817	0.0329562	0	FLYWCH1	0.039	0.032
-0.00451961	0.369697	0.875177	0	UNKL	0.036	0.022
0.00542284	0.949048	1	0	PARP12	0.078	0.054
-0.00436277	0.504668	0.875177	0	ALDH18A1	0.05	0.032
0.00508727	0.601053	0.969395	0	TARBP1	0.053	0.033
-0.0186674	0.171268	0.875177	0	GATB	0.025	0.012
0.000151402	0.861483	1	0	MXD1	0.061	0.023
0.000200535	0.361027	0.875177	0	CDK17	0.103	0.054
-0.000139953	0.978005	1	0	DNAJC25	0.011	0.003
-0.0397474	0.559752	0.93058	0	SLC2A3	0.44	0.442
-0.00359913	0.505905	0.876131	0	PSD	0.061	0.008
-0.00462937	0.819578	1	0	CTDP1	0.039	0.016
-0.00321353	0.899772	1	0	YBX3	0.081	0.07
-0.0305654	0.322786	0.875177	0	WNK1	0.159	0.068
-0.000731567	0.912788	1	0	CCAR1	0.156	0.13
0.00273442	0.26234	0.875177	0	OGFR	0.033	0.016
-0.0196363	0.00592883	0.262223	0	PIGV	0.022	0.012
-0.0555496	0.00165981	0.118721	0	SNRNP40	0.064	0.067
-0.00392404	0.249305	0.875177	0	QSER1	0.006	0.002
-0.029709	0.391419	0.875177	0	MPC1	0.125	0.122
-0.0121943	0.906146	1	0	ACAA1	0.136	0.125
-0.00601534	0.885673	1	0	HDAC7	0.056	0.03
-0.0323876	0.369201	0.875177	0	MRPS35	0.12	0.119
-0.0164271	0.53516	0.905851	0	SFSWAP	0.114	0.069
0.00730228	0.514881	0.886259	0	TNK2	0.067	0.023
0.0131664	0.598445	0.967219	0	MON2	0.12	0.06
-0.0238253	0.676575	1	0	GPBP1	0.301	0.183
-0.0263135	0.000636444	0.0650399	0	CS	0.192	0.165
-0.00236342	0.946869	1	0	MRPS24	0.214	0.271
-0.0227334	0.254088	0.875177	0	ELMO2	0.07	0.047
0.00540249	0.251302	0.875177	0	WAPL	0.114	0.059
0.0170479	0.814716	1	0	VMP1	0.173	0.134
0.014883	0.343314	0.875177	0	APPBP2	0.053	0.032
0.0195677	0.602833	0.971156	0	EIF4B	0.44	0.184
-0.000400245	0.000197351	0.0289249	0	SLC6A16	0.008	0.005
0.0104142	0.407487	0.875177	0	RPL18	1	2.223
-0.00473672	0.741068	1	0	CA11	0.028	0.019
0.0170003	0.0848324	0.86491	0	ISOC2	0.028	0.037
0.00166358	0.0413504	0.650109	0	U2AF2	0.033	0.024
-0.000947124	0.787741	1	0	EPN1	0.031	0.006
0.0351837	0.113313	0.875177	0	MED29	0.123	0.092
-0.00863466	0.338601	0.875177	0	ZNF275	0.019	0.014
-0.00641502	0.549692	0.920339	0	MTMR1	0.033	0.024
-0.0161281	0.823998	1	0	HAGH	0.086	0.099
0.0279607	0.38102	0.875177	0	RNF4	0.223	0.209
0.0414657	0.0777465	0.84176	0	CASP8	0.223	0.216
-0.00635809	0.749135	1	0	INTS13	0.039	0.029
0.014498	0.517504	0.888415	0	TM7SF3	0.042	0.042
-0.0508472	0.219758	0.875177	0	TSPAN32	0.159	0.148
0.00384697	0.0946954	0.875177	0	TAF2	0.042	0.03
-0.00112773	0.985939	1	0	HIPK2	0.036	0.01
0.0157773	0.131441	0.875177	0	TNPO3	0.086	0.061
0.00249748	0.928383	1	0	BORCS8.MEF2B	0.036	0.021
-0.0280293	0.301184	0.875177	0	RFXANK	0.07	0.064
-0.0151837	0.59918	0.967761	0	TMEM161A	0.039	0.036
0.0313183	0.223765	0.875177	0	LPAR2	0.081	0.079
0.258792	9.82211e-09	5.91397e-06	0	CTSA	0.32	0.423
0.00576613	0.945951	1	0	SUGP2	0.084	0.059
0.00649091	0.19311	0.875177	0	SLC12A2	0.028	0.007
0.0296636	0.38028	0.875177	0	CNN2	0.51	0.575
0.0166959	0.618142	0.984493	0	ABCA7	0.058	0.052
0.0124517	0.288539	0.875177	0	DDX20	0.05	0.035
-0.000799507	0.979335	1	0	BTBD1	0.039	0.011
0.0107899	0.0868284	0.867039	0	FAR2	0.017	0.019
-0.0576696	0.00194421	0.131651	0	CHI3L2	0.011	0.012
0.00206303	0.572548	0.943875	0	SBNO2	0.019	0.003
0.0125296	0.710445	1	0	PMS1	0.117	0.054
-0.0298018	0.320367	0.875177	0	HMG20B	0.081	0.059
-0.0170751	0.229779	0.875177	0	TAF11	0.134	0.081
0.0195262	0.413068	0.875177	0	AP3D1	0.072	0.051
0.00603371	0.530375	0.901032	0	ZNF76	0.1	0.088
0.000156557	0.893983	1	0	UHRF1BP1	0.042	0.013
-0.00727144	0.20991	0.875177	0	GNAI3	0.153	0.028
0.00267482	0.457577	0.875177	0	IPO5	0.061	0.028
0.0178575	0.535425	0.906191	0	OAT	0.084	0.066
-0.000945501	0.942329	1	0	PKN2	0.111	0.028
-0.0329515	0.0995685	0.875177	0	WDR18	0.031	0.026
0.00193989	0.652555	1	0	TRAM2	0.017	0.007
0.0680396	0.319607	0.875177	0	DGKA	0.407	0.472
0.00431507	0.132407	0.875177	0	ANKRD44	0.331	0.226
0.000521414	0.372624	0.875177	0	KARS	0.373	0.389
0.0413879	0.0732276	0.821289	0	ADAT1	0.1	0.091
4.85014e-05	0.507185	0.877733	0	PDIA5	0.011	0
-0.0233149	0.742786	1	0	NDUFB4	0.329	0.295
0.0341694	0.0282004	0.554731	0	SPEN	0.111	0.062
-0.0356686	0.633535	0.998507	0	ZC3H15	0.253	0.248
0.000265322	0.927427	1	0	MAP2K4	0.042	0.031
-0.0121583	0.139039	0.875177	0	TMEM206	0.031	0.02
-0.00512148	0.42152	0.875177	0	SLK	0.047	0.009
-0.00860011	0.846901	1	0	CYB5R4	0.072	0.048
-0.00378897	0.695839	1	0	SEC61A2	0.031	0.012
-0.0276149	0.536857	0.907495	0	PRKCQ	0.242	0.152
-0.000951707	0.111097	0.875177	0	ASB1	0.036	0.044
-0.0799741	0.0549748	0.73337	0	FAM107B	0.298	0.216
0.00330625	0.908228	1	0	TBC1D1	0.056	0.047
-0.00336301	0.49081	0.875177	0	CDK13	0.064	0.024
-0.0277026	0.113161	0.875177	0	MTHFD2	0.039	0.039
0.00579421	0.557723	0.928908	0	FOXJ2	0.039	0.017
-0.00639792	0.00866023	0.311182	0	YBX1	0.359	0.11
-0.00176603	0.881979	1	0	PDE4A	0.011	0.008
0.00185806	0.777948	1	0	PPP2R5A	0.061	0.039
-0.0123192	0.398551	0.875177	0	ELAVL1	0.067	0.048
-0.0162323	0.317335	0.875177	0	DIP2B	0.042	0.014
-0.0158065	0.713948	1	0	SMARCD1	0.095	0.055
-0.00213604	0.833239	1	0	KDM4A	0.008	0.006
0.0185738	0.659606	1	0	NFYC	0.086	0.074
0.0266245	0.177848	0.875177	0	CD84	0.131	0.144
0.000503012	0.129183	0.875177	0	ELOVL1	0.072	0.086
-0.0134929	0.795171	1	0	ZNRD1	0.106	0.104
0.00937029	0.718327	1	0	ZBTB11	0.081	0.033
-0.0405165	0.00046144	0.0516581	0	ATXN3	0.103	0.06
-0.00544705	0.175172	0.875177	0	GOLGA5	0.039	0.029
-0.0116345	0.0543406	0.729457	0	LRRC40	0.017	0.007
0.00214142	0.138778	0.875177	0	ISOC1	0.056	0.06
-0.0226131	0.434504	0.875177	0	TRMT11	0.036	0.032
-0.0386121	0.315105	0.875177	0	THUMPD1	0.209	0.145
0.00368645	0.801204	1	0	MSANTD3	0.019	0.012
-0.0121288	0.10142	0.875177	0	ATG2B	0.025	0.003
0.00333579	0.92903	1	0	ARFGEF1	0.109	0.048
-0.00481273	0.115135	0.875177	0	MTFR1	0.006	0.004
-0.0230089	0.0903534	0.875177	0	STAG3	0.189	0.012
-0.00509083	0.350321	0.875177	0	FECH	0.022	0.016
0.00774777	0.706458	1	0	MYO9A	0.058	0.043
0.0684891	0.00115264	0.0938462	0	DDX3Y	0.162	0.106
-0.016073	0.0467565	0.693041	0	PFKP	0.114	0.119
0.0343286	0.194953	0.875177	0	IDI1	0.242	0.216
0.0692403	0.0990761	0.875177	0	SP100	0.468	0.474
0.194965	5.49698e-05	0.010557	0	KLF6	0.457	0.486
-0.0191799	0.161276	0.875177	0	PLPP1	0.028	0.011
-0.0160164	0.704265	1	0	TRAM1	0.304	0.18
0.0178058	0.279456	0.875177	0	TNFRSF1A	0.042	0.032
-0.0492592	0.296763	0.875177	0	PKM	0.404	0.272
-0.0204353	0.235057	0.875177	0	DHX29	0.123	0.096
-0.0426579	0.528149	0.898245	0	DNTTIP2	0.251	0.246
0.00133332	0.599751	0.968067	0	TP53BP1	0.033	0.008
-0.00683628	0.493672	0.875177	0	TRO	0.006	0.005
-0.0167703	0.614692	0.981471	0	RRP15	0.109	0.047
-0.0233502	0.588886	0.959496	0	RHOA	0.663	0.7
0.0136481	0.752358	1	0	DHX8	0.114	0.087
-0.0194225	0.0613565	0.765501	0	PMS2P4	0.028	0.016
0.00444504	0.427932	0.875177	0	ZFY	0.017	0.01
-0.00249227	0.610453	0.978116	0	IARS2	0.095	0.045
-0.0372466	0.0885095	0.872099	0	IDH3G	0.148	0.18
-0.0164078	0.178117	0.875177	0	ROGDI	0.006	0.005
0.016388	0.540617	0.91062	0	ROCK1	0.164	0.073
0.0169067	0.199795	0.875177	0	CBFB	0.078	0.036
-0.0143267	0.794729	1	0	PDK3	0.072	0.064
-0.0235407	0.161634	0.875177	0	HDAC4	0.05	0.019
0.0028795	0.994814	1	0	RASSF1	0.167	0.146
-0.0219812	0.640283	1	0	IFI35	0.075	0.086
-0.0107387	0.436513	0.875177	0	HEATR6	0.042	0.033
0.0194193	0.238258	0.875177	0	COASY	0.103	0.109
-0.017977	0.174663	0.875177	0	MEF2A	0.056	0.034
0.00542445	0.324229	0.875177	0	OTUD5	0.114	0.054
-0.0189279	0.0086966	0.311985	0	TFE3	0.017	0.005
-0.00591837	0.808686	1	0	TBC1D25	0.047	0.036
-0.00570077	0.47049	0.875177	0	ACSL4	0.025	0.009
-0.0352273	0.101065	0.875177	0	GPKOW	0.039	0.027
0.0354576	0.0041848	0.213853	0	GRIPAP1	0.072	0.065
-0.027267	0.2722	0.875177	0	FTSJ1	0.097	0.077
-0.00953632	0.483968	0.875177	0	POLR1A	0.019	0.005
0.0670678	0.00151449	0.110987	0	LAPTM4A	0.203	0.172
-0.00235273	0.896574	1	0	TTC7A	0.019	0.006
0.00545846	0.71801	1	0	IP6K2	0.156	0.151
0.006092	0.917127	1	0	SRBD1	0.056	0.043
-0.000179357	0.0565116	0.740901	0	KIF2A	0.214	0.163
0.0239933	0.60762	0.975396	0	RASGRP2	0.201	0.168
0.00714565	0.763652	1	0	PSME4	0.139	0.051
-0.019197	0.140529	0.875177	0	IFT80	0.025	0.006
0.00877125	0.710452	1	0	SIRT2	0.106	0.1
0.0242842	0.351825	0.875177	0	ERLEC1	0.142	0.095
-0.000715706	0.16098	0.875177	0	PPP2R5B	0.006	0.001
0.00360314	8.64615e-05	0.0155338	0	PYGM	0.008	0.008
-0.00755521	0.142555	0.875177	0	MAST4	0.042	0.018
-0.00371185	0.277605	0.875177	0	SDK2	0.006	0
0.00968007	0.273445	0.875177	0	NUP133	0.064	0.048
-0.0060005	0.175353	0.875177	0	NUCKS1	0.086	0.011
-0.0196105	0.0491836	0.701808	0	VPS35	0.081	0.057
0.0120003	0.871841	1	0	DNAJA2	0.17	0.118
-0.018116	0.184293	0.875177	0	BCL3	0.025	0.01
-0.0158109	0.693268	1	0	KCNAB2	0.139	0.1
-0.0733047	0.264431	0.875177	0	CLEC2D	0.758	0.404
0.0174613	0.439533	0.875177	0	FUNDC1	0.036	0.04
0.0631405	0.132332	0.875177	0	RORA	0.331	0.246
0.0119596	0.596712	0.965998	0	TGFBR3	0.095	0.048
-0.00384008	0.674793	1	0	ATP1B3	0.184	0.209
0.00319983	0.716168	1	0	NEDD4	0.019	0.006
-0.013806	0.656671	1	0	PIGB	0.05	0.041
-0.00311676	0.498095	0.875177	0	MAPK6	0.025	0.005
0.0116482	0.586308	0.956696	0	GNB5	0.084	0.052
0.0043008	0.948089	1	0	RAB27A	0.081	0.047
0.00740862	0.0685178	0.79794	0	HDHD5	0.061	0.062
-0.0842939	0.033397	0.595857	0	UFD1	0.136	0.154
0.00690868	0.228176	0.875177	0	PHRF1	0.036	0.015
-0.00592598	0.0678703	0.796216	0	IKBKAP	0.125	0.076
-0.253578	1.58401e-07	6.91931e-05	0	NUCB2	0.181	0.216
0.00510285	0.71027	1	0	PFN2	0.019	0.019
-0.00633187	0.101527	0.875177	0	SLC44A1	0.019	0.005
0.0148213	0.0586406	0.750371	0	TMEM260	0.036	0.036
-0.0145753	0.312842	0.875177	0	SMG6	0.031	0.015
-0.00596624	0.301326	0.875177	0	EXOC5	0.056	0.021
0.0116328	0.363691	0.875177	0	DGCR2	0.045	0.039
-0.00512819	0.97249	1	0	RNF126	0.184	0.13
-0.0135779	0.18761	0.875177	0	MNT	0.025	0.005
0.008057	0.445566	0.875177	0	ZXDC	0.031	0.013
0.0718306	0.0357963	0.612497	0	JMJD6	0.173	0.176
-0.00983458	0.826809	1	0	POLB	0.056	0.065
-0.00489632	0.527993	0.898116	0	WIPI1	0.022	0.014
0.00093796	0.965182	1	0	GBA2	0.042	0.035
0.00574679	0.939298	1	0	ASNS	0.053	0.046
0.0431188	0.143968	0.875177	0	AP3M2	0.136	0.112
-0.00198555	0.770778	1	0	PABPC1	0.936	1.116
-0.00287354	0.591698	0.961688	0	TESK2	0.008	0.003
-0.0263583	0.358686	0.875177	0	CFAP20	0.078	0.101
-0.00631233	0.762917	1	0	CSNK2A2	0.053	0.018
-0.00204797	0.672892	1	0	EIF2B3	0.05	0.055
0.00669128	0.330852	0.875177	0	TCOF1	0.039	0.024
-0.0970661	0.000232176	0.0323276	0	CDC42	0.476	0.247
0.000277277	0.945086	1	0	OSBPL3	0.061	0.044
0.00616344	0.304069	0.875177	0	RAD18	0.019	0.018
-0.00803825	0.920392	1	0	ATP2B1	0.262	0.221
0.0172156	0.469001	0.875177	0	NCK2	0.103	0.061
0.0081509	0.421893	0.875177	0	MAP4K4	0.058	0.037
0.0413978	0.774349	1	0	MGAT4A	0.565	0.737
0.0102782	0.564054	0.934553	0	RPL31	1	2.338
-0.0812858	0.0270102	0.541127	0	WDR1	0.284	0.248
0.011427	0.608605	0.976626	0	SNX13	0.047	0.029
-0.0183891	0.023537	0.514647	0	ARHGAP10	0.008	0.003
-0.0197149	0.0171327	0.443301	0	ING3	0.086	0.064
-0.0140818	0.00759484	0.291551	0	VASH1	0.006	0.001
0.008928	0.829152	1	0	BUD23	0.259	0.318
-0.00400433	0.422756	0.875177	0	SEL1L	0.095	0.03
-0.0185421	0.288258	0.875177	0	ATP6AP1	0.145	0.16
-0.0114626	0.680568	1	0	TCF3	0.056	0.042
-0.00661694	0.05282	0.723692	0	TRIB2	0.033	0.026
0.00273034	0.0455221	0.681255	0	DAZAP1	0.078	0.032
-0.00870116	0.567512	0.938258	0	MBD3	0.017	0.011
-0.0221808	0.417857	0.875177	0	HLTF	0.031	0.027
-0.0429435	0.124973	0.875177	0	FAM50A	0.058	0.046
0.0018968	0.000180209	0.0274831	0	FAM3A	0.067	0.066
0.0156304	0.323022	0.875177	0	CPSF1	0.084	0.07
-0.0288031	0.099602	0.875177	0	PDCD2	0.097	0.108
-0.0554976	0.0322799	0.585196	0	RDH11	0.089	0.092
-0.00436717	0.37612	0.875177	0	ADGRL1	0.011	0.002
-0.0467209	0.000883375	0.0803932	0	ACTN1	0.07	0.061
0.00258163	0.441745	0.875177	0	ZFYVE26	0.019	0.015
-0.0251458	0.175698	0.875177	0	PTPN18	0.036	0.028
-0.00651726	0.715226	1	0	ALDH3A2	0.039	0.028
0.0174404	0.615317	0.982105	0	TFRC	0.109	0.077
-0.00291051	0.912341	1	0	SREBF1	0.05	0.009
0.00083118	0.405615	0.875177	0	AFF4	0.128	0.103
-0.00677304	0.419646	0.875177	0	UBE2D1	0.031	0.019
-0.0168846	0.0809914	0.857217	0	MPP5	0.008	0.002
-0.0206003	0.470518	0.875177	0	SMC1A	0.086	0.042
-0.0155796	0.147425	0.875177	0	HSD17B10	0.17	0.228
-0.00684374	0.281786	0.875177	0	MARK2	0.028	0.007
-0.0285151	0.146012	0.875177	0	CHFR	0.103	0.041
-0.0514118	0.0875853	0.868591	0	NFATC3	0.181	0.112
-0.00535557	0.202572	0.875177	0	TRNT1	0.07	0.031
-0.0656751	0.0856553	0.866589	0	ACADVL	0.125	0.14
0.0307973	0.348991	0.875177	0	STK10	0.231	0.15
0.00447115	0.929824	1	0	FBXW11	0.084	0.046
-0.0399273	0.37421	0.875177	0	ACAP1	0.382	0.392
0.016341	0.167607	0.875177	0	DERL2	0.153	0.152
-0.00450037	0.0534123	0.725086	0	SIDT1	0.047	0.034
0.0232128	0.671348	1	0	NDE1	0.128	0.121
-0.146814	0.000169814	0.0262778	0	AP1M1	0.173	0.18
-0.00807142	0.150941	0.875177	0	XRCC1	0.036	0.029
-0.00782597	0.215629	0.875177	0	SCARB1	0.006	0.005
-0.0059338	0.0138156	0.395863	0	MCM2	0.014	0.008
-0.0119192	0.12997	0.875177	0	SELENOO	0.011	0.008
0.00593333	0.592333	0.962297	0	ALPK1	0.031	0.008
-0.00444687	0.879095	1	0	LLGL2	0.019	0.015
-0.000898569	0.0781646	0.842217	0	PDE8A	0.036	0.013
0.070761	0.0819308	0.861388	0	SDHA	0.214	0.223
-0.0984824	0.0258527	0.531316	0	SMARCE1	0.24	0.209
0.00982435	0.597596	0.966884	0	GSDMB	0.045	0.043
-0.002644	0.281994	0.875177	0	KDM5A	0.159	0.091
-0.038003	0.0180297	0.458852	0	MAP3K13	0.042	0.033
-0.0265247	0.0140638	0.3966	0	ST6GAL1	0.089	0.064
0.0119448	0.136606	0.875177	0	TBX21	0.056	0.034
0.00452175	0.896047	1	0	VDAC1P1	0.125	0.043
-0.010857	0.126606	0.875177	0	FRY	0.003	0.002
-0.0222422	0.0131512	0.387191	0	PICALM	0.05	0.019
0.015423	0.151182	0.875177	0	NSF	0.056	0.021
-0.00152271	0.756601	1	0	CLASP1	0.067	0.027
-0.0718286	0.0669868	0.79043	0	MRPS34	0.117	0.118
-0.114057	0.0178237	0.455364	0	CLNS1A	0.162	0.197
0.0298362	0.0364137	0.617369	0	EED	0.061	0.05
0.0558775	0.0915639	0.875177	0	TSG101	0.12	0.146
-0.010147	0.418916	0.875177	0	NCBP3	0.081	0.03
-0.0155588	0.158804	0.875177	0	ATP2A3	0.084	0.032
-0.0349956	0.271936	0.875177	0	BCS1L	0.058	0.066
-0.00863122	0.941799	1	0	DPP8	0.123	0.104
0.0116072	0.381192	0.875177	0	SLC24A1	0.042	0.022
0.0153354	0.48469	0.875177	0	LMAN1	0.125	0.094
-0.00613896	0.420712	0.875177	0	HACD3	0.067	0.058
0.0227073	0.484552	0.875177	0	IPCEF1	0.198	0.149
0.00466321	0.143984	0.875177	0	ZZEF1	0.053	0.022
-0.224104	0.000412246	0.0483369	0	ENO1	0.66	0.955
0.0292033	0.433234	0.875177	0	MYDGF	0.192	0.215
0.0117432	0.424319	0.875177	0	TUBE1	0.064	0.047
0.0109407	0.950831	1	0	TXK	0.292	0.248
0.0112255	0.0872397	0.867383	0	ACTR6	0.095	0.091
0.0153854	0.0852244	0.865135	0	TIPIN	0.084	0.033
0.11266	0.0239381	0.517253	0	SRI	0.312	0.407
-0.00413202	0.0968711	0.875177	0	EIF4G3	0.025	0.017
-0.00986361	0.056537	0.740901	0	NUP37	0.025	0.032
-0.0184673	0.19878	0.875177	0	TTC38	0.025	0.022
-0.0328552	0.185756	0.875177	0	ACAT1	0.05	0.04
0.012521	0.538882	0.909187	0	ZNF638	0.145	0.132
-0.0162906	0.186495	0.875177	0	SLC25A40	0.017	0.007
0.00399989	0.0546753	0.731127	0	TIMM21	0.036	0.048
0.00253566	0.152689	0.875177	0	ZNF37A	0.022	0.016
0.00481035	0.909858	1	0	MARK3	0.081	0.064
-0.147571	0.0225175	0.505198	0	SLC25A3	0.398	0.523
0.0119058	0.629075	0.994485	0	FNDC3B	0.056	0.03
0.0172157	0.00748547	0.291551	0	FOSL2	0.15	0.06
-0.0102458	0.91034	1	0	FRYL	0.128	0.104
-0.00607524	0.802469	1	0	TMEM131	0.05	0.019
-0.108828	1.40211e-11	1.20139e-08	0	ACTB	1	2.228
0.0145777	0.545724	0.91538	0	DLG1	0.081	0.041
-0.0368646	0.662187	1	0	RAB7A	0.359	0.376
0.00017452	0.756811	1	0	BCAP29	0.056	0.046
-0.00291744	0.326427	0.875177	0	SEC31B	0.042	0.028
0.0425915	0.0981742	0.875177	0	SART3	0.072	0.067
0.33366	2.66541e-08	1.43861e-05	0	ARHGAP15	0.694	1.066
0.0166465	0.0504327	0.709186	0	EXOSC7	0.097	0.137
-0.0343102	0.0952777	0.875177	0	KIFAP3	0.072	0.044
0.00869974	0.875552	1	0	MKRN2	0.084	0.065
-0.0235244	0.0476413	0.697085	0	MCM6	0.058	0.03
-0.0493492	0.284994	0.875177	0	REXO2	0.109	0.121
0.0274403	0.013763	0.395863	0	RBM7	0.12	0.096
-0.00449366	0.549127	0.919946	0	BAZ2A	0.142	0.067
0.00171965	0.47123	0.875177	0	PTPN23	0.031	0.011
-0.0239219	0.161287	0.875177	0	MLH1	0.031	0.024
-0.00151335	0.0148328	0.408516	0	UNG	0.019	0.023
-0.00653026	0.0557111	0.736979	0	KLHL20	0.045	0.036
-0.00970518	0.0629365	0.774148	0	ANKRD13A	0.064	0.04
-0.0100743	4.29671e-06	0.00121167	0	ACACB	0.017	0.003
0.00499508	0.0586026	0.750315	0	PAG1	0.312	0.086
-0.00398234	0.87481	1	0	GPATCH1	0.031	0.02
-0.0500769	0.32259	0.875177	0	ICAM3	0.435	0.437
0.0122596	0.732827	1	0	NT5C2	0.095	0.058
-0.00508948	0.634453	0.999037	0	MBNL3	0.047	0.032
0.0078369	0.527221	0.897626	0	XAB2	0.092	0.03
0.0516708	0.179097	0.875177	0	ARHGEF1	0.526	0.354
0.0014058	0.35263	0.875177	0	STXBP2	0.12	0.107
-0.00486319	0.518802	0.889745	0	MAP2K7	0.014	0.007
-0.0224473	0.150298	0.875177	0	DGKD	0.05	0.026
0.0030839	0.525905	0.896275	0	TOP2B	0.125	0.061
-0.0079716	0.74852	1	0	TM9SF3	0.067	0.021
0.000374486	0.689194	1	0	NFKB2	0.047	0.013
-0.00628342	0.331502	0.875177	0	UBE2T	0.008	0.009
-0.0207306	0.226231	0.875177	0	PPP1R12B	0.014	0.012
0.017285	0.397851	0.875177	0	DNAJC10	0.081	0.062
0.0129121	0.684051	1	0	GTF3C1	0.078	0.052
0.00630339	0.885926	1	0	IL4R	0.109	0.053
0.0139348	0.832688	1	0	USP33	0.131	0.1
-0.067584	0.0998579	0.875177	0	SNRPA	0.173	0.167
-0.0104565	0.699098	1	0	EXOSC5	0.067	0.073
-0.0233372	0.0637774	0.775141	0	DYNC1I2	0.114	0.051
-0.0609117	0.111338	0.875177	0	APBB1IP	0.228	0.181
-0.0295541	0.299212	0.875177	0	LRCH4	0.125	0.092
0.00531103	0.841137	1	0	FAM76B	0.05	0.028
-0.0148387	0.234575	0.875177	0	SIRT6	0.028	0.032
-0.0108162	0.216838	0.875177	0	POLD3	0.011	0.014
-0.154345	0.00234251	0.148257	0	CAPZB	0.432	0.466
0.00409179	0.396576	0.875177	0	GPR137B	0.022	0.02
-0.0123232	0.679981	1	0	JADE1	0.072	0.037
-0.0692793	0.000260461	0.0349551	0	UBE2A	0.047	0.028
0.00233071	0.276347	0.875177	0	FGFR1	0.031	0.015
0.0695702	0.0846335	0.864893	0	CST7	0.273	0.357
-0.00422141	0.161779	0.875177	0	PIAS2	0.031	0.018
-0.0274482	0.151904	0.875177	0	ARAF	0.084	0.063
-0.00912975	0.335696	0.875177	0	MCCC1	0.042	0.042
-0.00862695	0.577128	0.947966	0	ACER3	0.011	0.005
0.0067872	0.356272	0.875177	0	UBE2K	0.081	0.083
-0.0181595	0.448032	0.875177	0	PIK3C3	0.064	0.033
-0.0192014	0.265127	0.875177	0	N4BP2	0.064	0.026
-0.00939251	0.424043	0.875177	0	TIGAR	0.025	0.014
0.0149203	0.405601	0.875177	0	TULP3	0.036	0.038
0.0161915	0.287438	0.875177	0	SYNJ2	0.047	0.03
0.022006	0.494223	0.875177	0	PPP2R5C	0.521	0.454
-0.036299	0.0422261	0.65664	0	PMS2P1	0.095	0.056
-0.0134994	0.691148	1	0	GNB1	0.095	0.052
-0.00668828	0.853849	1	0	MLLT10	0.07	0.033
0.018155	0.0922282	0.875177	0	ZCWPW1	0.042	0.038
0.0548501	0.143782	0.875177	0	P2RY10	0.195	0.203
-0.0387659	0.658658	1	0	ITM2A	0.279	0.331
-0.00424297	0.213308	0.875177	0	NRDC	0.15	0.12
-0.0886729	0.070146	0.80677	0	VDAC3	0.159	0.189
-0.0602143	0.157948	0.875177	0	PCM1	0.237	0.168
0.00384965	0.835392	1	0	TNRC6C	0.081	0.02
0.0125988	0.717753	1	0	CBFA2T2	0.061	0.046
-0.000824068	0.607357	0.975389	0	ITCH	0.089	0.043
-5.26704e-05	0.252271	0.875177	0	PKD2L2	0.003	0
0.0138279	0.304942	0.875177	0	SDF4	0.12	0.077
-0.0199743	0.310627	0.875177	0	TOLLIP	0.031	0.021
-0.0201759	0.128217	0.875177	0	UBE2D4	0.028	0.021
-0.0101939	0.765969	1	0	THOC1	0.095	0.066
-0.114547	0.0197803	0.472817	0	XRCC5	0.365	0.331
0.0140081	0.618194	0.984493	0	SP140	0.1	0.086
0.0255283	0.38041	0.875177	0	MKNK1	0.078	0.074
-0.00387744	0.641236	1	0	SAR1A	0.32	0.092
0.0543025	0.00700606	0.285863	0	CDC14A	0.231	0.12
0.0161896	0.238301	0.875177	0	SENP1	0.047	0.029
-0.00204912	0.416292	0.875177	0	CIC	0.008	0.001
-0.0578935	0.0350485	0.608107	0	FDFT1	0.181	0.223
-0.0451682	0.174838	0.875177	0	PAFAH1B3	0.056	0.057
0.0376497	0.0220877	0.502172	0	KIF22	0.109	0.113
-0.017723	0.429221	0.875177	0	PGM1	0.053	0.05
-0.0227379	0.180716	0.875177	0	DDX1	0.134	0.082
0.0258764	0.134472	0.875177	0	DNM2	0.125	0.058
0.008368	0.623755	0.989957	0	STX7	0.028	0.016
-0.029358	0.0951732	0.875177	0	RABL2B	0.072	0.034
0.00737251	0.633894	0.998791	0	KEAP1	0.031	0.032
-0.00681943	0.32154	0.875177	0	DDX43	0.014	0.008
-0.0301713	0.144319	0.875177	0	SLC35C2	0.092	0.085
0.00080719	0.949462	1	0	CRYBG3	0.025	0.002
0.0629352	0.00713173	0.288074	0	RFX3	0.106	0.12
0.000132297	0.997987	1	0	RIF1	0.128	0.046
-0.0151227	0.074808	0.827428	0	RAB21	0.028	0.005
-0.0272937	0.48608	0.875177	0	SMARCA2	0.162	0.12
0.0318687	0.00544543	0.249103	0	SESN1	0.106	0.077
-0.00632757	0.84541	1	0	SRCAP	0.117	0.026
0.0120136	0.346681	0.875177	0	PUM3	0.125	0.091
-0.0048986	0.331874	0.875177	0	CNOT4	0.117	0.069
-0.0133973	0.544959	0.915167	0	PSEN1	0.031	0.02
-0.00275326	0.818988	1	0	CPOX	0.042	0.006
0.443181	8.75314e-15	8.86375e-12	0	CLDND1	0.563	0.801
-0.0606542	0.334091	0.875177	0	HSP90AA1	0.724	0.744
-0.0108579	0.567138	0.937849	0	RBL1	0.047	0.021
0.024509	0.0347489	0.608107	0	DLGAP4	0.086	0.059
-0.00628802	0.363335	0.875177	0	CROCCP3	0.017	0
-0.00653765	0.596735	0.965998	0	NDC80	0.028	0.012
-0.00330218	0.543793	0.914169	0	AP4E1	0.025	0.004
0.0143334	0.326255	0.875177	0	RSBN1	0.276	0.094
-0.0846311	0.119083	0.875177	0	TCF7	0.557	0.388
0.0225981	0.147802	0.875177	0	OSTM1	0.092	0.045
0.032155	0.291181	0.875177	0	PCNP	0.276	0.186
0.00138232	0.124679	0.875177	0	ARG2	0.019	0.003
-0.206929	0.000186196	0.0278394	0	PTPRC	0.833	0.871
0.00983415	0.843595	1	0	UBA5	0.064	0.055
-0.105452	0.118676	0.875177	0	STK17B	0.766	0.67
0.0130114	0.127848	0.875177	0	ZNF506	0.092	0.054
-0.0135019	0.11197	0.875177	0	JMJD4	0.042	0.039
0.0484994	0.220534	0.875177	0	DUSP12	0.131	0.156
-0.0271328	0.454678	0.875177	0	KIAA0141	0.097	0.067
-0.0475444	0.0559808	0.738808	0	HSPB11	0.106	0.084
-0.0179215	0.024035	0.517253	0	SMARCD3	0.003	0.001
-0.0095375	0.0473445	0.696658	0	WDR70	0.095	0.09
0.000269924	0.998983	1	0	FYB	0.788	0.778
-0.00230595	0.959995	1	0	STRADB	0.036	0.026
0.00655432	0.91707	1	0	BZW1	0.407	0.324
-0.00455968	0.698618	1	0	C1QTNF3	0.011	0.008
-0.0178755	0.224736	0.875177	0	ME2	0.053	0.019
-0.0200659	0.115844	0.875177	0	C5orf22	0.047	0.025
-0.0127094	0.79365	1	0	CCNT2	0.086	0.055
-0.0112346	0.659381	1	0	TRAF5	0.086	0.057
0.0149877	0.89599	1	0	MRPL22	0.145	0.17
-0.00201069	0.0308239	0.574612	0	NFE2L1	0.045	0.019
-0.00176314	0.746523	1	0	GSK3B	0.047	0.024
-0.0381422	0.0535361	0.725086	0	ERC1	0.022	0.017
0.0707994	0.000293142	0.0377492	0	XPO1	0.153	0.099
-0.0448332	0.255441	0.875177	0	RNF13	0.089	0.09
0.000331888	0.328553	0.875177	0	DOPEY1	0.022	0.01
-0.0118298	0.691305	1	0	LYRM2	0.097	0.095
-0.035018	0.0857514	0.866898	0	BCKDHB	0.039	0.03
-0.0244023	0.329769	0.875177	0	KAT6A	0.139	0.054
0.00889535	0.41136	0.875177	0	ZCCHC6	0.089	0.058
-0.0357899	0.012811	0.382065	0	ULK2	0.011	0.004
-0.00892073	0.609662	0.977512	0	TNPO1	0.05	0.022
0.00902633	0.368248	0.875177	0	P2RX5	0.042	0.041
-0.102768	0.00054641	0.0582436	0	ITGAE	0.081	0.09
-0.0188416	0.0838345	0.863501	0	DIS3	0.086	0.019
-0.00724994	0.298241	0.875177	0	PIBF1	0.07	0.05
-0.0171918	0.012113	0.372492	0	TDRD3	0.017	0.002
-0.0213168	0.000454786	0.0513085	0	NUFIP1	0.031	0.002
0.0181258	0.0283705	0.554735	0	PDS5B	0.086	0.026
0.006678	0.53784	0.908209	0	OXCT1	0.086	0.04
-0.00456982	0.0898724	0.875177	0	RRAGB	0.025	0.026
-0.0252173	0.244679	0.875177	0	CYLD	0.242	0.132
-0.019067	0.618028	0.984444	0	SLC27A5	0.045	0.055
0.003043	0.898311	1	0	ZNF324	0.025	0.022
0.0150127	0.686909	1	0	ZNF586	0.072	0.059
-0.0124985	0.342428	0.875177	0	ZNF446	0.011	0.005
0.00244291	0.905077	1	0	ZNF264	0.042	0.029
-0.0893412	0.0432882	0.662102	0	RPS5	0.961	1.942
0.000335631	0.450289	0.875177	0	YTHDC1	0.323	0.203
-0.0134618	0.471895	0.875177	0	CHMP2B	0.106	0.093
-0.0241567	0.715044	1	0	SMAP2	0.248	0.183
0.036883	0.453198	0.875177	0	PPIE	0.198	0.183
-0.00209503	0.376874	0.875177	0	ZMPSTE24	0.045	0.023
0.000777054	0.43934	0.875177	0	STARD7	0.17	0.087
-0.0167013	0.328982	0.875177	0	NOA1	0.05	0.029
-0.0226475	0.0986777	0.875177	0	REST	0.123	0.103
-0.00434912	0.188479	0.875177	0	SSH1	0.025	0.004
0.00497246	0.872354	1	0	GSTP1	0.276	0.331
0.0185618	0.464458	0.875177	0	APLP2	0.058	0.054
0.000611439	0.998318	1	0	FAM234B	0.017	0.014
0.00988149	0.862691	1	0	WBP11	0.265	0.127
-0.192672	9.16158e-05	0.016279	0	EIF3I	0.175	0.213
-0.00588282	0.671626	1	0	TXLNA	0.045	0.017
0.014727	0.200653	0.875177	0	NCOA1	0.086	0.032
-0.00916519	0.773075	1	0	AGBL5	0.036	0.031
0.000701632	0.332453	0.875177	0	RAB10	0.067	0.051
0.0222138	0.278227	0.875177	0	HADHA	0.187	0.161
-0.043112	0.00323777	0.180328	0	CAD	0.008	0.003
0.0200678	0.727464	1	0	CD59	0.086	0.103
-0.00241932	0.854441	1	0	CD82	0.123	0.142
-0.0278727	0.650047	1	0	ATRX	0.267	0.179
-0.0384009	0.0506771	0.710947	0	AK6	0.045	0.049
0.00939022	0.350969	0.875177	0	MYNN	0.092	0.049
0.00130285	0.440532	0.875177	0	SCAMP1	0.045	0.031
-0.0259189	0.0299365	0.569049	0	PREP	0.025	0.012
-0.0123345	0.395309	0.875177	0	HACE1	0.011	0.006
-0.000547043	0.959496	1	0	SEH1L	0.042	0.022
0.00506438	0.610766	0.978192	0	WDFY1	0.078	0.036
0.00717099	0.325389	0.875177	0	SLC25A24	0.056	0.014
-0.0187041	0.236802	0.875177	0	MAP3K4	0.039	0.027
-0.00468128	0.742458	1	0	PILRA	0.019	0.009
0.0209389	0.0624121	0.771684	0	ABCB1	0.058	0.035
0.000893948	0.0241638	0.518114	0	ZNF213	0.006	0.007
0.0194861	0.534387	0.905191	0	AKR1B1	0.192	0.246
-0.00879763	0.499186	0.875177	0	CPNE3	0.1	0.101
-0.0128467	0.292358	0.875177	0	RRN3	0.061	0.015
0.0203298	0.246556	0.875177	0	MTIF2	0.047	0.036
-0.0087006	0.426527	0.875177	0	DDHD2	0.081	0.05
0.0187528	0.218203	0.875177	0	EPS15	0.145	0.053
-0.00893852	0.607192	0.975389	0	MGST2	0.006	0.007
-0.00238418	0.928883	1	0	CHERP	0.045	0.02
0.00920509	0.68946	1	0	ATG16L1	0.114	0.089
0.00278209	0.701437	1	0	USP40	0.036	0.023
0.0027389	0.825681	1	0	MAST2	0.011	0.007
-0.0125538	0.237415	0.875177	0	DNAJA1	0.178	0.138
-0.0102494	0.631906	0.997139	0	B4GALT1	0.209	0.062
0.0192637	0.144441	0.875177	0	CHMP5	0.103	0.09
0.000763053	0.997343	1	0	NFX1	0.092	0.042
0.0602999	0.00740754	0.291551	0	DIMT1	0.167	0.11
-0.00336855	0.510611	0.881335	0	IPO11	0.022	0.015
-0.0403119	0.104584	0.875177	0	EIF2AK1	0.117	0.085
0.000338352	0.302672	0.875177	0	SNX10	0.031	0.027
0.00892422	0.485654	0.875177	0	SEPHS1	0.042	0.025
-0.0636733	0.0219596	0.501761	0	MRPL28	0.058	0.069
-0.0297579	0.437368	0.875177	0	RBM22	0.131	0.116
0.0354451	0.392623	0.875177	0	TMED2	0.357	0.296
0.0198151	0.106909	0.875177	0	ERO1B	0.058	0.028
-0.0439572	0.23572	0.875177	0	ZFAND6	0.128	0.128
-0.00208387	0.951919	1	0	TXLNG	0.084	0.039
0.0132595	0.121005	0.875177	0	HUWE1	0.201	0.115
-0.0133636	0.376233	0.875177	0	ZW10	0.014	0.011
0.0050881	0.429318	0.875177	0	ALG9	0.047	0.032
0.00854528	0.39289	0.875177	0	ACOX3	0.019	0.021
-0.00862005	0.783598	1	0	MTMR2	0.036	0.025
0.0460619	0.141555	0.875177	0	PPP1R15A	0.212	0.156
0.00450023	0.955352	1	0	FTL	0.978	1.926
0.00570245	0.857077	1	0	SRRT	0.128	0.129
-0.00704789	0.790297	1	0	BAX	0.042	0.029
-0.00865558	0.182661	0.875177	0	NLK	0.006	0.001
-0.0434202	0.118683	0.875177	0	PIGS	0.084	0.068
-0.000808592	0.942576	1	0	ATXN7L3	0.025	0.007
0.0249198	0.351724	0.875177	0	PGS1	0.07	0.062
-0.125544	0.024275	0.518443	0	PSMC5	0.295	0.35
-0.0226653	0.060074	0.757402	0	UIMC1	0.061	0.055
0.038695	0.237094	0.875177	0	OGFOD1	0.097	0.104
-0.00230864	0.924742	1	0	SH3BP2	0.039	0.02
-0.0062471	0.206096	0.875177	0	NOP14	0.033	0.02
0.0260681	0.30115	0.875177	0	ADD1	0.134	0.122
-0.0129214	0.102616	0.875177	0	TXNDC16	0.045	0.011
-0.136714	0.00541632	0.248558	0	C14orf166	0.231	0.257
-0.0143731	0.119701	0.875177	0	GMCL1	0.047	0.015
-0.063305	0.0770364	0.837946	0	SF3B2	0.304	0.182
-0.00680217	0.591185	0.961274	0	KLHL42	0.017	0.009
0.0305694	0.782981	1	0	GNAS	0.418	0.416
-0.0252981	0.0206437	0.485127	0	DNM1L	0.056	0.044
-0.0229257	0.600876	0.96932	0	ERGIC2	0.1	0.08
0.0067183	0.147152	0.875177	0	CASS4	0.056	0.017
-0.0300499	0.225195	0.875177	0	AAMDC	0.028	0.028
0.000554737	0.808403	1	0	METTL2A	0.039	0.016
-0.0195358	0.25662	0.875177	0	ALG6	0.036	0.021
0.00242863	0.136892	0.875177	0	CNOT3	0.036	0.012
0.012912	0.682224	1	0	PTPN4	0.276	0.245
-0.00521208	0.965287	1	0	DDX18	0.415	0.164
-0.00556583	0.708591	1	0	KHSRP	0.042	0.009
0.00249458	0.416322	0.875177	0	EDEM2	0.097	0.076
-0.0161634	0.157305	0.875177	0	PDRG1	0.014	0.015
-0.0076715	0.259024	0.875177	0	DOCK9	0.05	0.025
0.0413658	0.323723	0.875177	0	ANKRD10	0.281	0.196
-0.000645703	0.249793	0.875177	0	TGDS	0.047	0.034
-0.00739398	0.21326	0.875177	0	C3orf18	0.014	0.014
-0.0525569	0.012916	0.384196	0	COQ9	0.025	0.027
-0.00877855	0.196578	0.875177	0	KIF9	0.022	0.008
-0.0332973	0.0481801	0.698542	0	CRLS1	0.031	0.018
-0.0177777	0.0859131	0.867039	0	ATRN	0.019	0.006
-0.122658	0.002504	0.155388	0	FKBP1A	0.284	0.262
0.0343774	0.340404	0.875177	0	NSFL1C	0.125	0.115
0.00203971	0.133299	0.875177	0	C20orf194	0.064	0.008
-0.0304152	0.00228153	0.145222	0	ZNF343	0.008	0.002
0.00257954	0.481957	0.875177	0	MAVS	0.039	0.007
-0.0378363	0.0234053	0.514037	0	XRN2	0.181	0.119
-0.0176414	0.123117	0.875177	0	KIZ	0.061	0.055
0.0244901	0.626587	0.992331	0	DYNLL1	0.148	0.199
-0.0162667	0.325668	0.875177	0	TESC	0.008	0.009
-0.0148958	0.683917	1	0	SNX5	0.131	0.091
-0.0354309	0.197771	0.875177	0	RPL6	0.981	1.262
-0.0144977	0.777863	1	0	SIRPG	0.139	0.178
-0.0325371	0.342804	0.875177	0	MAPKAPK5	0.092	0.069
0.00143865	0.163902	0.875177	0	P2RX7	0.028	0.026
-0.0114182	0.160084	0.875177	0	ESF1	0.109	0.049
0.00174691	0.0974171	0.875177	0	RBBP9	0.011	0.012
-0.00614464	0.233684	0.875177	0	ANAPC5	0.284	0.282
-0.0145431	0.253356	0.875177	0	SLC23A2	0.019	0.008
-0.0240885	0.122076	0.875177	0	SLC8B1	0.033	0.023
-0.0622461	0.16743	0.875177	0	TMEM230	0.273	0.291
0.0140687	0.104065	0.875177	0	KDM2B	0.047	0.04
0.00315633	0.69643	1	0	TASP1	0.058	0.073
0.00424935	0.565673	0.936052	0	OAS1	0.019	0.02
-0.00333381	0.922887	1	0	GCN1	0.078	0.033
-0.00735364	0.854942	1	0	RPLP0	0.989	1.716
0.0148682	0.555992	0.926987	0	PXN	0.24	0.131
0.00428858	0.885868	1	0	KIF16B	0.022	0.016
0.0211514	0.22395	0.875177	0	TRMT6	0.067	0.048
-0.0571981	0.470016	0.875177	0	PEBP1	0.368	0.433
0.0110798	0.753312	1	0	BRAP	0.067	0.045
-0.0114055	0.173007	0.875177	0	ERP29	0.329	0.388
0.0327357	0.258094	0.875177	0	FUS	0.304	0.168
0.000118273	0.434261	0.875177	0	IGBP1	0.17	0.212
0.110751	0.00244648	0.153098	0	FXYD5	0.833	1.291
0.00968191	0.127176	0.875177	0	ZNF302	0.084	0.045
-0.037062	0.0133209	0.389454	0	GRAMD1A	0.039	0.018
-0.0137877	0.273999	0.875177	0	CDIP1	0.05	0.027
-0.00761886	0.303511	0.875177	0	GANAB	0.173	0.15
0.0103359	0.495912	0.875177	0	GMIP	0.089	0.041
-0.0216553	0.320874	0.875177	0	RBM41	0.036	0.023
0.0706431	0.00655944	0.275719	0	LAG3	0.123	0.097
-0.0216438	0.278139	0.875177	0	MLF2	0.253	0.283
0.0477641	0.268495	0.875177	0	DDX24	0.432	0.427
-0.0376726	0.189608	0.875177	0	ZBTB25	0.148	0.081
-0.0198805	0.39867	0.875177	0	NECAP1	0.117	0.101
-0.00803712	0.158786	0.875177	0	ARHGAP4	0.167	0.136
-0.00381281	0.787372	1	0	DHX32	0.025	0.006
-0.00731228	7.02078e-06	0.00173788	0	RCOR1	0.006	0.001
0.00610744	0.0933203	0.875177	0	GPATCH2L	0.047	0.023
-0.0474924	0.00306863	0.177924	0	LTBP4	0.045	0.018
-0.00319142	0.828731	1	0	BLVRB	0.028	0.037
0.000980477	0.945325	1	0	SLC9A1	0.019	0.01
0.0200674	0.0659245	0.786714	0	SPTLC1	0.086	0.074
-0.0327377	0.504195	0.875177	0	PAPOLA	0.251	0.193
-0.0333548	0.146768	0.875177	0	CCNK	0.145	0.047
-0.0021209	0.452884	0.875177	0	PCBP4	0.008	0.004
-0.0966056	0.0195388	0.472178	0	RGS1	0.134	0.128
-0.0777132	0.0206967	0.485348	0	YPEL3	0.109	0.093
-0.0378469	0.125687	0.875177	0	MRPS33	0.07	0.08
-0.0968049	0.0729194	0.81901	0	NDUFB2	0.407	0.513
0.005032	0.332225	0.875177	0	NUDC	0.262	0.241
-0.0234053	0.131218	0.875177	0	MAEA	0.097	0.092
0.0129284	0.57747	0.948178	0	MUL1	0.075	0.071
-0.00248538	0.350679	0.875177	0	PDCD7	0.025	0.011
-0.000522642	0.366155	0.875177	0	SPG21	0.084	0.1
-0.0481888	0.0483672	0.698814	0	DNAJB11	0.056	0.041
0.0105342	0.268466	0.875177	0	FLT3LG	0.435	0.395
-0.00238372	0.41592	0.875177	0	RAB11FIP3	0.008	0.002
0.0124838	0.794996	1	0	GNPTG	0.17	0.141
0.00340333	0.358591	0.875177	0	ZNF268	0.042	0.021
-0.00729441	0.53453	0.905227	0	GOLGA3	0.061	0.012
0.0128982	0.393426	0.875177	0	PABPC4	0.111	0.062
0.0039086	5.18112e-05	0.010125	0	CERS4	0.014	0.018
-0.00982595	0.719201	1	0	MCOLN1	0.022	0.021
0.0197755	0.413463	0.875177	0	USP48	0.114	0.076
-0.0215464	0.00583957	0.260188	0	EFNB1	0.003	0
0.00390614	0.386063	0.875177	0	PDPR	0.05	0.027
0.023346	0.12914	0.875177	0	AARS	0.036	0.032
-0.0564112	0.0129169	0.384196	0	GLG1	0.24	0.132
-0.00108378	0.942672	1	0	TNRC6A	0.159	0.091
-0.00795396	0.785228	1	0	PLEKHG2	0.025	0.015
-0.00412656	0.420084	0.875177	0	PITPNM2	0.006	0.002
0.00158423	0.6159	0.982599	0	EXOC1	0.07	0.03
0.00108504	0.399947	0.875177	0	RBM27	0.159	0.019
-0.0257575	0.0073965	0.291551	0	OSBPL8	0.175	0.157
-0.0164884	0.204653	0.875177	0	DTX2	0.011	0.005
0.00500963	0.811063	1	0	LAMB1	0.028	0.015
-0.0468597	0.0281389	0.554702	0	DLD	0.103	0.082
-0.00663825	0.67966	1	0	WDR7	0.039	0.011
-0.020959	0.648692	1	0	TXNL1	0.095	0.085
0.0177116	0.342619	0.875177	0	CMTM6	0.206	0.158
0.0120732	0.0160306	0.428704	0	ITGA6	0.067	0.038
-0.00835421	0.372261	0.875177	0	FH	0.039	0.041
0.014206	0.176025	0.875177	0	SEL1L3	0.075	0.041
-0.012332	0.256151	0.875177	0	CDV3	0.12	0.037
0.0268257	0.16468	0.875177	0	ALKBH5	0.136	0.072
-0.0483641	0.0314473	0.578926	0	NLRP1	0.189	0.081
-0.0413289	0.00902062	0.315765	0	SPAG7	0.125	0.162
-0.00880487	0.147615	0.875177	0	ORC6	0.003	0
-0.00530801	0.263972	0.875177	0	ZC3HC1	0.022	0.028
-0.00195596	0.103274	0.875177	0	ANGPT2	0.003	0
0.00752003	0.852783	1	0	TMEM101	0.047	0.041
-0.0555447	0.568735	0.939481	0	PSME1	0.755	1.04
0.0235378	0.640877	1	0	PPP2R3C	0.131	0.125
0.00966322	0.101448	0.875177	0	HAUS4	0.039	0.051
-0.0164157	0.249294	0.875177	0	OSGEP	0.084	0.088
0.00919249	0.191057	0.875177	0	RNF31	0.05	0.036
-0.0110039	0.75384	1	0	SCFD1	0.148	0.125
-0.0141465	0.561258	0.932278	0	G2E3	0.067	0.027
0.00619663	0.583959	0.954138	0	HECTD1	0.148	0.123
-0.0626968	0.196284	0.875177	0	HNRNPC	0.699	0.728
-0.0421858	0.211035	0.875177	0	SUPT16H	0.142	0.095
-0.00431962	0.968017	1	0	TOX4	0.173	0.121
0.00458224	0.380749	0.875177	0	GEMIN2	0.022	0.021
-0.017843	0.363459	0.875177	0	TINF2	0.103	0.117
0.00293141	0.760725	1	0	TRPM7	0.106	0.036
-0.00429026	0.39935	0.875177	0	WDR76	0.014	0.009
-0.0010248	0.974835	1	0	SNAP23	0.17	0.135
0.0994694	0.0119629	0.370328	0	EZR	0.56	0.509
-0.236683	5.58368e-05	0.0106319	0	MYL6	0.819	1.372
-0.0105104	0.301716	0.875177	0	AGO1	0.056	0.008
-0.027917	0.00697281	0.285552	0	RFFL	0.047	0.031
-0.0493848	0.030782	0.574612	0	UNC13D	0.084	0.054
-0.00133285	0.395728	0.875177	0	MFSD11	0.075	0.048
-0.00378327	0.223947	0.875177	0	DPYSL2	0.011	0
-0.0150153	0.365439	0.875177	0	GPATCH2	0.039	0.021
0.00284523	0.976717	1	0	NUP50	0.086	0.039
-0.000814344	0.819353	1	0	COMT	0.123	0.131
0.0328708	0.152592	0.875177	0	ADA2	0.128	0.081
-0.0158035	0.760875	1	0	ECHDC1	0.095	0.095
0.0290612	0.0781375	0.842217	0	LRRFIP2	0.053	0.051
0.00615257	0.255286	0.875177	0	SEC22C	0.064	0.055
0.0223979	0.208828	0.875177	0	HDAC6	0.05	0.038
0.00900504	0.140038	0.875177	0	UPRT	0.05	0.044
0.0107139	0.565483	0.935807	0	CDC23	0.047	0.028
-0.0121008	0.788103	1	0	AAAS	0.064	0.068
-0.0257331	0.092412	0.875177	0	CBX5	0.103	0.042
0.00214949	0.613612	0.980993	0	SUCO	0.056	0.032
-0.0330224	0.0119352	0.370328	0	MSH2	0.031	0.01
-0.00668979	0.0209528	0.488782	0	MAP3K1	0.084	0.033
-0.0274441	0.528356	0.89851	0	DHPS	0.103	0.121
-0.0281759	0.0077675	0.295121	0	HOOK2	0.54	0.017
-0.00733932	0.808857	1	0	ARCN1	0.136	0.081
0.00556227	0.751879	1	0	TMEM38B	0.036	0.025
0.00608274	0.128238	0.875177	0	PSMD5	0.056	0.041
0.00296408	0.185202	0.875177	0	NUP188	0.078	0.034
-0.0199024	0.0430899	0.662102	0	CRAT	0.028	0.019
-0.0426546	0.0607661	0.763223	0	SH2D3C	0.036	0.034
-0.0157402	0.628495	0.994009	0	NANS	0.045	0.035
-0.0079225	0.209223	0.875177	0	TBC1D2	0.006	0.005
-0.0144255	0.390597	0.875177	0	CWF19L1	0.084	0.056
-0.000510229	0.972916	1	0	BTAF1	0.156	0.053
-0.0502665	0.0483592	0.698814	0	IKZF5	0.173	0.069
-0.0262276	0.343208	0.875177	0	WAC	0.192	0.126
0.0249061	0.774244	1	0	CREM	0.217	0.227
-0.0432568	0.25172	0.875177	0	NUBP2	0.156	0.174
0.00558674	0.00170905	0.120488	0	HIVEP1	0.05	0.047
0.0174179	0.296182	0.875177	0	FKBP5	0.212	0.09
-0.046396	0.0438478	0.666785	0	SRPK1	0.053	0.032
-0.00428721	0.795315	1	0	MRPS18A	0.084	0.076
0.00498357	0.949088	1	0	TMEM14A	0.05	0.045
-0.0482486	0.00142106	0.106516	0	EFHC1	0.011	0.004
-0.0566218	0.139628	0.875177	0	HSP90AB1	0.643	0.713
-0.0162398	0.00946121	0.328825	0	CDC5L	0.095	0.033
-0.00121838	0.670813	1	0	ITPR3	0.064	0.006
0.00264077	0.439606	0.875177	0	ZNF184	0.036	0.009
-0.00209561	0.150875	0.875177	0	SIRT1	0.011	0.004
0.0207477	0.366184	0.875177	0	HNRNPH3	0.253	0.211
0.0124801	0.491751	0.875177	0	IFT74	0.036	0.033
0.0100001	0.0889937	0.873946	0	JAK2	0.039	0.016
0.00872925	0.287777	0.875177	0	IL12RB1	0.045	0.028
-0.00718213	0.078801	0.846446	0	ABL1	0.014	0.013
-0.00576478	0.172745	0.875177	0	ACOT7	0.014	0.01
-0.00639934	0.883513	1	0	SH3GLB1	0.164	0.102
0.00305859	0.932531	1	0	CDC7	0.025	0.016
-0.00567533	0.338078	0.875177	0	PCSK5	0.025	0.008
-0.00448368	0.533928	0.905033	0	SCD	0.008	0.003
0.00627653	0.928103	1	0	TMED1	0.033	0.041
-0.21533	5.80109e-06	0.00153853	0	ABLIM1	0.368	0.313
-0.00728988	0.129295	0.875177	0	ERMP1	0.019	0.007
-0.0520156	0.219889	0.875177	0	RAB18	0.187	0.143
0.0151511	0.151125	0.875177	0	HSD17B7P2	0.039	0.019
-0.00197929	0.884026	1	0	H2AFY2	0.028	0.013
-0.0144241	0.372095	0.875177	0	WASHC2A	0.095	0.04
-0.0262093	0.00501952	0.236958	0	MAST3	0.058	0.021
0.0062014	0.836936	1	0	MZF1	0.042	0.032
-0.0216343	0.0232604	0.51368	0	OCEL1	0.028	0.034
0.0014138	0.737584	1	0	MYO9B	0.072	0.042
0.0071663	0.390395	0.875177	0	CATSPERG	0.011	0.008
-0.0889567	0.106839	0.875177	0	PSMD8	0.22	0.265
0.00317731	0.754194	1	0	SETD1A	0.031	0.008
-0.00262333	0.72496	1	0	BCL7C	0.042	0.017
-0.0207837	0.842152	1	0	CIRBP	0.546	0.607
-0.167111	0.000970812	0.0851486	0	ATP5D	0.262	0.302
0.0244709	0.0309969	0.574612	0	PRKY	0.084	0.04
-0.0812374	0.0963273	0.875177	0	HNRNPM	0.357	0.331
-0.0362525	0.0182185	0.458857	0	2002-03-01	0.017	0.012
-0.137658	0.0100849	0.341337	0	NDUFB7	0.312	0.382
-0.00812401	0.924737	1	0	TECR	0.345	0.353
-0.0973023	0.00524329	0.244885	0	TIMM13	0.109	0.097
-0.0117093	0.499549	0.875177	0	CDC34	0.019	0.015
-0.0164555	0.557467	0.928681	0	MTAP	0.045	0.029
-0.0781943	0.155176	0.875177	0	POLR2E	0.206	0.23
0.0157212	0.260371	0.875177	0	POLRMT	0.039	0.031
-0.0118655	0.499087	0.875177	0	RASSF7	0.064	0.063
-0.00370534	0.96954	1	0	GADD45B	0.262	0.234
-0.0140108	0.0926396	0.875177	0	MKNK2	0.067	0.034
-0.00556387	0.0190261	0.468876	0	TRMT2A	0.058	0.078
-0.0259157	0.437672	0.875177	0	RANBP1	0.136	0.171
0.00565106	0.423948	0.875177	0	ZDHHC8	0.017	0.011
-0.00410881	0.209651	0.875177	0	KLHL22	0.014	0.01
0.0197724	0.555232	0.926204	0	MED15	0.237	0.162
0.00575946	0.18014	0.875177	0	SNAP29	0.042	0.037
0.00667591	0.614458	0.981424	0	CRKL	0.056	0.022
-0.000293915	0.882419	1	0	LZTR1	0.028	0.016
-0.0389868	0.00472433	0.227319	0	SMARCB1	0.123	0.085
-0.0154969	0.428354	0.875177	0	BCL2L13	0.067	0.038
-0.00607861	0.60183	0.970157	0	DDTL	0.014	0.002
-0.0457768	0.322142	0.875177	0	DDT	0.189	0.204
-0.00214799	0.684948	1	0	OSM	0.047	0.047
-0.0365062	0.13354	0.875177	0	CABIN1	0.078	0.041
-0.00759615	0.436764	0.875177	0	TBC1D10A	0.123	0.105
0.0113498	0.425689	0.875177	0	SF3A1	0.273	0.129
-0.0167442	0.0847618	0.86491	0	SEC14L2	0.022	0.011
-0.00383242	0.875075	1	0	SPECC1L	0.039	0.022
-0.0322794	0.165657	0.875177	0	PPIL2	0.064	0.047
-0.00551024	0.205552	0.875177	0	YPEL1	0.008	0.005
-0.100295	0.00207233	0.138226	0	SNRPD3	0.189	0.197
0.00207381	0.62862	0.994065	0	PES1	0.042	0.037
0.0040571	0.853101	1	0	MAPK1	0.084	0.024
0.00287994	0.572871	0.944036	0	TOP3B	0.047	0.041
-0.0892483	0.000485589	0.0538207	0	CYTH4	0.078	0.053
0.00161115	0.470766	0.875177	0	DGCR14	0.031	0.032
-0.0138496	0.665758	1	0	CRYBB2P1	0.064	0.068
-0.0339946	0.56043	0.931458	0	MFNG	0.281	0.312
0.0206476	0.393252	0.875177	0	SLC25A1	0.078	0.1
-0.00349276	0.293606	0.875177	0	GGA1	0.125	0.088
0.0113571	0.265838	0.875177	0	SH3BP1	0.047	0.016
0.0685516	0.31085	0.875177	0	LGALS1	0.17	0.247
0.015155	0.688401	1	0	HPS4	0.084	0.07
0.0402952	0.0823055	0.862465	0	PIK3IP1	0.669	0.796
0.000808412	0.111787	0.875177	0	SRRD	0.022	0.016
-0.00273243	0.397513	0.875177	0	PATZ1	0.025	0.008
-0.0173518	0.0840344	0.864102	0	TRIOBP	0.019	0.006
-0.0363047	0.0852101	0.865135	0	TFIP11	0.058	0.032
-0.0250286	0.34716	0.875177	0	ANKRD54	0.045	0.043
-0.154403	0.0305679	0.574193	0	EIF3L	0.568	0.814
0.00450888	0.980723	1	0	SNU13	0.457	0.554
-0.0216949	0.0876077	0.868591	0	POLR2F	0.167	0.208
-0.0118399	0.485701	0.875177	0	DEPDC5	0.028	0.024
0.00973361	0.438567	0.875177	0	PICK1	0.025	0.019
-0.0063681	0.414351	0.875177	0	CENPM	0.019	0.025
-0.0658937	0.168234	0.875177	0	DDX17	0.34	0.23
-0.00102454	0.988912	1	0	TCF20	0.025	0.005
-0.0111951	0.508092	0.878348	0	HSCB	0.022	0.016
0.0073583	0.0357458	0.612497	0	CBY1	0.025	0.026
-0.058079	0.174513	0.875177	0	TOMM22	0.231	0.223
0.000347792	0.802408	1	0	XBP1	0.284	0.315
-0.0299863	0.468762	0.875177	0	RTCB	0.1	0.094
0.0080529	0.862809	1	0	JOSD1	0.097	0.059
0.040393	0.413919	0.875177	0	FBXO7	0.223	0.199
0.00275165	0.886288	1	0	GTPBP1	0.039	0.02
-0.0133954	0.0940674	0.875177	0	POLDIP3	0.061	0.051
-0.001575	0.704587	1	0	PPP6R2	0.12	0.039
0.00676771	0.894971	1	0	SBF1	0.089	0.052
0.0349445	0.0182654	0.459254	0	SUN2	0.281	0.129
0.0175819	0.567743	0.938501	0	CYB5R3	0.097	0.087
-0.0190828	0.157093	0.875177	0	DNAL4	0.019	0.011
-0.0130121	0.469159	0.875177	0	LMF2	0.078	0.049
-0.00145594	0.31468	0.875177	0	PACSIN2	0.022	0.012
0.0064057	0.914391	1	0	TTLL1	0.033	0.036
-0.000857946	0.0581777	0.747889	0	AP1B1	0.07	0.042
-0.0383295	0.215364	0.875177	0	HMGXB4	0.061	0.054
-0.0190537	0.43735	0.875177	0	TOM1	0.061	0.046
0.00135913	0.936114	1	0	NEFH	0.017	0.006
0.00824758	0.511477	0.882217	0	CHKB	0.12	0.103
-0.0136226	0.753667	1	0	THOC5	0.042	0.039
-0.0100114	0.775806	1	0	MCM5	0.05	0.045
0.00863959	0.618322	0.984493	0	ARSA	0.081	0.083
0.139675	0.0138769	0.395863	0	TSPO	0.365	0.505
0.000780311	0.925352	1	0	TTLL12	0.011	0.004
0.00177472	0.573772	0.9451	0	CABP7	0.072	0.002
0.0173823	0.722095	1	0	RPL3	1	2.321
0.00618723	0.870273	1	0	ZMAT5	0.072	0.087
-0.0338617	0.0953266	0.875177	0	SYNGR1	0.017	0.017
-0.0306483	0.370646	0.875177	0	ASCC2	0.131	0.126
-0.00963476	0.445586	0.875177	0	MTMR3	0.05	0.039
-0.0377778	0.14406	0.875177	0	MIEF1	0.064	0.045
-0.00147556	0.486285	0.875177	0	APOL1	0.019	0.02
-0.0324961	0.500889	0.875177	0	MYH9	0.37	0.192
0.0022664	0.082751	0.863501	0	CACNA1I	0.056	0.011
-0.029044	0.197238	0.875177	0	SAMM50	0.081	0.082
-0.127529	0.00157663	0.114411	0	TXN2	0.128	0.127
-0.0289628	0.0733401	0.821289	0	GRAP2	0.128	0.133
-0.171777	0.000149584	0.0238032	0	EIF3D	0.354	0.392
0.017676	0.716608	1	0	TNRC6B	0.379	0.235
0.0361026	0.0779743	0.84187	0	SGSM3	0.114	0.118
-0.00951278	0.204147	0.875177	0	IFT27	0.053	0.048
-0.00216248	0.845324	1	0	KIAA0930	0.019	0.008
0.0429681	0.0123455	0.376035	0	NCF4	0.064	0.054
0.00629654	0.105541	0.875177	0	SLC25A17	0.028	0.034
0.0274912	0.0711499	0.810386	0	FAM118A	0.097	0.072
-0.020252	0.551082	0.922044	0	ST13	0.39	0.152
0.0453863	0.284295	0.875177	0	IL2RB	0.237	0.179
-0.0481137	0.0676452	0.795623	0	RBX1	0.212	0.17
-0.0272113	0.0628612	0.773714	0	EP300	0.086	0.022
-0.0152906	0.603852	0.97229	0	L3MBTL2	0.056	0.039
0.00367305	0.6618	1	0	RANGAP1	0.053	0.032
-0.0017383	0.776305	1	0	ZC3H7B	0.019	0.004
-0.0363613	0.139774	0.875177	0	PHF5A	0.075	0.082
0.0421549	0.266501	0.875177	0	ACO2	0.123	0.131
-0.0132611	0.467957	0.875177	0	POLR3H	0.031	0.023
0.0198386	0.448913	0.875177	0	TRMU	0.064	0.061
-0.010766	0.898145	1	0	PMM1	0.075	0.087
-0.00161213	0.853068	1	0	DESI1	0.047	0.035
-0.00683082	0.227298	0.875177	0	CERK	0.064	0.038
0.0243929	0.0115413	0.364623	0	BRD1	0.097	0.034
0.00132467	0.977	1	0	ZBED4	0.047	0.019
-0.0163907	0.349092	0.875177	0	HDAC10	0.061	0.021
0.0132511	0.186484	0.875177	0	KHNYN	0.045	0.019
-0.0264166	0.0398346	0.642286	0	FKBP3	0.145	0.15
-0.0596711	0.0475297	0.697085	0	SDR39U1	0.162	0.175
-0.00453956	0.0611287	0.763783	0	RBM23	0.103	0.09
-0.0103405	0.837551	1	0	PRMT5	0.042	0.043
-0.00268756	0.663457	1	0	AP4S1	0.019	0.006
-0.00869639	0.601269	0.969674	0	VCPKMT	0.047	0.029
-0.00616629	0.643796	1	0	SOS2	0.028	0.006
-0.023847	0.000281705	0.03697	0	CDKL1	0.008	0.002
-0.0175058	0.26258	0.875177	0	NIN	0.07	0.017
-0.014604	0.699143	1	0	PSMC6	0.114	0.069
-0.00240947	0.258564	0.875177	0	GNPNAT1	0.014	0.014
-0.0195152	0.287425	0.875177	0	DDHD1	0.109	0.048
-0.00359887	0.438923	0.875177	0	CDKN3	0.008	0.013
0.0151069	0.865614	1	0	CNIH1	0.117	0.132
0.0670757	0.00820219	0.303692	0	CGRRF1	0.139	0.134
-0.0224463	0.351355	0.875177	0	ATP6V1D	0.058	0.048
-0.0263645	0.357101	0.875177	0	PIGH	0.058	0.053
0.00704963	0.337498	0.875177	0	PSMA3	0.22	0.244
-0.033771	0.470729	0.875177	0	VTI1B	0.111	0.106
0.00545361	0.974614	1	0	TIMM9	0.111	0.112
-0.016654	0.341998	0.875177	0	KIAA0586	0.05	0.019
-0.0311144	0.0641094	0.777479	0	AHSA1	0.092	0.098
-0.0032835	0.678596	1	0	DAAM1	0.028	0.023
-0.00890662	0.197258	0.875177	0	SPTLC2	0.028	0.016
-0.0268825	0.00208146	0.13842	0	RIN3	0.123	0.049
-0.0107965	0.262303	0.875177	0	LGMN	0.006	0.004
-0.0114427	0.477959	0.875177	0	ALKBH1	0.019	0.013
-0.00276316	0.58277	0.95299	0	SNW1	0.237	0.225
0.00433602	0.670338	1	0	ITPK1	0.031	0.023
0.066356	0.254481	0.875177	0	DHRS7	0.292	0.356
0.0121575	0.442366	0.875177	0	PPM1A	0.089	0.052
-0.0287097	0.132078	0.875177	0	ERH	0.086	0.048
-0.0229044	0.022609	0.505198	0	HIF1A	0.201	0.121
5.86828e-06	0.500539	0.875177	0	SUSD6	0.067	0.026
-0.0605708	0.450955	0.875177	0	SRSF5	0.666	0.773
-0.00498268	0.432528	0.875177	0	EIF5	0.354	0.518
0.0260651	0.0525482	0.7213	0	DICER1	0.095	0.038
0.000685283	0.736097	1	0	ZFYVE21	0.017	0.017
-0.0281642	0.0327158	0.587868	0	MTHFD1	0.045	0.043
-0.000361365	0.631571	0.997139	0	ZC3H14	0.089	0.08
0.0254869	0.0809897	0.857217	0	PCNX1	0.201	0.093
0.0201193	0.310937	0.875177	0	GSKIP	0.056	0.044
-0.0398273	0.141712	0.875177	0	VRK1	0.092	0.101
-0.00611419	0.047844	0.698014	0	PSMC1	0.156	0.038
0.00728009	0.749352	1	0	RPS6KA5	0.072	0.035
-0.00521066	0.276323	0.875177	0	PPP4R3A	0.1	0.071
-0.012683	0.491732	0.875177	0	C14orf93	0.014	0.01
-0.0293713	0.187445	0.875177	0	PSMB5	0.053	0.069
-0.00405256	0.775038	1	0	YY1	0.131	0.082
0.00508898	0.432574	0.875177	0	ACIN1	0.139	0.074
0.0161956	0.443867	0.875177	0	CCNB1IP1	0.078	0.079
-0.032688	0.364355	0.875177	0	TRIP11	0.109	0.073
-0.116278	0.024824	0.523206	0	APEX1	0.217	0.249
-0.0159835	0.537125	0.907495	0	PABPN1	0.07	0.03
0.00528481	0.955137	1	0	ARHGAP5	0.075	0.052
-0.0381158	0.266948	0.875177	0	CINP	0.045	0.054
0.0456113	0.151266	0.875177	0	SRP54	0.12	0.12
-0.0232718	0.218201	0.875177	0	CHD8	0.067	0.043
0.00637711	0.822129	1	0	PCK2	0.022	0.019
-0.028333	0.510651	0.881336	0	KIAA0391	0.109	0.088
-0.0235299	0.437523	0.875177	0	DCAF11	0.086	0.062
-0.185902	0.000123707	0.0204144	0	PSMA6	0.223	0.262
-0.107347	0.109557	0.875177	0	NFKBIA	0.655	0.933
-0.00614733	0.765171	1	0	EMC9	0.028	0.028
-0.0158309	0.450579	0.875177	0	PSME2	0.501	0.725
-0.00447834	0.716415	1	0	BRMS1L	0.008	0.005
0.0168747	0.0739711	0.824919	0	TM9SF1	0.036	0.039
0.0210862	0.444311	0.875177	0	SEC23A	0.084	0.057
-0.0289858	0.592622	0.962698	0	GMPR2	0.086	0.114
-0.0460085	0.400694	0.875177	0	PNN	0.287	0.241
0.0402346	0.0280619	0.554702	0	RABGGTA	0.075	0.089
0.044115	0.16473	0.875177	0	PCIF1	0.223	0.269
-0.00132585	0.994195	1	0	GSS	0.072	0.071
-0.0105795	0.49954	0.875177	0	TRPC4AP	0.134	0.059
-0.0132652	0.155771	0.875177	0	PYGB	0.036	0.026
-0.0527904	0.00450666	0.222123	0	ABHD12	0.019	0.014
-0.000266352	0.967412	1	0	UQCC1	0.05	0.042
-0.000871066	0.947658	1	0	ZMYND8	0.139	0.073
-0.00241801	0.820039	1	0	IFT52	0.033	0.036
-0.0418187	0.0127908	0.381975	0	NDRG3	0.033	0.02
-0.0188212	0.254797	0.875177	0	SLA2	0.061	0.053
0.0319874	0.693517	1	0	C20orf24	0.206	0.242
-0.0122015	0.383261	0.875177	0	NFATC2	0.075	0.019
0.00499017	0.197411	0.875177	0	STK4	0.493	0.516
0.0173578	0.123386	0.875177	0	ADNP	0.12	0.035
-0.00559249	0.113326	0.875177	0	PFDN4	0.148	0.126
-0.0118235	0.859602	1	0	CSTF1	0.061	0.059
-0.0203029	0.47916	0.875177	0	RAE1	0.045	0.04
-0.00656061	0.878909	1	0	TPD52L2	0.067	0.062
0.00532418	0.190167	0.875177	0	DNAJC5	0.058	0.03
-0.0520364	0.172259	0.875177	0	NELFCD	0.142	0.124
-0.0333316	0.152163	0.875177	0	PRPF6	0.123	0.077
0.0401772	0.229211	0.875177	0	PRELID3B	0.237	0.143
-0.0118971	0.626342	0.992153	0	MTG2	0.028	0.026
-0.179627	0.00251213	0.155459	0	PSMA7	0.376	0.487
0.000720255	0.00839601	0.307137	0	MRGBP	0.008	0.007
0.010547	0.33524	0.875177	0	DIDO1	0.078	0.05
-0.00169067	0.69961	1	0	GID8	0.064	0.025
-0.0178822	0.00118357	0.0955344	0	SLC17A9	0.003	0
0.00125509	0.256714	0.875177	0	ARFGAP1	0.028	0.022
-0.00526921	0.554684	0.925844	0	GMEB2	0.022	0.011
-0.0153286	0.47306	0.875177	0	C20orf27	0.081	0.059
-0.00833425	0.179486	0.875177	0	CDC25B	0.187	0.099
-0.0242767	0.213738	0.875177	0	RNF24	0.028	0.015
-0.0242843	0.187988	0.875177	0	ARFRP1	0.084	0.068
-0.0173491	0.378461	0.875177	0	NDUFAF5	0.019	0.02
-0.00591376	0.000424752	0.0488696	0	TRIB3	0.006	0.009
-0.00635226	0.852799	1	0	RASSF2	0.039	0.024
0.0010445	0.686527	1	0	CSNK2A1	0.092	0.036
-0.0213111	0.596508	0.965981	0	CDS2	0.27	0.282
-0.0550861	0.0835706	0.863501	0	HM13	0.128	0.115
0.0207143	0.349824	0.875177	0	SEC23B	0.078	0.059
0.00294044	0.960942	1	0	TM9SF4	0.053	0.035
-0.000172686	0.751442	1	0	TLDC2	0.086	0.005
0.00301619	0.907848	1	0	CRNKL1	0.075	0.032
-0.0118484	0.300896	0.875177	0	POFUT1	0.017	0.004
-0.00761278	0.92254	1	0	SAMHD1	0.284	0.112
-0.00147451	0.24123	0.875177	0	KIF3B	0.011	0.004
-0.130614	6.34706e-05	0.0118823	0	NOP56	0.142	0.176
0.0146175	0.0220744	0.502172	0	MANBAL	0.031	0.042
-0.105045	0.0255064	0.527606	0	IDH3B	0.217	0.227
-0.0444668	0.0244376	0.519982	0	MAPRE1	0.164	0.12
0.0335861	0.0777995	0.84176	0	CDK5RAP1	0.086	0.087
0.00351596	0.815735	1	0	TTI1	0.045	0.028
0.00339435	0.733387	1	0	RPRD1B	0.031	0.022
0.000117993	0.998396	1	0	ACTR5	0.031	0.018
-0.0352021	0.306866	0.875177	0	AHCY	0.067	0.071
-0.00458921	0.224101	0.875177	0	PPP1R16B	0.061	0.018
-0.0110176	0.375043	0.875177	0	FAM83D	0.006	0.006
-0.00163377	0.378457	0.875177	0	DHX35	0.042	0.019
-0.0043979	0.860767	1	0	DNTTIP1	0.042	0.042
-0.00931069	0.12419	0.875177	0	MAP1LC3A	0.008	0.002
-0.0036526	0.853844	1	0	PIGU	0.033	0.031
0.0194153	0.129645	0.875177	0	ACOT8	0.067	0.086
-0.101707	0.000558738	0.0592741	0	APMAP	0.145	0.15
0.000276966	0.695918	1	0	ZNF516	0.011	0.008
-0.0213002	0.58038	0.950434	0	RBFA	0.061	0.055
-0.0224846	0.35597	0.875177	0	USP14	0.097	0.041
-0.0987975	0.0323343	0.585196	0	VAPA	0.24	0.219
0.0178146	0.282045	0.875177	0	METTL4	0.061	0.041
-0.0169551	0.00218918	0.141775	0	LPIN2	0.139	0.085
0.115363	0.000850928	0.0793179	0	SMCHD1	0.521	0.329
-0.00173699	0.495549	0.875177	0	MYL12A	0.916	1.464
0.0236119	0.0264695	0.535648	0	CEP192	0.042	0.033
0.0015782	0.876095	1	0	RNMT	0.265	0.245
-0.0126255	0.274524	0.875177	0	SMAD7	0.008	0.004
0.0306816	0.287283	0.875177	0	RNF125	0.273	0.143
0.15708	0.0011162	0.091759	0	ANKRD12	0.507	0.492
0.0225832	0.201136	0.875177	0	POLI	0.053	0.039
-0.0083196	0.135882	0.875177	0	MIB1	0.011	0.002
-0.0352715	0.0531401	0.725086	0	RIOK3	0.178	0.167
-0.00639536	0.300018	0.875177	0	CSTF2	0.022	0.021
-0.00510259	0.590743	0.960995	0	PSMD10	0.111	0.122
-0.0291358	0.088388	0.871522	0	ATG4A	0.017	0.014
-0.00621653	0.0924494	0.875177	0	TBL1X	0.022	0.014
-0.0027797	0.948008	1	0	PGRMC1	0.028	0.031
-0.00825797	0.523221	0.893136	0	POLA1	0.017	0.007
0.0131335	0.271463	0.875177	0	NKAP	0.153	0.04
-0.00552372	0.0986541	0.875177	0	NXT2	0.019	0.014
-0.0110016	0.263995	0.875177	0	MCTS2P	0.031	0.006
0.0475755	0.237973	0.875177	0	ALG13	0.209	0.199
0.0165981	0.603904	0.972304	0	PRPS2	0.078	0.062
-0.00114911	0.641916	1	0	MOSPD1	0.022	0.022
-0.0194949	0.21034	0.875177	0	AMMECR1	0.033	0.018
-0.0162685	0.693402	1	0	WDR13	0.064	0.065
0.00341984	0.922802	1	0	SUV39H1	0.022	0.013
-0.0278174	0.274538	0.875177	0	XIAP	0.058	0.047
0.00109658	0.690342	1	0	STAG2	0.223	0.131
0.00356734	0.898804	1	0	ATP11C	0.045	0.023
-0.00354561	0.853288	1	0	CCDC22	0.047	0.051
0.131344	4.71741e-05	0.00955404	0	PLP2	0.337	0.342
-0.0253551	0.0161598	0.429353	0	NAA10	0.109	0.155
0.0133611	0.314061	0.875177	0	ELF4	0.045	0.02
-0.0403189	0.269394	0.875177	0	RBBP7	0.22	0.213
-0.0133562	0.269918	0.875177	0	SLC25A14	0.031	0.034
0.00229622	0.775594	1	0	FMR1	0.047	0.022
-0.090723	0.0390789	0.638269	0	PIM2	0.228	0.207
-0.00759506	0.300334	0.875177	0	SLC35A2	0.008	0.002
0.029307	0.539287	0.909481	0	PQBP1	0.145	0.166
0.0194876	0.0580669	0.747889	0	PCSK1N	0.064	0.039
0.000668085	0.716789	1	0	EMD	0.162	0.094
0.0328497	0.342756	0.875177	0	TAZ	0.117	0.128
-0.109512	0.0370966	0.622787	0	PGK1	0.652	0.825
-0.013429	0.674603	1	0	MAGT1	0.086	0.051
0.00400603	0.886208	1	0	SMS	0.067	0.043
-0.0524239	0.00440358	0.219962	0	UBL4A	0.022	0.014
-0.0395832	0.00109301	0.0905204	0	EEA1	0.045	0.015
-0.00722406	0.0360322	0.61492	0	RP2	0.014	0
-0.00286014	0.950384	1	0	CDK16	0.064	0.055
-0.0387557	0.449289	0.875177	0	USP11	0.17	0.145
-0.0143764	0.623418	0.989492	0	HTATSF1	0.078	0.057
0.161466	0.00274544	0.166203	0	TIMP1	0.273	0.39
-0.00988977	0.81145	1	0	PIN4	0.111	0.061
0.0061085	0.732399	1	0	PORCN	0.053	0.055
0.00130993	0.852704	1	0	MAGED2	0.148	0.162
-0.0840977	0.208889	0.875177	0	RBM3	0.565	0.61
0.000253522	0.531949	0.902842	0	PBDC1	0.109	0.125
-0.0127672	0.684255	1	0	GLA	0.028	0.026
0.0147823	0.399378	0.875177	0	ARMCX3	0.036	0.035
-0.0282582	0.616736	0.983439	0	BEX4	0.142	0.138
-0.00747637	0.490984	0.875177	0	NDFIP2	0.011	0.006
0.00824566	0.810319	1	0	FNDC3A	0.103	0.061
0.0256402	0.325879	0.875177	0	CDADC1	0.056	0.064
0.0207404	0.207884	0.875177	0	STK24	0.07	0.045
-0.00630377	0.754646	1	0	ACP5	0.019	0.021
-0.00725036	0.831537	1	0	DNAJC3	0.114	0.039
-0.0172508	0.357396	0.875177	0	ARHGEF7	0.053	0.029
0.0102624	0.0502178	0.707623	0	PARP4	0.12	0.035
-0.0103248	0.679902	1	0	SUPT20H	0.153	0.09
-0.0194459	0.492353	0.875177	0	MRPS31	0.078	0.053
-0.0126493	0.2543	0.875177	0	SLC25A15	0.011	0.011
-0.0457327	0.00309395	0.178567	0	KPNA3	0.058	0.026
0.0941087	0.00315089	0.17907	0	RGCC	0.15	0.159
-0.00525943	0.74828	1	0	VWA8	0.033	0.009
0.000233679	0.663632	1	0	DGKH	0.033	0.002
-0.009404	0.753646	1	0	KATNAL1	0.014	0.011
-0.006929	0.719126	1	0	INTS6	0.072	0.014
0.00275053	0.989606	1	0	DHRS12	0.064	0.059
0.0134309	0.243878	0.875177	0	TSC22D1	0.042	0.026
-0.00173584	0.904396	1	0	CLN5	0.061	0.03
-0.0104791	0.224607	0.875177	0	MGRN1	0.036	0.014
0.0628051	0.0367116	0.618655	0	TRADD	0.209	0.181
-0.143365	0.0343919	0.603942	0	CORO1A	0.68	0.898
-2.12144e-05	0.602069	0.970471	0	MAPK3	0.022	0.007
-0.00231924	0.136714	0.875177	0	ELMO3	0.003	0
-0.0308009	0.0948733	0.875177	0	PHKB	0.075	0.039
-0.0401226	0.129951	0.875177	0	LYRM1	0.053	0.044
-0.0727196	0.0839132	0.863501	0	NUTF2	0.162	0.159
-0.0589379	0.0272057	0.54309	0	NUP93	0.081	0.069
0.0460568	0.108997	0.875177	0	CENPT	0.217	0.149
0.0108977	0.564022	0.934553	0	NFAT5	0.081	0.029
-0.000560122	0.914779	1	0	LONP2	0.15	0.063
-0.00708444	0.762913	1	0	N4BP1	0.056	0.038
-0.0575254	0.193354	0.875177	0	ARL2BP	0.184	0.181
0.00017606	0.844328	1	0	PLLP	0.114	0.018
0.0117265	0.343416	0.875177	0	DHODH	0.045	0.032
0.000626358	0.508613	0.878976	0	CTCF	0.053	0.038
0.0554823	0.0602724	0.759043	0	ACD	0.109	0.116
0.00666761	0.163591	0.875177	0	POLR2C	0.114	0.116
0.000274298	0.379703	0.875177	0	PARD6A	0.008	0.009
0.0106551	0.208729	0.875177	0	ZNF821	0.022	0.024
-0.00813436	0.845727	1	0	USB1	0.07	0.083
-0.0246149	0.607273	0.975389	0	CYB5B	0.095	0.091
0.0196384	0.37178	0.875177	0	NME3	0.125	0.114
-0.100121	0.0656351	0.785295	0	PSMD7	0.259	0.284
-0.00610313	0.780588	1	0	SETD6	0.061	0.018
0.0049432	0.847522	1	0	VAC14	0.031	0.026
-0.00862942	0.804094	1	0	TANGO6	0.025	0.018
-0.00774917	0.913943	1	0	COG4	0.07	0.06
-0.0057999	0.220113	0.875177	0	SLC7A6OS	0.081	0.057
0.00742345	0.509698	0.880129	0	SLC7A6	0.117	0.081
0.0129166	0.014355	0.401643	0	WDR59	0.07	0.037
-0.00198652	0.38458	0.875177	0	MON1B	0.053	0.052
0.0141194	0.865257	1	0	CMC2	0.123	0.121
0.00246206	0.977445	1	0	AXIN1	0.067	0.043
-0.0226817	0.00772929	0.294614	0	HCFC1R1	0.053	0.037
-0.00338855	0.908056	1	0	NPRL3	0.047	0.019
0.00142455	0.203952	0.875177	0	MLYCD	0.008	0.003
-0.0184752	0.71793	1	0	MPG	0.089	0.097
-0.0230208	0.132966	0.875177	0	HSDL1	0.025	0.021
0.00442306	0.417248	0.875177	0	TAF1C	0.031	0.02
-0.00502199	0.593445	0.963613	0	NAGPA	0.05	0.044
-0.0810987	0.0306342	0.574529	0	COTL1	0.331	0.36
0.00997027	0.883679	1	0	USP10	0.159	0.139
-0.0365825	0.0299342	0.569049	0	TSC2	0.033	0.018
-0.00214977	0.207653	0.875177	0	ZNF500	0.019	0.015
-0.0284184	0.283778	0.875177	0	NME4	0.061	0.048
0.00446571	0.213182	0.875177	0	NOMO3	0.011	0.005
0.00155973	0.915936	1	0	LMF1	0.033	0.033
-0.0074013	0.665507	1	0	NARFL	0.031	0.03
-0.00739345	0.697891	1	0	MTHFSD	0.014	0.01
-0.0191925	0.0311888	0.576617	0	CLCN7	0.014	0.002
0.0163138	0.41633	0.875177	0	HAGHL	0.053	0.041
0.0809866	0.000546193	0.0582436	0	FAM173A	0.212	0.223
-0.000370784	0.936905	1	0	SLC7A5	0.031	0.014
-0.0151135	0.3073	0.875177	0	FBXO31	0.014	0.011
0.00288782	0.845853	1	0	STUB1	0.075	0.081
-0.0295273	0.275744	0.875177	0	NUBP1	0.039	0.04
-0.0173978	0.198255	0.875177	0	UBE2I	0.192	0.16
0.00363284	0.42518	0.875177	0	CAPN15	0.036	0.011
0.0228496	0.565436	0.935799	0	PIEZO1	0.086	0.083
0.0323765	0.0247101	0.522738	0	GSPT1	0.175	0.087
0.0150837	0.423924	0.875177	0	ZNF174	0.036	0.03
-0.0180537	0.582694	0.952963	0	CLUAP1	0.042	0.032
-0.0150525	0.310165	0.875177	0	UBFD1	0.014	0.009
-0.011304	0.442075	0.875177	0	EARS2	0.011	0.01
-0.0859553	0.0073753	0.291551	0	ELOB	0.607	0.755
-0.0057841	0.950995	1	0	GGA2	0.064	0.052
-0.00914504	0.426469	0.875177	0	CPPED1	0.008	0.004
-0.00754217	0.194577	0.875177	0	USP31	0.008	0.003
-0.0539807	0.16706	0.875177	0	HMOX2	0.178	0.221
-0.0325173	0.176921	0.875177	0	DNAJA3	0.064	0.063
0.0129362	0.266834	0.875177	0	CORO7.PAM16	0.131	0.025
-0.00478437	0.952227	1	0	BFAR	0.106	0.113
-0.0134713	0.269772	0.875177	0	RRN3P2	0.067	0.011
-0.0078035	0.0406204	0.645245	0	RBL2	0.343	0.186
-0.00584328	0.445837	0.875177	0	XYLT1	0.017	0.005
0.0461043	0.0246268	0.521517	0	PYCARD	0.1	0.128
-0.0185532	0.000374118	0.0455443	0	MAZ	0.072	0.052
0.0149036	0.518041	0.888994	0	STX4	0.07	0.045
-0.0185946	0.563705	0.934321	0	CDIPT	0.042	0.039
0.0168194	0.575416	0.9462	0	BCKDK	0.053	0.058
-0.0467322	0.0742579	0.825084	0	KAT8	0.053	0.063
-0.0101092	0.405033	0.875177	0	NOMO1	0.033	0.01
-0.00135617	0.993343	1	0	IL21R	0.078	0.049
0.0045948	0.672133	1	0	CCP110	0.031	0.011
-0.0310679	0.0832962	0.863501	0	C16orf62	0.028	0.022
0.0097402	0.602968	0.971156	0	RNF40	0.053	0.034
0.0155052	0.0985877	0.875177	0	AAGAB	0.072	0.066
-0.00159148	0.0518761	0.718716	0	LACTB	0.011	0.009
-0.0451436	0.153708	0.875177	0	CSK	0.128	0.096
0.0262156	0.187173	0.875177	0	HERC1	0.173	0.124
0.0187181	0.349617	0.875177	0	TRIP4	0.047	0.044
-0.0253538	0.0349867	0.608107	0	MTFMT	0.014	0.013
-0.0513825	0.0326065	0.587708	0	RAB11A	0.184	0.269
-0.0183491	0.229929	0.875177	0	CTSH	0.006	0.006
-0.0193794	0.384333	0.875177	0	RPAP1	0.031	0.022
0.000431732	0.763943	1	0	EHD4	0.033	0.014
-0.00725379	0.383911	0.875177	0	TMEM87A	0.164	0.115
-0.0415606	0.202502	0.875177	0	ZNF106	0.156	0.096
-0.0138182	0.405414	0.875177	0	CEP152	0.017	0.01
-0.000836451	0.931455	1	0	DTWD1	0.045	0.034
0.0188616	0.537064	0.907495	0	GABPB1	0.178	0.082
-0.0224861	0.0988426	0.875177	0	DNAJC17	0.042	0.026
-0.0222291	0.347293	0.875177	0	EIF3J	0.092	0.04
-0.00282858	0.924621	1	0	SPG11	0.117	0.077
-0.0199642	0.19933	0.875177	0	VPS18	0.017	0.013
-0.0228245	0.249304	0.875177	0	BLOC1S6	0.12	0.058
1.38096e-05	0.728822	1	0	SGK3	0.05	0.031
-0.00289693	0.545639	0.91538	0	CSPP1	0.056	0.037
-0.00392367	0.240479	0.875177	0	ZDHHC2	0.014	0.002
0.00281699	0.905407	1	0	TRIM35	0.031	0.013
-0.00646043	0.59817	0.967056	0	ZFAND1	0.097	0.106
0.00178494	0.320526	0.875177	0	FZD3	0.033	0.011
-0.00347856	0.0408702	0.647586	0	INTS9	0.025	0.028
-0.000790103	0.606542	0.975261	0	RIPK2	0.058	0.042
-0.0197671	0.202161	0.875177	0	NBN	0.039	0.021
-0.00785266	0.536119	0.906814	0	CPQ	0.061	0.056
-0.0638955	0.0704649	0.80828	0	DECR1	0.114	0.119
-0.00123557	0.382356	0.875177	0	IMPAD1	0.014	0.006
-0.0128591	0.211776	0.875177	0	UBE2W	0.07	0.011
0.00775619	0.244293	0.875177	0	IKBKB	0.075	0.047
-0.000502629	0.695865	1	0	STK3	0.008	0.007
-0.0117576	0.180689	0.875177	0	RAB2A	0.198	0.18
-0.00430758	0.125151	0.875177	0	EIF3E	0.54	0.547
-0.00204207	0.717846	1	0	EMC2	0.031	0.032
-0.024354	0.198046	0.875177	0	NDRG1	0.042	0.024
-0.000443622	0.607209	0.975389	0	ARMC1	0.028	0.017
0.0171834	0.0195006	0.472178	0	TRPS1	0.042	0.018
0.00207142	0.740272	1	0	SPAG1	0.033	0.008
0.00960934	0.808588	1	0	CHRAC1	0.114	0.074
-0.0150804	0.526908	0.897298	0	NCALD	0.07	0.045
0.0020977	0.901009	1	0	UBR5	0.081	0.037
-0.02359	0.104605	0.875177	0	GSDMD	0.131	0.155
0.0300507	0.514317	0.885467	0	TSTA3	0.106	0.12
-0.00539451	0.826866	1	0	EEF1D	0.897	1.569
-0.0113195	0.231155	0.875177	0	SQLE	0.017	0.006
-0.0499459	0.209737	0.875177	0	INTS10	0.162	0.144
-0.00265981	0.130049	0.875177	0	ERI1	0.017	0.013
-0.00217989	0.366528	0.875177	0	MTMR9	0.033	0.012
-0.000606961	0.819907	1	0	LEPROTL1	0.694	1.007
0.00609976	0.904275	1	0	DCTN6	0.184	0.119
-0.0277302	0.434984	0.875177	0	R3HCC1	0.072	0.074
0.0435449	0.0234097	0.514037	0	TNFRSF10A	0.139	0.084
-0.000776717	0.614402	0.981404	0	UBXN8	0.019	0.019
0.00954656	0.496577	0.875177	0	ERICH1	0.142	0.1
-0.025947	0.388482	0.875177	0	KLHDC4	0.117	0.067
0.00600166	0.385833	0.875177	0	KCTD9	0.042	0.013
-0.0057254	0.63894	1	0	ASAH1	0.1	0.082
-0.0307679	0.0050163	0.236958	0	BNIP3L	0.125	0.127
0.0081819	0.585347	0.955687	0	MAN2B1	0.081	0.052
-0.0266351	0.388419	0.875177	0	NUCB1	0.109	0.089
-0.0228237	0.0563623	0.740354	0	GYS1	0.025	0.012
-0.0330961	0.525981	0.896336	0	MAP4K1	0.153	0.137
-0.0829924	0.0389098	0.637846	0	ECH1	0.262	0.333
-0.0110889	0.82543	1	0	HNRNPL	0.298	0.092
0.00610291	0.0987023	0.875177	0	NFKBIB	0.039	0.027
0.00436395	0.242798	0.875177	0	SARS2	0.045	0.046
-0.00228679	0.378595	0.875177	0	SNRNP70	0.081	0.051
-0.0292077	0.453998	0.875177	0	CLPTM1	0.086	0.069
0.00823652	0.108225	0.875177	0	RELB	0.067	0.048
-0.00416561	0.45743	0.875177	0	CLASRP	0.031	0.015
0.000646906	0.584277	0.95443	0	LIN7B	0.028	0.026
-0.0210673	0.328656	0.875177	0	FCGRT	0.081	0.09
-0.0267206	0.369526	0.875177	0	PIH1D1	0.117	0.136
0.0245916	0.419471	0.875177	0	ARHGEF18	0.117	0.075
-0.019423	0.437038	0.875177	0	ERCC2	0.019	0.021
-0.005086	0.167787	0.875177	0	DOT1L	0.011	0.001
0.0114261	0.544734	0.915133	0	PLEKHJ1	0.173	0.187
-0.0104897	0.00447067	0.221328	0	RNASEH2A	0.031	0.044
-0.0094873	0.374228	0.875177	0	CD37	0.538	0.644
-0.0161344	0.0486458	0.700985	0	SF3A2	0.061	0.023
0.0576561	0.478555	0.875177	0	OAZ1	0.819	1.312
-0.0124254	0.201621	0.875177	0	TRMT1	0.095	0.09
-0.0230759	0.494808	0.875177	0	STX10	0.084	0.082
-0.00619813	0.410446	0.875177	0	TBC1D17	0.061	0.035
-0.0124214	0.223984	0.875177	0	CCDC130	0.086	0.092
0.0116805	0.481406	0.875177	0	PTOV1	0.095	0.07
-0.0162507	0.318544	0.875177	0	AES	0.607	0.477
-0.00837004	0.360417	0.875177	0	SGTA	0.053	0.044
-0.00412224	0.776811	1	0	MED25	0.017	0.009
-0.0103723	0.0870798	0.867088	0	SNAPC2	0.025	0.025
-0.0885886	0.0148619	0.408758	0	C19orf53	0.368	0.484
0.0188271	0.513489	0.88452	0	TIMM44	0.084	0.06
-0.0219863	0.441173	0.875177	0	IL27RA	0.097	0.058
-0.0123556	0.192407	0.875177	0	ASF1B	0.003	0.002
0.000202607	0.0349881	0.608107	0	VRK3	0.114	0.128
-0.126993	0.000887725	0.0803932	0	FAM32A	0.175	0.191
-0.0238327	0.0120656	0.372072	0	PPP6R1	0.075	0.042
-0.000225383	0.993785	1	0	MED26	0.022	0.005
-0.0279326	0.212508	0.875177	0	RASAL3	0.117	0.061
-0.0191614	0.417254	0.875177	0	AKAP8	0.064	0.037
0.0024615	0.417761	0.875177	0	ZNF419	0.017	0.018
0.036381	0.283104	0.875177	0	POP4	0.109	0.136
0.000286667	0.993951	1	0	URI1	0.075	0.027
-0.00318713	0.946019	1	0	PDCD5	0.209	0.234
0.0121034	0.360164	0.875177	0	ANKRD27	0.039	0.019
0.00704077	0.517202	0.887965	0	RPS16	1	2.228
-0.0513855	0.0533177	0.725086	0	TIMM50	0.045	0.039
0.00627808	0.528492	0.898621	0	FBL	0.267	0.31
0.00953287	0.0293553	0.563288	0	GPI	0.248	0.309
-0.000689165	0.960817	1	0	AKT2	0.111	0.056
0.0390197	0.359287	0.875177	0	PLD3	0.181	0.194
-0.00601511	0.43241	0.875177	0	PIAS4	0.022	0.022
-0.0411812	0.129076	0.875177	0	CCDC94	0.072	0.061
0.0325253	0.768527	1	0	TBCB	0.287	0.392
0.0840653	0.0237577	0.516364	0	POLR2I	0.279	0.356
-0.0274103	0.345627	0.875177	0	PRKD2	0.064	0.048
-0.00450274	0.228498	0.875177	0	CACTIN	0.006	0.001
0.040431	0.175407	0.875177	0	HNRNPUL1	0.337	0.165
-0.00276447	0.94131	1	0	FZR1	0.022	0.016
0.00211222	0.464048	0.875177	0	BBC3	0.011	0.005
-0.00212435	0.0292556	0.562829	0	TGFB1	0.072	0.015
0.00242007	0.93874	1	0	ATP5SL	0.064	0.084
-0.0153281	0.347629	0.875177	0	PLIN3	0.025	0.017
-0.0491535	0.123815	0.875177	0	MRPL4	0.1	0.08
-0.0790563	0.00147608	0.109614	0	CD79A	0.006	0.005
0.0140111	0.737317	1	0	RPS19	1	2.459
0.0624613	0.429192	0.875177	0	NOP53	0.574	0.668
0.0313127	0.280426	0.875177	0	NKG7	0.507	0.778
-0.0280077	0.0310545	0.574612	0	ETFB	0.15	0.168
0.0851562	0.0708373	0.809243	0	BABAM1	0.223	0.256
-0.0310645	0.155261	0.875177	0	TYK2	0.033	0.025
-0.0393692	0.377216	0.875177	0	CDC37	0.331	0.334
-0.0166236	0.848931	1	0	NAPA	0.24	0.202
-0.0768792	0.265578	0.875177	0	RABAC1	0.323	0.412
-0.00592664	4.42687e-26	7.04442e-23	0	ATP1A3	0.014	0.001
-0.0179529	0.541414	0.911411	0	KDELR1	0.067	0.053
-0.0300642	0.164555	0.875177	0	CYTH2	0.047	0.046
-0.0275007	0.307724	0.875177	0	GRWD1	0.053	0.042
-0.0541015	0.123542	0.875177	0	CARD8	0.181	0.123
-0.0247754	0.16213	0.875177	0	LIG1	0.033	0.034
1.21968e-05	0.338245	0.875177	0	TMEM205	0.106	0.14
0.00219627	0.827922	1	0	CAPS	0.031	0.012
-0.0226999	0.364894	0.875177	0	BCAT2	0.042	0.035
-0.0091242	0.139843	0.875177	0	MIER2	0.008	0.008
-0.050979	0.311614	0.875177	0	PPP2R1A	0.24	0.237
-0.0379998	0.0224353	0.504862	0	WDR83OS	0.279	0.346
0.00419746	0.63648	1	0	GCDH	0.053	0.053
0.0222503	0.430992	0.875177	0	DNASE2	0.045	0.051
0.0124459	0.26719	0.875177	0	LENG1	0.097	0.058
-0.0221506	0.69254	1	0	PRPF31	0.111	0.117
0.00488917	0.860531	1	0	TFPT	0.067	0.052
-0.0194661	0.351756	0.875177	0	JAK3	0.192	0.047
-0.0506201	0.0664032	0.789741	0	RPL18A	0.981	0.632
-0.00403853	0.529225	0.899387	0	ARRDC2	0.111	0.083
0.00759176	0.225381	0.875177	0	RAB3A	0.031	0.013
0.00579764	0.0870242	0.867088	0	ISYNA1	0.045	0.049
-0.0111612	0.130223	0.875177	0	ELL	0.017	0.005
0.00717589	0.606867	0.975383	0	CRTC1	0.036	0.018
-0.0162957	0.280664	0.875177	0	COPE	0.365	0.41
0.00357382	0.984116	1	0	DDX49	0.072	0.08
-0.0237427	0.664299	1	0	TMEM147	0.192	0.285
0.00263058	0.798522	1	0	USF2	0.067	0.034
0.0865462	0.000900785	0.0812457	0	LSR	0.167	0.149
-0.0642488	0.0561009	0.739537	0	KXD1	0.184	0.183
-0.0457344	0.00490027	0.233765	0	FKBP8	0.139	0.042
-0.00124789	0.971376	1	0	SUGP1	0.056	0.037
0.00188893	0.770762	1	0	ZNF14	0.042	0.03
0.00844347	0.242529	0.875177	0	PBX4	0.053	0.03
-0.0181577	0.516391	0.887519	0	ATP13A1	0.081	0.047
-0.023195	0.102634	0.875177	0	ZNF574	0.019	0.011
-0.0105899	0.452788	0.875177	0	SIPA1L3	0.014	0.008
-0.000456762	0.430812	0.875177	0	ZNF85	0.017	0.016
-0.0364789	0.0883564	0.871522	0	ETHE1	0.081	0.116
0.0202976	0.654945	1	0	AVL9	0.175	0.153
-0.00848185	0.0843497	0.864326	0	GTPBP10	0.028	0.028
-0.0211225	0.370988	0.875177	0	CDK6	0.123	0.086
-0.0482402	0.0631393	0.774148	0	PMPCB	0.187	0.199
-0.0610885	0.086458	0.867039	0	DNAJC2	0.109	0.096
-0.0177459	0.325684	0.875177	0	BET1	0.033	0.02
-0.00244627	0.906935	1	0	NAMPT	0.058	0.024
-0.0426058	0.32982	0.875177	0	TWISTNB	0.128	0.112
-0.00135756	0.164827	0.875177	0	PIK3CG	0.017	0.015
0.0103354	0.247415	0.875177	0	PON2	0.017	0.016
0.0308315	0.567954	0.938641	0	HBP1	0.24	0.195
-0.0157325	0.163289	0.875177	0	DUS4L	0.019	0.012
-0.00508596	0.76026	1	0	SP4	0.039	0.011
-0.0118865	0.902537	1	0	CBLL1	0.198	0.236
-0.0398451	0.230305	0.875177	0	MTPN	0.195	0.148
-0.000580957	0.599738	0.968067	0	MPP6	0.014	0.008
0.0100124	0.616823	0.983439	0	ZC3HAV1	0.398	0.148
0.0290174	0.161633	0.875177	0	OGDH	0.22	0.135
0.00519249	0.837493	1	0	ADAP1	0.028	0.018
-0.0325422	0.524784	0.894981	0	H2AFV	0.189	0.164
-0.031476	0.521617	0.891918	0	LMBR1	0.086	0.086
-0.0358684	0.032106	0.584838	0	NHP2P1	0.181	0.083
-0.0103693	0.805858	1	0	DNAJB6	0.29	0.133
-0.00318462	0.134754	0.875177	0	LFNG	0.008	0.007
0.00561387	0.168444	0.875177	0	BRAT1	0.036	0.018
-0.0500102	0.552864	0.923915	0	SSBP1	0.359	0.431
0.00168639	0.78433	1	0	HIBADH	0.064	0.062
-0.017451	0.443951	0.875177	0	TAX1BP1	0.337	0.32
0.00103719	0.352792	0.875177	0	ABHD11	0.031	0.043
-0.052433	0.0195832	0.472178	0	GARS	0.081	0.065
-0.00661291	0.232394	0.875177	0	EPHB6	0.006	0.006
0.00258269	0.93776	1	0	NSUN5P2	0.095	0.037
-0.0138819	0.0201855	0.477382	0	CASP2	0.064	0.017
-0.0496174	0.195967	0.875177	0	CHCHD2	0.613	0.713
-0.0158462	0.0541476	0.728002	0	HSPB1	0.265	0.138
-0.00336319	0.942312	1	0	PDAP1	0.156	0.067
0.0027097	0.912118	1	0	BUD31	0.265	0.302
-0.00279067	0.943954	1	0	PTCD1	0.042	0.015
-0.000170857	0.854986	1	0	ZKSCAN1	0.106	0.05
-0.0151935	0.318869	0.875177	0	EIF3B	0.061	0.032
-0.0169867	0.128239	0.875177	0	SNX8	0.003	0
-0.065451	0.040517	0.645245	0	NUDT1	0.061	0.078
0.0273163	0.111885	0.875177	0	TAF6	0.086	0.065
-0.0174061	0.104731	0.875177	0	WASL	0.067	0.019
-0.0145417	0.675832	1	0	AIMP2	0.039	0.038
-0.0103243	0.148183	0.875177	0	FSCN3	0.014	0
-0.00910062	0.263728	0.875177	0	MOSPD3	0.045	0.042
-0.00543092	0.467482	0.875177	0	PCOLCE	0.006	0.005
-0.0331561	0.0267938	0.540003	0	RBM28	0.042	0.025
0.00439486	0.632653	0.997964	0	USP42	0.045	0.019
-0.00496882	0.161921	0.875177	0	IMPDH1	0.075	0.053
0.00886311	0.367986	0.875177	0	AGFG2	0.022	0.014
0.00397416	0.967872	1	0	LSM5	0.201	0.209
-0.0161019	0.25859	0.875177	0	AP1S1	0.017	0.012
-0.0186294	0.270654	0.875177	0	C1GALT1	0.086	0.074
0.0076724	0.827454	1	0	PLOD3	0.031	0.035
-0.00480125	0.837894	1	0	RPA3	0.125	0.104
-0.0698	0.0588803	0.751711	0	ZNHIT1	0.181	0.17
0.0101624	0.18542	0.875177	0	CLDN15	0.025	0.02
-0.00370931	0.899166	1	0	GLCCI1	0.039	0.025
-0.0097706	0.642654	1	0	PHF14	0.084	0.023
-0.0113186	0.460512	0.875177	0	NRF1	0.053	0.032
-0.0112413	0.677575	1	0	TMEM106B	0.072	0.03
-0.0082863	0.0915368	0.875177	0	EZH2	0.011	0.004
-0.033575	0.124307	0.875177	0	CEP41	0.022	0.017
0.0120648	0.434066	0.875177	0	ZNF862	0.039	0.019
0.00271167	0.690256	1	0	ANKMY2	0.033	0.025
-0.0185632	0.200431	0.875177	0	ACTR3C	0.019	0.015
0.00185108	0.697184	1	0	AHR	0.05	0.01
-0.0183533	0.572868	0.944036	0	CHCHD3	0.883	0.39
0.00108655	0.814506	1	0	GIMAP2	0.173	0.165
-0.0196926	0.487428	0.875177	0	PSMA2	0.253	0.276
-0.0464662	0.0398067	0.642286	0	MRPL32	0.086	0.049
-0.0390731	0.151267	0.875177	0	COA1	0.136	0.118
0.0338415	0.155473	0.875177	0	BLVRA	0.042	0.057
-0.00615921	0.0534055	0.725086	0	URGCP	0.019	0.016
0.00977799	0.80967	1	0	TMEM248	0.092	0.066
-0.0217048	0.115791	0.875177	0	STAG3L4	0.053	0.047
-0.022791	0.148325	0.875177	0	RHEB	0.058	0.027
-0.0151424	0.40453	0.875177	0	PRKAG2	0.067	0.028
-0.0110219	0.928088	1	0	POLD2	0.084	0.094
0.0207307	0.534747	0.905389	0	BCL7B	0.086	0.076
0.00993137	0.80542	1	0	YKT6	0.056	0.044
-0.00385314	0.35007	0.875177	0	TBL2	0.025	0.022
0.0201006	0.800494	1	0	EIF4H	0.306	0.231
-0.00679197	0.404334	0.875177	0	SPIN1	0.045	0.028
-0.00186578	0.545448	0.915366	0	NMRK1	0.159	0.144
0.0255792	0.0145609	0.404864	0	TMEM245	0.103	0.045
-0.00363464	0.631724	0.997139	0	MEGF9	0.011	0.004
-0.0218029	0.641609	1	0	TRIM14	0.106	0.075
-0.00251837	0.672318	1	0	CORO2A	0.045	0.012
-0.00917495	0.153579	0.875177	0	TGFBR1	0.022	0.007
0.0101474	0.678783	1	0	SEC61B	0.34	0.426
0.00920906	0.832402	1	0	TLE4	0.148	0.07
-0.0062359	0.647907	1	0	SUSD1	0.011	0.006
0.0304117	0.406894	0.875177	0	AKNA	0.245	0.136
0.136217	0.000246413	0.0338863	0	TNFSF8	0.265	0.235
-0.00465041	0.556047	0.927009	0	ENG	0.022	0.01
0.000594652	0.930753	1	0	AK1	0.045	0.017
0.03806	0.05512	0.733989	0	CDC37L1	0.12	0.109
-0.0674044	0.0570665	0.74104	0	PLGRKT	0.081	0.086
0.0133302	0.231542	0.875177	0	TBC1D13	0.036	0.033
0.00325328	0.147912	0.875177	0	RIC1	0.07	0.032
-0.00740281	0.209115	0.875177	0	KDM4C	0.131	0.091
0.0283363	0.61707	0.983691	0	DOCK8	0.298	0.201
-0.00745991	0.658097	1	0	FUBP3	0.031	0.015
3.32935e-05	0.552612	0.923676	0	CREB3	0.064	0.051
-0.00451084	0.723422	1	0	RGP1	0.022	0.006
-0.00193548	0.809379	1	0	DDX58	0.047	0.018
-0.0666196	0.217454	0.875177	0	EDF1	0.521	0.725
0.0256845	0.250151	0.875177	0	BAG1	0.1	0.092
0.0027092	0.896601	1	0	RAPGEF1	0.086	0.02
0.0154404	0.421367	0.875177	0	NPDC1	0.084	0.092
-9.41436e-05	0.75718	1	0	SETX	0.111	0.038
-0.0103386	0.085477	0.865592	0	PTGDS	0.006	0.002
0.0152518	0.0640406	0.777068	0	ABCA2	0.081	0.042
0.00516637	0.448812	0.875177	0	UBE2R2	0.042	0.021
-0.0150298	0.248557	0.875177	0	ABHD17B	0.031	0.013
0.00755804	0.687828	1	0	EXOSC3	0.045	0.029
-0.022785	0.701985	1	0	ZFAND5	0.189	0.136
-0.011649	0.0104577	0.346622	0	CCNJ	0.008	0.001
0.0377268	0.0983959	0.875177	0	GATA3	0.214	0.145
-0.0112586	0.444272	0.875177	0	HPS1	0.217	0.231
-0.0154536	0.483664	0.875177	0	PHYH	0.056	0.024
-0.00423489	0.654677	1	0	RAB11FIP2	0.028	0.006
-0.00995403	0.213923	0.875177	0	ERLIN1	0.011	0.003
0.00784916	0.576252	0.947156	0	EIF3A	0.212	0.102
0.00792323	0.486712	0.875177	0	CUBN	0.031	0.016
-0.000811894	0.59386	0.963865	0	TRDMT1	0.058	0.038
-0.0239309	0.503035	0.875177	0	DDX50	0.201	0.087
-0.0282003	0.0568884	0.74104	0	MAPK8	0.042	0.034
0.0132215	0.545298	0.915238	0	SEC23IP	0.061	0.043
-0.0201594	0.431134	0.875177	0	ATE1	0.056	0.032
-0.0348141	0.445847	0.875177	0	NSMCE4A	0.106	0.1
-0.0336205	0.135268	0.875177	0	PLEKHA1	0.142	0.074
-0.0087176	0.479943	0.875177	0	CDH23	0.025	0.008
-0.0305586	0.775355	1	0	VSIR	0.379	0.38
-0.0103973	0.750826	1	0	SPOCK2	0.334	0.216
0.0129923	0.725918	1	0	MICU1	0.072	0.064
0.00808839	0.203344	0.875177	0	PPP3CB	0.033	0.024
-0.011389	0.43969	0.875177	0	CCSER2	0.203	0.148
-0.00155911	0.5628	0.933576	0	MINPP1	0.008	0.007
-0.0249064	0.328358	0.875177	0	LIPA	0.106	0.085
-0.00460757	0.259026	0.875177	0	TWNK	0.006	0.004
0.00690822	0.153832	0.875177	0	LZTS2	0.014	0.011
-0.00175582	0.537743	0.908135	0	SFXN3	0.039	0.021
0.0189279	0.119205	0.875177	0	FBXW4	0.045	0.034
-0.0237195	0.268049	0.875177	0	NPM3	0.033	0.037
-0.010759	0.489229	0.875177	0	TNKS2	0.103	0.02
-0.00628314	0.752375	1	0	GBF1	0.058	0.016
0.0331871	0.0782183	0.842217	0	FBXL15	0.128	0.11
-0.037123	0.428007	0.875177	0	CUEDC2	0.1	0.114
-0.00903185	0.735092	1	0	ANKRD26	0.045	0.021
0.012369	0.418593	0.875177	0	ACBD5	0.067	0.03
-0.00200403	0.990637	1	0	LHPP	0.061	0.046
[truncated: 46,298 more rows]

## Sheet: Sup Table 5
Supplementary Table 5 DE expressed genes age groups
log2_fc	p_value	fdr	clustOAr	gene	pct_expressed	mean_expression
0.0126848	0.789147	1	A	DPM1	0.161	0.158
0.00259553	0.90361	1	A	SCYL3	0.031	0.012
-0.00263768	0.089826	0.851829	A	C1orf112	0.027	0.013
-0.000168037	0.156906	1	A	FUCA2	0.015	0.021
-0.0129971	0.51135	1	A	NFYA	0.031	0.016
0.000798008	0.0231795	0.448501	A	STPG1	0.004	0.005
0.0022053	0.910509	1	A	NIPAL3	0.115	0.08
-0.00085771	0.90282	1	A	LAS1L	0.08	0.064
0.00591493	0.689802	1	A	ENPP4	0.031	0.017
-0.00395742	0.261982	1	A	ANKIB1	0.027	0.015
0.00475938	0.043032	0.630169	A	CYP51A1	0.042	0.017
-0.00261159	0.976183	1	A	KRIT1	0.073	0.046
-0.00512346	0.548648	1	A	RAD52	0.023	0.008
0.0131714	0.0290282	0.508118	A	BAD	0.1	0.08
0.0205924	0.625542	1	A	LAP3	0.096	0.099
0.315479	6.51e-09	1.35e-06	A	CD99	0.705	0.895
0.0603077	0.412467	1	A	MAD1L1	0.218	0.304
0.00727255	0.791086	1	A	LASP1	0.057	0.028
0.0224642	0.304601	1	A	SNX11	0.057	0.05
0.0752285	0.164571	1	A	M6PR	0.272	0.293
0.0193036	0.0243484	0.461795	A	ALS2	0.019	0.029
-0.00495839	0.926328	1	A	CASP10	0.031	0.021
0.103905	0.0184472	0.387223	A	CFLAR	0.284	0.289
-0.0118366	0.181978	1	A	NDUFAF7	0.023	0.025
-0.0716298	0.0695125	0.773859	A	RBM5	0.176	0.131
0.000879838	0.515334	1	A	MTMR7	0.008	0.003
0.0564636	0.376421	1	A	ARF5	0.337	0.412
0.00603059	0.152736	1	A	POLDIP2	0.088	0.105
0.0098411	0.27149	1	A	AK2	0.1	0.102
0.000522725	0.884752	1	A	FKBP4	0.05	0.029
-0.0128476	0.114963	0.938555	A	KDM1A	0.019	0.012
0.0315123	0.414686	1	A	RBM6	0.207	0.125
0.018211	0.232859	1	A	RECQL	0.111	0.052
0.0214169	0.203218	1	A	VPS50	0.042	0.032
0.0163669	0.841358	1	A	NDUFAB1	0.207	0.235
-0.00740763	0.832462	1	A	SLC25A13	0.05	0.043
-0.0145003	0.798621	1	A	CDC27	0.077	0.078
-0.0196727	0.12727	0.973394	A	HCCS	0.004	0.006
-0.000903129	0.17413	1	A	DVL2	0.023	0.016
-0.0140325	0.203954	1	A	UPF1	0.015	0.007
0.0309322	0.0881695	0.845883	A	SKAP2	0.05	0.046
-0.123735	0.052355	0.690246	A	SLC25A5	0.387	0.422
-0.0901867	0.0528616	0.694537	A	MCUB	0.36	0.408
-0.0445828	0.375633	1	A	POLR2J	0.253	0.189
0.009464	0.256831	1	A	DHX33	0.027	0.015
0.0128737	0.319656	1	A	RPAP3	0.073	0.055
0.00596697	0.257275	1	A	ACSM3	0.011	0.016
-0.0249645	0.573735	1	A	CIAPIN1	0.073	0.083
-0.00701288	0.322069	1	A	SPPL2B	0.031	0.026
-0.10867	0.00365641	0.13745	A	MSL3	0.146	0.118
0.00378133	0.949423	1	A	CREBBP	0.103	0.046
-0.0203626	0.300184	1	A	GCFC2	0.031	0.016
0.0161563	0.889996	1	A	WDR54	0.13	0.163
0.000912718	0.928953	1	A	CROT	0.031	0.015
0.091171	0.00685739	0.208403	A	KMT2E	0.575	0.533
-0.0483973	0.129673	0.980849	A	RHBDD2	0.149	0.17
0.015531	0.11793	0.948514	A	IBTK	0.08	0.034
5.51e-05	0.712629	1	A	ZNF195	0.057	0.054
-0.00327396	0.822724	1	A	MYCBP2	0.245	0.14
-0.00384499	0.901193	1	A	FBXL3	0.073	0.024
0.121953	2.56e-05	0.00225895	A	ITGAL	0.31	0.223
0.0265059	0.40731	1	A	PDK2	0.065	0.069
0.00405427	0.896621	1	A	ZFX	0.073	0.044
0.0221616	0.339676	1	A	LAMP2	0.096	0.06
0.0298893	0.0497993	0.669878	A	GDE1	0.111	0.103
-0.0642478	0.325585	1	A	C19orf60	0.28	0.301
-0.00336999	0.44774	1	A	CRLF1	0.008	0.001
-0.00489605	0.418186	1	A	OSBPL7	0.046	0.026
-0.00319388	0.930369	1	A	MAP3K14	0.027	0.011
0.0144392	0.615175	1	A	AP2B1	0.149	0.077
-0.0261019	0.0413817	0.615403	A	ZNF263	0.038	0.016
-0.00509329	0.272152	1	A	SPATA20	0.038	0.018
-0.0246572	0.505557	1	A	RALA	0.084	0.068
-0.0059858	0.690159	1	A	KDM7A	0.057	0.015
-0.0143891	0.698798	1	A	AGK	0.077	0.044
-0.003209	0.0206092	0.414104	A	TTC22	0.015	0.007
0.0197201	0.304271	1	A	PHTF2	0.103	0.069
-0.00222827	0.298181	1	A	FARP2	0.011	0.012
-0.0137712	0.745639	1	A	GGCT	0.046	0.049
0.0125866	0.163564	1	A	DBF4	0.18	0.101
0.00264733	0.899159	1	A	IFRD1	0.146	0.111
-0.00876574	0.446581	1	A	COX10	0.073	0.07
-0.0164944	0.00782813	0.229419	A	PAF1	0.046	0.05
0.0241008	0.456123	1	A	VPS41	0.061	0.064
0.00533548	0.965115	1	A	ELAC2	0.077	0.065
-0.0121623	0.152833	1	A	PNPLA4	0.015	0.017
0.00114506	0.749778	1	A	ADIPOR2	0.023	0.014
0.00289252	0.0467305	0.654599	A	CDKL3	0.011	0.004
-0.00739255	0.00344796	0.130682	A	PRSS21	0.027	0.016
-0.00636899	0.654588	1	A	MARK4	0.008	0.003
-0.0106003	0.150516	1	A	CCDC124	0.123	0.137
-0.014317	0.0663405	0.761212	A	CEACAM21	0.042	0.058
0.0206154	0.556171	1	A	PAFAH1B1	0.126	0.091
-0.0122242	0.48414	1	A	KIAA0100	0.046	0.022
-0.00818579	0.281545	1	A	GAS7	0.008	0
-0.156662	0.000959799	0.0483176	A	TRAPPC6A	0.149	0.193
-0.00496601	0.369235	1	A	MATK	0.084	0.069
0.0313167	0.158329	1	A	CD79B	0.069	0.07
-0.00647171	0.779856	1	A	ST7L	0.023	0.019
-0.00342189	0.975842	1	A	RPUSD1	0.031	0.031
-0.010282	0.902797	1	A	LUC7L	0.188	0.161
0.000945167	0.746389	1	A	CACNA2D2	0.019	0.002
-0.000777454	0.980694	1	A	BAIAP3	0.015	0.001
-0.00363997	0.793334	1	A	TSR3	0.031	0.03
0.00259141	0.767736	1	A	PIGQ	0.023	0.023
-0.0309077	0.069782	0.773859	A	DNAJC11	0.038	0.029
-0.0339366	0.0852054	0.834143	A	MYLIP	0.153	0.06
0.0384105	0.159021	1	A	PSMB1	0.467	0.637
0.0152397	0.1975	1	A	JARID2	0.096	0.033
-0.0532323	0.0151143	0.33959	A	CDK11A	0.138	0.058
-0.00661985	0.701414	1	A	NADK	0.031	0.02
0.0231192	0.166675	1	A	SYPL1	0.107	0.106
0.01048	0.364139	1	A	SPAG9	0.092	0.03
-0.00202437	0.863014	1	A	CELSR3	0.011	0.004
0.0892575	0.0155137	0.345842	A	SS18L2	0.234	0.243
-0.00302395	0.978724	1	A	CRY1	0.08	0.045
-0.0102205	0.714002	1	A	ST3GAL1	0.253	0.207
0.337143	6.51e-17	4.28e-14	A	IL32	0.977	1.654
-0.00822201	0.128711	0.978518	A	PKD1	0.034	0.002
0.0378094	0.0116332	0.293135	A	MED24	0.05	0.064
-0.00254455	0.205949	1	A	RHOBTB2	0.004	0
0.00325225	0.817781	1	A	HEATR5B	0.188	0.08
0.0801138	0.0718562	0.780319	A	SEC62	0.441	0.406
-0.0162216	0.482715	1	A	RPS20	0.989	1.981
0.0435564	0.341985	1	A	CSDE1	0.494	0.393
-0.00953086	0.271796	1	A	UBE3C	0.023	0.008
0.0180746	0.312324	1	A	REV3L	0.061	0.035
0.00603861	0.548246	1	A	TENM1	0.05	0.011
0.00438373	0.762798	1	A	FAM76A	0.046	0.016
-0.0905063	0.234671	1	A	TRAF3IP3	0.429	0.521
-0.055404	0.0655511	0.75935	A	VTA1	0.088	0.058
0.00139386	0.634054	1	A	BAZ1B	0.054	0.03
0.00492134	0.886982	1	A	RANBP9	0.057	0.026
0.0076907	0.911589	1	A	SPRTN	0.061	0.05
0.00826882	0.389136	1	A	METTL13	0.027	0.018
-0.0405641	0.161175	1	A	DYRK4	0.023	0.028
0.00597186	0.751344	1	A	ZNF207	0.314	0.259
-0.0686847	0.340484	1	A	UQCRC1	0.169	0.229
0.0347193	0.096869	0.87743	A	STARD3NL	0.05	0.054
-0.01696	0.00724718	0.21625	A	CD9	0.008	0.004
-0.0194868	0.0269028	0.486134	A	NCAPD2	0.015	0.006
-0.0103679	0.15177	1	A	IFFO1	0.031	0.031
-0.0112414	0.77579	1	A	NISCH	0.1	0.053
0.135225	1.09e-07	1.7e-05	A	IDS	0.379	0.239
-0.0139917	0.485388	1	A	ZNF200	0.023	0.015
0.0108317	0.689888	1	A	LRRC23	0.038	0.026
0.0152683	0.348829	1	A	SCMH1	0.042	0.028
0.170035	0.000570027	0.0310759	A	FYN	0.51	0.503
-0.00371604	0.553198	1	A	HIVEP2	0.084	0.03
-0.017636	0.553974	1	A	ELOA	0.084	0.046
0.00979575	0.2628	1	A	LYPLA2	0.111	0.115
-0.00280434	0.572106	1	A	CLCN6	0.019	0.008
0.000280181	0.342684	1	A	NME1.NME2	0.065	0.008
0.00576144	0.114913	0.938555	A	APBA3	0.05	0.055
-0.0231287	0.189323	1	A	MKS1	0.011	0.008
0.0132817	0.0128884	0.308866	A	ABHD5	0.023	0.023
-0.00664507	0.64612	1	A	AKAP8L	0.023	0.025
-0.00949767	0.114842	0.938555	A	MBTD1	0.027	0.006
-0.0473494	0.100389	0.892064	A	UTP18	0.077	0.057
-0.0086425	0.857585	1	A	RNF216	0.203	0.135
-0.00324858	0.985694	1	A	TTC19	0.13	0.082
-0.0429476	0.242087	1	A	PTBP1	0.169	0.12
0.000572346	0.255995	1	A	LARS2	0.008	0.007
-0.00209784	0.972886	1	A	PIK3C2A	0.034	0.014
-0.000225423	0.981965	1	A	WIZ	0.019	0.008
-0.0058305	0.513086	1	A	PPP5C	0.069	0.035
0.015575	0.535936	1	A	CEP68	0.08	0.05
0.00387821	0.757472	1	A	MAP4K3	0.023	0.007
-0.00137896	0.97973	1	A	TMEM159	0.023	0.027
-0.0222758	0.623514	1	A	ERCC1	0.084	0.088
-0.00336003	0.882553	1	A	MBTPS2	0.027	0.011
0.00846774	0.377172	1	A	ELOVL5	0.226	0.153
-0.00718612	0.545723	1	A	ALOX5	0.004	0.004
0.0410145	0.174841	1	A	CALCOCO1	0.123	0.107
-0.00983622	0.578589	1	A	UBR7	0.046	0.023
-0.0158622	0.380619	1	A	MAP4K5	0.05	0.025
0.0361187	0.41123	1	A	PSMC4	0.142	0.152
0.011842	0.716964	1	A	MAN2B2	0.073	0.047
-0.0327252	0.709201	1	A	SLC25A39	0.218	0.227
0.0204349	0.592732	1	A	MVP	0.126	0.121
0.0580566	0.112388	0.932098	A	NUB1	0.218	0.21
-0.00560081	0.737411	1	A	PGM3	0.031	0.01
0.0113828	0.377767	1	A	RWDD2A	0.031	0.022
0.0282695	0.772014	1	A	CLK1	0.46	0.445
0.00772653	0.695644	1	A	POLR3B	0.034	0.018
-0.0171407	0.357145	1	A	ANGEL1	0.038	0.014
0.00885769	0.251027	1	A	RNF14	0.042	0.046
0.0137101	0.360655	1	A	DNASE1L1	0.031	0.032
-0.00242392	0.884031	1	A	DDX11	0.034	0.016
-0.0221151	0.180038	1	A	HEBP1	0.019	0.013
-0.0751161	0.00633383	0.198253	A	CD6	0.218	0.107
-0.0141404	0.773995	1	A	TACC3	0.107	0.087
-0.0108439	0.693925	1	A	UFL1	0.088	0.03
0.0207009	0.397004	1	A	POLA2	0.038	0.042
-0.00165376	0.75951	1	A	ZC3H3	0.05	0.031
0.024923	0.292807	1	A	CAPN1	0.088	0.093
0.0691501	0.0907568	0.854646	A	MDH1	0.272	0.299
-0.00367443	0.363944	1	A	SLC30A9	0.084	0.056
-0.0159121	0.386626	1	A	COX15	0.027	0.015
-0.0147675	0.591445	1	A	CCDC88C	0.215	0.075
0.00588364	0.94673	1	A	YAF2	0.077	0.059
0.0072677	0.761149	1	A	ZMYND11	0.065	0.031
-0.0139424	0.534051	1	A	WAS	0.092	0.034
-0.029724	0.545786	1	A	BID	0.08	0.097
-0.0306984	0.523769	1	A	MATR3	0.475	0.344
-0.00939411	0.41984	1	A	XYLT2	0.011	0.005
-0.0207127	0.4279	1	A	NUDCD3	0.088	0.049
0.0325172	0.22332	1	A	GLT8D1	0.069	0.082
0.021677	0.0878576	0.845113	A	ATP2C1	0.034	0.03
-0.00226486	0.506904	1	A	SLC38A5	0.034	0.039
-0.0158738	0.112511	0.932098	A	RALBP1	0.031	0.024
0.00955063	0.510599	1	A	RUFY3	0.027	0.016
0.00210902	0.192599	1	A	SLC11A1	0.011	0.005
-0.00864333	0.470458	1	A	AGPS	0.027	0.01
-0.00785652	0.0470429	0.654947	A	CXorf56	0.057	0.02
0.00779213	0.372092	1	A	TTC27	0.05	0.036
0.00378711	0.897367	1	A	ZNF582	0.019	0.018
-0.0223935	0.756349	1	A	CD74	0.644	0.815
0.00942757	0.419824	1	A	ZRANB1	0.061	0.022
-0.0109226	0.279104	1	A	NCDN	0.023	0.007
-4.96e-11	0.938422	1	A	ADGRA2	0.011	0
0.00504038	0.476141	1	A	MNAT1	0.077	0.082
0.0682888	0.000299112	0.0185983	A	RUNX3	0.452	0.192
-0.00165469	0.97569	1	A	MRE11	0.042	0.012
-0.0288732	0.317743	1	A	PLEKHB1	0.065	0.084
0.00191888	0.938174	1	A	SERPINB1	0.203	0.196
-0.000406294	0.291744	1	A	SPAST	0.019	0.011
0.0118344	0.433088	1	A	AQR	0.138	0.051
0.0164059	0.53806	1	A	FHL1	0.042	0.05
-0.0220856	0.451752	1	A	RTFDC1	0.161	0.175
-0.0633644	0.0954228	0.873191	A	RNF10	0.142	0.105
-0.0250343	0.0702709	0.773888	A	ZDHHC6	0.107	0.102
-0.0137317	0.119427	0.952023	A	GRAMD1B	0.011	0.003
0.0294648	0.147138	1	A	RNH1	0.215	0.237
0.012689	0.716311	1	A	NDUFS1	0.103	0.073
-0.00253209	0.896886	1	A	RB1CC1	0.153	0.05
0.0317856	0.153846	1	A	ERP44	0.241	0.112
-0.0161792	0.19783	1	A	ALAS1	0.004	0.002
0.0145923	0.577136	1	A	BIRC3	0.184	0.11
-0.000899431	0.590851	1	A	AKAP11	0.034	0.009
-0.00639205	0.824813	1	A	GLRX2	0.015	0.015
-0.00903685	0.24354	1	A	SNAPC1	0.027	0.004
0.0125608	0.250061	1	A	DERA	0.038	0.04
-0.0353687	0.273077	1	A	STRAP	0.257	0.218
-0.0544465	0.0423922	0.624376	A	DEF6	0.138	0.08
0.00359681	0.68236	1	A	PLEKHO1	0.05	0.027
-0.0107587	0.419774	1	A	GCLM	0.019	0.009
0.0231233	0.465837	1	A	UBR2	0.176	0.093
-0.0100468	0.679504	1	A	CCDC28A	0.084	0.079
0.00649788	0.421536	1	A	HSF2	0.057	0.028
0.143183	0.00397175	0.145732	A	PHF20	0.333	0.394
-0.000730624	0.944394	1	A	NR1H3	0.011	0.009
-0.000669864	0.994898	1	A	TYMP	0.031	0.012
-0.0269762	0.368286	1	A	NCAPH2	0.061	0.056
-0.0147755	0.355078	1	A	TOMM34	0.031	0.038
0.0228932	0.526216	1	A	SEC63	0.08	0.071
-0.02763	0.0535916	0.698844	A	KPNA6	0.107	0.031
0.0210884	0.66769	1	A	VIM	0.628	0.818
0.0394858	0.173951	1	A	FAS	0.088	0.092
-0.0625715	0.195907	1	A	RNASET2	0.188	0.207
0.0906249	0.00249904	0.104154	A	CD44	0.732	0.781
-0.00691329	0.0928758	0.861011	A	AGPAT4	0.034	0.017
0.0257282	0.125498	0.968212	A	BTN3A1	0.195	0.099
0.00441564	0.796392	1	A	MIPEP	0.027	0.021
-0.0250903	0.586633	1	A	PRKCH	0.268	0.226
-0.00566308	0.848037	1	A	IFNGR1	0.08	0.066
0.00642405	0.570314	1	A	B4GALT7	0.038	0.038
0.00526115	0.0927943	0.861011	A	SH2D2A	0.13	0.068
0.00815788	0.791898	1	A	VRK2	0.065	0.05
0.0340627	0.151575	1	A	TNFRSF1B	0.111	0.081
0.0176212	0.654774	1	A	VEZT	0.1	0.071
0.0223068	0.0039705	0.145732	A	POU2F2	0.134	0.061
-0.000674901	0.483588	1	A	BRD9	0.119	0.049
-0.0014601	0.866008	1	A	SNX1	0.1	0.073
0.0209394	0.618297	1	A	TBPL1	0.084	0.096
-0.0652987	0.131362	0.984859	A	BCLAF1	0.395	0.232
-0.0179666	0.0305998	0.52224	A	SLC39A9	0.061	0.021
-0.00520354	0.205816	1	A	TFB1M	0.057	0.052
-0.0377618	0.0435376	0.633699	A	RABEP1	0.103	0.04
0.0135915	0.223589	1	A	NUP160	0.1	0.106
-0.0168644	0.0806776	0.819456	A	BAK1	0.027	0.013
-0.0141746	0.0693738	0.773859	A	IKZF2	0.004	0.001
0.043637	0.102572	0.90151	A	GRN	0.08	0.087
0.0133753	0.0417369	0.618287	A	FAM13B	0.084	0.038
-0.00444041	0.390821	1	A	ARHGAP31	0.004	0
0.00457457	0.00600724	0.190259	A	CENPQ	0.008	0.008
-0.0409179	0.0692858	0.773859	A	SARS	0.169	0.187
0.0048412	0.357845	1	A	RANBP3	0.088	0.086
0.00426175	0.871854	1	A	ARID4A	0.134	0.083
-0.00805466	0.887653	1	A	TSSC1	0.054	0.065
-0.00689028	0.877088	1	A	PNPLA6	0.05	0.029
0.0143083	0.186618	1	A	IFT88	0.038	0.031
-0.0184733	0.342736	1	A	ALG1	0.019	0.019
0.0076455	0.839477	1	A	ZCCHC8	0.05	0.037
0.042209	0.133506	0.991109	A	ABCF2	0.096	0.097
0.00245123	0.6959	1	A	CHPF2	0.046	0.013
-0.0206149	0.106113	0.912608	A	FUT8	0.092	0.04
-0.0137147	0.0783754	0.806843	A	UBA6	0.111	0.046
0.0917153	0.0143745	0.329486	A	PIAS1	0.303	0.266
-0.0293754	0.0298847	0.516149	A	SLC4A7	0.1	0.021
-0.0520785	0.0375003	0.581627	A	APBA2	0.08	0.062
-0.00277617	0.778003	1	A	MAP2K3	0.096	0.082
-0.0683105	7.89e-06	0.000802711	A	TMSB10	1	2.18
-0.00227475	0.763673	1	A	ASTE1	0.069	0.064
-0.00687204	0.175266	1	A	RNF19A	0.287	0.223
0.00606259	0.918897	1	A	PEX3	0.054	0.045
0.100439	0.0865265	0.841538	A	GABARAPL2	0.352	0.442
0.0118669	0.872188	1	A	SH3YL1	0.096	0.085
-0.0283631	0.11879	0.950441	A	FAM136A	0.088	0.09
0.00328957	0.808499	1	A	VCL	0.031	0.012
0.0184956	0.370754	1	A	NSMAF	0.088	0.065
0.0173606	0.356572	1	A	ADSS	0.115	0.05
0.00166024	0.570759	1	A	RFC1	0.169	0.125
-0.0115312	0.020186	0.408885	A	TBC1D23	0.038	0.006
0.00763897	0.535256	1	A	CUL3	0.138	0.053
-0.0383075	0.253412	1	A	ZZZ3	0.092	0.063
-0.00270165	0.801041	1	A	TUBG2	0.027	0.021
0.00965127	0.634653	1	A	RPL26L1	0.065	0.038
-0.00707602	0.574191	1	A	NSUN2	0.054	0.034
0.00615331	0.19358	1	A	FBXO42	0.084	0.042
0.00331875	0.835506	1	A	MFAP3	0.023	0.016
-0.0131397	0.586293	1	A	MRI1	0.027	0.017
0.00654038	0.542295	1	A	AGA	0.077	0.075
-0.000368631	0.437515	1	A	PI4K2B	0.004	0
-0.006496	0.387208	1	A	BOD1L1	0.092	0.024
-0.0162693	0.0875031	0.844588	A	MAT2B	0.241	0.227
0.00581274	0.446651	1	A	EDC4	0.038	0.032
-0.00293921	0.712695	1	A	CLEC16A	0.027	0.022
-0.003641	0.907758	1	A	SKIV2L2	0.069	0.022
-0.00480761	0.585662	1	A	ZFYVE16	0.019	0.007
0.014826	0.402606	1	A	RIPOR1	0.034	0.027
0.020241	0.647928	1	A	PNKP	0.103	0.092
0.00594015	0.917799	1	A	STAU2	0.054	0.033
-0.00473377	0.130628	0.982845	A	CTNS	0.004	0.005
0.00124841	0.582426	1	A	INPP4A	0.069	0.019
-0.0429166	0.490768	1	A	PSMA4	0.188	0.245
-0.0107951	0.284796	1	A	LSG1	0.061	0.052
-0.0290984	0.197364	1	A	PARP3	0.023	0.019
-0.0100851	0.77368	1	A	THAP3	0.061	0.043
0.00841609	0.751315	1	A	TDP1	0.073	0.054
-0.00752003	0.563842	1	A	SPATA7	0.004	0.004
-0.00787104	0.205987	1	A	MED17	0.08	0.057
0.014373	0.0283303	0.5013	A	RETSAT	0.023	0.024
0.00427093	0.96725	1	A	CAPG	0.034	0.043
-0.00190664	0.981577	1	A	AP2S1	0.18	0.188
-0.0261331	0.344633	1	A	DCUN1D1	0.08	0.034
-0.00647499	0.00651837	0.201021	A	JADE2	0.069	0.018
-0.014056	0.60332	1	A	LCP2	0.379	0.173
-0.0111137	0.292478	1	A	TRIT1	0.008	0.003
-0.00785391	0.286508	1	A	CUL7	0.011	0
-0.00571945	0.775928	1	A	PHKA2	0.019	0.009
0.11622	0.00848047	0.241581	A	HSPA5	0.464	0.407
-0.0185607	0.218788	1	A	GEMIN8	0.008	0.009
-0.0163115	0.860567	1	A	OFD1	0.195	0.158
0.000182373	0.947225	1	A	WDR37	0.084	0.042
-0.0268853	0.186569	1	A	YTHDC2	0.1	0.047
-0.00476774	0.566637	1	A	CTPS2	0.011	0.004
-0.00567754	0.442355	1	A	ATP6V1H	0.08	0.069
0.0174318	0.689401	1	A	POLR2B	0.234	0.155
0.0407109	0.00961092	0.262288	A	FAM214A	0.107	0.067
0.036509	0.132937	0.991109	A	ARAP2	0.188	0.101
-0.049638	0.29371	1	A	TPR	0.326	0.259
-0.0150745	0.651957	1	A	DTNBP1	0.054	0.041
-0.0073534	0.728989	1	A	C12orf4	0.031	0.017
-0.0181063	0.116378	0.943524	A	SCML1	0.019	0.005
-0.00376239	0.243444	1	A	WWC3	0.05	0.012
-0.0227726	0.402744	1	A	MAP4	0.069	0.039
-0.00961729	0.124839	0.967015	A	GOPC	0.034	0.011
0.019302	0.0636483	0.750534	A	USP28	0.057	0.034
0.00390837	0.912885	1	A	TSPAN17	0.023	0.016
-0.0387157	0.251526	1	A	NOP16	0.368	0.065
-0.0496557	0.105086	0.908534	A	ZNF800	0.126	0.073
0.0229812	0.154729	1	A	SNX29	0.065	0.078
0.0017422	0.837125	1	A	MRPS10	0.092	0.064
0.0062146	0.126513	0.970511	A	RSF1	0.253	0.224
0.015384	0.504661	1	A	VPS13D	0.073	0.041
-0.0404029	0.0854954	0.835229	A	CELF2	0.452	0.241
0.00803581	0.77541	1	A	FAM120A	0.096	0.042
-0.0109237	0.611086	1	A	R3HDM1	0.069	0.056
-0.00821352	0.319052	1	A	ADAMTS6	0.015	0.001
0.00246071	0.00271451	0.109562	A	H6PD	0.019	0.005
-0.0253238	0.447721	1	A	VAMP3	0.073	0.058
0.00870842	0.0493513	0.666301	A	PER3	0.042	0.013
-0.0178903	0.0595039	0.732841	A	RCN1	0.015	0.004
-0.00419728	0.893427	1	A	RFC2	0.031	0.035
0.0356135	0.0277512	0.495303	A	ARID1B	0.161	0.069
0.0140199	0.579236	1	A	CLPTM1L	0.042	0.034
0.0783076	0.0089683	0.249788	A	HEXB	0.146	0.146
0.00781737	0.213944	1	A	PTCD2	0.038	0.019
-0.00162988	0.782374	1	A	JKAMP	0.077	0.077
-0.00915238	0.630842	1	A	DKK3	0.011	0.008
0.00579712	0.738836	1	A	MCUR1	0.031	0.025
0.00990977	0.257155	1	A	LIMA1	0.027	0.023
0.0238153	0.297215	1	A	LETMD1	0.1	0.115
0.0015517	0.309969	1	A	SLC4A8	0.008	0.005
-0.00129411	0.984723	1	A	MAPK9	0.027	0.011
-0.00865877	0.278636	1	A	FAM160A2	0.015	0.007
0.135716	0.0160857	0.353118	A	HERPUD1	0.352	0.437
0.125821	0.0645448	0.753525	A	CYBA	0.54	0.684
-0.0105937	0.235496	1	A	THOC3	0.077	0.06
0.0142135	0.553078	1	A	HEBP2	0.073	0.048
-0.00854519	0.328808	1	A	MPHOSPH9	0.092	0.036
0.00342662	0.943954	1	A	PLEKHA5	0.023	0.018
0.0402086	0.209687	1	A	SIKE1	0.103	0.096
0.00528379	0.181049	1	A	RRP12	0.031	0.022
-0.00427006	0.854141	1	A	MSMO1	0.031	0.02
-0.00631024	0.945897	1	A	TTC17	0.192	0.103
-0.0517117	0.0574308	0.720463	A	FOXN3	0.172	0.09
-0.013711	0.624558	1	A	AKR7A2	0.08	0.084
-0.0380824	0.015531	0.345891	A	MRTO4	0.031	0.027
-0.0219299	0.694762	1	A	USE1	0.077	0.085
0.0161525	0.236528	1	A	AP5M1	0.1	0.053
0.00260143	0.792838	1	A	ANAPC4	0.096	0.065
0.00257992	0.829371	1	A	KCNQ1	0.015	0.008
-0.0182227	0.689516	1	A	TRAPPC3	0.042	0.05
-0.0123949	0.697333	1	A	THRAP3	0.238	0.169
-0.0205065	0.318919	1	A	PHPT1	0.142	0.157
0.00304917	0.924306	1	A	LY75	0.061	0.026
0.000426595	0.890505	1	A	ARID4B	0.418	0.319
-0.0171913	0.821357	1	A	SDCCAG8	0.115	0.108
-0.001732	0.586848	1	A	KIF1B	0.019	0.005
0.0186178	0.279811	1	A	TBC1D22A	0.077	0.064
0.155359	1.64e-06	0.000197055	A	SYNE2	0.521	0.354
-0.00125109	0.401026	1	A	FAM168A	0.023	0.005
-0.00602887	0.2006	1	A	RELT	0.015	0.002
0.0365347	0.0983728	0.881608	A	GALC	0.084	0.071
-0.086112	0.100131	0.890456	A	NOP58	0.383	0.378
0.0253852	0.20428	1	A	SZRD1	0.134	0.106
0.0527808	0.00828037	0.238421	A	CUL1	0.188	0.102
-0.0158851	0.142268	1	A	FAM114A2	0.019	0.018
0.0324279	0.279497	1	A	CYFIP2	0.456	0.436
-0.00466686	0.590313	1	A	TAB2	0.153	0.094
0.0158741	0.470367	1	A	GINM1	0.077	0.056
0.0306703	0.274225	1	A	EIF2AK2	0.157	0.1
-0.0687847	0.0339618	0.555312	A	USP36	0.153	0.078
-0.0132921	0.381398	1	A	KMT2C	0.215	0.056
-0.00187709	0.129853	0.98107	A	PUM2	0.13	0.028
0.0339588	0.717193	1	A	MRPL43	0.188	0.256
0.00126999	0.923334	1	A	ITIH4	0.011	0.007
0.0081679	0.858413	1	A	HPF1	0.08	0.074
0.000560262	0.521587	1	A	ZFR	0.161	0.156
-0.00039728	0.861609	1	A	ZNF280C	0.011	0.003
-0.0183047	0.600564	1	A	TRAF1	0.111	0.047
0.0100368	0.370155	1	A	RC3H2	0.092	0.071
0.0111819	0.516593	1	A	TRAF3IP2	0.034	0.031
-0.00563575	0.501379	1	A	SOAT1	0.031	0.013
-7.78e-05	0.0744464	0.788905	A	GDI2	0.169	0.15
0.16846	7.64e-10	1.95e-07	A	PRDM1	0.383	0.22
0.019903	0.514978	1	A	ATG5	0.146	0.114
-0.0301901	0.430751	1	A	PITHD1	0.08	0.071
-0.000373104	0.0475802	0.657112	A	MTA3	0.019	0.023
0.0013539	0.246091	1	A	ATP11B	0.111	0.025
-0.0113973	0.830194	1	A	SEC61A1	0.176	0.132
0.0911757	0.00670964	0.205542	A	PPP1R12A	0.28	0.221
-0.00811014	0.0468649	0.654599	A	CROCC	0.019	0.002
-0.0180087	0.595852	1	A	POLR3E	0.142	0.06
0.0527273	0.00420908	0.150832	A	ATP2B4	0.13	0.085
-0.00780473	0.0207512	0.415856	A	ZC3H11A	0.203	0.063
0.00974703	0.40621	1	A	RIOK2	0.05	0.048
-0.00742497	0.912919	1	A	YIPF1	0.038	0.04
0.00469889	0.17807	1	A	NDC1	0.015	0.008
-0.00188446	0.321112	1	A	FLYWCH1	0.023	0.017
-0.0204496	0.228816	1	A	UNKL	0.031	0.013
-0.014582	0.629448	1	A	PARP12	0.065	0.043
-0.0103171	0.463648	1	A	ALDH18A1	0.042	0.026
-0.0104266	0.699821	1	A	TARBP1	0.05	0.028
-0.0109852	0.400892	1	A	GATB	0.027	0.012
-0.0153312	0.205699	1	A	MXD1	0.061	0.012
-0.00402522	0.903478	1	A	CDK17	0.088	0.049
-0.00235691	0.511988	1	A	DNAJC25	0.008	0.001
-0.0676002	0.273242	1	A	SLC2A3	0.444	0.422
0.001491	0.235915	1	A	PSD	0.054	0.011
0.00773395	0.541292	1	A	CTDP1	0.05	0.025
-0.00893563	0.226191	1	A	YBX3	0.061	0.063
-0.000331507	0.0411225	0.612338	A	WNK1	0.203	0.084
-0.00133086	0.146137	1	A	CCAR1	0.146	0.133
-0.00407255	0.504304	1	A	OGFR	0.023	0.012
-0.0136728	0.529146	1	A	PIGV	0.015	0.013
-0.0761342	0.00789901	0.230031	A	SNRNP40	0.057	0.046
-0.00197204	0.560559	1	A	QSER1	0.008	0.003
0.0264018	0.178377	1	A	MPC1	0.146	0.152
-0.010243	0.321983	1	A	ACAA1	0.146	0.121
-0.0277554	0.0111077	0.284571	A	HDAC7	0.023	0.014
0.00776161	0.689001	1	A	MRPS35	0.134	0.138
-0.0106688	0.81318	1	A	SFSWAP	0.123	0.068
-0.00724005	0.621456	1	A	TNK2	0.05	0.012
-0.0195988	0.439434	1	A	MON2	0.103	0.038
0.0110347	0.782828	1	A	GPBP1	0.299	0.192
-0.0416434	0.117977	0.948514	A	CS	0.192	0.146
0.0437631	0.214034	1	A	MRPS24	0.245	0.296
0.0241315	0.0743066	0.788905	A	ELMO2	0.08	0.073
-0.00687619	0.894778	1	A	WAPL	0.119	0.051
0.0174922	0.734301	1	A	VMP1	0.165	0.13
-0.00816175	0.759872	1	A	APPBP2	0.046	0.019
0.0418587	0.180312	1	A	EIF4B	0.464	0.193
-0.00289179	0.441482	1	A	SLC6A16	0.011	0.004
-0.00270497	0.915913	1	A	SPHK2	0.023	0.014
-0.095942	1e-12	3.91e-10	A	RPL18	1	2.165
-0.0184145	0.133232	0.991109	A	CA11	0.011	0.008
-0.0172187	0.56025	1	A	ISOC2	0.019	0.02
0.0138775	0.563538	1	A	U2AF2	0.054	0.035
-0.00440616	0.525375	1	A	EPN1	0.027	0.003
-0.0244176	0.442715	1	A	MED29	0.08	0.053
0.0100657	0.677827	1	A	MTMR1	0.046	0.034
-0.0132527	0.18531	1	A	ADCK1	0.008	0.007
0.00139669	0.159722	1	A	HAGH	0.103	0.105
-0.0324236	0.650421	1	A	RNF4	0.184	0.172
0.107355	0.00160313	0.0729997	A	CASP8	0.291	0.256
0.0138725	0.274457	1	A	INTS13	0.054	0.041
-0.00873869	0.830963	1	A	TM7SF3	0.027	0.028
-0.0329338	0.100297	0.891588	A	TSPAN32	0.134	0.154
0.018654	0.397831	1	A	TAF2	0.061	0.042
-0.00904696	0.339639	1	A	HIPK2	0.031	0.005
0.0174852	0.119746	0.953908	A	TNPO3	0.084	0.063
0.00682891	0.387232	1	A	BORCS8.MEF2B	0.034	0.024
-0.0267072	0.514125	1	A	RFXANK	0.073	0.061
0.00785041	0.575282	1	A	TMEM161A	0.042	0.045
-0.027383	0.365815	1	A	LPAR2	0.046	0.044
0.087089	0.0535109	0.698844	A	CTSA	0.261	0.315
-0.0133291	0.36243	1	A	SUGP2	0.077	0.039
0.00522269	0.456167	1	A	SLC12A2	0.031	0.007
-0.16404	0.00431526	0.153918	A	CNN2	0.437	0.439
-0.00868385	0.232783	1	A	ABCA7	0.038	0.04
0.0141764	0.537341	1	A	DDX20	0.057	0.037
0.0171233	0.0104962	0.275656	A	BTBD1	0.069	0.022
0.00981657	0.588799	1	A	FAR2	0.019	0.018
0.000703543	0.939554	1	A	SBNO2	0.019	0.003
0.00900091	0.359904	1	A	PMS1	0.103	0.053
-0.0260917	0.189661	1	A	HMG20B	0.057	0.044
-0.00651901	0.28878	1	A	TAF11	0.134	0.082
0.00527721	0.863859	1	A	AP3D1	0.061	0.042
-0.000776488	0.995635	1	A	ZNF76	0.1	0.079
-0.0204797	0.454996	1	A	NTHL1	0.015	0.02
-0.0130549	0.358196	1	A	UHRF1BP1	0.034	0.005
0.0142328	0.0830976	0.826521	A	GNAI3	0.215	0.04
-0.00354473	0.358958	1	A	IPO5	0.054	0.027
-0.0043626	0.835847	1	A	OAT	0.069	0.053
-0.00757483	0.206577	1	A	WDR3	0.011	0.008
0.0083269	0.247757	1	A	PKN2	0.1	0.032
-0.0362608	0.0736041	0.786022	A	WDR18	0.031	0.02
-0.00480107	0.542582	1	A	TRAM2	0.015	0.002
-0.0418811	0.710657	1	A	DGKA	0.372	0.424
-0.0343168	0.269036	1	A	ANKRD44	0.314	0.202
0.0315572	0.73565	1	A	KARS	0.395	0.4
0.0315935	0.0244843	0.462467	A	ADAT1	0.107	0.088
0.00789964	0.268966	1	A	TBC1D22B	0.019	0.012
-0.0459712	0.428825	1	A	NDUFB4	0.31	0.274
0.0162074	0.197399	1	A	SPEN	0.123	0.052
0.046787	0.483872	1	A	ZC3H15	0.291	0.297
-0.00800756	0.152648	1	A	MAP2K4	0.05	0.019
0.0271705	0.145679	1	A	TMEM206	0.042	0.043
-0.00442771	0.498676	1	A	SLK	0.061	0.009
0.0046656	0.605117	1	A	CYB5R4	0.084	0.053
-0.00874729	0.671745	1	A	SEC61A2	0.023	0.008
-0.0160876	0.288621	1	A	PRKCQ	0.226	0.149
-0.0320722	0.117256	0.946854	A	ASB1	0.034	0.024
-0.0736796	0.0974764	0.878723	A	FAM107B	0.287	0.203
-0.0117125	0.753187	1	A	TBC1D1	0.046	0.038
0.0244323	0.062279	0.747413	A	CDK13	0.1	0.042
0.0205942	0.476125	1	A	MTHFD2	0.069	0.065
0.0104326	0.365737	1	A	FOXJ2	0.042	0.021
-0.000655394	0.022869	0.444362	A	YBX1	0.345	0.11
0.00234782	0.898777	1	A	PDE4A	0.015	0.01
0.0316372	0.0535554	0.698844	A	PPP2R5A	0.092	0.059
-0.0146819	0.377779	1	A	ELAVL1	0.054	0.042
-0.00741449	0.722556	1	A	DIP2B	0.042	0.018
0.00227199	0.97843	1	A	SMARCD1	0.103	0.062
-0.011344	0.65361	1	A	NFYC	0.08	0.059
-0.0197923	0.127268	0.973394	A	CD84	0.134	0.107
0.0282682	0.38217	1	A	ELOVL1	0.084	0.099
0.0554974	0.0923167	0.859211	A	ZNRD1	0.126	0.135
-0.0122016	0.591142	1	A	ZBTB11	0.061	0.022
0.0192282	0.532744	1	A	ATXN3	0.169	0.088
0.0076697	0.530407	1	A	GOLGA5	0.05	0.036
-0.00170799	0.373045	1	A	LRRC40	0.023	0.012
0.0224833	0.366697	1	A	ISOC1	0.069	0.073
-0.035184	0.125202	0.967814	A	TRMT11	0.027	0.022
0.035473	0.249916	1	A	THUMPD1	0.245	0.186
1.84e-05	0.998361	1	A	MSANTD3	0.019	0.01
-0.00635569	0.576942	1	A	ATG2B	0.042	0.007
0.0147322	0.383893	1	A	ARFGEF1	0.13	0.057
-0.00876589	0.48993	1	A	ZFAT	0.004	0.003
-0.0057251	0.567059	1	A	MTFR1	0.008	0.004
-0.0277933	0.0411036	0.612338	A	STAG3	0.176	0.006
-0.0110501	0.565665	1	A	FECH	0.023	0.01
0.0354879	0.0635396	0.750432	A	MYO9A	0.073	0.06
-0.0523209	0.0970261	0.87743	A	PFKP	0.096	0.09
0.0318784	0.533285	1	A	IDI1	0.245	0.214
0.0774123	0.11369	0.935801	A	SP100	0.464	0.475
0.111643	0.0355828	0.566517	A	KLF6	0.421	0.436
-0.0111633	0.673515	1	A	PLPP1	0.038	0.02
0.0318248	0.562326	1	A	TRAM1	0.322	0.2
0.0157231	0.387804	1	A	TNFRSF1A	0.046	0.036
-0.0401424	0.311013	1	A	PKM	0.41	0.269
-0.00393622	0.256975	1	A	DHX29	0.146	0.097
-0.025933	0.29003	1	A	DNTTIP2	0.276	0.265
0.0165773	0.461383	1	A	METTL22	0.027	0.034
-0.00413855	0.598813	1	A	TP53BP1	0.027	0.003
-0.00658034	0.483644	1	A	TRO	0.008	0.004
-0.030295	0.0910923	0.855986	A	RRP15	0.088	0.038
0.0474589	0.322705	1	A	RHOA	0.663	0.724
0.0101986	0.56574	1	A	DHX8	0.1	0.082
-0.0104631	0.588961	1	A	PMS2P4	0.042	0.015
0.0117603	0.0831795	0.826621	A	PRKCZ	0.019	0.026
0.00728197	0.871184	1	A	IARS2	0.107	0.05
-0.0161401	0.862657	1	A	IDH3G	0.161	0.189
-0.00721863	0.626516	1	A	ROGDI	0.008	0.008
0.0148115	0.302063	1	A	ROCK1	0.146	0.071
0.00698401	0.128881	0.978518	A	CBFB	0.092	0.034
0.00261256	0.83122	1	A	PDK3	0.073	0.072
-0.0267005	0.0305384	0.521967	A	HDAC4	0.05	0.014
0.0674757	0.0359819	0.570389	A	RASSF1	0.211	0.187
0.00319798	0.904696	1	A	IFI35	0.088	0.099
-0.00256053	0.413043	1	A	HEATR6	0.046	0.033
0.0212111	0.391684	1	A	COASY	0.088	0.107
0.0031016	0.765794	1	A	MEF2A	0.077	0.039
-0.0321118	0.076891	0.801655	A	OTUD5	0.084	0.027
0.0114696	0.369822	1	A	TFE3	0.023	0.018
0.00483991	0.234651	1	A	TBC1D25	0.042	0.04
-0.00308501	0.716749	1	A	ACSL4	0.034	0.009
-0.0295339	0.150645	1	A	GPKOW	0.046	0.026
0.0318681	0.00730654	0.217176	A	GRIPAP1	0.069	0.069
0.0107686	0.853062	1	A	FTSJ1	0.103	0.095
-0.00266375	0.90847	1	A	ATP11A	0.023	0.007
-0.0166979	0.0687485	0.772279	A	POLR1A	0.008	0
0.0516301	0.0503031	0.674096	A	LAPTM4A	0.195	0.163
-0.00672053	0.341697	1	A	TTC7A	0.011	0.004
0.0174692	0.186891	1	A	IP6K2	0.149	0.157
-0.0138806	0.190497	1	A	SRBD1	0.05	0.032
0.0322549	0.0945789	0.870005	A	KIF2A	0.276	0.182
0.0261464	0.681719	1	A	RASGRP2	0.203	0.17
0.0198891	0.0179112	0.379062	A	PSME4	0.172	0.061
-0.0116536	0.15847	1	A	IFT80	0.019	0.007
0.0500761	0.121177	0.958019	A	SIRT2	0.126	0.127
0.00461223	0.561161	1	A	ERLEC1	0.13	0.079
-0.0193591	0.04248	0.624869	A	MAST4	0.031	0.011
-0.00234944	0.387886	1	A	SDK2	0.004	0
0.0167629	0.551086	1	A	NUP133	0.08	0.054
0.00576011	0.356583	1	A	NUCKS1	0.126	0.017
-0.0346088	0.111231	0.925824	A	VPS35	0.073	0.041
0.0207226	0.670939	1	A	DNAJA2	0.172	0.119
-0.0132269	0.343451	1	A	BCL3	0.023	0.007
-0.0217412	0.433932	1	A	KCNAB2	0.146	0.091
-0.0125839	0.665417	1	A	CLEC2D	0.774	0.423
-0.022389	0.228043	1	A	FUNDC1	0.011	0.013
0.116192	0.000409938	0.0240303	A	RORA	0.375	0.282
0.075963	1.71e-06	0.000204591	A	TGFBR3	0.172	0.091
0.0490232	0.333197	1	A	ATP1B3	0.203	0.236
-0.00152158	0.745934	1	A	NEDD4	0.015	0.005
0.0197919	0.380278	1	A	PIGB	0.057	0.059
0.00432054	0.212948	1	A	MAPK6	0.027	0.009
-0.00938335	0.744857	1	A	GNB5	0.08	0.04
0.0325783	0.00518001	0.172462	A	RAB27A	0.119	0.064
-0.0508154	0.0447353	0.641595	A	HDHD5	0.05	0.04
-0.121053	0.0041635	0.150305	A	UFD1	0.115	0.12
-0.0130937	0.0902254	0.852804	A	PHRF1	0.027	0.003
0.0244756	0.227143	1	A	IKBKAP	0.142	0.094
-0.182313	0.000410498	0.0240303	A	NUCB2	0.203	0.234
-0.00780894	0.684049	1	A	PFN2	0.011	0.009
0.00909329	0.478769	1	A	DAPP1	0.023	0.014
0.00469765	0.756625	1	A	SLC44A1	0.038	0.012
0.0163517	0.00581657	0.186114	A	TMEM260	0.034	0.04
-0.00427028	0.918048	1	A	SMG6	0.034	0.019
-0.0133937	0.268724	1	A	EXOC5	0.05	0.018
0.00320355	0.899914	1	A	DGCR2	0.046	0.039
-0.0921321	0.00117576	0.0574299	A	RNF126	0.126	0.074
-0.0136443	0.17584	1	A	MNT	0.027	0.004
-0.00448149	0.694719	1	A	ZXDC	0.023	0.006
0.074399	0.0309279	0.526176	A	JMJD6	0.172	0.181
0.0164347	0.746264	1	A	POLB	0.069	0.084
0.00754798	0.671705	1	A	WIPI1	0.031	0.021
0.0294981	0.131628	0.986074	A	GBA2	0.061	0.053
-0.0101581	0.764022	1	A	ASNS	0.042	0.035
0.0214601	0.541824	1	A	AP3M2	0.111	0.09
0.0025169	0.715756	1	A	PABPC1	0.912	1.107
-0.00555893	0.604671	1	A	TESK2	0.008	0.001
0.0189629	0.217019	1	A	CFAP20	0.092	0.128
-0.00164644	0.483452	1	A	CSNK2A2	0.042	0.017
0.00701849	0.118182	0.948675	A	EIF2B3	0.046	0.06
0.00321769	0.038462	0.588486	A	TCOF1	0.027	0.02
-0.057717	0.0605145	0.736863	A	CDC42	0.494	0.254
0.00795566	0.456816	1	A	OSBPL3	0.073	0.045
-0.004593	0.83769	1	A	RAD18	0.015	0.012
-0.0266544	0.0280571	0.499212	A	ATP2B1	0.272	0.194
-0.0219903	0.373714	1	A	NCK2	0.073	0.039
0.00676821	0.840599	1	A	MAP4K4	0.065	0.038
0.0657193	0.283512	1	A	MGAT4A	0.59	0.768
-0.0235237	0.106698	0.913758	A	RPL31	0.996	2.322
-0.0788025	0.100893	0.894126	A	WDR1	0.276	0.23
0.000359135	0.881483	1	A	SNX13	0.038	0.024
-0.00545288	0.685278	1	A	ARHGAP10	0.019	0.009
-0.00335577	0.725503	1	A	RPS6KA2	0.008	0.002
0.00478433	0.611194	1	A	ING3	0.103	0.074
-0.0158929	0.622133	1	A	BUD23	0.245	0.305
-0.00436159	0.426805	1	A	SEL1L	0.088	0.032
-0.0642801	0.139092	1	A	ATP6AP1	0.123	0.121
-0.0077155	0.909286	1	A	TCF3	0.05	0.037
-0.0183786	0.170141	1	A	TRIB2	0.031	0.024
-0.0157039	0.252532	1	A	DAZAP1	0.073	0.02
0.015062	0.136325	0.997552	A	MBD3	0.027	0.023
0.0100887	0.806263	1	A	HLTF	0.042	0.042
-0.0434146	0.0959658	0.874718	A	FAM50A	0.05	0.033
-0.000776831	0.088061	0.845835	A	FAM3A	0.065	0.06
-0.00131154	0.587518	1	A	CPSF1	0.069	0.055
-0.0159201	0.645715	1	A	PDCD2	0.103	0.106
0.0143329	0.838796	1	A	RDH11	0.123	0.127
-0.000871456	0.47436	1	A	PRKACA	0.015	0.007
-0.115683	6.99e-06	0.000721293	A	ACTN1	0.046	0.036
-0.00519596	0.695118	1	A	ZFYVE26	0.015	0.011
-0.00857045	0.764092	1	A	PTPN18	0.05	0.034
0.000664875	0.64982	1	A	LNX1	0.019	0.002
0.0104853	0.615945	1	A	ALDH3A2	0.042	0.033
-0.0269246	0.181629	1	A	TFRC	0.073	0.049
-0.0080382	0.449934	1	A	SREBF1	0.05	0.007
-0.0657054	0.0199535	0.407092	A	AFF4	0.092	0.053
-0.0121122	0.176925	1	A	UBE2D1	0.027	0.013
0.00808871	0.583971	1	A	MPP5	0.019	0.016
-0.0413066	0.0192988	0.399182	A	SMC1A	0.054	0.024
0.0380221	0.487853	1	A	HSD17B10	0.203	0.257
-0.00258399	0.277248	1	A	MARK2	0.015	0.006
-0.025554	0.176312	1	A	CHFR	0.107	0.031
0.0503302	0.18144	1	A	NFATC3	0.23	0.167
-0.0184211	0.27255	1	A	TRNT1	0.057	0.024
-0.00885873	0.0567273	0.716283	A	ACADVL	0.126	0.159
0.0457643	0.178042	1	A	STK10	0.222	0.159
-0.00923873	0.210117	1	A	FBXW11	0.092	0.039
-0.0625653	0.373282	1	A	ACAP1	0.356	0.377
0.0569151	0.0130353	0.311411	A	DERL2	0.176	0.175
-0.00861762	0.773813	1	A	SIDT1	0.054	0.03
-0.0524076	0.0454162	0.64681	A	NDE1	0.077	0.072
-0.0917855	0.0199825	0.407092	A	AP1M1	0.184	0.203
-0.02177	0.217607	1	A	XRCC1	0.031	0.019
-0.00742878	0.529779	1	A	SCARB1	0.008	0.004
0.00201342	0.533737	1	A	MCM2	0.038	0.012
-0.0133332	0.337719	1	A	SELENOO	0.011	0.008
0.00284461	0.643902	1	A	ALPK1	0.023	0.007
-0.00249581	0.295002	1	A	PDE8A	0.034	0.008
-0.0266291	0.128366	0.978518	A	NLE1	0.004	0.006
0.0262848	0.554823	1	A	SDHA	0.188	0.195
-0.0302434	0.12413	0.964728	A	SMARCE1	0.241	0.238
-0.0041552	0.954477	1	A	GSDMB	0.042	0.035
0.0026768	0.763434	1	A	KDM5A	0.165	0.092
0.00196142	0.0474736	0.657112	A	MAP3K13	0.065	0.055
-0.0200086	0.616887	1	A	ST6GAL1	0.107	0.064
-0.00284398	0.906934	1	A	VDAC1P1	0.115	0.038
0.00461418	0.245423	1	A	PICALM	0.065	0.032
0.00590482	0.398617	1	A	NSF	0.042	0.018
0.00085733	0.99687	1	A	CLASP1	0.073	0.026
-0.00604419	0.980768	1	A	MRPS34	0.142	0.149
-0.123612	0.0138235	0.323852	A	CLNS1A	0.153	0.18
0.00946398	0.786589	1	A	EED	0.061	0.042
-0.00570385	0.681881	1	A	TSG101	0.084	0.109
-0.0129713	0.533293	1	A	NCBP3	0.061	0.023
0.0194247	0.307788	1	A	ATP2A3	0.115	0.052
0.0297096	0.306772	1	A	BCS1L	0.077	0.095
-0.061189	0.00509717	0.17119	A	DPP8	0.107	0.07
-0.0145291	0.301597	1	A	SLC24A1	0.027	0.007
0.0157304	0.084005	0.828378	A	LMAN1	0.146	0.089
-0.00289757	0.506067	1	A	HACD3	0.084	0.057
-0.0304677	0.266042	1	A	IPCEF1	0.161	0.112
0.00349323	0.785251	1	A	ZZEF1	0.069	0.022
-0.122543	0.0840764	0.828378	A	ENO1	0.67	0.966
0.0436236	0.409977	1	A	MYDGF	0.203	0.217
-0.00465256	0.440606	1	A	TUBE1	0.057	0.037
-0.124297	0.000610822	0.0330649	A	TXK	0.23	0.189
-0.0112828	0.812956	1	A	ACTR6	0.088	0.077
0.0158402	0.379823	1	A	TIPIN	0.1	0.036
0.0588889	0.429226	1	A	SRI	0.295	0.369
-0.000546321	0.932299	1	A	EIF4G3	0.034	0.02
-0.00128089	0.42536	1	A	NUP37	0.027	0.034
0.0347556	0.0125981	0.305783	A	ACAT1	0.069	0.078
-0.0353081	0.48288	1	A	ZNF638	0.134	0.104
-0.0158007	0.215887	1	A	SLC25A40	0.015	0.007
0.0122503	0.781631	1	A	TIMM21	0.046	0.053
0.00365246	0.142472	1	A	VPS9D1	0.038	0.013
-0.0221648	0.0838954	0.828378	A	ZNF37A	0.011	0.005
-0.020324	0.60021	1	A	MARK3	0.061	0.049
-0.0906667	0.129003	0.978518	A	SLC25A3	0.391	0.532
0.0306912	0.000454095	0.0259228	A	FNDC3B	0.103	0.046
0.0658396	8.02e-06	0.000809364	A	FOSL2	0.192	0.095
-0.00921018	0.761623	1	A	FRYL	0.123	0.109
0.000738637	0.784797	1	A	TMEM131	0.061	0.025
-0.0237312	0.137747	1	A	ACTB	1	2.26
0.0293251	0.073825	0.786669	A	DLG1	0.1	0.054
-0.00372209	0.402723	1	A	RAB7A	0.345	0.381
0.0357209	0.00318262	0.122236	A	BCAP29	0.088	0.066
-0.00433686	0.203854	1	A	SEC31B	0.042	0.034
-0.00732487	0.623426	1	A	SART3	0.042	0.039
0.197841	0.00246053	0.103297	A	ARHGAP15	0.663	1
0.0287223	0.556538	1	A	EXOSC7	0.111	0.148
-0.0234439	0.102853	0.901769	A	KIFAP3	0.092	0.046
-0.0377879	0.122189	0.962368	A	MKRN2	0.054	0.034
0.0128112	0.573321	1	A	MCM6	0.088	0.05
0.0181621	0.817916	1	A	REXO2	0.134	0.158
-0.0257372	0.48659	1	A	RBM7	0.115	0.069
-0.000452365	0.882805	1	A	RBMS2	0.008	0.001
-0.0241636	0.252925	1	A	BAZ2A	0.13	0.053
-0.00499903	0.439714	1	A	PTPN23	0.027	0.009
9.94e-06	0.943953	1	A	MLH1	0.042	0.035
0.0114467	0.656023	1	A	UNG	0.034	0.033
-0.0150942	0.120802	0.957344	A	KLHL20	0.042	0.032
-0.00729994	0.148027	1	A	SPAG5	0.008	0.001
0.0125228	0.708669	1	A	ANKRD13A	0.088	0.05
0.0879406	4.95e-05	0.00405095	A	TPD52	0.115	0.107
-0.00808738	1.59e-06	0.000193616	A	ACACB	0.019	0.004
0.000885229	0.201225	1	A	TRAF4	0.011	0.006
-0.0198434	0.493803	1	A	PAG1	0.268	0.073
-0.012111	0.12255	0.962562	A	GPATCH1	0.015	0.013
-0.0749713	0.0919218	0.859211	A	ICAM3	0.395	0.397
0.0515891	0.00729096	0.217176	A	NT5C2	0.123	0.084
-0.0286854	0.190293	1	A	MBNL3	0.042	0.019
-0.00502977	0.742606	1	A	XAB2	0.08	0.024
-0.0636924	0.0359415	0.570389	A	ARHGEF1	0.456	0.282
-0.00607867	0.706004	1	A	STXBP2	0.115	0.1
-0.00662233	0.461573	1	A	MAP2K7	0.011	0.004
-0.0249524	0.105563	0.909926	A	DGKD	0.046	0.025
0.0327884	0.180714	1	A	TOP2B	0.153	0.08
0.00471408	0.0410097	0.611452	A	TM9SF3	0.1	0.027
-0.00177193	0.924955	1	A	NFKB2	0.038	0.012
-0.0137523	0.0174777	0.374175	A	UBE2T	0.011	0.004
-0.0225886	0.153706	1	A	PPP1R12B	0.004	0.005
0.0538305	0.00856698	0.242724	A	DNAJC10	0.115	0.087
0.0252462	0.241306	1	A	GTF3C1	0.088	0.062
-0.0427776	0.0126402	0.305783	A	IL4R	0.077	0.023
0.00378765	0.245762	1	A	USP33	0.142	0.096
-0.0540692	0.264759	1	A	SNRPA	0.157	0.165
-0.0618979	0.028258	0.501237	A	EXOSC5	0.038	0.037
0.00223121	0.950193	1	A	DYNC1I2	0.138	0.062
0.00345374	0.686366	1	A	APBB1IP	0.249	0.209
-0.0637164	0.00526251	0.173828	A	LRCH4	0.077	0.066
0.0222703	0.168736	1	A	FAM76B	0.065	0.04
0.0304824	0.178392	1	A	SIRT6	0.05	0.055
0.011295	0.331193	1	A	POLD3	0.019	0.025
-0.0924202	0.0655974	0.759432	A	CAPZB	0.464	0.47
-0.0117805	0.31392	1	A	GPR137B	0.011	0.009
0.0233248	0.240323	1	A	JADE1	0.092	0.059
0.0348516	0.127333	0.973556	A	UBE2A	0.103	0.082
-0.00101179	0.972928	1	A	FGFR1	0.019	0.014
0.484028	9.67e-16	5.18e-13	A	CST7	0.437	0.64
-0.000401813	0.999208	1	A	PIAS2	0.042	0.018
-0.0322427	0.0488701	0.66409	A	ARAF	0.069	0.053
-0.0220513	0.215988	1	A	MCCC1	0.031	0.03
0.0101583	0.395557	1	A	ACER3	0.015	0.014
0.021933	0.60422	1	A	UBE2K	0.1	0.095
-0.0114449	0.61193	1	A	PIK3C3	0.069	0.035
-0.0038285	0.551149	1	A	N4BP2	0.065	0.032
0.00130417	0.909427	1	A	TIGAR	0.034	0.02
0.00980469	0.656358	1	A	TULP3	0.038	0.034
-0.00639306	0.778118	1	A	SYNJ2	0.031	0.018
0.170792	0.000464236	0.026306	A	PPP2R5C	0.594	0.533
-0.0158809	0.145913	1	A	PMS2P1	0.103	0.065
0.0162551	0.0842151	0.829022	A	GNB1	0.134	0.068
-0.00327367	0.498732	1	A	MLLT10	0.077	0.031
-0.000609531	0.983509	1	A	ZCWPW1	0.042	0.03
0.048556	0.297114	1	A	P2RY10	0.192	0.199
0.010722	0.564482	1	A	ITM2A	0.295	0.341
0.00730282	0.722986	1	A	NRDC	0.184	0.131
0.0409077	0.172113	1	A	VDAC3	0.195	0.26
-0.057216	0.148653	1	A	PCM1	0.245	0.163
0.00478183	0.601406	1	A	TNRC6C	0.092	0.019
0.0209891	0.145915	1	A	CBFA2T2	0.077	0.052
0.0357659	0.0771123	0.802007	A	ITCH	0.111	0.066
0.0122364	0.509671	1	A	SDF4	0.111	0.066
0.00471668	0.489081	1	A	TOLLIP	0.034	0.032
-0.013265	0.562017	1	A	UBE2D4	0.031	0.022
0.0285145	0.302846	1	A	THOC1	0.107	0.087
-0.00459263	0.185987	1	A	XRCC5	0.383	0.389
-0.0290751	0.135901	0.997552	A	SP140	0.08	0.054
0.00259657	0.93174	1	A	MKNK1	0.057	0.06
0.0347423	0.0260915	0.479354	A	SAR1A	0.383	0.113
-0.000748902	0.938052	1	A	CDC14A	0.18	0.085
0.0145748	0.436602	1	A	SENP1	0.054	0.03
-0.000876219	0.740765	1	A	CIC	0.015	0.001
-0.0698456	0.228105	1	A	FDFT1	0.18	0.209
-0.0459296	0.186426	1	A	PAFAH1B3	0.05	0.052
-0.0285533	0.386672	1	A	KIF22	0.096	0.07
-0.0101742	0.218815	1	A	CARMIL1	0.011	0.004
0.0049528	0.0114523	0.290938	A	PGM1	0.05	0.062
0.0109493	0.726231	1	A	DDX1	0.165	0.101
0.002888	0.529747	1	A	DNM2	0.092	0.046
-0.0156596	0.00111413	0.0548856	A	EPB41L2	0.004	0
0.00154705	0.7819	1	A	STX7	0.019	0.014
0.0120274	0.736954	1	A	RABL2B	0.096	0.059
-0.00321107	0.956979	1	A	KEAP1	0.027	0.026
-0.0293142	0.300807	1	A	SLC35C2	0.088	0.084
-0.00154808	0.608233	1	A	CRYBG3	0.027	0
0.0163983	0.628716	1	A	RFX3	0.111	0.102
-0.0295718	0.071948	0.780319	A	RIF1	0.115	0.027
0.0126646	0.241714	1	A	RAB21	0.057	0.021
-0.0466882	0.120276	0.955481	A	SMARCA2	0.153	0.099
-0.00170258	0.931944	1	A	SESN1	0.1	0.056
-0.00912632	0.579443	1	A	SRCAP	0.1	0.02
-0.0349143	0.22593	1	A	PUM3	0.107	0.065
-0.0181066	0.462112	1	A	CNOT4	0.088	0.057
0.0043186	0.921259	1	A	PSEN1	0.042	0.032
0.00526209	0.706345	1	A	CPOX	0.046	0.011
0.35169	4.6e-09	9.98e-07	A	CLDND1	0.536	0.757
0.156632	0.00127175	0.0608272	A	HSP90AA1	0.797	0.846
0.0033508	0.95499	1	A	RBL1	0.057	0.029
-0.00914355	0.619489	1	A	DLGAP4	0.084	0.038
-0.00343249	0.302677	1	A	NDC80	0.038	0.013
0.00656636	0.034133	0.55597	A	AP4E1	0.023	0.009
0.0147089	0.489372	1	A	RSBN1	0.272	0.093
-0.202313	3.61e-08	6.16e-06	A	TCF7	0.464	0.323
0.0377838	0.00497883	0.169442	A	OSTM1	0.115	0.057
0.0748315	0.0259334	0.479354	A	PCNP	0.303	0.22
-0.0153174	0.241035	1	A	EXD2	0.008	0.003
0.00135355	0.800896	1	A	ARG2	0.031	0.003
-0.0482852	0.134159	0.993245	A	PTPRC	0.87	0.915
0.0320263	0.125106	0.967814	A	UBA5	0.069	0.068
-0.0415497	0.00190951	0.084644	A	STK17B	0.824	0.692
0.00194241	0.896547	1	A	CDC14B	0.015	0.004
-0.00274365	0.344522	1	A	ZNF510	0.008	0.007
0.00103446	0.843278	1	A	ZNF506	0.092	0.049
-0.0187609	0.23695	1	A	JMJD4	0.038	0.034
0.011872	0.337981	1	A	DUSP12	0.107	0.135
-0.0499023	0.0623293	0.747626	A	KIAA0141	0.08	0.046
0.00778108	0.882675	1	A	HSPB11	0.134	0.111
-0.0121968	0.0014054	0.0658504	A	SMARCD3	0.008	0.004
-0.0213412	0.592109	1	A	WDR70	0.096	0.081
-0.158225	0.00404935	0.147519	A	FYB	0.739	0.682
-0.0111967	0.685195	1	A	STRADB	0.031	0.023
0.00114265	0.731322	1	A	BZW1	0.414	0.316
-0.00586545	0.80682	1	A	C1QTNF3	0.011	0.008
-0.0289846	0.034059	0.55597	A	ME2	0.042	0.01
0.00622961	0.725946	1	A	C5orf22	0.057	0.035
-0.0277616	0.24983	1	A	CCNT2	0.08	0.044
-0.00334274	0.499401	1	A	FAM135A	0.008	0.002
-0.0100081	0.724559	1	A	TRAF5	0.092	0.052
0.0775614	0.029796	0.516149	A	MRPL22	0.172	0.204
0.00609528	0.13658	0.997867	A	NFE2L1	0.046	0.024
0.0019831	0.906785	1	A	GSK3B	0.057	0.026
-0.0244719	0.291087	1	A	ERC1	0.023	0.013
-0.00994585	0.813424	1	A	XPO1	0.103	0.051
0.0550147	0.158039	1	A	RNF13	0.126	0.145
-0.0119192	0.169555	1	A	PALB2	0.004	0.001
-0.00573785	0.54979	1	A	DOPEY1	0.027	0.006
0.016187	0.826813	1	A	LYRM2	0.119	0.116
-0.0146816	0.52593	1	A	BCKDHB	0.054	0.042
0.00543112	0.325535	1	A	KAT6A	0.172	0.068
0.00961924	0.756005	1	A	ZCCHC6	0.088	0.054
-0.0186243	0.274063	1	A	ULK2	0.019	0.008
-0.00787731	0.177877	1	A	TNPO1	0.034	0.018
0.0182004	0.112491	0.932098	A	P2RX5	0.05	0.049
-0.0104902	0.589305	1	A	ITGAE	0.111	0.128
-0.0115804	0.293512	1	A	DIS3	0.065	0.021
0.00285919	0.229512	1	A	PIBF1	0.103	0.059
0.0110434	0.144054	1	A	TDRD3	0.034	0.018
-0.00668615	0.290236	1	A	NUFIP1	0.027	0.006
0.00521189	0.756664	1	A	PDS5B	0.069	0.02
0.0242016	0.192904	1	A	OXCT1	0.084	0.053
-0.00859014	0.763284	1	A	RRAGB	0.027	0.022
0.00207582	0.983885	1	A	CYLD	0.272	0.145
-0.0645261	0.0206543	0.414636	A	SLC27A5	0.023	0.024
0.0113521	0.635336	1	A	ZNF324	0.027	0.025
-0.0397712	0.0387756	0.589479	A	ZNF671	0.008	0.006
0.0133603	0.761047	1	A	ZNF586	0.073	0.06
-0.0186183	0.0782404	0.80609	A	ZNF446	0.004	0
-0.00489432	0.752105	1	A	ZNF264	0.034	0.024
-0.146163	0.000303511	0.0187704	A	RPS5	0.95	1.903
-0.03332	0.410467	1	A	YTHDC1	0.318	0.182
0.05709	0.0641268	0.753473	A	CHMP2B	0.149	0.135
-0.0523629	0.226151	1	A	SMAP2	0.23	0.159
0.0409769	0.379115	1	A	PPIE	0.203	0.187
0.00991878	0.308001	1	A	ZMPSTE24	0.054	0.03
-0.02947	0.326034	1	A	STARD7	0.13	0.062
-0.0346821	0.020903	0.417806	A	NOA1	0.034	0.023
-0.012926	0.886985	1	A	REST	0.142	0.104
0.000609344	0.552425	1	A	SSH1	0.031	0.006
0.101055	0.076319	0.799179	A	GSTP1	0.295	0.371
0.0306347	0.126105	0.969298	A	APLP2	0.077	0.057
0.00203361	0.892619	1	A	FAM234B	0.019	0.012
0.0189099	0.658218	1	A	WBP11	0.264	0.13
-0.0869942	0.0631284	0.748638	A	EIF3I	0.203	0.241
0.00918765	0.510449	1	A	TXLNA	0.054	0.026
0.0258754	0.0143574	0.329486	A	NCOA1	0.103	0.042
-0.0295784	0.0846433	0.831115	A	AGBL5	0.027	0.013
-0.0169729	0.551376	1	A	RAB10	0.061	0.038
-0.0133497	0.814222	1	A	HADHA	0.188	0.147
-0.0221153	0.185129	1	A	CAD	0.011	0.007
0.051075	0.153133	1	A	CD59	0.1	0.12
0.0830471	0.0390403	0.591157	A	CD82	0.157	0.19
0.0561728	0.139482	1	A	ATRX	0.314	0.228
-0.0121772	0.575424	1	A	AK6	0.054	0.063
0.0156321	0.322287	1	A	MYNN	0.119	0.054
-0.000526412	0.800881	1	A	SCAMP1	0.042	0.028
0.0186041	0.220666	1	A	PREP	0.054	0.033
0.00292871	0.668035	1	A	HACE1	0.023	0.012
-0.0114842	0.537456	1	A	SEH1L	0.034	0.016
-0.00106038	0.232882	1	A	WDR47	0.004	0.003
0.0257778	0.0367211	0.574697	A	WDFY1	0.1	0.052
0.0240747	0.000480987	0.026977	A	SLC25A24	0.084	0.027
-0.00878134	0.475368	1	A	MAP3K4	0.054	0.031
0.0266172	0.0491735	0.665898	A	ABCB1	0.073	0.042
0.0420847	0.575755	1	A	AKR1B1	0.203	0.253
0.00460037	0.74366	1	A	CPNE3	0.115	0.102
0.000806823	0.621497	1	A	RRN3	0.08	0.022
-0.0121314	0.551309	1	A	MTIF2	0.034	0.02
-0.023094	0.44765	1	A	DDHD2	0.065	0.038
0.0138291	0.0245059	0.462497	A	EPS15	0.161	0.05
-0.00729333	0.403945	1	A	CHERP	0.046	0.015
0.0819095	0.000990758	0.0496588	A	ATG16L1	0.153	0.134
-0.00113905	0.924937	1	A	USP40	0.034	0.021
-0.0117272	0.248307	1	A	POMGNT1	0.008	0.005
0.00143802	0.640155	1	A	MAST2	0.008	0.005
0.00226349	0.802351	1	A	DNAJA1	0.195	0.137
0.0115999	0.217386	1	A	B4GALT1	0.184	0.07
-0.00154193	0.188145	1	A	CHMP5	0.084	0.075
-0.0212338	0.297027	1	A	NFX1	0.073	0.031
-0.000898933	0.995495	1	A	DIMT1	0.126	0.079
-0.00647861	0.234912	1	A	IPO11	0.031	0.01
-0.0153446	0.793973	1	A	EIF2AK1	0.13	0.091
0.00329321	0.451506	1	A	SNX10	0.034	0.032
-0.00225936	0.938092	1	A	SEPHS1	0.031	0.019
-0.0619921	0.0603175	0.73681	A	MRPL28	0.05	0.057
-0.00274966	0.988089	1	A	RBM22	0.146	0.128
0.0457712	0.387314	1	A	TMED2	0.356	0.303
-0.00910036	0.611851	1	A	ERO1B	0.038	0.01
-0.0690978	0.0662999	0.761212	A	ZFAND6	0.119	0.101
-0.00380454	0.143675	1	A	TXLNG	0.065	0.037
-0.0265714	0.527196	1	A	HUWE1	0.149	0.081
0.00655297	0.148142	1	A	ZW10	0.015	0.02
0.0162874	0.296341	1	A	ALG9	0.054	0.037
0.0071234	0.827819	1	A	ACOX3	0.023	0.023
0.0115191	0.62944	1	A	MTMR2	0.042	0.035
-0.0277197	0.0315453	0.530638	A	PPP1R15A	0.146	0.108
0.0567396	0.292946	1	A	FTL	0.981	1.956
0.0238341	0.461871	1	A	SRRT	0.13	0.138
-0.0121406	0.458502	1	A	BAX	0.038	0.023
0.00118955	0.962353	1	A	NLK	0.011	0.006
-0.0124053	0.170138	1	A	PIGS	0.1	0.08
-0.00304773	0.56339	1	A	ATXN7L3	0.015	0.006
-0.0318472	0.133328	0.991109	A	PGS1	0.038	0.026
0.00798895	0.405376	1	A	PSMC5	0.345	0.419
0.00866737	0.108095	0.91935	A	UIMC1	0.069	0.066
0.0555772	0.0441674	0.637862	A	OGFOD1	0.1	0.114
-0.00961353	0.591068	1	A	SH3BP2	0.038	0.013
0.0119106	0.0192841	0.399182	A	NOP14	0.038	0.029
-0.00430553	0.866062	1	A	ADD1	0.119	0.1
-0.0139009	0.151867	1	A	TXNDC16	0.031	0.006
-0.110677	0.0290953	0.508637	A	C14orf166	0.211	0.247
0.00552755	0.126061	0.969298	A	NID2	0.011	0.006
0.00749275	0.687807	1	A	GMCL1	0.073	0.027
-0.0290328	0.285898	1	A	SF3B2	0.295	0.19
-0.0423633	0.410886	1	A	GNAS	0.391	0.365
-0.00203111	0.946967	1	A	DNM1L	0.077	0.054
-0.0425452	0.142917	1	A	ERGIC2	0.077	0.058
-0.00598303	0.437628	1	A	CASS4	0.042	0.008
-0.00891409	0.717239	1	A	AAMDC	0.038	0.037
-0.019243	0.14439	1	A	RFX2	0.004	0.003
-0.00879806	0.465593	1	A	METTL2A	0.031	0.013
-0.0254591	0.140433	1	A	ALG6	0.034	0.017
-0.00884608	0.38239	1	A	CNOT3	0.038	0.005
0.0795355	0.0975095	0.878723	A	PTPN4	0.303	0.282
-0.00716851	0.7972	1	A	DDX18	0.414	0.159
-0.0148233	0.0755824	0.795024	A	KHSRP	0.034	0.004
0.0133201	0.147532	1	A	EDEM2	0.107	0.082
0.00442329	0.705434	1	A	PDRG1	0.023	0.024
-0.0146675	0.348374	1	A	DOCK9	0.061	0.023
0.0148826	0.881414	1	A	ANKRD10	0.264	0.174
-0.00834744	0.843148	1	A	TGDS	0.054	0.03
-0.00591403	0.716094	1	A	C3orf18	0.015	0.013
0.00326955	0.0745539	0.789681	A	COQ9	0.042	0.053
-0.0178797	0.0260879	0.479354	A	KIF9	0.011	0
-0.0121224	0.539237	1	A	CRLS1	0.034	0.025
-0.000493752	0.666096	1	A	PPP1R13B	0.019	0.013
0.00247127	0.420461	1	A	ATRN	0.027	0.017
-0.064888	0.00877489	0.247249	A	FKBP1A	0.28	0.276
-0.031457	0.423241	1	A	NSFL1C	0.092	0.078
0.00156845	0.913004	1	A	C20orf194	0.073	0.008
-0.00632014	0.458839	1	A	ZNF343	0.011	0.012
-0.000722326	0.977046	1	A	MAVS	0.042	0.006
0.0103859	0.818706	1	A	XRN2	0.23	0.142
0.0178585	0.6805	1	A	KIZ	0.084	0.076
0.0540446	0.00129167	0.0616517	A	DYNLL1	0.172	0.209
0.00557978	0.789372	1	A	TESC	0.015	0.021
0.0222127	0.636639	1	A	SNX5	0.149	0.11
-0.0593347	0.0379528	0.583651	A	RPL6	0.977	1.251
-0.151226	0.000252986	0.0163031	A	SIRPG	0.084	0.097
0.019631	0.587502	1	A	MAPKAPK5	0.119	0.095
-0.0054782	0.366537	1	A	P2RX7	0.038	0.022
-0.00916047	0.837099	1	A	ESF1	0.119	0.048
-0.00421329	0.580155	1	A	RBBP9	0.015	0.01
-0.0229642	0.654527	1	A	ANAPC5	0.272	0.259
-0.0179805	0.0961669	0.876143	A	SLC23A2	0.008	0.002
-0.0214492	0.27622	1	A	SLC8B1	0.034	0.022
-0.0566575	0.0334812	0.55189	A	TMEM230	0.253	0.284
-0.00826876	0.818081	1	A	KDM2B	0.046	0.024
0.0210474	0.612596	1	A	TASP1	0.069	0.084
0.000434434	0.26838	1	A	GCN1	0.061	0.033
-0.215894	3.71e-16	2.08e-13	A	RPLP0	0.973	1.596
0.0621968	0.0445252	0.64116	A	PXN	0.245	0.157
0.00970791	0.414043	1	A	KIF16B	0.031	0.02
0.0260792	0.115656	0.941123	A	TRMT6	0.08	0.053
-0.00631675	0.93752	1	A	PEBP1	0.391	0.468
-0.0179936	0.426013	1	A	BRAP	0.046	0.026
0.0139429	0.688829	1	A	ERP29	0.341	0.395
-0.00532221	0.316283	1	A	FUS	0.318	0.149
0.023	0.674994	1	A	IGBP1	0.192	0.222
-0.0382097	0.337013	1	A	FXYD5	0.793	1.187
-0.0119967	0.270311	1	A	ZNF302	0.069	0.03
-0.00982216	0.430977	1	A	GRAMD1A	0.046	0.028
-0.02192	0.199064	1	A	CDIP1	0.042	0.018
-0.0619099	0.129439	0.98053	A	GANAB	0.149	0.109
-0.011025	0.631715	1	A	GMIP	0.08	0.026
-0.00592861	0.398861	1	A	RBM41	0.034	0.03
0.00505387	0.687227	1	A	MLF2	0.28	0.296
-0.0509582	0.331852	1	A	DDX24	0.383	0.366
-0.0413524	0.182388	1	A	ZBTB25	0.146	0.069
-0.0236287	0.62368	1	A	NECAP1	0.107	0.086
-0.0379571	0.388247	1	A	ARHGAP4	0.161	0.113
-0.00110492	0.0122233	0.30108	A	DHX32	0.046	0.007
-0.00338418	0.485477	1	A	RCOR1	0.008	0
0.000324812	0.980839	1	A	GPATCH2L	0.054	0.02
-0.0233801	0.075703	0.795024	A	LTBP4	0.061	0.029
0.00248649	0.937103	1	A	BLVRB	0.031	0.04
-0.00858676	0.420991	1	A	SLC9A1	0.011	0.004
0.0239508	0.17459	1	A	SPTLC1	0.092	0.081
0.0212935	0.563165	1	A	PAPOLA	0.284	0.215
-0.00826058	0.310497	1	A	CCNK	0.126	0.053
-0.136984	5.21e-05	0.00420335	A	RGS1	0.084	0.091
-0.0384629	0.0834673	0.828378	A	YPEL3	0.107	0.108
-0.0301896	0.115687	0.941123	A	MRPS33	0.069	0.084
-0.0321569	0.7392	1	A	NDUFB2	0.433	0.532
-0.0802431	0.0683609	0.771194	A	NUDC	0.23	0.195
0.00639283	0.880758	1	A	MAEA	0.123	0.105
-0.0240289	0.0661754	0.761002	A	STRN4	0.008	0.002
0.018366	0.286042	1	A	MUL1	0.065	0.075
-0.00263032	0.337823	1	A	TFAP4	0.004	0
-0.00289092	0.926944	1	A	PDCD7	0.031	0.011
-0.0180735	0.508364	1	A	SPG21	0.073	0.086
-0.0240266	0.233775	1	A	DNAJB11	0.054	0.048
-0.0256067	0.806697	1	A	FLT3LG	0.441	0.378
-0.00991863	0.769008	1	A	GNPTG	0.149	0.125
-0.00275931	0.89793	1	A	ZNF268	0.027	0.019
-0.00186049	0.566919	1	A	GOLGA3	0.077	0.013
-0.00898662	0.611563	1	A	PABPC4	0.084	0.048
-0.0350872	0.00237425	0.100639	A	MCOLN1	0.011	0.004
-0.00195558	0.885334	1	A	USP48	0.1	0.064
-0.0034801	0.598063	1	A	PDPR	0.057	0.022
-0.0239802	0.0326061	0.543184	A	AARS	0.019	0.004
-0.0377151	0.429946	1	A	GLG1	0.272	0.138
0.0476555	0.0698709	0.773859	A	TNRC6A	0.188	0.12
-0.0119734	0.586065	1	A	PLEKHG2	0.019	0.011
-0.00383478	0.856012	1	A	EXOC1	0.061	0.025
-0.00235117	0.689857	1	A	RBM27	0.157	0.017
-0.0697958	0.0316612	0.531677	A	OSBPL8	0.192	0.122
-0.0121758	0.175856	1	A	DTX2	0.015	0.006
0.00254535	0.529248	1	A	PUS7	0.008	0.007
0.00319412	0.751125	1	A	LAMB1	0.023	0.014
0.00341724	0.651449	1	A	DLD	0.13	0.108
0.0041187	0.741229	1	A	WDR7	0.034	0.014
0.0158702	0.41395	1	A	TXNL1	0.123	0.105
-0.00221146	0.016656	0.363564	A	ABCC6	0.008	0.002
0.00307026	0.543865	1	A	CMTM6	0.218	0.146
-0.00352018	0.312354	1	A	ITGA6	0.092	0.029
0.0109519	0.46185	1	A	FH	0.05	0.053
0.047118	0.00640563	0.199117	A	SEL1L3	0.088	0.059
-0.00166423	0.339424	1	A	CDV3	0.153	0.042
-0.00106953	0.951362	1	A	ALKBH5	0.103	0.051
-0.0304267	0.313621	1	A	NLRP1	0.195	0.083
0.000230536	0.437312	1	A	SPAG7	0.165	0.178
-0.00710861	0.0401661	0.60278	A	ORC6	0.008	0
0.0190377	0.280143	1	A	ZC3HC1	0.034	0.043
-0.000901973	0.485404	1	A	ANGPT2	0.004	0
0.000320192	0.992495	1	A	TMEM101	0.042	0.038
0.0667338	0.178263	1	A	PSME1	0.801	1.098
-0.00912248	0.577839	1	A	PPP2R3C	0.115	0.097
0.026023	0.404066	1	A	HAUS4	0.054	0.061
-0.0127171	0.452901	1	A	OSGEP	0.1	0.091
0.00858854	0.836967	1	A	RNF31	0.038	0.034
0.0222265	0.727068	1	A	SCFD1	0.157	0.144
0.00968053	0.769253	1	A	G2E3	0.08	0.039
-0.0078377	0.651182	1	A	HECTD1	0.126	0.116
0.017521	0.220094	1	A	HNRNPC	0.728	0.755
-0.000635023	0.995118	1	A	SUPT16H	0.157	0.112
-0.0459411	0.0792132	0.812112	A	TOX4	0.161	0.089
0.00269558	0.905886	1	A	GEMIN2	0.027	0.025
0.0329968	0.302332	1	A	TINF2	0.123	0.144
-0.00312628	0.211668	1	A	SEMA6A	0.011	0.002
0.0179629	0.258185	1	A	TRPM7	0.115	0.04
-0.00360156	0.798391	1	A	WDR76	0.023	0.01
-0.0307464	0.418986	1	A	SNAP23	0.138	0.107
-0.0309695	0.0384974	0.588486	A	PHGDH	0.011	0.015
0.00442109	0.368908	1	A	EZR	0.513	0.449
0.0581518	0.468438	1	A	MYL6	0.862	1.485
0.00262822	0.895396	1	A	AGO1	0.057	0.013
-0.0110181	0.451061	1	A	RFFL	0.061	0.038
0.00896551	0.757327	1	A	UNC13D	0.119	0.083
0.0107734	0.7845	1	A	MFSD11	0.088	0.053
-0.0173833	0.299683	1	A	GPATCH2	0.031	0.017
-0.0150234	0.430996	1	A	NUP50	0.065	0.028
-0.0907144	0.00429404	0.153398	A	COMT	0.061	0.064
0.00426753	0.0124206	0.302817	A	ADA2	0.084	0.063
0.0142755	0.750596	1	A	ECHDC1	0.103	0.109
0.0191375	0.501316	1	A	LRRFIP2	0.061	0.053
0.0430145	0.0842499	0.829022	A	SEC22C	0.092	0.079
-0.0161851	0.438833	1	A	HDAC6	0.038	0.022
-0.0115654	0.0749558	0.792321	A	UPRT	0.023	0.029
0.00222452	0.674572	1	A	CDC23	0.046	0.025
-0.00174286	0.0837333	0.828378	A	AAAS	0.054	0.071
-0.00294255	0.177385	1	A	CBX5	0.107	0.051
-0.0100489	0.226932	1	A	SUCO	0.038	0.023
-0.00418911	0.156302	1	A	MSH2	0.034	0.023
-0.0420273	0.000535579	0.0294829	A	MAP3K1	0.065	0.013
0.0232986	0.726844	1	A	DHPS	0.13	0.15
-0.0282338	0.0632597	0.748638	A	HOOK2	0.529	0.016
0.0195507	0.229902	1	A	ARCN1	0.172	0.097
0.0086664	0.717924	1	A	TMEM38B	0.038	0.026
-0.0157295	0.457777	1	A	PSMD5	0.05	0.029
0.00361161	0.383752	1	A	NUP188	0.08	0.034
0.0371263	0.0324011	0.540944	A	CRAT	0.05	0.055
-0.0421356	0.0755585	0.795024	A	SH2D3C	0.031	0.028
-0.00944591	0.365211	1	A	NANS	0.038	0.037
-0.00164316	0.0903009	0.852817	A	TBC1D2	0.008	0.008
-0.0126017	0.703303	1	A	CWF19L1	0.092	0.054
-0.0187286	0.406067	1	A	BTAF1	0.157	0.042
-0.0518322	0.0318371	0.53424	A	IKZF5	0.142	0.06
0.0102923	0.927452	1	A	WAC	0.218	0.143
0.0079583	0.114773	0.938555	A	CREM	0.222	0.211
-0.0262568	0.660561	1	A	NUBP2	0.165	0.172
-0.0237998	0.303209	1	A	HIVEP1	0.05	0.032
0.0358908	0.122064	0.961786	A	FKBP5	0.249	0.106
-0.0142143	0.482704	1	A	SRPK1	0.057	0.049
-0.0106377	0.398499	1	A	BRPF3	0.011	0.003
0.0116368	0.841303	1	A	MRPS18A	0.084	0.085
0.025295	0.263321	1	A	TMEM14A	0.065	0.058
-0.123232	0.0146721	0.332886	A	HSP90AB1	0.59	0.638
-0.00895993	0.676349	1	A	CDC5L	0.119	0.035
0.00266926	0.616827	1	A	ITPR3	0.061	0.006
-0.00242958	0.350217	1	A	ZNF184	0.015	0.007
0.0017733	0.637092	1	A	SIRT1	0.019	0.006
-0.0310298	0.593231	1	A	HNRNPH3	0.241	0.178
0.0182845	0.356763	1	A	IFT74	0.038	0.034
-0.00198652	0.31114	1	A	JAK2	0.046	0.009
0.0207411	0.113107	0.933671	A	IL12RB1	0.069	0.036
-0.00337196	0.931444	1	A	ABL1	0.019	0.016
-0.00203632	0.640075	1	A	ACOT7	0.015	0.011
0.0522742	0.0854397	0.835229	A	SH3GLB1	0.199	0.139
-0.0219964	0.0886408	0.848282	A	CDC7	0.008	0.003
-0.0122765	0.0935782	0.863908	A	PCSK5	0.015	0.003
-0.00508482	0.205269	1	A	TMED1	0.023	0.033
-0.233105	4.76e-07	6.33e-05	A	ABLIM1	0.333	0.287
-0.00526486	0.351444	1	A	ERMP1	0.019	0.007
-0.00699508	0.300019	1	A	RAB18	0.176	0.155
-0.00595056	0.670332	1	A	HSD17B7P2	0.019	0.008
0.00229857	0.599092	1	A	H2AFY2	0.038	0.016
0.0212343	0.000716041	0.0379568	A	WASHC2A	0.092	0.06
0.00792174	0.834711	1	A	MAST3	0.1	0.039
-0.000623126	0.409631	1	A	MZF1	0.031	0.026
-0.0115483	0.528129	1	A	OCEL1	0.034	0.039
-0.00439508	0.92268	1	A	MYO9B	0.069	0.031
0.00625933	0.483402	1	A	KCNK6	0.023	0.012
0.000886196	0.603234	1	A	CATSPERG	0.008	0.005
-0.00128522	0.966958	1	A	PSMD8	0.245	0.305
0.00178073	0.0524572	0.690801	A	SETD1A	0.019	0.008
-0.00152288	0.960497	1	A	BCL7C	0.042	0.017
-0.0584754	0.277967	1	A	CIRBP	0.536	0.582
-0.12328	0.0273668	0.491967	A	ATP5D	0.253	0.295
-0.075232	0.24101	1	A	HNRNPM	0.333	0.32
-0.0160526	0.557194	1	A	2002-03-01	0.019	0.017
-0.00734701	0.254734	1	A	NDUFB7	0.364	0.43
-0.0691303	0.280013	1	A	TECR	0.322	0.316
-0.0865976	0.0136248	0.320832	A	TIMM13	0.111	0.091
-0.0163128	0.355921	1	A	CDC34	0.011	0.01
0.01443	0.620796	1	A	MTAP	0.054	0.043
-0.118729	0.00842564	0.240795	A	POLR2E	0.176	0.207
-0.00179294	0.0973728	0.878723	A	POLRMT	0.046	0.025
-0.0241923	0.432731	1	A	RASSF7	0.05	0.048
0.0354114	0.429212	1	A	GADD45B	0.261	0.25
-0.0316825	0.013425	0.317101	A	MKNK2	0.077	0.022
-0.0400822	0.0737842	0.786598	A	TRMT2A	0.038	0.048
0.101297	0.0179266	0.379062	A	RANBP1	0.188	0.244
-0.000555209	0.798243	1	A	ZDHHC8	0.019	0.007
-0.0159798	0.259381	1	A	KLHL22	0.011	0.006
-0.00437258	0.966928	1	A	MED15	0.226	0.142
-0.0135812	0.228169	1	A	SNAP29	0.027	0.02
-0.00851514	0.149982	1	A	CRKL	0.027	0.009
0.00483942	0.492005	1	A	LZTR1	0.023	0.019
-0.0638123	0.0142788	0.329156	A	SMARCB1	0.115	0.065
0.00675312	0.225472	1	A	BCL2L13	0.065	0.047
-0.00175271	0.964258	1	A	DDTL	0.015	0.003
0.0411898	0.462391	1	A	DDT	0.23	0.246
-0.00342703	0.366355	1	A	OSM	0.054	0.043
-0.0183563	0.60311	1	A	CABIN1	0.084	0.045
-0.0388964	0.329827	1	A	TBC1D10A	0.096	0.082
-0.0438306	0.198653	1	A	SF3A1	0.257	0.093
-0.0136642	0.441415	1	A	SEC14L2	0.034	0.009
-0.00762989	0.299828	1	A	SPECC1L	0.023	0.013
-0.0274689	0.411453	1	A	PPIL2	0.069	0.047
-0.00181209	0.960322	1	A	YPEL1	0.015	0.005
0.00702212	0.651778	1	A	SNRPD3	0.234	0.245
-0.00327971	0.280937	1	A	PES1	0.034	0.033
0.0153304	0.150352	1	A	MAPK1	0.1	0.032
-0.000601319	0.987833	1	A	PPM1F	0.011	0.005
-0.0141878	0.514955	1	A	TOP3B	0.038	0.03
-0.015984	0.143774	1	A	CYTH4	0.123	0.088
-0.0235965	0.213674	1	A	DGCR14	0.023	0.017
-0.00758269	0.938148	1	A	CRYBB2P1	0.065	0.068
-0.111252	0.0378282	0.58353	A	MFNG	0.253	0.266
-0.000536286	0.332188	1	A	LRP5L	0.004	0.007
-0.0259312	0.468461	1	A	SLC25A1	0.057	0.067
-0.00595162	0.737742	1	A	GGA1	0.107	0.084
0.00378433	0.812566	1	A	HIRA	0.015	0.01
-0.00141002	0.836515	1	A	SH3BP1	0.042	0.008
0.386694	2.59e-12	9.62e-10	A	LGALS1	0.314	0.472
0.0162205	0.443149	1	A	HPS4	0.08	0.075
-0.0947948	0.160168	1	A	PIK3IP1	0.659	0.748
0.00829357	0.709849	1	A	SRRD	0.034	0.022
-0.01208	0.0349307	0.561577	A	PATZ1	0.011	0.005
-0.00716648	0.379051	1	A	TRIOBP	0.023	0.008
0.0100414	0.717251	1	A	TFIP11	0.077	0.051
-0.0120095	0.190044	1	A	GCAT	0.004	0
-0.0467097	0.0598036	0.733391	A	ANKRD54	0.031	0.027
-0.135513	0.0674544	0.766526	A	EIF3L	0.586	0.817
0.094409	0.162108	1	A	SNU13	0.487	0.592
0.0027042	0.364858	1	A	MICALL1	0.011	0.01
0.0633875	0.198931	1	A	POLR2F	0.218	0.256
0.00114848	0.91117	1	A	DEPDC5	0.038	0.031
-0.0136968	0.295218	1	A	PICK1	0.011	0.004
-4.64e-05	0.128729	0.978518	A	TTC28	0.004	0.001
-0.0227161	0.081507	0.82191	A	CENPM	0.008	0.01
-0.103318	0.0193466	0.399182	A	DDX17	0.33	0.206
-0.00675895	0.713169	1	A	TCF20	0.023	0.005
0.010273	0.359606	1	A	HSCB	0.038	0.029
-0.002074	0.917277	1	A	CBY1	0.027	0.02
-0.0538491	0.0652492	0.757454	A	TOMM22	0.207	0.209
-0.0177998	0.276307	1	A	XBP1	0.291	0.292
0.00475848	0.417831	1	A	RTCB	0.103	0.11
0.0123151	0.588931	1	A	JOSD1	0.107	0.062
-0.0632198	0.0737426	0.78652	A	FBXO7	0.184	0.136
-0.0106111	0.472019	1	A	GTPBP1	0.034	0.012
-0.00176065	0.356473	1	A	POLDIP3	0.065	0.059
-0.00184842	0.434052	1	A	PPP6R2	0.111	0.039
0.00615404	0.315106	1	A	SBF1	0.073	0.047
0.00888881	0.359373	1	A	SUN2	0.249	0.112
-0.000970167	0.563342	1	A	CYB5R3	0.103	0.083
0.0151199	0.0054318	0.178265	A	DNAL4	0.027	0.029
0.0136452	0.727914	1	A	LMF2	0.096	0.063
-0.0103557	0.387934	1	A	PACSIN2	0.019	0.003
-0.00380799	0.38841	1	A	TTLL1	0.023	0.028
9.54e-05	0.38445	1	A	AP1B1	0.073	0.041
0.00744951	0.901257	1	A	HMGXB4	0.073	0.065
0.00973602	0.870834	1	A	TOM1	0.069	0.06
0.00151425	0.894522	1	A	NEFH	0.019	0.006
0.0184582	0.767741	1	A	CHKB	0.115	0.108
-0.00366507	0.000465908	0.0263358	A	MCAT	0.004	0.007
0.027811	0.327103	1	A	THOC5	0.061	0.067
-0.0431258	0.044586	0.64116	A	MCM5	0.031	0.021
-0.0394897	0.128831	0.978518	A	ARSA	0.077	0.057
0.202343	0.000146655	0.0102864	A	TSPO	0.372	0.524
-0.00251665	0.465552	1	A	TTLL12	0.004	0
0.00651172	0.401932	1	A	CBX7	0.046	0.02
-0.000861225	0.721008	1	A	CABP7	0.077	0
-0.0471922	0.000949995	0.04814	A	RPL3	1	2.286
0.0302913	0.377906	1	A	ZMAT5	0.08	0.106
-0.00948634	0.13803	1	A	TAB1	0.008	0.006
0.0205103	0.529945	1	A	ASCC2	0.149	0.153
0.0040996	0.848434	1	A	MTMR3	0.065	0.045
-0.00321696	0.327145	1	A	MIEF1	0.092	0.063
0.0112285	0.622867	1	A	APOL1	0.027	0.027
0.0170024	0.801608	1	A	MYH9	0.383	0.209
0.0367826	0.190529	1	A	SAMM50	0.107	0.119
-0.0626702	0.00809188	0.233871	A	TXN2	0.172	0.148
-0.0621163	0.134758	0.994626	A	GRAP2	0.123	0.109
-0.0636251	0.273606	1	A	EIF3D	0.391	0.445
-0.0543624	0.299068	1	A	TNRC6B	0.372	0.201
-0.0474837	0.0699957	0.773859	A	SGSM3	0.073	0.068
0.00739597	0.861922	1	A	IFT27	0.061	0.055
0.0104685	0.552964	1	A	SLC25A17	0.031	0.035
0.0124339	0.282816	1	A	FAM118A	0.077	0.051
-0.0375068	0.139044	1	A	ST13	0.364	0.137
0.00903454	0.000443584	0.0256057	A	IL2RB	0.268	0.149
-0.00756304	0.796713	1	A	RBX1	0.234	0.189
-0.0158553	0.24257	1	A	EP300	0.092	0.024
-0.0176152	0.554802	1	A	L3MBTL2	0.05	0.035
0.0036446	0.410768	1	A	RANGAP1	0.046	0.031
-0.00784633	0.0843934	0.829558	A	ZC3H7B	0.008	0.001
-0.0201918	0.691505	1	A	PHF5A	0.084	0.083
-0.0254175	0.615123	1	A	ACO2	0.088	0.086
-0.00676663	0.872023	1	A	POLR3H	0.038	0.026
-0.000827661	0.180036	1	A	TRMU	0.042	0.043
0.0339548	0.430291	1	A	PMM1	0.1	0.119
-0.0182166	0.116787	0.944834	A	DESI1	0.027	0.021
0.0199859	0.407014	1	A	CERK	0.088	0.054
0.000813474	0.435426	1	A	BRD1	0.057	0.023
0.00597675	0.776545	1	A	ZBED4	0.05	0.021
-0.0105957	0.655753	1	A	HDAC10	0.065	0.023
-0.000911443	0.993055	1	A	KHNYN	0.031	0.01
0.0333544	0.399037	1	A	FKBP3	0.176	0.179
-0.0706924	0.118534	0.950441	A	SDR39U1	0.149	0.147
-0.00119528	0.0333511	0.551204	A	RBM23	0.096	0.088
-0.00466899	0.831674	1	A	PRMT5	0.046	0.045
-0.00605693	0.606267	1	A	AP4S1	0.015	0.004
-0.00798166	0.769453	1	A	VCPKMT	0.054	0.029
0.00471216	0.46937	1	A	SOS2	0.038	0.013
0.014241	0.338099	1	A	CDKL1	0.019	0.02
-0.00637891	0.749657	1	A	NIN	0.084	0.026
-0.00969346	0.744615	1	A	PSMC6	0.126	0.072
0.00343813	0.77467	1	A	GNPNAT1	0.023	0.016
0.0193684	0.171866	1	A	DDHD1	0.157	0.072
0.0117636	0.0637137	0.750536	A	CNIH1	0.13	0.131
0.0440424	0.203168	1	A	CGRRF1	0.123	0.121
0.0277373	0.344079	1	A	ATP6V1D	0.069	0.066
0.0280007	0.335141	1	A	PIGH	0.08	0.08
-0.0476427	0.421036	1	A	PSMA3	0.199	0.205
0.0370499	0.274495	1	A	VTI1B	0.146	0.141
-0.00388945	0.972073	1	A	TIMM9	0.111	0.107
-0.0167126	0.299297	1	A	GSTZ1	0.008	0.007
0.00474651	0.789095	1	A	KIAA0586	0.054	0.028
-0.0132565	0.679228	1	A	AHSA1	0.1	0.101
0.00248707	0.737082	1	A	DAAM1	0.031	0.026
-0.00231105	0.779847	1	A	SPTLC2	0.042	0.017
-0.0225985	0.0458174	0.649862	A	RIN3	0.123	0.048
-0.00105879	0.644912	1	A	LGMN	0.011	0.012
0.00458832	0.646285	1	A	SNW1	0.218	0.225
0.00404874	0.86711	1	A	ITPK1	0.034	0.02
0.125658	0.0202664	0.40935	A	DHRS7	0.307	0.384
0.0316089	0.017726	0.376204	A	PPM1A	0.126	0.067
0.0101351	0.0444814	0.64116	A	CEP128	0.031	0.024
-0.0220662	0.307652	1	A	ERH	0.088	0.043
-0.0345015	0.388039	1	A	HIF1A	0.218	0.111
0.00403468	0.0237849	0.45455	A	SUSD6	0.08	0.029
-0.0982924	0.16537	1	A	SRSF5	0.644	0.722
-0.0635485	0.550787	1	A	EIF5	0.345	0.476
-0.0131748	0.377421	1	A	DICER1	0.057	0.02
0.00452636	0.730219	1	A	ZFYVE21	0.019	0.019
-0.00689451	0.274135	1	A	MTHFD1	0.054	0.053
0.0473509	0.0584404	0.727139	A	ZC3H14	0.13	0.114
0.0352642	0.0100891	0.26958	A	PCNX1	0.215	0.098
0.0102488	0.416439	1	A	GSKIP	0.054	0.037
-0.0109491	0.88569	1	A	VRK1	0.107	0.111
-0.0128387	0.0257667	0.478055	A	PSMC1	0.142	0.033
-0.0186314	0.207388	1	A	RPS6KA5	0.05	0.018
0.0295746	0.242377	1	A	PPP4R3A	0.123	0.093
-0.0260519	0.00549498	0.179014	A	C14orf93	0.011	0.003
-0.0366488	0.369544	1	A	PSMB5	0.042	0.057
-0.00165344	0.588854	1	A	YY1	0.149	0.084
-0.00151495	0.61661	1	A	ACIN1	0.134	0.068
0.011619	0.735519	1	A	CCNB1IP1	0.073	0.073
0.0340232	0.26155	1	A	TRIP11	0.142	0.105
-0.165542	0.000911419	0.0467231	A	APEX1	0.188	0.216
0.0170161	0.257365	1	A	PABPN1	0.096	0.048
-0.011326	0.620367	1	A	ARHGAP5	0.073	0.041
-0.0115145	0.342733	1	A	CINP	0.046	0.061
0.00656189	0.89385	1	A	SRP54	0.1	0.094
-0.000115517	0.656167	1	A	CHD8	0.092	0.055
0.00385951	0.49562	1	A	PCK2	0.019	0.019
0.00912096	0.486891	1	A	KIAA0391	0.111	0.107
-0.00856448	0.389202	1	A	DCAF11	0.08	0.065
0.0401034	0.681879	1	A	PSMA6	0.307	0.376
-0.166064	0.00107219	0.0531849	A	NFKBIA	0.663	0.872
0.011015	0.524706	1	A	EMC9	0.031	0.035
-0.0190332	0.804997	1	A	PSME2	0.502	0.702
-0.0282311	0.0646265	0.753525	A	REC8	0.004	0.002
-0.0221701	0.303405	1	A	TM9SF1	0.019	0.019
0.00460556	0.841895	1	A	SEC23A	0.069	0.047
-0.0379645	0.350636	1	A	GMPR2	0.073	0.104
-0.0163888	0.700878	1	A	PNN	0.31	0.261
0.0319538	0.296991	1	A	RABGGTA	0.08	0.083
-0.00726096	3.22e-64	1.85e-60	A	PLTP	0.027	0.001
-0.0175649	0.883261	1	A	PCIF1	0.211	0.234
-0.00642007	0.77569	1	A	GSS	0.077	0.066
0.0120161	0.362986	1	A	TRPC4AP	0.123	0.069
-0.0284673	0.164909	1	A	PYGB	0.034	0.018
-0.00504226	0.953731	1	A	ABHD12	0.042	0.037
5.7e-06	0.993281	1	A	PROCR	0.015	0.016
-0.0384129	0.023238	0.448827	A	UQCC1	0.046	0.023
-0.024412	0.344084	1	A	ZMYND8	0.111	0.056
-0.00834588	0.808545	1	A	IFT52	0.031	0.032
-0.00765534	0.842579	1	A	NDRG3	0.05	0.035
-0.0168557	0.0472491	0.656012	A	SLA2	0.084	0.048
0.09679	0.00396102	0.145732	A	C20orf24	0.253	0.281
-0.00301978	0.510815	1	A	NFATC2	0.092	0.023
-0.0139222	0.477085	1	A	PABPC1L	0.019	0.014
-0.0470178	0.0602996	0.73681	A	STK4	0.517	0.48
0.00464937	0.889976	1	A	ADNP	0.123	0.029
4.03e-05	0.586008	1	A	PFDN4	0.153	0.128
-0.0243906	0.474607	1	A	CSTF1	0.061	0.055
-0.00932965	0.831871	1	A	RAE1	0.046	0.042
0.0023985	0.992971	1	A	TPD52L2	0.069	0.064
0.00662988	0.734662	1	A	DNAJC5	0.054	0.03
-0.0396497	0.417155	1	A	NELFCD	0.138	0.123
-0.0224628	0.623592	1	A	PRPF6	0.138	0.083
0.0218458	0.521972	1	A	PRELID3B	0.234	0.138
-0.0125655	0.644659	1	A	MTG2	0.027	0.025
0.0250496	0.262506	1	A	PSMA7	0.452	0.577
0.0263132	0.307325	1	A	DIDO1	0.1	0.066
-0.0149903	0.121294	0.958019	A	GID8	0.042	0.014
0.000384888	0.0824482	0.825415	A	SLC17A9	0.008	0.007
0.00298831	0.628097	1	A	ARFGAP1	0.031	0.024
-0.014701	0.0592197	0.730123	A	GMEB2	0.008	0.003
-0.0287396	0.28729	1	A	C20orf27	0.073	0.051
-0.035158	0.0630351	0.748638	A	CDC25B	0.157	0.076
0.00493002	0.956656	1	A	RNF24	0.038	0.036
-0.0452124	0.136698	0.998132	A	ARFRP1	0.057	0.049
0.0087467	0.810362	1	A	NDUFAF5	0.031	0.033
-0.00417585	0.921847	1	A	RASSF2	0.038	0.023
0.00988967	0.681508	1	A	CSNK2A1	0.096	0.039
-0.038644	0.371884	1	A	CDS2	0.253	0.253
-0.0281117	0.0300898	0.518149	A	HM13	0.119	0.121
-0.000514188	0.112895	0.933671	A	SNPH	0.004	0.005
-0.0116875	0.520903	1	A	SEC23B	0.054	0.037
0.00975836	0.35795	1	A	TM9SF4	0.065	0.04
[truncated: 49,104 more rows]

## Sheet: Sup Table 6
Supplementary Table 6 Customised gene signatures for T cell phenotypes
[truncated: 239 more rows]
