# Supplementary material for: Newborn and child-like molecular signatures in older adults stem from TCR shifts across human lifespan
Source: Nat Immunol. 2023 Sep 25;24(11):1890–907. doi: 10.1038/s41590-023-01633-8 (PMC10602853; doi:10.1038/s41590-023-01633-8)
Supplement: Supplementary file 6 — Statistical source data. [file 41590_2023_1633_MOESM6_ESM.xlsx]

## Sheet: Figure 1
Fig 1d, total CD8 frequencies
	Newborns	Children	Adults	Older Adults
	7.47	17	22.9	14.4
	15.7	14.9	25.1	19.6
	9.5	18.4	16.6	7.83
	8.82	29.4	16.7	18.4
	20.4	16.6	29.3	22.6
	17.7	28.7	21.6	26.6
	13.1	20.6	15.9	33.4
	4.44	22.3	23.1	7.79
	16.1	28.3	29.7	11.8
	16.6	19.6	17.7	18.5
	19.8	28	36.1	12.8
		22.7	20.6	17.9
			13.5	24.7
			19.9	29.6
			19.8	18.4
			19.8	41.4
			43.5	21.1
			22.1	26.4
			33.2
			23.5
Fig 1e, total CD8 frequencies
	Age
	0	7.47	15.7	9.5	8.82	20.4	17.7	13.1	4.44	16.1	16.6	19.8
	1
	2
	3	20.6
	4
	5	22.3
	6	19.6
	7	14.9	22.7
	8	28.7
	9	18.4	29.4
	10
	11
	12	28
	13
	14	17	16.6
	15
	16	28.3
	17
	18	19.8
	19
	20
	21
	22
	23
	24	19.8	23.5
	25
	26	22.9
	27
	28
	29	25.1	16.6
	30
	31
	32
	33	16.7
	34	43.5
	35
	36	29.3	22.1
	37	21.6	15.9
	38
	39
	40
	41
	42
	43
	44
	45
	46
	47
	48	23.1
	49
	50	29.7
	51	17.7	36.1
	52
	53
	54
	55
	56
	57	20.6	13.5	33.2
	58	19.9
	59
	60
	61
	62
	63	11.8
	64
	65	24.7	26.4
	66
	67	14.4
	68	22.6	29.6
	69
	70	7.83
	71	18.4
	72	18.4	41.4
	73	19.6
	74	17.9
	75
	76	21.1
	77	26.6
	78
	79	18.5	12.8
	80
	81
	82
	83
	84
	85
	86	33.4
	87
	88	7.79
	89
	90
	91
	92
	93
	94
	95
	96
	97
	98
	99
	100	0
Fig 1f, A2M1 Frequencies
	Newborns	Children	Adults	Older Adults
	0.00014718	9.341e-05	0.000307975	0.00130498
	4.54352e-05	6.9159e-05	8.07297e-05	3.0012e-05
	5.18519e-05	3.0316e-05	0.000218497	0.00017089
	2.2883e-05	7.6984e-05	0.00091078	1.74533e-05
	5.83567e-05	0.00038082	0.0168031	2.48333e-05
	8.32049e-05	0.00028231	0.000171958	2.55586e-06
	2.75657e-05	7.151e-05	0.000247284	1.40977e-05
	1.35135e-05	2.2676e-05	0.000537958	0.00038122
	9.40071e-05	5.3992e-05	0.000555556	0.00019004
	5.33563e-05	0.00026667	0.000107968	3.3957e-05
	0.000166246	9.6206e-05	9.29363e-05	7.10227e-05
		3.0165e-05	9.73701e-05	0.000267512
			0.000104834	0.000161745
			0.000582412	0.000473357
			0.00778185	0.00046525
			0.000100289	7.6202e-05
			0.000344828	1.94328e-05
			0.000285319	6.19589e-05
			7.84718e-05
			7.68121e-05
Fig 1g, A2M1 Frequencies
	AGE
	0	0.00014718	4.54352e-05	5.18519e-05	2.2883e-05	5.83567e-05	8.32049e-05	2.75657e-05	1.35135e-05	9.40071e-05	5.33563e-05	0.000166246
	1
	2
	3	9.341e-05
	4
	5	6.9159e-05
	6	3.0316e-05
	7	7.6984e-05	0.00038082
	8	0.00028231
	9	7.151e-05	2.2676e-05
	10
	11
	12	5.3992e-05
	13
	14	0.00026667	9.6206e-05
	15
	16	3.0165e-05
	17
	18	0.00778185
	19
	20
	21
	22
	23
	24	0.000100289	7.68121e-05
	25
	26	0.000307975
	27
	28
	29	8.07297e-05	0.000218497
	30
	31
	32
	33	0.00091078
	34	0.000344828
	35
	36	0.0168031	0.000285319
	37	0.000171958	0.000247284
	38
	39
	40
	41
	42
	43
	44
	45
	46
	47
	48	0.000537958
	49
	50	0.000555556
	51	0.000107968	9.29363e-05
	52
	53
	54
	55
	56
	57	9.73701e-05	0.000104834	7.84718e-05
	58	0.000582412
	59
	60
	61
	62
	63	0.00019004
	64
	65	0.000161745	6.19589e-05
	66
	67	0.00130498
	68	1.74533e-05	0.000473357
	69
	70	2.48333e-05
	71	0.00017089
	72	0.00046525	7.6202e-05
	73	3.0012e-05
	74	0.000267512
	75
	76	1.94328e-05
	77	1.40977e-05
	78
	79	3.3957e-05	7.10227e-05
	80
	81
	82
	83
	84
	85
	86	2.55586e-06
	87
	88	0.00038122
	89
	90
	91
	92
	93
	94
	95
	96
	97
	98
	99
	100	0
Fig 1h, CD8 Phenotype frequencies
		Newborns											Children												Adult																				Older Adults
	Tnaive	97.7	99	99.6	92.9	97.9	99	98.3	96.2	98.7	98.8	92	54.4	34	18.6	13.9	43.1	52.2	49.4	70.1	55.8	62.5	51.6	53.3	64.6	74.2	53.6	67	47.6	54.1	44.8	13.3	47.2	18	56.1	33.8	38.6	19	48.7	10.1	21.9	39.8	8.96	13.3	14.6	9.26	3.76	9.79	9.55
	Tcm	1.42	0.69	0.17	5.53	0.77	0.43	0.67	1.11	0.38	0.44	6.39	31	55.7	17.3	53.1	13.4	22.3	19.5	16.4	32.4	20.8	28.9	30.4	22.3	17.8	37.7	24.8	30.3	22.7	40.3	30.5	21.6	39	23	51.9	19	25.8	41.6	27.4	49.5	36.7	27.9	56.7	63	29.2	40.5	31.7	31.9
	Tem	0	0	0	0.00893	0	0.00783	0.053	0.11	0.00626	0.00982	0.7	2.76	3.12	29.6	15.4	4.09	3.99	7.38	2.7	4.43	8.39	6.69	9.09	1.15	1.37	0.74	2.55	10.3	3.54	3.73	10.5	3.73	19.5	6.35	6.82	4.04	2.75	1.81	30.2	5.25	3.96	4.25	8.77	1.2	11.9	7.87	4.97	5.74
	Tscm	0.75	0.025	0.04	0.79	0.82	0.32	0.063	0.11	0.019	0.062	0.041	5.76	4.09	4.13	6.2	6.42	10.3	7.78	3.85	2.15	3.65	6.37	1.22	4.77	3.48	4.55	1.86	4.05	2.85	8.62	2.12	6.76	2.35	2.98	4.07	3.6	11.4	3.77	2.28	2.91	10.4	1.49	5.77	3.75	1.98	2.77	4.04	3.29
	Temra	0.21	0.25	0.22	0.81	0.38	0.27	0.84	2.44	0.96	0.66	0.46	6.29	3.06	29.9	11.6	32.9	11.1	15.5	6.77	5.43	4.41	6.39	5.99	7.41	3.01	3.56	3.81	7.8	17.1	2.82	43.9	20.8	21.2	11.2	3.51	34.9	41.1	4.06	29.8	20.5	9.22	57.3	15.8	18.6	47.9	45.3	49.4	49.6
Fig 1i, A2M1 Phenotype frequencies
		Newborns										Children												Adult																				Older Adults
	Tnaive	96.7	99.1	100	90.3	90	98.8	100	98.2	100	97	33.1	75.3	48.3	53	5.5	13.1	15	8.65	10.5	5.15	25.7	62.9	0.75	1.88	10.1	13.1	22.1	8.22	2.38	5.73	7.27	0.061	18.1	9.54	5	7.48	28.3	4.02	3.1	10.8	1.01	0.78	2.03	3.93	0	49.4	64.8	0.41
	Tcm	2.13	0	0	1.39	0	1.23	0	0	0	2.53	23.2	16.9	25.4	15.4	85.1	15.4	71	71.2	71.2	80.9	31.3	27.1	85.9	84.5	80.6	65.3	71.4	80.8	83	86.7	64.5	32	80	85	50	44.9	65.9	87.3	85.3	74.9	89.4	84.8	94.6	88.6	96.8	39.9	31	91.6
	Tem	0	0	0	0	0	0	0	0	0	0	3.94	0.91	1.95	2.56	5.01	5.19	1	7.69	5.06	2.21	1.4	2.86	6.49	6.1	2.16	1.87	1.3	4.11	6.69	5.33	27.1	62.3	0.38	3.76	8.64	7.48	1.67	5.22	10.1	13.2	0.51	10.7	3.38	6.11	2.82	0.44	0	2.19
	Tscm	1.31	0	0	1.39	0	0	0	0	0	0	23.6	4.57	16.6	24.8	3.63	12.1	10	3.85	7.39	7.72	29	2.86	1.87	3.76	5.04	9.33	1.3	5.48	3.22	1.13	0.44	0.6	1.54	0.87	12.5	8.41	2.11	1.19	1.55	0	4.04	0.78	0	0.44	0.25	7.54	4.23	3.41
	Temra	0	0	0	6.94	10	0	0	1.79	0	0	14.6	2.28	6.34	4.27	0.79	54.1	3	8.65	5.84	4.04	12.1	4.29	4.55	3.29	1.44	10.8	3.9	1.37	4.96	1	0.88	4.98	0	1.16	24.3	33.2	1.91	2.24	0.78	1.2	4.55	3.02	0	0.87	0.12	2.88	0	2.35
Fig 1j, CD8 Phenotype frequencies
		Newborns											Children												Adults																				Older Adults
	CD57	2	1.094	0.671	1.09593	0.71	0.442	1.543	1.99	0.70878	1.3589	1.39132	24.3219	10.4549	17.082	30.777	20.6039	21.202	10.806	55.2754	15.988	23.014	30.8372	19.411	22.402	9.18944	15.622	10.0297	22.744	25.345	12.387	59.5025	34.562	40.5702	20.7	22.217	36.8023	41.0983	22.4775	64.2783	37.583	20.174	62.0515	45.0497	64.932	60.3482	61.198	58.841	46.918
Fig 1k, A2M1 Phenotype frequencies
		Newborns										Children												Adults																				Older Adults
	CD57	2.204	0.93	1.5	2.08	0	1.86	0	0	0.54	0.84	12.99	5.95	5.37	10.26	15.326	52.57	7	3.85	5.84	33.44	2.34	22.86	65.883	13.61	11.51	22.35	9.09	4.11	30.347	19.067	47.8	32.4622	1.91	4.63	4.32	7.47	13.28	2.69	5.43	6.59	4.56	9.669	20.24	4.37	7.12	3.55	15	3.65
Fig 1l, CD8 Phenotype frequencies
		Newborns											Children												Adults																				Older Adults
	PD1	20.44	4.65613	1.064	9.03379	4.545	3.51383	9.493	3.77	3.2633	2.62489	2.73078	17.574	7.68295	14.679	14.115	14.8379	17.557	15.227	52.2252	14.506	17.237	11.1814	13.3317	18.038	3.65755	11.63	12.5987	12.606	16.042	23.945	23.9355	14.611	26.156	10.1849	18.042	17.0803	34.003	14.0168	34.701	34.427	20.603	13.083	21.356	27.748	13.9024	27.3341	9.325	5.155
Fig 1m, A2M1 Phenotype frequencies
		Newborns										Children												Adults																				Older Adults
	PD1	43.782	2.8	0.75	20.83	0	1.85	11.54	1.78	0.54	4.65	54.31	8.23	41.45	28.23	87.418	55.66	63	56.73	54.53	63.19	52.82	17.15	82.722	12.21	39.62	69	28.6	61.61	81.054	78.638	71.72	83.5131	42.73	56.97	77.6	57.47	29.06	56.34	66.63	57.49	32.84	46.579	76.96	62.84	38.63	7.31	35	12.5
[truncated: 13 more columns]
