# Supplementary material for: Newborn and child-like molecular signatures in older adults stem from TCR shifts across human lifespan
Source: Nat Immunol. 2023 Sep 25;24(11):1890–907. doi: 10.1038/s41590-023-01633-8 (PMC10602853; doi:10.1038/s41590-023-01633-8)
Supplement: Supplementary file 10 — Statistical source data. [file 41590_2023_1633_MOESM10_ESM.xlsx]

## Sheet: Figure 7 and Ext Data Fig6,7
Fig 7a, Proliferation Total A2M1
		Stimulated														Unstimulated
	Day	CB151 (0yrs)	CB149 (0yrs)	CB153 (0yrs)	TN022 (7yrs)	TN003 (9yrs)	TN007 (14yrs)	BP128 (29yrs)	KK2 (34yrs)	KK42 (37yrs)	BP129 (37yrs)	BP127 (68yrs)	DMC18 (71 yrs)	BP114 (73yrs)	DMC3 (79yrs)	CB151 (0yrs)	CB149 (0yrs)	CB153 (0yrs)	TN022 (7yrs)	TN003 (9yrs)	TN007 (14yrs)	BP128 (29yrs)	KK2 (34yrs)	KK42 (37yrs)	BP129 (37yrs)	BP127 (68yrs)	DMC18 (71 yrs)	BP114 (73yrs)	DMC3 (79yrs)
	0	9	11	33	124	7	16	20	158	39	37	4	31	6	6
	3	5	29	16	141	36	23	32	330	19	32	43	20	31	23
	4	145	201	128	467	102			928	93			81		52
	5	27	47	20	286	95	51	229	2701	285	152	17	151	44	9
	6	61	125	90	1598	283	256	397	8337	867	321	51	371	24	48	22	73	111	288	42	79		558	42			32		61
	7	162	151	156	1801	885	753	1108	19833	1040	787	186	405	889	38
	10	125	106	478	30632	11905	10784	14539	108844	9444	19884	292	7828	13716	245	107	41	253	364	65	111	190	1078	113	129	109	80	100	72
Fig 7b, Proliferation Fold change A2M1
		Stimulated														Unstimulated
		CB151 (0yrs)	CB149 (0yrs)	CB153 (0yrs)	TN022 (7yrs)	TN003 (9yrs)	TN007 (14yrs)	BP128 (29yrs)	KK2 (34yrs)	KK42 (37yrs)	BP129 (37yrs)	BP127 (68yrs)	DMC18 (71 yrs)	BP114 (73yrs)	DMC3 (79yrs)	CB151 (0yrs)	CB149 (0yrs)	CB153 (0yrs)	TN022 (7yrs)	TN003 (9yrs)	TN007 (14yrs)	BP128 (29yrs)	KK2 (34yrs)	KK42 (37yrs)	BP129 (37yrs)	BP127 (68yrs)	DMC18 (71 yrs)	BP114 (73yrs)	DMC3 (79yrs)
	0	0	0	0	0	0	0	0	0	0	0	0	0	0	0
	3	0.555556	2.63636	0.484848	1.1371	5.14286	1.4375	1.6	2.08861	0.487179	0.864865	10.75	0.645161	5.16667	3.83333
	4	16.1111	18.2727	3.87879	3.76613	14.5714			5.87342	2.38462			2.6129		8.66667
	5	3	4.27273	0.606061	2.30645	13.5714	3.1875	11.45	17.0949	7.30769	4.10811	4.25	4.87097	7.33333	1.5
	6	6.77778	11.3636	2.72727	12.8871	40.4286	16	19.85	52.7658	22.2308	8.67568	12.75	11.9677	4	8	2.44444	6.63636	3.36364	2.32258	6	4.9375		3.53165	1.07692			1.03226		10.1667
	7	18	13.7273	4.72727	14.5242	126.429	47.0625	55.4	125.525	26.6667	21.2703	46.5	13.0645	148.167	6.33333
	10	13.8889	9.63636	14.4848	247.032	1700.71	674	726.95	688.886	242.154	537.405	73	252.516	2286	40.8333	11.8889	3.72727	7.66667	2.93548	9.28571	6.9375	9.5	6.82278	2.89744	3.48649	27.25	2.58065	16.6667	12
Fig 7d, Extended Data Fig. 6,7b --> Proliferating A2M1 TCR repertoire across the human lifespan
Note A fully analyzed pivot table per donor per day can be found in Supplementary Table 3
	SAMPLE ID	DONOR ID	Day	Plate	Position in plate	Age group	Epitope	Division status divided vs Undivided	Donor Division status	Age group division status	TRAV	TRBV
	BP128_DAY0_A3	BP128	DAY0	Px	A3	Adult	M1_58-66	Undivided	BP128_DAY0_Undivided	Adult_DAY0_Undivided	A	A
	BP128_DAY0_A6	BP128	DAY0	Px	A6	Adult	M1_58-66	Undivided	BP128_DAY0_Undivided	Adult_DAY0_Undivided	cTGTGTGTATGAAACCCGTGATACTACTTATTACTTATTCTGGTACAAGCAACCACCAAGTGGAGAATTGGTTTTCCTTATTCGTCGGAACTCTTTTGATGAGCAAAATGAAATAAGTGGTCGGTATTCTTGGAACTTCCAGAAATCCACCAGTTCCTTCAACTTCACCATCACAGCCTCACAAGTCGTGGACTCAGCAGTATACTTCTGTGCTCTGAGTGAGGCGGGAGGCTTTGGGAATGTGCTGCATTGCGGGTCCGGCACTCAAGTGATTGTTTTACCACATATCCAGAACCCTGACCCTGCCGTGTACCAGCTGAGAGACTCTAAATCCAGTGACAAGTCTGTCTGCCTATTCACCGATTTTGATTCTCAAACAAATGTGTCACAAAGTAAGGA…	TTTCCTCTCACTGTGACATCGGCCCAAAAGAACCCGACAGCTTTCTATCTCTGTGCCAGTAGTATAACTAGCGGGAGCTACAATGAGCAGTTCTTCGGGCCAGGGACACGGCTCACCGTGCTAGAGGAC
	BP128_DAY0_A7	BP128	DAY0	Px	A7	Adult	M1_58-66	Undivided	BP128_DAY0_Undivided	Adult_DAY0_Undivided	cTGGTACAGATGGGAAACTGCAAAAAGCCCCGAGGCCTTGTTTGTAATGACTTTAAATGGGGATGAAAAGAAGAAAGGACGAATAAGTGCCACTCTTAATACCAAGGAGGGTTACAGCTATTTGTACATCAAAGGATCCCAGCCTGAAGACTCAGCCACATACCTCTGTGCCTCAAATACCGGCACTGCCAGTAAACTCACCTTTGGGACTGGAACAAGACTTCAGGTCACGCTCGATATCCAGAACCCTGACCCTGCCGTGTACCAGCTGAGAGACTCTAAATCCAGTGACAAGTCTGTCTGCCTATTCACCGATTTTGATTCTCAAACAAATGTGTCACAAAGTAAGGATTCtGAtGTGTATaTCaCAGAC	TTTCCTCTCACTGTGACATCGGCCCAAAAGAACCCGACAGCTTTCTATCTCTGTGCCAGTAGTATCATAGGATCTGGAAACACCATATATTTtGGAGAGGGAAGTtGGCTCACTGTtGTAGAGGAC
	BP128_DAY0_B6	BP128	DAY0	Px	B6	Adult	M1_58-66	Undivided	BP128_DAY0_Undivided	Adult_DAY0_Undivided	A	A
	BP128_DAY0_B7	BP128	DAY0	Px	B7	Adult	M1_58-66	Undivided	BP128_DAY0_Undivided	Adult_DAY0_Undivided	A	TTTCCTCTCACTGTGACATCGGCCCAAAAGAACCCGACAGCTTTCTATCTCTGTGCCAGTACCCCCTATGCGGGAGGGCACAATGAGCAGTTCTTCGGGCCAGGGACACGGCTCACCGTGCTAGAGGAC
	BP128_DAY0_B8	BP128	DAY0	Px	B8	Adult	M1_58-66	Undivided	BP128_DAY0_Undivided	Adult_DAY0_Undivided	tGGTACAAGCAGGAACCTGGGGAAGGTCCTGTCCTCTTGATAGCCTTATATAAGGCTGGTGAATTGACCTCAAATGGAAGACTGACTGCTCAGTTTGGTATAACCAGAAAGGACAGCTTCCTGAATATCTCAGCATCCATACCTAGTGATATATCCAGAACCCTGACCCTGCCGTGTACCAGCTGAGAGACTCTAAATCCAGTGACAAGTCTGTCTGCCTATTCACCGATTTTGATTCTCAAACAAATGTGTCACAAAGTAAGGATTCtGAtGtGTATaTCACAGAC	TTTCCTCTCAcTGTGACATcGGCCCAAAAGAACCCGACAgCTTTcTATCTcTGTGCCagtAgtatagtGAGCAATCAgCCCCAGCATTTtgGTGAtGGGACTcGaCTCTCCaTC
	BP128_DAY0_B9	BP128	DAY0	Px	B9	Adult	M1_58-66	Undivided	BP128_DAY0_Undivided	Adult_DAY0_Undivided	tgCAACTCCTCAAGTGTTTTTTCCAGCTTACAATGGTACAGACAGGAGCCTGGGGAAGGTCCTGTCCTCCTGGTGACAGTAGTTACGGGTGGAGAAGTGAAGAAGCTGAAGAGACTAACCTTTCAGTTTGGTGATGCAAGAAAGGACAGTTCTCTCCACATCACTGCAGCCCAGCCTGGTGATACAGGCCTCTACCTCTGTGCAGGGGGGGGCACCAATGCAGGCAAATCAACCTTTGGGGATGGGACTACGCTCACTGTGAAGCCAAATATCCAGAACCCTGACCCTGCCGTGTACCAGCTGAGAGACTCTAAATCCAGTGACAAGTCTGTCTGCCTATTCACCGATTTTGATTCTCAAACAAATGTGTCACAAAGTAAGGATTCTGATGTGTATaTC…	TTTCCTCTCACTGTGACATCGGCCCAAAAGAACCCGACAGCTTTCTATCTCTGTGCCAGTAGTATAGTGGGAGGCTCCTACAATGAGCAGTTCTTCGGGCCAGGGACACGGCTCACCGTGCTAGAGGAC
	BP128_DAY0_B10	BP128	DAY0	Px	B10	Adult	M1_58-66	Undivided	BP128_DAY0_Undivided	Adult_DAY0_Undivided	A	TcTGACAGtgACCAGTGCCCATCCTGAAGACAGCAGCTTCTACATCTGCAGTGCTATAGCCCGGGAACTGACGGTTGCAGATACGCAGTATTTtGGCCCAGGCACCCGGCtGACAGTGCTCGAGGAC
	BP128_DAY0_C1	BP128	DAY0	Px	C1	Adult	M1_58-66	Undivided	BP128_DAY0_Undivided	Adult_DAY0_Undivided	A	TTTCCTCTCACTGTGACATCGGCCCAAAAGAACCCGACAGCTTTCTATCTCTGTGCCAGTAGTGTACTAGCGGGACCCTACAATGAGCAGTTCTTCGGGCCAGGGACACGGCTCACCGTGCTAGAGGAC
	BP128_DAY0_C2	BP128	DAY0	Px	C2	Adult	M1_58-66	Undivided	BP128_DAY0_Undivided	Adult_DAY0_Undivided	GCACCCacaTTTCTgTcTTACAATGTTctGGATGGTTtGGAGGAGAAAGGTCGTTTTTCTTCATTCCTTAGTCGGTCTAAAGGGTACAGTTACCTCCTTTtGAAGGAGCTCCAGATGAAAGACTCTGCCTCTTACCTCTGTGCTGTGTACGGTGCTGGCAACAACCGTAAGCTGATTTGGGGATTGGGAACAAGCCTGGCAGTAAATCCGAATATCCAGAACCCTGACCCTGCCGTGTACCAGCTGAGAGACTCTAAATCCAGTGACAAGTCTGTCTGCCTATTCACCGATTTTGATTCTCAAACAAATGTGTCACAAAGTAAGGATTCTGAtGTGTAtatCACAGAc	TTTccTcTCacTGTGACATcGGccCAAAAGAAcCcGACAGcTTTctATcTcTGTGCCAGTACCCCttatgaggGAGGGCACAAtGAGCAGTTcTTcGGGCCAGGGACacGGcTCAC
	BP128_DAY0_C3	BP128	DAY0	Px	C3	Adult	M1_58-66	Undivided	BP128_DAY0_Undivided	Adult_DAY0_Undivided	tggACTGCACATATGACACCAGTGATCAAAGTTATGGTCTATTCTGGTACAAGCAGCCCAGCAGTGGGGAAATGATTTTTCTTATTTATCAGGGGTCTTATGACGAGCAAAATGCAACAGAAGGTCGCTACTCATTGAATTTCCAGAAGGCAAGAAAATCCGCCAACCTTGTCATCTCCGCTTCACAACTGGGGGACTCAGCAATGTATTTCTGTGCAATGACAGAATTTTCTGGTGGCTACAATAAGCTGATTTTTGGAGCAGGGACCAGGCTGGCTGTACACCCATATATCCAGAACCCTGACCCTGCCGTGTACCAGCTGAGAGACTCTAAATCCAGTGACAAGTCTGTCTGCCTATTCACCGATTTTGATTCTCAAACAAATGTGTCACAAAGTA…	TcTgaCAGTGACCAGTGCCCATCCTGAAGACAGCAGCTTCTACATCTGCAGTGCTAAGCAAGTCGATAGCAATCAGCCCCAGCATTTTGGTGATGGGACTCGACTCTCCatCCTAGAGGACC
	BP128_DAY0_C4	BP128	DAY0	Px	C4	Adult	M1_58-66	Undivided	BP128_DAY0_Undivided	Adult_DAY0_Undivided	tggACTGCACATATGACACCAGTGATCAAAGTTATGGTCTATTCTGGTACAAGCAGCCCAGCAGTGGGGAAATGATTTTTCTTATTTATCAGGGGTCTTATGACGAGCAAAATGCAACAGAAGGTCGCTACTCATTGAATTTCCAGAAGGCAAGAAAATCCGCCAACCTTGTCATCTCCGCTTCACAACTGGGGGACTCAGCAATGTATTTCTGTGCAATGAGAGAGTGGCAGGGAGCCCAGAAGCTGGTATTTGGCCAAGGAACCAGGCTGACTATCAACCCAAATATCCAGAACCCTGACCCTGCCGTGTACCAGCTGAGAGACTCTAAATCCAGTGACAAGTCTGTCTGCCTATTCACCGATTTTGATTCTCAAACAAATGTGTCACAAAGTAAGG…	TTTCCTCTCACTGTGACATCGGCCCAAAAGAACCCGACAGCTTTCTATCTCTGTGCCAGTAGTATAGCGGGGGATACGCAGTATTTtGGCCCAGGCACCCGGCTGACAGTGCTcGAGG
	BP128_DAY0_C5	BP128	DAY0	Px	C5	Adult	M1_58-66	Undivided	BP128_DAY0_Undivided	Adult_DAY0_Undivided	ACTGCAACTCCTCAAGTGTTTTTTCCAGCTTACAATGGTACAGACAGGAGCCTGGGGAAGGTCCTGTCCTCCTGGTGACAGTAGTTACGGGTGGAGAAGTGAAGAAGCTGAAGAGACTAACCTTTCAGTTTGGTGATGCAAGAAAGGACAGTTCTCTCCACATCACTGCAGCCCAGCCTGGTGATACAGGCCTCTACCTCTGTGCAGGAGGAGGAAGCCAAGGAAATCTCATCTTTGGAAAAGGCACTAAACTCTCTGTTAAACCAAATATCCAGAACCCTGACCCTGCCGTGTACCAGCTGAGAGACTCTAAATCCAGTGACAAGTCTGTCTGCCTATTCACCGATTTTGATTCTCAAACAAATGTGTCACAAAGTAAGGATTCTGATGTGTAtaTCA…	TTTCCTCTCACTGTGACATCGGCCCAAAAGAACCCGACAGCTTTCTATCTCTGTGCCAGTAGTATACGGAGCTCCTACGAGCAGTACTTCGGGCCGGGCACCAGGCTCACGgTCACAGAGGAC
	BP128_DAY0_C7	BP128	DAY0	Px	C7	Adult	M1_58-66	Undivided	BP128_DAY0_Undivided	Adult_DAY0_Undivided	tGCAGTTACAAAACTAGTATAAACAATTTACAGTGGTATAGACAAAATTCAGGTAGAGGCCTTGTCCACCTAATTTTAATACGTTCAAATGAAAGAGAGAAACACAGTGGAAGATTAAGAGTCACGCTTGACACTTCCAAGAAAAGCAGTTCCTTGTTGATCACGGCTTCCCGGGCAGCAGACACTGCTTCTTACTTCTGTGCTACGGCGACGTACTCTGGGGCTGGGAGTTACCAACTCACTTTCGGGAAGGGGACCAAACTCTCGGTCATACCAAATATCCAGAACCCTGACCCTGCCGTGTACCAGCTGAGAGACTCTAAATCCAGTGACAAGTCTGTCTGCCTATTCACCGATTTTGATTCTCAAACAAATGTGTCACAAAGTAAGGATTCTGAT…	TTTCCTCTCACTGTGACATCGGCCCAAAAGAACCCGACAGCTTTCTATCTCTGTGCCAGTAGCTGGATCGGCGGGAGCTCCTACAATGAGCAGTTCTTCGGGCCAGGGACACGGCTCACCGTGCTAGAGGAC
	BP128_DAY0_D2	BP128	DAY0	Px	D2	Adult	M1_58-66	Undivided	BP128_DAY0_Undivided	Adult_DAY0_Undivided	tgCAACTCCTCAAGTGTTTTTTCCAGCTTACAATGGTACAGACAGGAGCCTGGGGAAGGTCCTGTCCTCCTGGTGACAGTAGTTACGGGTGGAGAAGTGAAGAAGCTGAAGAGACTAACCTTTCAGTTTGGTGATGCAAGAAAGGACAGTTCTCTCCACATCACTGCAGCCCAGCCTGGTGATACAGGCCTCTACCTCTGTGCAGGAGCCAACACCAATGCAGGCAAATCAACCTTTGGGGATGGGACTACGCTCACTGTGAAGCCAAATATCCAGAACCCTGACCCTGCCGTGTACCAGCTGAGAGACTCTAAATCCAGTGACAAGTCTGTCTGCCTATTCACCGATTTTGATTCTCAAACAAATGTGTCACAAAGTAAGGATTCTGATGtGTATaTC…	TTTCCTCTCACTGTGACATCGGCCCAAAAGAACCCGACAGCTTTCTATCTCTGTGCCAGTAGTATTAGGAGCTCCTACGAGCAGTACTTCGGGCCGGGCACCAGGCTCACGGTCACAGAGgAC
	BP128_DAY0_D3	BP128	DAY0	Px	D3	Adult	M1_58-66	Undivided	BP128_DAY0_Undivided	Adult_DAY0_Undivided	tGGACTGCACATATGACACCAGtGATCAAAGTTATGGTcTATTcTGGTACAAGCAGCCCAGCAGtGGGGAAATGATTTTTcTTATTTATCAGGGGTcTTATGACGAGCAAAATGCAACAGAAGGTCGCTACTCATTGAATTTCCAGAAGGCAAGAAAATCCGCCAACCTTGTCATcTCCGCTTCACAACTGGGGGACTCAGCAATGTATTTCTGTGCAATGAGAGAGGGTCCAGGTGGTACTAGCTATGGAAAGCTGACATTTGGACAAGGGACCATCTTGACTGTCCATCCAAATATCCAGAACCCTGACCCTGCCGTGTACCAGCTGAGAGACTCTAAATCCAGTGACAAGTCTGTCTGCCTATTCACCGATTTTGATTCTCAAACAAATGTGTCAC…	TTTCCTCTCACTGTGACATCGGCCCAAAAGAACCCGACAGCTTTCTATCTCTGTGCCAGTAGTATACTTTCCAACACTGAAGCTTTCTTTGGACAAGGCACCAGACTCACAGttGTAGAGGAC
	BP128_DAY0_D7	BP128	DAY0	Px	D7	Adult	M1_58-66	Undivided	BP128_DAY0_Undivided	Adult_DAY0_Undivided	GAAGCACCCGTCTTCCTGATGATATTACTGAAGGGTGGAGAACAGAAGGGTCATGAAAAAATATcTGCTTCATTTAATGAAAAAAAGCAGCAAAGCTCCCTGTACCTTACGGCCTCCCAGCTCAGTTACTCAGGAACCTACTTCTGCGGCACGGCTATTGATGGAGGAAGCCAAGGAAATCTCATCTTTGGAAAAGGCACTAAACTCTCTGTTAAACCAAATATCCAGAACCCTGACCCTGCCGTGTACCAGCTGAGAGACTCTAAATCCAGTGACAAGTCTGTCTGCCTATTCACCGATTTTGATTCTCAAACAAATGTGTCACAAAGTAaGGATTCTGAtGtGTAtaTCaCAGac	TTTCCTCTCACTGTGACATCGGCCCAAAAGAACCCGACAGCTTTCTATCTCTGTGCCAGTAGTAAGCGGAGCACAGATACGCAGTATTTTGGCCCAGGCACCCGGCTGACAGTGCTCGAGGAC
	BP128_DAY0_D9	BP128	DAY0	Px	D9	Adult	M1_58-66	Undivided	BP128_DAY0_Undivided	Adult_DAY0_Undivided	gaacAATTTGCAGTGGTTTCATCAAAACCCTTGGGGACAGCTCATCAACCTGTTTTACATTCCCTCAGGGACAAAACAGAATGGAAGATTAAGCGCCACGACTGTCGCTACGGAACGCTACAGCTTATTGTACATTTCCTCTTCCCAGACCACAGACTCAGGCGTTTATTTCTGTGCTGCGTTGAACCAGGCAGGAACTGCTCTGATCTTTGGGAAGGGAACCACCTTATCAGTGAGTTCCAATATCCAGAACCCTGACCCTGCCGTGTACCAGCTGAGAGACTCTAAATCCAGTGACAAGTCTGTCTGCCTATTCACCGATTTTGATTCTCAAACAAATGTGTCACAAAGTAAGGATTCtGAtGtGTATaTCACAGAC	TTTCCTCTCACTGTGACATCGGCCCAAAAGAACCCGACAGCTTTCTATCTCTGTGCCAGTAGTATTTTCACTGGGGCCAACGTCCTGACTTTCGGGGCCGGCAGCAGGCTGACCGTGCtGGAgGAC
	BP128_DAY0_E1	BP128	DAY0	Px	E1	Adult	M1_58-66	Undivided	BP128_DAY0_Undivided	Adult_DAY0_Undivided	ccTGGTGGACATCCCGTTTTTTTGATACAGTTAGTGAAGAGTGGAGAAGTGAAGAAGCAGAAAAGACTGACATTTCAGTTTGGAGAAGCAAAAAAGAACAGCTCCCTGCACATCACAGCCACCCAGACTACAGATGTAGGAACCTACTTCTGTGCATCGGCCGGGGGTGGAGGAAGCCAAGGAAATCTCATCTTTGGAAAAGGCACTAAACTCTCTGTTAAACCAAATATCCAGAACCCTGACCCTGCCGTGTACCAGCTGAGAGACTCTAAATCCAGTGACAAGTCTGTCTGCCTATTCACCGATTTTGATTCTCAAACAAATGTGTCACAAAGTAAGGATTCtgAtGTGTATaTCaCAGAc	TTTCCTCTCACTGTGACATCGGCCCAAAAGAACCCGACAGCTTTCTATCTCTGTGCCAGTAGTATAGTGAGCAATCAGCCCCAGCATTTTGGTGATGGGACTCGACTCTCCaTCCTAGAGGAC
	BP128_DAY0_E2	BP128	DAY0	Px	E2	Adult	M1_58-66	Undivided	BP128_DAY0_Undivided	Adult_DAY0_Undivided	caGCTTCTCCTGAAGTATTTATCAGGATCCACCCTGGTTGAAAgcatcAACGGTTTTGAGGCTGAATTTAACAAGAGTCAAACTTCCTTCCACTTGAGGAAACCCTCAGTCCATATAAGCGACACGGCTGAGTACTTCTGTGCTGTTGGAGGAAGCCAAGGAAATCTCATCTTTGGAAAAGGCACTAAACTCTCTGTTAAACCAAATATCCAGAACCCTGACCCTGCCGTGTACCAGCTGAGAGACTCTAAATCCAGTGACAAGTCTGTCTGCCTATTCACCGATTTTGATTCTCAAACAAATGTGTCACAAAGTAAGGATTCTGAtGtgTATaTCACAGAC	TTTCCTCTCACTGTGACATCGGCCCAAAAGAACCCGACAGCTTTCTATCTCTGTGCCAGTAGTATACGGAGCTCCTACGAGCAGTACTTCGGGCCGGGCACCAGGCTCACGGTCACAGAggAc
	BP128_DAY0_E3	BP128	DAY0	Px	E3	Adult	M1_58-66	Undivided	BP128_DAY0_Undivided	Adult_DAY0_Undivided	agtCTCTGGAAACCCTTATCTTTTTTGGTATGTTCAATACCCCAACCGAGGCCTCCAGTTCCTTCTGAAATACATCACAGGGGATAACCTGGTTAAAGGCAGCTATGGCTTTGAAGCTGAATTTAacaagAGCCAAACCTCCTTCCACCTGAAGAAACCATCTGCCCTTGTGAGCGACTCCGCTTTGTACTTCTGTGCTGTGAGAGAGAGGGTTTCAGATGGCCAGAAGCTGCTCTTTGCAAGGGGGACCATGTTAAAGGTGGATCTTAATATCCAGAACCCTGACCCTGCCGTGTACCAGCTGAGAGACTCTAAATCCAGTGACAAGTCTGTCTGCCTATTCACCGATTTTGATTCTCAAACAAATGTGTCACAAAGTAAGGATTCtGATGtGTATaT…	TTTCCTCTCACTGTGACATCGGCCCAAAAGAACCCGACAGCTTTCTATCTCTGTGCCAGTAGTATATTTGGAAACACCATATATTTTGGAGAGGGAAGTTGGCTCACTGTtGTAGAGGAC
	BP128_DAY0_E4	BP128	DAY0	Px	E4	Adult	M1_58-66	Undivided	BP128_DAY0_Undivided	Adult_DAY0_Undivided	tgcAACTCCTCAAGTGTTTTTTCCAGCTTACAATGGTACAGACAGGAGCCTGGGGAAGGTCCTGTCCTCCTGGTGACAGTAGTTACGGGTGGAGAAGTGAAGAAGCTGAAGAGACTAACCTTTCAGTTTGGTGATGCAAGAAAGGACAGTTCTCTCCACATCACTGCAGCCCAGCCTGGTGATACAGGCCTCTACCTCTGTGCAGGTGGAGGAAGCCAAGGAAATCTCATCTTTGGAAAAGGCACTAAACTCTCTGTTAAACCAAATATCCAGAACCCTGACCCTGCCGTGTACCAGCTGAGAGACTCTAAATCCAGTGACAAGTCTGTCTGCCTATTCACCGATTTTGATTCTCAAACAAATGTGTCACAAAGTAAGGATTCTGAtGtGTATaTCaCA…	A
	BP128_DAY0_E5	BP128	DAY0	Px	E5	Adult	M1_58-66	Undivided	BP128_DAY0_Undivided	Adult_DAY0_Undivided	TTCTCcTGAAGTATTTATCAGGATCCACCCTGGTTGAaagcATCAACGGtTtTGAGGCTGAATTTAACAAGAGTCAAACTTCCTTCCACTTGAGGAAACCCTCAGTCCATATAAGCGACACGGCTGAGTACTTcTGTGCTGTGAGTGGAGGCCCTGGGGCTGGGAGTTACCAACTCACTTTCGGGAAGGGGACCAAACTCTCGGTCATACCAAATATCCAGAACCCTGACCCTGCCGTGTACCAGCTGAGAGACTCTAAATCCAGTGACAAGTCTGTCTGCCTATTCACCGATTTTGATTCTCAAACAAATGTGTCACAAAGTAAGGATTCTGATGtGTATaTCACAGAC	GTGTGCCCAGGATATGAACCATGAATACATGTCCTGGTATCGACAAGACCCAGGCATGGGGCTGAGGCTGATTCATTACTCAGTTGGTGCTGGTATCACTGACCAAGGAGAAGTCCCCAATGGCTACAATGTCTCCAGATCAACCACAGAGGATTTCCCGCTCAGGCTGCTGTCGGCTGCTCCCTCCCAGACATCTGTGTACTTCTGTGCCAGCAGTTACTCGTCCAGTTCGGCCGGTGAGCAGTTCTTCGGGCCAGGGACACGGCTCACCGTGCTA
	BP128_DAY0_E7	BP128	DAY0	Px	E7	Adult	M1_58-66	Undivided	BP128_DAY0_Undivided	Adult_DAY0_Undivided	caGCTTCTCCTGAAGTATTTATCAGGATCCACCCTGGTTGAAAgcatcAACGGTTTTGAGGCTGAATTTAACAAGAGTCAAACTTCCTTCCACTTGAGGAAACCCTCAGTCCATATAAGCGACACGGCTGAGTACTTCTGTGCTGTTGGAGGAAGCCAAGGAAATCTCATCTTTGGAAAAGGCACTAAACTCTCTGTTAAACCAAATATCCAGAACCCTGACCCTGCCGTGTACCAGCTGAGAGACTCTAAATCCAGTGACAAGTCTGTCTGCCTATTCACCGATTTTGATTCTCAAACAAATGTGTCACAAAGTAAGGATTCTGATGtGTATaTCaCAGAC	TTTCCTCTCACTGTGACATCGGCCCAAAAGAACCCGACAGCTTTCTATCTCTGTGCCAGTAGTATACGGAGCTCCTACGAGCAGTACTTCGGGCCGGGCACCAGGCTCACGGTCACAGAGGAC
	BP128_DAY0_E8	BP128	DAY0	Px	E8	Adult	M1_58-66	Undivided	BP128_DAY0_Undivided	Adult_DAY0_Undivided	taCAAGCAGGAACCTGGGGAAGGTCCTGTCCTCTTGATAGCCTTATATAAGGCTGGTGAATTGACCTCAAATGGAAGACTGACTGCTCAGTTTGGTATAACCAGAAAGGACAGCTTCCTGAATATCTCAGCATCCATACCTAGTGATGTAGGCATCTACTTCTGTGCTGGGCAGATTATACTCATGAACAGAGATGACAAGATCATCTTTGGAAAAGGGACACGACTTCATATTCTCCCCAATATCCAGAACCCTGACCCTGCCGTGTACCAGCTGAGAGACTCTAAATCCAGTGACAAGTCTGTCTGCCTATTCACCGATTTTGATTCTCAAACAAATGTGTCACAAAGTAAGGA	TTTCCTCTCACTGTGACATCGGCCCAAAAGAACCCGACAGCTTTCTATCTCTGTGCCAGTAGTATTCAGGGTGCAGGGGAGCTGTTTTTtGGAGAAGGCTCTAGGCTGACCGTACtGGAGGAC
	BP128_DAY0_E10	BP128	DAY0	Px	E10	Adult	M1_58-66	Undivided	BP128_DAY0_Undivided	Adult_DAY0_Undivided	actGTGTGTATGAAACCCGTGATACTACTTATTACTTATTCTGGTACAAGCAACCACCAAGTGGAGAATTGGTTTTCCTTATTCGTCGGAACTCTTTTGATGAGCAAAATGAAATAAGTGGTCGGTATTCTTGGAACTTCCAGAAATCCACCAGTTCCTTCAACTTCACCATCACAGCCTCACAAGTCGTGGACTCAGCAGTATACTTCTGTGCTCTGAGTCCCGTTGCCGGCACTGCCAGTAAACTCACCTTTGGGACTGGAACAAGACTTCAGGTCACGCTCGATATCCAGAACCCTGACCCTGCCGTGTACCAGCTGAGAGACTCTAAATCCAGTGACAAGTCTGTCTGCCTATTCACCGATTTTGATTCTCAAACAAATGTGTCACAAAGTAAGG…	TTTCCTCTCACTGTGACATCGGCCCAAAAGAACCCGACAGCTTTCTATCTCTGTGCCACTGCCTCCTCGTCCACAGATACGCAGTATTTTGGCCCAGGCACCCGGCTGACAGTGCTCGAGGAC
	BP128_DAY0_F3	BP128	DAY0	Px	F3	Adult	M1_58-66	Undivided	BP128_DAY0_Undivided	Adult_DAY0_Undivided	TACAAGCAGGACCCTGGGGAAGGTCCTGTCCTCTTGATAGCCTTATATAAGGCTGGTGAATTGACCTCAAATGGAAGACTGACTGCTCAGTTTGGTATAACCAGAAAGGACAGCTTCCTGAATATCTCAGCATCCATACCTAGTGATGTAGGCATCTACTTCTGTGCTGGGCCAACTCAAGAAACCAGTGGCTCTAGGTTGACCTTTGGGGAAGGAACACAGCTCACAGTGAATCCTGATATCCAGAACCCTGACCCTGCCGTGTACCAGCTGAGAGACTCTAAATCCAGTGACAAGTCTGTCTGCCTATTCACCGATTTTGATTCTCAAACAAATGTGTCACAAAGTAAGGATTCTGATGtgTATaTCACAGAC	TTTCCTCTCACTGTGACATCGGCCCAAAAGAACCCGACAGCTTTCTATCTCTGTGCCAGTAGTATTTTTCACACCGGGGAGCTGTTTTTTGGAGAAGGCTCTAGGCTGACCGTACtGGAGGAC
	BP128_DAY0_F4	BP128	DAY0	Px	F4	Adult	M1_58-66	Undivided	BP128_DAY0_Undivided	Adult_DAY0_Undivided	CAGCTTCTCCTGAAGTATTTATCAGGATCCACCCTGGTTGAAagcATCAACGGTTTTGAGGCTGAATTTAACAAGAGTCAAACTTCCTTCCACTTGAGGAAACCCTCAGTCCATATAAGCGACACGGCTGAGTACTTCTGTGCTGTGAGTGATCACCGAAAACCAGTGGCTCTAGGTTGACCTTTGGGGAAGGAACACAGCTCACAGTGAATCCTGATATCCAGAACCCTGACCCTGCCGTGTACCAGCTGAGAGACTCTAAATCCAGTGACAAGTCTGTCTGCCTATTCACCGATTTTGATTCTCAAACAAATGTGTCACAAAGTAAGGATTCTGA	TGATGGATACAGTGTCTCTCGACAGGCACAGGCTAAATTCTCCCTGTCCCTAGAGTCTGCCATCCCCAACCAGACAGCTCTTTACTTCTGTGCCACCAGTGATCCGTCGACTAGCGGGAGATcTGGAGGCCAAGAGACCCAGTACTTCGGGCCAGGCACGCGGCTCCTGGTGCTCGAGGAC
	BP128_DAY0_F5	BP128	DAY0	Px	F5	Adult	M1_58-66	Undivided	BP128_DAY0_Undivided	Adult_DAY0_Undivided	CAGATCCAGGAAGAGGCCCTGTTTTCTTGCTACTCATACGTGAAAATGAGAAAGAAAAAAGGAAAGAAAGACTGAAGGTCACCTTTGATACCACCCTTAAACAGAGTTTGTTTCATATCACAGCCTCCCAGCCTGCAGACTCAGCTACCTACCTCTGTGCTCTAGGAGGGGGAATATGGAAACAAACTGGTCTTTGGCGCAGGAACCATTCTGAGAGTCAAGTCCTATATCCAGAACCCTGACCCTGCCGTGTACCAGCTGAGAGACTCTAAATCCAGTGACAAGTCTGTCTGCCTATTCACCGATTTTGATTCTCAAACAAATGTGTCACAAAGTAAGGATTCTGAtGtGTATaTCaCAGAC	A
	BP128_DAY0_F7	BP128	DAY0	Px	F7	Adult	M1_58-66	Undivided	BP128_DAY0_Undivided	Adult_DAY0_Undivided	A	TcTGACAgtgacCAGTGCCCATCCTGAAGACAGCAGCTTCTACATCTGCAGTGGCCCCCGGGACTAGCGAACGATGAGCAGTTCTTCGGGCCAGGGACACGGCTCACCGTGCTAGAGGAC
	BP128_DAY0_F8	BP128	DAY0	Px	F8	Adult	M1_58-66	Undivided	BP128_DAY0_Undivided	Adult_DAY0_Undivided	tCAGTCTCTGGAAACCCTTATCTTTTTTGGTATGTTCAATACCCCAACCGAGGCCTCCAGTTCCTTCTGAAATACATCACAGGGGATAACCTGGTTAAAGGCAGCTATGGCTTTGAAGCTGAATTTAacaaGAGCCAAACCTCCTTCCACCTGAAGAAACCATCTGCCCTTGTGAGCGACTCCGCTTTGTACTTCTGTGCTGTGAGAGACGGAACTGGGGCAAACAACCTCTTCTTTGGGACTGGAACGAGACTCACCGTTATTCCCTATATCCAGAACCCTGACCCTGCCGTGTACCAGCTGAGAGACTCTAAATCCAGTGACAAGTCTGTCTGCCTATTCACCGATTTTGATTCTCAAACAAATGTGTCACAAAGTAAGGATTCTGATGtGTAtaTC…	A
	BP128_DAY0_F9	BP128	DAY0	Px	F9	Adult	M1_58-66	Undivided	BP128_DAY0_Undivided	Adult_DAY0_Undivided	caATTTGCAGTGGTTTCATCAAAACCCTTGGGGACAGCTCATCAACCTGTTTTACATTCCCTCAGGGACAAAACAGAATGGAAGATTAAGCGCCACGACTGTCGCTACGGAACGCTACAGCTTATTGTACATTTCCTCTTCCCAGACCACAGACTCAGGCGTTTATTTCTGTGCTGTGGATCCTAAATCTCTGAACACCGGTAACCAGTTCTATTTTGGGACAGGGACAAGTTTGACGGTCATTCCAAATATCCAGAACCCTGACCCTGCCGTGTACCAGCTGAGAGACTCTAAATCCAGTGACAAGTCTGTCTGCCTATTCACCGATTTTGATTCTCAAACAAATGTGTCACAAAGTAAGGATTCtGAtGtGTATaTCACAGAC	TTTCCTCTCACTGTGACATCGGCCCAAAAGAACCCGACAGCTTTCTATCTCTGTGCCAGTAGTATATTTCACACGGAGACCCAGTACTTCGGGCCAGGCACGCGGCTCCtGGTGCTCGAGGAC
	BP128_DAY5_P1_A2	BP128	DAY5	P1	A2	Adult	M1_58-66	Divided	BP128_DAY5_Divided	Adult_DAY5_Divided	CTCTGCAAATTGCAGCTACTCAACCTGGAGACTCAGCTGTCTACTTTTGTGCCTCCTCTcaaaatGCCAGACTCATGTTTGGAGATGGAACTCAGCTGGTGGTGAAGCCCAATATCCAGAACCCTGACCCTGCCGTGTACCAGCTGAGAGACTCTAAATCCaGtGACaaGTCTGTCTGCCTATTCACCGATTTTGATTCTCAAACAAATGTGTCAC	TCTCTCGAGAGAAGAAGGAGCGcTTCTCCCTGATTcTGGAGTCCGCCAGCACCAACCAGACATCTATGTACCTCTGTGCCAGCAGTTTTATGGTCGGGGCCGGGGAGCTGTTTTTTGGAGAAGGCTCTAGGCTGACCGTAC
	BP128_DAY5_P1_A3	BP128	DAY5	P1	A3	Adult	M1_58-66	Divided	BP128_DAY5_Divided	Adult_DAY5_Divided	AACTCCTCAAGTGTTTTTTCCAGCTTACAATGGTACAGACAGGAGCCTGGGGAAGGTCCTGTCCTCCTGGTGACAGTAGTTACGGGTGGAGAAGTGAAGAAGCTGAAGAGACTAACCTTTCAGTTTGGTGATGCAAGAAAGGACAGTTCTCTCCACATCACTGCAGCCCAGCCTGGTGATACAGGCCTCTACCTCTGTGCAGGAGGAGGAAGCCAAGGAAATCTCATCTTTGGAAAAGGCACTAAACTCTCTGTTAAACCAAATATCCAGAACCCTGACCCTGCCGTGTACCAGCTGAGAGACTCTAAATCCAGTGACAAGTCTGTCTGCCTATTCACCGATTTTGATTCTCAAACAAATGTGTCACAAAGTAAGGATTC	GGTACCGACAGGACCCAGGGCAAGGGCTGAGATTGATCTACTACTCACAGATAGTAAATGACTTTCAGAAAGGAGATATAGCTGAAGGGTACAGCGTCTCTCGGGAGAAGAAGGAATCCTTTCCTCTCACTGTGACATCGGCCCAAAAGAACCCGACAGCTTTCTATCTCTGTGCCAGTAGTATTCGGTCCGCCTACGAGCAGTACTTCGGGCCGGGCACCAGG
	BP128_DAY5_P1_A5	BP128	DAY5	P1	A5	Adult	M1_58-66	Undivided	BP128_DAY5_Undivided	Adult_DAY5_Undivided	A	A
	BP128_DAY5_P1_A8	BP128	DAY5	P1	A8	Adult	M1_58-66	Divided	BP128_DAY5_Divided	Adult_DAY5_Divided	A	AGGGCAAGGGCTGAGATTGATCTACTACTCACAGATAGTAAATGACTTTCAGAAAGGAGATATAGCTGAAGGGTACAGCGTCTCTCGGGAGAAGAAGGAATCCTTTCCTCTCACTGTGACATCGGCCCAAAAGAACCCGACAGCTTTCTATCTCTGTGCCAGTAGTATACGGAGCTCCTACGAGCAGTACTTCGGGCCGGGCACCAGGCTCACGGTCACagAgGac
	BP128_DAY5_P1_A10	BP128	DAY5	P1	A10	Adult	M1_58-66	Undivided	BP128_DAY5_Undivided	Adult_DAY5_Undivided	TTTACAGCACAGCTCAATAGAGCCAGCCAGTATATTTCCCTGCTCATCAGAGACTCCAAGCTCAGTGATTCAGCCACCTACCTcTGTGTGGTGCAGGAAACCTCcTACGACAAGGTGATATTTGGGCCAGGGACAAGcTTATCAGTCATTCCAAATATCCAGAACCCTGACCCTGCCGTGTACCAG	TTTccCCCTGATTctGGAGTCGCCCAGCCCCAACCAGACCTCTCTGTACTTCTGTGCCAGCAGGCCGGTACCATACAATGAGCAGTTCTTCGGGCCAGGGACACGGCTCACCGTGCTAGAGGAc
	BP128_DAY5_P1_B1	BP128	DAY5	P1	B1	Adult	M1_58-66	Divided	BP128_DAY5_Divided	Adult_DAY5_Divided	ttaCAGCACAGCTCAATAAAGCCAGCCAGTATGTTTCTCTGCTCATCAGAGACTCCCAGCCCAGTGATTCAGCCACCTACCTCTGTGCCGTGAACGGTCAGAATTTTGTCTTTGGTCCCGGAACCAGATTGTCCGTGCTGCCCTATATCCAGAACCCTGACCCTGCCGTGTACCAGCTGAGAGACTCTAAATCCAGTGACAAGTCTGTCTGCCTATTCACCGATTTTGATTCTCAAACAAATGTGTCACAAAGTAAGGATTC	TACCGACAGGACCCAGGGCAAGGGCTGAGATTGATcTACTACTCACAGATAGTAAATGACTTTCAGAAAGGAGATATAGCTGAAGGGTACAGcGTCTCTCGGGAGAAGAAGGAATCcTTTCCTCTCACTGTGACATCGGCCCAAAAGAACCCGACAGCTTTCTATCTCTGTGCCAGTAGTATACGGAGCTCCTACGAGCAGTACTTCGGGCCGGGCACCAGGCTCACGgTCACagagGAC
	BP128_DAY5_P1_B2	BP128	DAY5	P1	B2	Adult	M1_58-66	Undivided	BP128_DAY5_Undivided	Adult_DAY5_Undivided	TTcCACctGacGAAACCCTCAGCCcATaTGAGcGACGcggctGAGTAcTTcTGTGTTGTGGCCCTtGCAGGGTCAGGATACAGCACCCTCACCTTTGGGAAGGGGAcTAtGcTTCTAGTCTtTCCAGATATCCAGAACCCTGACCCTGCCGTGTACCAGCTGAGAGACTCTAAATCCAGTGACAAGTCTGTCTGCCTATTCACCGATTTTGATTCTCAAACAAATGTGTCACAAAGTAAGGATT	cTTCACATCAATTCCCTGGAGCTTGGTGACTCTGCTGTGTATTTCTGTGCCAGCAGCCAGGGGCCGGGACTAGCGGGAGACTTCGACCTTTACAATGAGCAGTTCTTCGGGCCAGGGACACGGCTCACCGTGCTAGAGGAC
	BP128_DAY5_P1_B5	BP128	DAY5	P1	B5	Adult	M1_58-66	Divided	BP128_DAY5_Divided	Adult_DAY5_Divided	AACTCCTCAAGTGTTTTTTCCAGCTTACAATGGTACAGACAGGAGCCTGGGGAAGGTCCTGTCCTCCTGGTGACaGTAGTTACGGGTGGAGAAGTGAAGAAGCTGAAGAGACTAACCTTTCAGTTTGGTGATGCAAGAAAGGACAGTTCTCTCCACATCACTGCAGCCCAGCCTGGTGATACAGGCCTCTACCTCTGTGCAGGCAACTCTGGCAACACAGGCAAACTAATCTTTGGGCAAGGGACAACTTTACAAGTAAAACCAGATATCCAGAACCCTGACCCTGCCGTGTACCAGCTGAGAGACTCTAAATCCAGTGACAAGTCTGTCTGCCTATTCACCGATTTTGATTCTCAAACAAATGTGTCACAAAGTAAGGATT	cTGGTACCGACAGGACCCAGGGCAAGGGCTGAGATTGATCTACTACTCACAGATAGTAAATGACTTTCAGAAAGGAGATATAGCTGAAGGGTACAGCGTCTCTCGGGAGAAGAAGGAATCCTTTCCTCTCACTGTGACATCGGCCCAAAAGAACCCGACAGCTTTCTATCTCTGTGCCAGTAGTACCCGCGGGGGCTACGAGCAGTACTTCGGGCCGGGCACCAGGCTCACGgTCACAGAGGAC
	BP128_DAY5_P1_B10	BP128	DAY5	P1	B10	Adult	M1_58-66	Undivided	BP128_DAY5_Undivided	Adult_DAY5_Undivided	ATTTGCAGTGGTTTCATCAAAACCCTTGGGGACAGCTCATCAACCTGTTTTACATTCCCTCAGGGACAAAACAGAATGGAAGATTAAGCGCCACGACTGTCGCTACGGAACGCTACAGCTTATTGTACATTTCCTCTTCCCAGACCACAGACTCAGGCGTTTATTTCTGTGCTGTGGAGGATCTGGGGGTTACCAGAAAGTTACCTTTGGAACTGGAACAAAGCTCCAAGTCATCCCAAATATCCAGAACCCTGACCCTGCCGTGTACCAGCTGAGAGACTCTAAATCCAGTGACAAGTCTGTCTGCCTATTCACCGATTTTGATTCTCAAACAAATGTGTCACAAAGTAAGGATTC	GAAAAGAGAAGAGGAATTTcccCCTGatcctgGAGTCGCCCAGCCCCAACCAGACCTCTCTGTACTTCTGTGCCAGCAGTTTGGGGGTGGGATGGGAAGCTTTCTTTGGACAAGGCACCAGACTCACAGTtGTAGAGGAC
	BP128_DAY5_P1_C4	BP128	DAY5	P1	C4	Adult	M1_58-66	Divided	BP128_DAY5_Divided	Adult_DAY5_Divided	TTGCAGTGGTTTCATCAAAACCCTTGGGGACAGCTCATCAACCTGTTTTACATTCCCTCAGGGACAAAACAGAATGGAAGATTAAGCGCCACGACTGTCGCTACGGAACGCTACAGCTTATTGTACATTTCCTCTTCCCAGACCACAGACTCAGGCGTTTATTTCTGTGCTGTGGAGGATCTGGGGGTTACCAGAAAGTTACCTTTGGAACTGGAACAAAGCTCCAAGTCATCCCAAATATCCAGAACCCTGACCCTGCCGTGTACCAGCTGAGAGACTCTAAATCCAGTGACAAGTCTGTCTGCCTATTCACCGATTTTGATTCTCAAACAAATGTGTCACAAAGTAAGGATT	GGATATGAACCATGAATACATGTCCTGGTATcGACAAGACCCAGGCATGGGGcTGAGGcTGATTCATTACTCAGTTGGTGCTGGTATCACTGACCAAGGAGAAGTCCCCAATGGcTACAATGTCTCCAGATCAACCACAGAGGATTTCCCGCTCAGGCTGCTGTCGGCTGCTCCCTCCCAGACATCTGTGTACTTCTGTGCCAGCAGTTACTCGTCCAGtTcGGCCGGTGAGCAGTTcTTCGGGCCAGGGACacGGCTCACCGTGCTAGAGgACC
	BP128_DAY5_P1_C5	BP128	DAY5	P1	C5	Adult	M1_58-66	Undivided	BP128_DAY5_Undivided	Adult_DAY5_Undivided	TcAAACTACTTCCCTTGGTATAAGCAAGAACTTGGAAAAGGACCTCAGCTTATTATAGACATTCGTTCAAATGTGGGCGAAAAGAAag	TTTCCTCTCACTGTGACATCGGCCCAAAAGAACCCGACAGCTTTCTATCTCTGTGCCAGTAGTCTCCGGGACAGGGGATTGAGCACTGAAGCTTTCTTTGGACAAGGCACCAGACTCACAGT
	BP128_DAY5_P1_C8	BP128	DAY5	P1	C8	Adult	M1_58-66	Divided	BP128_DAY5_Divided	Adult_DAY5_Divided	AGTGTTTTTTCCAGCTTACAATGGTACAGACAGGAGCCTGGGGAAGGTCCTGTCCTCCTGGTGACAGTAGTTACGGGTGGAGAAGTGAAGAAGCTGAAGAGACTAACCTTTCAGTTTGGTGATGCAAGAAAGGACAGTTCTCTCCACATCACTGCAGCCCAGCCTGGTGATACAGGCCTCTACCTCTGTGCAGGAGGAGGAAGCCAAGGAAATCTCATCTTTGGAAAAGGCACTAAACTCTCTGTTAAACCAAATATCCAGAACCCTGACCCTGCCGTGTACCAGCTGAGAGACTCTAAATCCAGTGACAAGTCTGTCTGCCTATTCACCGATTTTGATTCTCAAACAAATGTGTCACAAAGTAAGGATT	ACCGACAGGACCCAGGGCAAGGGCTGAGATTGATCTACTACTCACAGATAGTAAATGACTTTCAGAAAGGAGATATAGCTGAAGGGTACAGCGTCTCTCGGGAGAAGAAGGAATCCTTTCCTCTCACTGTGACATCGGCCCAAAAGAACCCGACAGCTTTCTATCTCTGTGCCAGTAGTATTCGGTCCGCCTACGAGCAGTACTTCGGGCCGGGCACCAGGCTCACGgTCACAGAGGAC
	BP128_DAY5_P1_C9	BP128	DAY5	P1	C9	Adult	M1_58-66	Divided	BP128_DAY5_Divided	Adult_DAY5_Divided	A	ATATGAACCATGAATACATGTCCTGGTATCGACAAGACCCAGGCATGGGGCTGAGGCTGATTCATTACTCAGTTGGTGCTGGTATCACTGACCAAGGAGAAGTCCCCAATGGCTACAATGTCTCCAGATCAACCACAGAGGATTTCCCGCTCAGGCTGCTGTCGGCTGCTCCCTCCCAGACATCTGTGTACTTCTGTGCCAGCAGTTACTCGTCCAGTTCGGCCGGTGAGCAGTTCTTCGGGCCAGGGACACGGCTCACCGTGCTAGA
	BP128_DAY5_P1_D1	BP128	DAY5	P1	D1	Adult	M1_58-66	Undivided	BP128_DAY5_Undivided	Adult_DAY5_Undivided	TCAGGGAAGAAGAAGCATGGAAGATTAATTGCCACAATAAACATACAGGAAAAGCACAGCTCCCTGCACATCACAGCCTCCCATCCCAGAGACTCTGCCGTCTACATCTGTGCTGCCGCGACCATAACTCAGGGCGGATCTGAAAAGCTGGTCTTTGGAAAGGGAACGAAACTGACAGTAAACCCATATATCCAGAACCCTGACCCTGCCGTGTACCAGCTGAGAGACTCTAAATCCAGTGACAAGTCTGTCTGCCTATTCACCGATTTTGATTCTCAAACAAATGTGTCACAAAGTAAGGATT	TGACAGtgACCAGTGCCCATCCTGAAGACAGCAGCTTCTACATCTGCAGTGCTAGTGGGACACTTCCCTACGAGCAGTACGTCGGGCCGGGCACCAGGCTCACGgtCACagagGAC
	BP128_DAY5_P1_D4	BP128	DAY5	P1	D4	Adult	M1_58-66	Undivided	BP128_DAY5_Undivided	Adult_DAY5_Undivided	TTCTGTCTTACAATGTTCTGGATGGTTTGGAGGAGAAAGGTCGTTTTTcTTCATTccTTAGTCGGTcTAAAGGGtACAGTTACcTCctTTtGAAGGAGCTCCAGatGAAAGACTcTGCCTcTtACCTcTGtGCCTCGAtGGATAGCAACtaTCAGtTaATcTGGGGCGctGGGACCAAGCTAATTATAAAGCCAGATATCCAGAACCCTGACCCTGCCGTGTACCAGcTGAGAGACTCTAAATCCAGTGACaaGTCTGTCTGCCTATTCACCGATTTTGATTCTCAAACAAATGTGTCAC	ggTTATAGTgTCTCCAGAGCAAACACAGATGATTTCCCCCTCACGTTGGCGTCTGCTGTACCCTCTCAGACATCTGTGTACTTCTGTGCCAGCAGTAGCGGGAAAGGTAGCACAGATACGCAGTATTTTGGCCCAGGCACCCGGCtGACAGTGCTCGAGGAC
	BP128_DAY5_P1_D5	BP128	DAY5	P1	D5	Adult	M1_58-66	Divided	BP128_DAY5_Divided	Adult_DAY5_Divided	A	ATATGAACCATGAATACATGTCCTGGTATCGACAAGACCCAGgcatggGGctGagGcTGATTCattAcTCAGttGGTGCtGGTATCACTGACCAAGGAGAAGTCCCCAATGGCTACAATGTCTCCAGATCAACCACAGAGGATTTCCCGCTCAGGCTGCTGTCGGCTGCTCCCTCCCAGACATCTGTGTACTTCTGTGCCAGCAGTTACTCGTCCAGTTCGGCCGGTGAGCAGTTCTTCGGGCCAGGGACACGGCTCACCGTGCTAGAGGAC
	BP128_DAY5_P1_D6	BP128	DAY5	P1	D6	Adult	M1_58-66	Undivided	BP128_DAY5_Undivided	Adult_DAY5_Undivided	CATACATTGGTATCGACAGcTtcccTcCCAGGGTCCAGAGTACGTGATTCATGGTCTTACAAGCAATGTGAACAACAGAATGGCCTcTcTGGCAATCGcTGAAGACAGAAAGTCCAGTACCTTGATCcTGCACCGTGCTACCtTGAGAGATGcTGCTGTGTAcTACTGCATCCCCGCCCTTcTAGCAACACAGGCAAAcTAATCTTTGGGCaAGGGACAACTTTACAAGTAAaACCAGATATCCaGAACCCTGACCCTGCCGTGTACCaGcTGAGAGACTcTaAATCCAGTGACAAGTCTGTCTGCCTATTCACCGATTTTGATTCTCAAAA	TTTCCTCTCACTGTGACATCGGCCCAAAAGAACCCGACAGCTTTCTATCTCTGTGCCAGTAGTATACTAGCGGGCTCCTACAATGAGCAGTTCTTCGGGCCAGGGACACGGCTCACCGTGCTAggAGGAc
	BP128_DAY5_P1_D8	BP128	DAY5	P1	D8	Adult	M1_58-66	Divided	BP128_DAY5_Divided	Adult_DAY5_Divided	CTCCTTCCACCTGACGAAACCCTCAGCCCATATGAGCGACGCGGCTGAGTACTTCTGTGTTGTGAGTGATCGGAATGCAGGCAACATGCTCACCTTTGGAGGGGGAACaAGGTTAATGGTCAAACCCCaTATCCaGAACCCTGACCCTGCCGTGTaCCaGcTGAGAGACTCTAAATCCAGTGACAAGTCTGTCTGCCTATTCACCGATTTTGATTCTCaAACAAATGTGTCACAaA	TACCGACAGGACCCAGGGCAAGGGCTGAGATTGATcTACTACTCACAGATAGTAAATGACTTTCAGAAAGGAGATATAGCTGAAGGGTACAGCGTCTCTCGGGAGAAGAAGGAATCCTTTCCTCTCACTGTGACATCGGCCCAAAAGAACCCGACAGCTTTCTATCTCTGTGCCAGTACCTTTATGGGGGGGGGAGAGCAGCCCCAGCATTTTGGTGATGGGACTCGACTCTCCaTCCTAGAGGaC
	BP128_DAY5_P1_D10	BP128	DAY5	P1	D10	Adult	M1_58-66	Divided	BP128_DAY5_Divided	Adult_DAY5_Divided	AACTCCTCAAGTGTTTTTTCCAGCTTACAATGGTACAGACAGGAGCCTGGGGAAGGTCCTGTCCTCCTGGTGACAGTAGTTACGGGTGGAGAAGTGAAGAAGCTGAAGAGACTAACCTTTCAGTTTGGTGATGCAAGAAAGGACAGTTCTCTCCACATCACTGCAGCCCAGCCTGGTGATACAGGCCTCTACCTCTGTGCAGGAGGAGGAAGCCAAGGAAATCTCATCTTTGGAAAAGGCACTAAACTCTCTGTTAAACCAAATATCCAGAACCCTGACCCTGCCGTGTACCAGCTGAGAGACTCTAAATCCAGTGACAAGTCTGTCTGCCTATTCACCGATTTTGATTCTCAAACAAATGTGTCACAAAGTAAGGATT	GTACCGACAGGACCCAGGGCAAGGGCTGAGATTGATcTACTACTCACAGATAGTAAATGACTTTCAGAAAGGAGATATAGCTGAAGGGTACAGcgTcTCTCGGGAGAAGAAGGAATccTTTCCTCTCACTGTGACATCGGCCCAAAAGAACCCGACAGCTTTCTATCTCTGTGCCAGTAGTATTCGGTCCGCCTACGAGCAGTACTTCGGGCCGGGCACCAGGCTCACGgTCACagAGGAC
	BP128_DAY5_P1_E3	BP128	DAY5	P1	E3	Adult	M1_58-66	Undivided	BP128_DAY5_Undivided	Adult_DAY5_Undivided	cAATTTGCAGTGGTTTCATCAAAACCCTTGGGGACAGCTCATCAACCTGTTTTACATTCCCTCAGGGACAAAaCagAATGGAAGATTAAGCGCCACGACtGTCGcTACGGAACGcTACAGCTTATTGTACATTTCCTCTTCCCAGACCACAGACTCAGGCGTTTATTTCTGTGCTGTGGAGCGCGGTGTcTATGGTCAGAATTTTGTCTTTGGTCCCGGAACCAGATTGTCCGTGCTGCCCTATATCCAGAACCCTGACCCTGCCGTGTACCagcTGAGAGACTCTAAATCCAGTGACAAGTCTGTCTGCCTATTCACCGATTTTGATTCTCAAACAAATGTGTCACAAAGTAAGGATTC	GTACCGACAGGACCCAGGGCAAGGGCTGAGATTGATCTACTACTCACAGATAGTAAATGACTTTCAGAAAGGAGATATAGCTGAAGGGTACAGCGTCTCTCGGGAGAAGAAGGAATCCTTTCCTCTCACTGTGACATCGGCCCAAAAGAACCCGACAGCTTTCTATCTCTGTGCCAGTAGTATACAGCACAATGAGCAGTTCTTCGGGCCAGGGACACGGCTCACCGTGCTAggAGGAC
	BP128_DAY5_P1_E4	BP128	DAY5	P1	E4	Adult	M1_58-66	Undivided	BP128_DAY5_Undivided	Adult_DAY5_Undivided	caATTTGCAGTGGTTTCATCAAAACCCTTGGGGACAGCTCATCAACCTGTTTTACATTCCCTCAGGGACAAAACAGAATGGAAGATTAAGCGCCACGACTGTCGCTACGGAACGCTACAGCTTATTGTACATTTCCTCTTCCCAGACCACAGACTCAGGCGTTTATTTCTGTGCTGTGGATTCATATGGGAACAACAGACTCGCTTTTGGGAAGGGGAACCAAGTGGTGGTCATACCAAATATCCAGAACCCTGACCCTGCCGTGTACCAGCTGAGAGACTCTAAATCCAGTGACAAGTCTGTCTGCCTATTCACCGATTTTGATTCTCAAACAAATGTGTCACAAAGTAAGGATTCTGAtGtGTATaTCaCAGAc	CTGGTACCGACAGGACCCAGGGCAAGGGCTGAGATTGATCTACTACTCACAGATAGTAAATGACTTTCAGAAAGGAGATATAGCTGAAGGGTACAGCGTCTCTCGGGAGAAGAAGGAATCcTTTCCTCTCACTGTGACATCGGCCCAAAAGAACCCGACAGCTTTCTATCTCTGTGCCAGTAGTCAGGGGGACTACACCTTCGGTTCGGGGACCAGGTTAACCGTgTAgAGGAC
	BP128_DAY5_P1_F1	BP128	DAY5	P1	F1	Adult	M1_58-66	Undivided	BP128_DAY5_Undivided	Adult_DAY5_Undivided	ttaCAGCACAGCTCAATAAAGCCAGCCAGTATGTTTCTCTGCTCATCAGAGACTCCCAGCCCAGTGATTCAGCCACCTACCTCTGTGCCGTGAGGGACAATGCAGGCAAATCAACCTTTGGGGATGGGACTACGCTCACTGTGAAGCCAAATATCCAGAACCCTGACCCTGCCGTGTACCAGCTGAGAGACTCTAAATCCAGTGACAAGTCTGTCTGCCTATTCACCGATTTTGATTCTCAAACAAATGTGTCACAAAGTAAGGATTCTGATGTGTATaTCaCAGAC	GAcTCTGAGATGTCACCAGACTGAGAACCACCGCTACATGTAcTGGTATCGACAAGACCCGGGGCATGGGCTGAGGCTAATCCATTACTCATATGGTGTTAAAGATACTGACAAAGGAGAAGTCTCAGATGGCTATAGTGTCTCTAGATCAAAGACAGAGGATTTCCTCCTCACTCTGGAGTCCGcTACCAGCTCCCAGACATCTGTGTACTTCTGTGCCATCGgCCACCCACtAGCGGGATATACAATGAGCAGTTCTTCGGGCCAGGGACacGGCTCACC
	BP128_DAY5_P1_F2	BP128	DAY5	P1	F2	Adult	M1_58-66	Undivided	BP128_DAY5_Undivided	Adult_DAY5_Undivided	ctCTCTGCAAATTGCAGcTACTCAACCTGGAGACTCAGCTGTCTACTTTTGTGCAGAGATTTTCCTTTCAGATGGCCAGAAGCTGCTCTTtGcaAGGGGGACCATGTTAAAGGTGGATCTTAATATCCAGAACCCTGACCCTGCCGTGTACcaGcTGAGAGACTCTAAATCcaGTGAcaaGTCTGTCTGCCTATTCACCGATTTTGATTCTCAAACAAATGTGTCACAAAGTAAGGATTC	TGACAgtgAcCAGTGCCCATCCTGAAGACAGCAGCTTCTACATCTGCAGTGCTAGAGACGGGGTAGGGAATGGCTACACCTTCGGTTCGGGGACCAGGTTAACCGttgtagAgGAC
	BP128_DAY5_P1_F6	BP128	DAY5	P1	F6	Adult	M1_58-66	Undivided	BP128_DAY5_Undivided	Adult_DAY5_Undivided	A	TGGTACCGACAGGACCCAGGGCAAGGGCTGAGATTGATCTACTACTCACAGATAGTAAATGACTTTCAGAAAGGAGATATAGCTGAAGGGTACAGCGTCTCTCGGGAGAAGAAGGAATCCTTTCCTCTCACTGTGACATCGGCCCAAAAGAACCCGACAGCTTTCTATCTCTGTGCCAGTAGTCAGACTAGCGGAGCCTACAATGAGCAGTTCTTCGGGCCAGGGACACGGCTCACCGTGctagagGaC
	BP128_DAY5_P1_F8	BP128	DAY5	P1	F8	Adult	M1_58-66	Divided	BP128_DAY5_Divided	Adult_DAY5_Divided	caGCTTCTCCTGAAGTATTTATCAGGATCCACCCTGGTTGAaagcATCAACGGTTTTGAGGCTGAATTTAACAAGAGTCAAACTTCCTTCCACTTGAGGAAACCCTCAGTCCATATAAGCGACACGGCTGAGTACTTCTGTGCTGTTGGAGGAAGCCaAGGAAATCTCATCTTTGgaaaaGGCACTAAACTCTCTGTTAAACCaAATATCCAGAACCCTGACCCTGCCGTGTACcaGcTGAGAGACTCTAAATCCAGTGACaAGTCTGTCTGCCTATTCACCGATTTTGATTCTCAAACAAATGTGTCAC	TTCACTGGTACCGACAGGACCCAGGGCAAGGGcTGAGATTGATcTACTACTCACAGATAGTAAATGACTTTCAGAAAGGAGATATAGCTGAAGGGTACAGCGTCTCTCGGGAGAAGAAGGAATCCTTTCCTCTCACTGTGACATCGGCCCAAAAGAACCCGACAGCTTTCTATCTCTGTGCCAGTAGTATACGGAGCTCCTACGAGCAGTACTTCGGGCCGGGCACCAGGCTCACGgTCACAggAGGAC
	BP128_DAY5_P1_G1	BP128	DAY5	P1	G1	Adult	M1_58-66	Divided	BP128_DAY5_Divided	Adult_DAY5_Divided	cTGAAtttAACAAGAGTCAAACTTCcTTCCACtTGAGGAAACCcTCaGTCCAtATaAGcGACACGGctGAGTAcTTcTgTGcTGTGAGTGGAGGCCctGGGGCTGGGAGTTACCAAcTCACTTTcGGgaAgGGGACCAAACTCTCGGTCaTaCCaAATATCCAGAACCCTGACCCTGCCGTGTACCaGcTGAGAGACTctaaATCCAGTGACAAAGTCTGTCTGCC	gatATGAACCATGAATACATGTCCTGGTATCGACAAGACCCAGGCATGGGGCTGAGGCTGATTCATTACTCAGTTGGTGCTGGTATCACTGACCAAGGAGAAGTCCCCAATGGCTACAATGTCTCCAGATCAACCACAGAGGATTTCCCGCTCAGGCTGCTGTCGGCTGCTCCCTCCCAGACATCTGTGTACTTCTGTGCCAGCAGTTACTCGTCCAGTTCGGCCGGTGAGCAGTTCTTCGGGCCAGGGACACGGCTCACCGTgctagagGAC
	BP128_DAY5_P1_G5	BP128	DAY5	P1	G5	Adult	M1_58-66	Divided	BP128_DAY5_Divided	Adult_DAY5_Divided	TTTTGAGGCTGAATTTAACAAGAGTCAAACTTCCTTCCACTTGAGGAAACCCTCAGTCCATATAAGCGACACGGCTGAGTACTTCTGTGCTGTGAGTGGAGGCCCTGGGGCTGGGAGTTACCAACTCACTTTCGGGAAGGGGACCAAACTCTCGGTCATACCAAATATCCAGAACCCTGACCCTGCCGTGTACCAGCTGAGAGACTCTAAATCCAGTGACAAGTCTGTCTGCCTATTCACCGATTTTGATTCTCAAACAAATGTGTCACAAAGTAAGGATTCtgAtGTGTATaTCaCAGac	GGATATGAACCATGAATACATGTCCTGGTATCGACAAGACCCAGGCATGGGGCTGAGGCTGATTCATTACTCAGTTGGTGCTGGTATCACTGACCAAGGAGAAGTCCCCAATGGCTACAATGTCTCCAGATCAACCACAGAGGATTTCCCGCTCAGGCTGCTGTCGGCTGCTCCCTCCCAGACATCTGTGTACTTCTGTGCCAGCAGTTACTCGTCCAGTTCGGCCGGTGAGCAGTTCTTCGGGCCAGGGACACGGCTCACCGTGCTAGAggAc
	BP128_DAY5_P1_G8	BP128	DAY5	P1	G8	Adult	M1_58-66	Undivided	BP128_DAY5_Undivided	Adult_DAY5_Undivided	A	TGTCTCTCGAAAAGAGAAGAGGAATTTCCCCCTGATcCTGGAGTCGCCCAGCCCCAACCAGACCTCTCTGTACTTCTGTGCCAGCCAGGTGGCGgcCTCCTACGAGCAGTACTTCGGGCCGGgCACCAGGCTCACGGTCACAgaGGa
	BP128_DAY5_P1_G9	BP128	DAY5	P1	G9	Adult	M1_58-66	Divided	BP128_DAY5_Divided	Adult_DAY5_Divided	tgCAACTCCTCAAGTGTTTTTTCCAGCTTACAATGGTACAGACAGGAGCCTGGGGAAGGTCCTGTCCTCCTGGTGACaG	GTACCGACAGGACCCAGGGCAAGGGCTGAGATTGATCTACTACTCACAGATAGTAAATGACTTTCAGAAAGGAGATATAGCTGAAGGGTACAGCGTCTCTCGGGAGAAGAAGGAATCCTTTCCTCTCACTGTGACATCGGCCCAAAAGAACCCGACAGCTTTCTATCTCTGTGCCAGTAGTATACGGAGCTCCTACGAGCAGTACTTCGGGCCGGGCACCAGGCTCACGgTCACagagGAC
	BP128_DAY5_P1_G10	BP128	DAY5	P1	G10	Adult	M1_58-66	Undivided	BP128_DAY5_Undivided	Adult_DAY5_Undivided	AGCTTCTCCTGAAGTATTTATCAGGATCCACCCTGGTTGAaagcaTCAACGGTTTTGAGGCTGAATTTAACAAGAGTCAAACTTCCTTCCACTTGAGGAAACCCTCAGTCCATATAAGCGACACGGCTGAGTACTTCTGTGCTGTGAGTGGAGGCCCTGGGGCTGGGAGTTACCAACTCACTTTCGGGAAGGGGACCAAACTCTCGGTCATACCAAATATCCAGAACCCTGACCCTGCCGTGTACCAGCTGAGAGACTCTAAATCCAGTGACAAGTCTGTCTGCCTATTCACCGATTTTGATTCTCAAACAAATGTGTCACAAAGTAAG	GATcCAGCGCACAGAGCAGGGGGACTCGGCCATGTATCTCTGTGCCAGCAGCCCGCTGGACAGGGGTGACGAGACCCAGTACTTCGGGCCAGGCACGCGGCTCCtgGTGCTCGAGGAC
	BP128_DAY5_P1_H6	BP128	DAY5	P1	H6	Adult	M1_58-66	Undivided	BP128_DAY5_Undivided	Adult_DAY5_Undivided	taCAAGCAGGACCCTGGGGAAGGTCCTGTCCTCTTGATAGCCTTATATAAGGCTGGTGAATTGACCTCAAATGGAAGACTGACTGCTCAGTTTGGTATAACCAGAAAGGACAGCTTCCTGAATATcTCAGCATCCATACCTAGTGATGTAGGca	gaTATGAACCATGAATACATGTCCTGGTATCGACAAGACCCAGGCATGGGGCTGAGGCTGATTCATTACTCAGTTGGTGCTGGTATCACTGACCAAGGAGAAGTCCCCAATGGCTACAATGTCTCCAGATCAACCACAGAGGATTTCCCGCTCAGGCTGCTGTCGGCTGCTCCCTCCCAGACATCTGTGTACTTCTGTGCCAGCAGTTACGGATCAGGCCTGGGTGAGCAGTACTTCGGGCCGGGCACCAGGCTCACGgTCACAGAGGAC
	BP128_DAY6_P1_A3	BP128	DAY6	P1	A3	Adult	M1_58-66	Divided	BP128_DAY6_Divided	Adult_DAY6_Divided	A	gatATGAACCATGAATACATGTCCTGGTATCGACAAGACCCAGGCATGGGGCTGAGGCTGATTCATTACTCAGTTGGTGCTGGTATCACTGACCAAGGAGAAGTCCCCAATGGCTACAATGTCTCCAGATCAACCACAGAGGATTTCCCGCTCAGGCTGCTGTCGGCTGCTCCCTCCCAGACATCTGTGTACTTCTGTGCCAGCAGTTACTCGTCCAGTTCGGCCGGTGAGCAGTTCTTCGGGCCAGGGACACGGCTCACCGTGCTAGAGGAC
	BP128_DAY6_P1_A4	BP128	DAY6	P1	A4	Adult	M1_58-66	Divided	BP128_DAY6_Divided	Adult_DAY6_Divided	GTAGTTacGGGtGGAGAAGtGAaGAAGctGAAGAGAcTAACCttTcAGtttGGTGAtGCAAGAAAGGACAgTTcTcTcCAcATCActGCAGCCCagCctGGTgatACagGCcTctACcTcTGTGCAGGGTCaGGAAgcCAaGGAAATCTCATcTTTGGAAAaGGCACTAAACTcTctGTTAAACCAAATATCCAGAACCCTGACCCTGCCGTGTACCAGCTGAGAGACTCTAAATCCAGTGACAAGTCTGTCTGCCTATTCACCGATTTTGATTCTCAAACAAATGTGTCACAAAGTAAGGAT	TGAGATTGATcTACTACTCACAGATAGTAAATGACTTTCAGAAAGGAGATATAGCTGAAGGGTACAGCGTCTCTCGGGAGAAGAAGGAATCCTTTCCTCTCACTGTGACATCGGCCCAAAAGAACCCGACAGCTTTCTATCTCTGTGCCAGTAGTATAAGGTCCTCCTACGAGCAGTACTTCGGGCCGGGCACCAGGCTCACGGTCACAGAGGAC
	BP128_DAY6_P1_A5	BP128	DAY6	P1	A5	Adult	M1_58-66	Divided	BP128_DAY6_Divided	Adult_DAY6_Divided	A	gataTGAACCATGAATACATGTCCTGGTATCGACAAGACCCAGGCATGGGGCTGAGGCTGATTCATTACTCAGTTGGTGCTGGTATCACTGACCAAGGAGAAGTCCCCAATGGCTACAATGTCTCCAGATCAACCACAGAGGATTTCCCGCTCAGGCTGCTGTCGGCTGCTCCCTCCCAGACATCTGTGTACTTCTGTGCCAGCAGTTACTCGTCCAGTTCGGCCGGTGAGCAGTTCTTCGGGCCAGGGACACGGCTCACCGTGCTAGAGGAC
	BP128_DAY6_P1_A6	BP128	DAY6	P1	A6	Adult	M1_58-66	Divided	BP128_DAY6_Divided	Adult_DAY6_Divided	CTCcTTCCACCTGACGAAACCCTCAGCCCATATGAGCGACGCGGCTGAGTACTTCtgt	gatATGAACCATGAATACATGTCCTGGTATCGACAAGACCCAGGCATGGGGCTGAGGCTGATTCATTACTCAGTTGGTGCTGGTATCACTGACCAAGGAGAAGTCCCCAATGGCTACAATGTCTCCAGATCAACCACAGAGGATTTCCCGCTCAGGCTGCTGTCGGCTGCTCCCTCCCAGACATCTGTGTACTTCTGTGCCAGCAGTTCGGGCACAACTAATGAAAAACTGTTTTTtGGCAGTGGAACCCAGCTCTCTGTCTGGAGGAC
	BP128_DAY6_P1_A8	BP128	DAY6	P1	A8	Adult	M1_58-66	Divided	BP128_DAY6_Divided	Adult_DAY6_Divided	A	gGATATGAACCATGAATACATGTCCTGGTATCGACAAGACCCAGGCATGGGGCTGAGGCTGATTCATTACTCAGTTGGTGCTGGTATCACTGACCAAGGAGAAGTCCCCAATGGCTACAATGTCTCCAGATCAACCACAGAGGATTTCCCGCTCAGGCTGCTGTCGGCTGCTCCCTCCCAGACATCTGTGTACTTCTGTGCCAGCAGTTACTCGTCCAGTTCGGCCGGTGAGCAGTTCTTCGGGCCAGGGACACGGCTCACCGTGCTAGAGGAC
	BP128_DAY6_P1_B1	BP128	DAY6	P1	B1	Adult	M1_58-66	Divided	BP128_DAY6_Divided	Adult_DAY6_Divided	TACAAGCAGGAcCCTGGGgAAGgTCCTGTCCTCTTGATAgCCTtATATAAGGCtGGTGAATtGACCTCAAATGGAAGACTGACTGCTCAGTtTGGTATAACCAGAAAGGACAGCTTCCTGAATATCTCAGCATCCATACCTAGTGAtGTAGGCATCTACTTCTGTGCTGGGAATTATGGAGGAAGCCAAGGAAATCTCATcTTTGGAAAAGGCACTAAaCTcTCTGTTAAACCAAATATCCAGAACCCTGACCCTGCCGTGTACCAGCTGAGAGACTCTAAATCCAGTGACAAGTCTGTCTGCCTATTCACCGATTTTGATTCTCAAACAAATGTGTCACAAAGTAAGGATTCTGATGTGTATaTC	TGGTACCGACAGGACCCAGGGCAAGGGCTGAGATTGATCTACTACTCACAGATAGTAAATGACTTTCAGAAAGGAGATATAGCTGAAGGGTACAGCGTCTCTCGGGAGAAGAAGGAATCCTTTCCTCTCACTGTGACATCGGCCCAAAAGAACCCGACAGCTTTCTATCTCTGTGCCAGTAGTAATATAGCGACAGATACGCAGTATTTTGGCCCAGGCACCCGGCtGACAGTGCTCGAGGAC
	BP128_DAY6_P1_B3	BP128	DAY6	P1	B3	Adult	M1_58-66	Divided	BP128_DAY6_Divided	Adult_DAY6_Divided	AcTCcTCAAGTgttttTTCCAGcttaCAATGGTACAGACAGGAGCctGGGGAAGgTCCtGTCcTCCtGGTGACAGTAGTTacgggtGGAGAAGTGAAGAAGctGAAGaGAcTAACCTTTCAGtttggtGatgCAAGAAAgGaCAgTTcTcTCCACATCactGCAGCCCAGCctGGTGAtaCAGGCcTcTACcTcTGTGCAGGAGGAGgAagcCAAgGaaaTcTcATcTTTGgaaaaGGCACTaaacTcTCTGTTAAACCAAATATCCaGAACCCTGACCCTGCCGTGTaCCaGcTGAGAGACTCTAAATCCaGTGACAAGTCTGTCTGCCTATTCACCGATTTTGATTCTCAAAACaaAtGTGTCACAAAGTAAGGaTT	A
	BP128_DAY6_P1_B4	BP128	DAY6	P1	B4	Adult	M1_58-66	Divided	BP128_DAY6_Divided	Adult_DAY6_Divided	cTccCAGGGGCCACAGTATATCATTCATGGTCTAAAAAACAATGAAACCAATGAAAtggcctctctgatcaTcACAGAAGAcAGAAAGTccagCACCttGATCcTgCCcCacgctacgctgAGaGACActGctgtGTAcTattGCATcgTCagTctTTCATGGGGAGAAcTCacgGGAGGaggAaaCAAacTCACCTtTGGGACAGGCacTCAGCTaaAaGTGGAACTCAATATCCAGAACCCTGACCCTGCCGTGTACCaGcTGAGAGACTCTAAATCCAgtGACaaGTCTGTCTGCCTATTCACCGATTTTGATTCTCAAACAAATGTGTCACAaAGTaaggatT	gTACCGACAGGACCCAGGGCAAGGGCTGAGATTGATCTACTACTCACAGATAGTAAATGACTTTCAGAAAGGAGATATAGCTGAAGGGTACAGCGTCTCTCGGGAGAAGAAGGAATCCTTTCCTCTCACTGTGACATCGGCCCAAAAGAACCCGACAGCTTTCTATCTCTGTGCCAGTAGTATTAGATCGGAAGAGACCCAGTACTTCGGGCCAGGCACGCGGCTCCTGGTGCtcgagGaC
	BP128_DAY6_P1_B5	BP128	DAY6	P1	B5	Adult	M1_58-66	Divided	BP128_DAY6_Divided	Adult_DAY6_Divided	TcCCAGGGGCCACAGTATATCATTCATGGTCTAAAAAACAATGAAACCAATGAAAT	TTCACTGGTACCGACAGGACCCAGGGCAAGGGCTGAGATTGATcTACTACTCACAGATAGTAAATGACTTTCAGAAAGGAGATATAGCTGAAGGGTACAGCGTCTCTCGGGAGAAGAAGGAATCcTTTCCTCTCACTGTGACATCGGCCCAAAAGAACCCGACAGCTTTCTATCTCTGTGCCAGTAGTATTAGATCGGAAGAGACCCAGTACTTCGGGCCAGGCACGCGGCTCCTGGTGCTCGAGGaC
	BP128_DAY6_P1_B6	BP128	DAY6	P1	B6	Adult	M1_58-66	Divided	BP128_DAY6_Divided	Adult_DAY6_Divided	aCAAGCAGGACCCTGGGGAAGGTCCTGTCCTCTTGATAGCCTTATATAAGGCTGGTGAATTGACCTCAAATGGAAGACTGACTGCTCAGTTTGGTATAACCAGAAAGGACAGCTTCCTGAATATCTCAGCATCCATACCTAGTGATGTAGGCATCTACTTCTGTGCTGGGAATTATGGAGGAAGCCAAGGAAATCTCATCTTTGGAAAAGGCACTAAACTCTCTGTTAAACCAAATATCCAGAACCCTGACCCTGCCGTGTACCAGCTGAGAGACTCTAAATCCAGTGACAAGTCTGTCTGCCTATTCACCGATTTTGATTCTCAAACAAATGTGTCACAAAGTAAGGATTCTgATGtGTATaTCaC	TGGTACCGACAGGACCCAGGGCAAGGGCTGAGATTGATCTACTACTCACAGATAGTAAATGACTTTCAGAAAGGAGATATAGCTGAAGGGTACAGCGTCTCTCGGGAGAAGAAGGAATCCTTTCCTCTCACTGTGACATCGGCCCAAAAGAACCCGACAGCTTTCTATCTCTGTGCCAGTAGTAATATAGCGACAGATACGCAGTATTTTGGCCCAGGCACCCGGCTGACAGTGCTCGAGGAC
	BP128_DAY6_P1_B8	BP128	DAY6	P1	B8	Adult	M1_58-66	Divided	BP128_DAY6_Divided	Adult_DAY6_Divided	A	gataTGAACCATGAATACATGTCCTGGTATCGACAAGACCCAGGCATGGGGCTGAGGCTGATTCATTACTCAGTTGGTGCTGGTATCACTGACCAAGGAGAAGTCCCCAATGGCTACAATGTCTCCAGATCAACCACAGAGGATTTCCCGCTCAGGCTGCTGTCGGCTGCTCCCTCCCAGACATCTGTGTACTTCTGTGCCAGCAGTTACTCGTCCAGTTCGGCCGGTGAGCAGTTCTTCGGGCCAGGGACACGGCTCACCGTGCTAGAGGAC
	BP128_DAY6_P1_B9	BP128	DAY6	P1	B9	Adult	M1_58-66	Divided	BP128_DAY6_Divided	Adult_DAY6_Divided	ccaGCTTCTCCTGAAGTATTTATCAggaTCCACCCTGGTTAAAggcaTcAACGGTTTTGAGGCTGAATTTAACAAGAGTCAAACTTCCTTCCACTTGAGGAAACCCTCAGTCCATATAAGCGACACGGCTGAGTACTTCTGTGCTGTGGGGGGGGATGGAGGAAGCCAAGGAAATCTCATCTTTGGAAAAGGCACTAAACTCTCTGTTAAACCAAATATCCAGAACCCTGACCCTGCCGTGTACCAGCTGAGAGACTCTAAATCCAGTGACAAGTCTGTCTGCCTATTCACCGATTTTGATTCTCAAACAAATGTGTCACAAAGTAAGGATTCtGAtGtGTATaTCaCAGAC	gTACCGACAGGACCCAGGGCAAGGGCTGAGATTGATCTACTACTCACAGATAGTAAATGACTTTCAGAAAGGAGATATAGCTGAAGGGTACAGCGTCTCTCGGGAGAAGAAGGAATCCTTTCCTCTCACTGTGACATCGGCCCAAAAGAACCCGACAGCTTTCTATCTCTGTGCCACTAGCGGGAGGGCCGGGGTTGAGCAGTTCTTCGGGCCAGGGACACGGCTCACCGTGCTAGAGGAC
	BP128_DAY6_P1_C2	BP128	DAY6	P1	C2	Adult	M1_58-66	Divided	BP128_DAY6_Divided	Adult_DAY6_Divided	CATcCCAGGGGCCACAGTATATCATTCATGGTCTAAAAAACAATGAAACCAATGAAat	TGGTACCGACAGGACCCAGGGCAAGGGCTGAGATTGATCTACTACTCACAGATAGTAAATGACTTTCAGAAAGGAGATATAGCTGAAGGGTACAGCGTCTCTCGGGAGAAGAAGGAATCCTTTCCTCTCACTGTGACATCGGCCCAAAAGAACCCGACAGCTTTCTATCTCTGTGCCAGTAGTATTAGATCGGAAGAGACCCAGTACTTCGGGCCAGGCACGCGGCTCCTGGTGCTCGAGGAC
	BP128_DAY6_P1_C3	BP128	DAY6	P1	C3	Adult	M1_58-66	Divided	BP128_DAY6_Divided	Adult_DAY6_Divided	A	gATATGAACCATGAATACATGTCCTGGTATCGACAAGACCCAGGCATGGGGCTGAGGCTGATTCATTACTCAGTTGGTGCTGGTATCACTGACCAAGGAGAAGTCCCCAATGGCTACAATGTCTCCAGATCAACCACAGAGGATTTCCCGCTCAGGCTGCTGTCGGCTGCTCCCTCCCAGACATCTGTGTACTTCTGTGCCAGCAGTTACTCGTCCAGTTCGGCCGGTGAGCAGTTCTTCGGGCCAGGGACACGGCTCACCGTGCTAGAGGAC
	BP128_DAY6_P1_C4	BP128	DAY6	P1	C4	Adult	M1_58-66	Divided	BP128_DAY6_Divided	Adult_DAY6_Divided	CAACTCCTCAAGTGTTTTTTCCAGCTTACAATGGTACAGACAGGAGCCTGGGGAAGGTCCTGTCCTCCTGGTGACAGTAGTTACGGGTGGAGAAGTGAAGAAGcTGAAGAGACTAACCTTTCAGTTTGGTGATGCAAGAAAGGACAGTTCTcTCCACATCActGCAGCCCAGCCTGGTGATACAGGCCTCTACCTCTGTGCAGGAGGAGGAAGCCAAGGAAATCTCATCTTTGGAAAAGGCACTAAACTCTCTGTTAAACCAAATATCCAGAACCCTGACCCTGCCGTGTACCAGCTGAGAGACTCTAAATCCAGTGACAAGTCTGTCTGCCTATTCACCGATTTTGATTCTCAAACAAATGTGTCACAAAGTAAGGATTC	TTTCcTctCActGtGACATCGGCCCAAAAGAACCCGACAGCTTTCTATCTcTGTGCCAGTAGTATCCGGAGCTCCTACGAGCAGTACTTCGGGCCGGGCACCAGGCTCACGgTCACagAgGac
	BP128_DAY6_P1_C5	BP128	DAY6	P1	C5	Adult	M1_58-66	Divided	BP128_DAY6_Divided	Adult_DAY6_Divided	CAAGATCCAGGAAGAGGCCCTGTTTTCTTGCTACTCATACGTGAAAATGAGAAAGAAAAAAGGAAAGAAAGACTGAAGGTCACCTTTGATACCACCCTTAAACAGAGTTTGTTTCATATCACAGCCTCCCAGCCTGCAGACTCAGCTACCTACCTCTGTGCTCTAGACATGGGTGGAGGAAGCCAAGGAAATCTCATCTTTGGAAAAGGCACTAAACTCTCTGTTAAACCAAATATCCAGAACCCTGACCCTGCCGTGTaCCagcTGAGAGACTCTAAATCCAGTGACAAGTCTGTCTGCCTATTCACCGATTTTGATTCTCAAACAAATGTGTCACAAAGTAAGGATTCtgATGtgTATaTCACAGAC	A
	BP128_DAY6_P1_C6	BP128	DAY6	P1	C6	Adult	M1_58-66	Divided	BP128_DAY6_Divided	Adult_DAY6_Divided	A	A
	BP128_DAY6_P1_C9	BP128	DAY6	P1	C9	Adult	M1_58-66	Divided	BP128_DAY6_Divided	Adult_DAY6_Divided	A	gataTGAACCATGAATACATGTCCTGGTATCGACAAGACCCAGGCATGGGGCTGAGGCTGATTCATTACTCAGTTGGTGCTGGTATCACTGACCAAGGAGAAGTCCCCAATGGCTACAATGTCTCCAGATCAACCACAGAGGATTTCCCGCTCAGGCTGCTGTCGGCTGCTCCCTCCCAGACATCTGTGTACTTCTGTGCCAGCAGTTACTCGTCCAGTTCGGCCGGTGAGCAGTTCTTCGGGCCAGGGACACGGCTCACCGTGCTAGAGGAC
	BP128_DAY6_P1_D2	BP128	DAY6	P1	D2	Adult	M1_58-66	Undivided	BP128_DAY6_Undivided	Adult_DAY6_Undivided	TTCTGTCTTACAATGTTCTGGATGGTTTGGAGGAGAAAGGTCGTTTTTCTTCATTCCTTAGTCGGTCTAAAGGGTACAGTTACCTCCTTTTGAAGGAGCTCCAGATGAAAGACTCTGCCTCTTACCTCTGTGCTGTGATTAGTCTTCCCGATGACATGCGCTTTGGAGCAGGGACCAGACTGACAGTAAAACCAAATATCCAGAACCCTGACCCTGCCGTGTACCAGCTGAGAGACTCTAAATCCAGTGACAAGTCTGTCTGCCTATTCACCGATTTTGATTCTCAAACAAATGTGTCACAAAGTAAGGATTCTGAtGTGTATaTCaCAGac	gTGTCTCTCGACAGGCACAGGCTAAATTCTCCCTGTCCCTAGAGTCTGCCATCCCCAACCAGACAGCTCTTTACTTCTGTGCCACCAGTGATTCCGGGCTAGCGGAGACCAAAAGCTCCTACAATGAGCAGTTCTTCGGGCCAGGGACACGGCTCACCGTGCTAGAgGacC
	BP128_DAY6_P1_D6	BP128	DAY6	P1	D6	Adult	M1_58-66	Divided	BP128_DAY6_Divided	Adult_DAY6_Divided	A	TGACAGtGACCAGTGCCCATCCTGAAGACAGCAGCTTCTACATCTGCAGTGGCCCCCGGGACTAGCGAACGATGAGCAGTTCTTCGGGCCAGGGACACGGCTCACCGTGCTAGAGGAC
	BP128_DAY6_P1_D7	BP128	DAY6	P1	D7	Adult	M1_58-66	Divided	BP128_DAY6_Divided	Adult_DAY6_Divided	A	gataTGAACCATGAATACATGTCCTGGTATCGACAAGACCCAGGCATGGGGCTGAGGCTGATTCATTACTCAGTTGGTGCTGGTATCACTGACCAAGGAGAAGTCCCCAATGGCTACAATGTCTCCAGATCAACCACAGAGGATTTCCCGCTCAGGCTGCTGTCGGCTGCTCCCTCCCAGACATCTGTGTACTTCTGTGCCAGCAGTTACTCGTCCAGTTCGGCCGGTGAGCAGTTCTTCGGGCCAGGGACACGGCTCACCGTGCTAGAGGAC
	BP128_DAY6_P1_E1	BP128	DAY6	P1	E1	Adult	M1_58-66	Divided	BP128_DAY6_Divided	Adult_DAY6_Divided	CAAGCAGGAACCTGGGGAAGGTCCTGTCCTCTTGATAGCCTTATATAAGGCTGGTGAATTGACCTCAAATGGAAGACTGACTGCTCAGTTTGGTATAACCAGAAAGGACAGCTTCCTGAATATCTCAGCATCCATACCTAGTGATGTAGGCATCTACTTCTGTGCTGCCGGTGCGGATGGAGGAAGCCAAGGAAATCTCATCTTTGGAAAAGGCACTAAACTCTCTGTTAAACCAAATATCCAGAACCCTGACCCTGCCGTGTACCAGCTGAGAGACTCTAAATCCAGTGACAAGTCTGTCTGCCTATTCACCGATTTTGATTCTCAAACAAATGTGTCACAAAGTAAGGATTCTGATGTGTATaTCaCAGac	GTACCGACAGGACCCAGGGCAAGGGCTGAGATTGATCTACTACTCACAGATAGTAAATGACTTTCAGAAAGGAGATATAGCTGAAGGGTACAGCGTCTCTCGGGAGAAGAAGGAATCCTTTCCTCTCACTGTGACATCGGCCCAAAAGAACCCGACAGCTTTCTATCTCTGTGCCAGTAGTATCCGGGCGGGGGAGACCCAGTACTTCGGGCCAGGCACGCGGCTCCtGGTGCTCGAGGAC
	BP128_DAY6_P1_E6	BP128	DAY6	P1	E6	Adult	M1_58-66	Divided	BP128_DAY6_Divided	Adult_DAY6_Divided	taCAAGCAGGAACCTGGGGAAGGTCCTGTCCTCTTGATAGCCTTATATAAGGCTGGTGAATTGACCTCAAATGGAAGACTGACTGCTCAGTTTGGTATAACCAGAAAGGACAGCTTCCTGAATATCTCAGCATCCATACCTAGTGATGTAGGCATCTACTTCTGTGCTGCCGGTGcgGAtGGAGGAAGCCAAGGAAATCTCATCTTTGGAAAAGGCACTAAACTCTCTGTTAAACCAAATATCCAGAACCCTGACCCTGCCGTGTACCagCTGAGAGACTCTAAATCCAGTGACAAGTCTGTCTGCCTATTCACCGATTTTGATTCTCAAACAAATGTGTCACAAAGTAAGGATTCTGAtGtGTATaTCaC	GTACCGACAGGACCCAGGGCAAGGGCTGAGATTGATCTACTACTCACAGATAGTAAATGACTTTCAGAAAGGAGATATAGCTGAAGGGTACAGCGTCTCTCGGGAGAAGAAGGAATCCTTTCCTCTCACTGTGACATCGGCCCAAAAGAACCCGACAGCTTTCTATCTCTGTGCCAGTAGTATCCGGGCGGGGGAGACCCAGTACTTCGGGCCAGGCACGCGGCTCCTGGTGCTCGAGGAC
	BP128_DAY6_P1_E8	BP128	DAY6	P1	E8	Adult	M1_58-66	Divided	BP128_DAY6_Divided	Adult_DAY6_Divided	CAACTCCTCAAGTGTTTTTTCCAGCTTACAATGGTACAGACAGGAGCCTGGGGAAGGTCCTGTCCTCCTGGTGACAGTAGTTACGGGTGGAGAAGTGAAGAAGCTGAAGAGACTAACCTTTCAGTTTGGTGATGCAAGAAAGGACAGTTCTCTCCACATCACTGCAGCCCAGCCTGGTGATACAGGCCTCTACCTCTGTGCAGGAGGAGGAAGCCAAGGAAATCTCATCTTTGGAAAAGGCACTAAACTCTCTGTTAAACCAAATATCCAGAACCCTGACCCTGCCGTGTACCAGCTGAGAGACTCTAAATCCAGTGACAaGTCTGTCTGCCTATTCACCGATTTTGATTCTCAAACAAATGTGTCACAAAGTAAGGATTCTGAtGtGTAtaTCACAGAc	gTACCGACAGGACCCAGGGCAAGGGCTGAGATTGATCTACTACTCACAGATAGTAAATGACTTTCAGAAAGGAGATATAGCTGAAGGGTACAGCGTCTCTCGGGAGAAGAAGGAATCCTTTCCTCTCACTGTGACATCGGCCCAAAAGAACCCGACAGCTTTCTATCTCTGTGCCAGTAGTATCCGGAGCTCCTACGAGCAGTACTTCGGGCCGGGCACCAGGCTCACGGTCACAGAGGaC
	BP128_DAY6_P1_F4	BP128	DAY6	P1	F4	Adult	M1_58-66	Divided	BP128_DAY6_Divided	Adult_DAY6_Divided	tCTCTGCAAATTGCAGCTACTCAACCTGGAGACTCAGCTGTCTACTTTTGTGCCTCCTCTCAAAATGCCAGACTCATGTTTGGAGATGGAACTCAGCTGGTGGTGAAGCCCAATATCCAGAACCCTGACCCTGCCGTGTACCAGCTGAGAGACTCTAAATCCAGTGACaaGTCTGTCTGCCTATTCACCGATTTTGATTCTCAAACAAATGTGTCACAAAGTaAGGATTCtgatgtgtatatCaCAgac	TTTcTCCCTGATTcTGGAGTCCGCCAGCACCAACCAGACATCTATGTACCTCTGTGCCAGCAGTTTTATGGTCGGGGCCGGGGAGCTGTTTTTTGGAGAAGGCTCTAGGCTGACCGTACtGGAGgAC
	BP128_DAY6_P1_F5	BP128	DAY6	P1	F5	Adult	M1_58-66	Undivided	BP128_DAY6_Undivided	Adult_DAY6_Undivided	taCAGCACAGCTCAATAAAGCCAGCCAGTATGTTTCTCTGCTCATCAGAGACTCCCAGCCCAGTGATTCAGCCACCTACCTCTGTGCCGTGAACTTGCCCAATGACATGCGCTTTGGAGCAGGGACCAGACTGACAGTAAAACCAAATATCCAGAACCCTGACCCTGCCGTGTACCAGCTGAGAGACTCTAAATCCAGTGACAAGTCTGTCTGCCTATTCACCGATTTTGATTCTCAAACAAATGTGTCACAAAGTAAGGATTCTGATGtGTATaTCACAGAC	TACCGACAGGACCCAGGGCAAGGGCTGAGATTGATCTACTACTCACAGATAGTAAATGACTTTCAGAAAGGAGATATAGCTGAAGGGTACAGCGTCTCTCGGGAGAAGAAGGAATCCTTTCCTCTCACTGTGACATCGGCCCAAAAGAACCCGACAGCTTTCTATCTCTGTGCCAGTAGTATAGGGGGGAGAGACATTCAGTACTTCGGCGCCGGGACCCGGCTCTCAGTGCtGGAGGAC
	BP128_DAY6_P1_F6	BP128	DAY6	P1	F6	Adult	M1_58-66	Divided	BP128_DAY6_Divided	Adult_DAY6_Divided	caGCTTCTCCTGAAGTATTTATCAGGATCCACCCTGGTTGAAagcATCAACGGTTTTGAGGCTGAATTTAACTAGAGTCAAaCTTCCTTCCACTTGAGGAAACCCTCAGTCCATATAAGcGACACGGcTGAGTAcTTCTgTGCTGTGGTGTTTGGAGGAAGCCAAGGAAATcTCATCTTTGGAAAAGGCAcTAAACTCTCTGTTAAACCAAATATCCAGAACCCTGACCCTGCCGTGTACCAGCTGAGAGACTCTAAATCCAGTGACAAGTCTGTCTGCCTATTCACCGATTTTGATTCTCAAACAAATGTGTCACAAAGTAAGGATTctGAtgtGTAtaTCaCAGAC	gTACCGACAGGACCCAGGGCAAGGGCTGAGATTGATCTACTACTCACAGATAGTAAATGACTTTCAGAAAGGAGATATAGCTGAAGGGTACAGCGTCTCTCGGGAGAAGAAGGAATCCTTTCCTCTCACTGTGACATCGGCCCAAAAGAACCCGACAGCTTTCTATCTCTGTGCCAGTAGTATGAGAAGTTCCTACGAGCAGTACTTCGGGCCGGGCACCAGGCTCACGgTCACagaggac
	BP128_DAY6_P1_F7	BP128	DAY6	P1	F7	Adult	M1_58-66	Divided	BP128_DAY6_Divided	Adult_DAY6_Divided	A	gatATGAACCATGAATACATGTCCTGGTATCGACAAGACCCAGGCATGGGGCTGAGGCTGATTCATTACTCAGTTGGTGCTGGTATCACTGACCAAGGAGAAGTCCCCAATGGCTACAATGTCTCCAGATCAACCACAGAGGATTTCCCGCTCAGGCTGCTGTCGGCTGCTCCCTCCCAGACATCTGTGTACTTCTGTGCCAGCAGTTACTCGTCCAGTTCGGCCGGTGAGCAGTTCTTCGGGCCAGGGACACGGCTCACCGTGCTAGAGGAC
	BP128_DAY6_P1_G4	BP128	DAY6	P1	G4	Adult	M1_58-66	Divided	BP128_DAY6_Divided	Adult_DAY6_Divided	aCAAGCAGGAACCTGGGGAAGGTCCTGTCCTCTTGATAGCCTTATATAAGGCTGGTGAATTGACCTCAAATGGAAGACTGACTGCTCAGTTTGGTATAACCAGAAAGGACAGCTTCCTGAATATCTCAGCATCCATACCTAGTGATGTAGGCATCTACTTCTGTGCTGCCGGTGCGGATGGAGGAAGCCAAGGAAATCTCATCTTTGGAAAAGGCACTAAACTCTCTGTTAAACCAAATATCCAGAACCCTGACCCTGCCGTGTACCAGCTGAGAGACTCTAAATCCAGTGACAAGTCTGTCTGCCTATTCACCGATTTTGATTCTCAAACAAATGTGTCACAAAGTAAGGATTCtGAtGtGTATaTCaCAGAC	gTACCGACAGGACCCAGGGCAAGGGCTGAGATTGATCTACTACTCACAGATAGTAAATGACTTTCAGAAAGGAGATATAGCTGAAGGGTACAGCGTCTCTCGGGAGAAGAAGGAATCCTTTCCTCTCACTGTGACATCGGCCCAAAAGAACCCGACAGCTTTCTATCTCTGTGCCAGTAGTATCCGGGCGGGGGAGACCCAGTACTTCGGGCCAGGCACGCGGCTCCTGGTGCTCGAGGAC
	BP128_DAY6_P1_G6	BP128	DAY6	P1	G6	Adult	M1_58-66	Divided	BP128_DAY6_Divided	Adult_DAY6_Divided	A	ACCAGTGCCCATCCTGAAGACAGCAGCTTCTACATCTGCAGTGGCCCCCGGGACTAGCGAACGATGAGCAGTTCTTCGGGCCAGGGACACGGCTCACCGTGCTAGAGGAC
	BP128_DAY6_P1_G9	BP128	DAY6	P1	G9	Adult	M1_58-66	Divided	BP128_DAY6_Divided	Adult_DAY6_Divided	A	ACCAGTGCCCATCCTGAAGACAGCAGCTTCTACATCTGCAGTGGCCCCCGGGACTAGCGAACGATGAGCAGTTCTTCGGGCCAGGGACACGGCTCACCGTGCTAGAGGAC
	BP128_DAY6_P1_H1	BP128	DAY6	P1	H1	Adult	M1_58-66	Divided	BP128_DAY6_Divided	Adult_DAY6_Divided	TCCTGTCCTCttgaTAgCcTtATATAAGGCTGGTGAATTGACCTCAAAtGGAAGACTGACTGCTCAGTTTGGTATAACCAGAAAGGACAGCTTCCTGAATATCTCAGCATCCATACCTAGTGAtGTAGGCATCTAcTTCTGTGCTGGGAATTATGGAGGAAGCCAAGGAAATCTCATcTTTGGAAAAGGCAcTAAACTcTcTGTTAAACCAAATATCCAGAACCCTGACCCTGCCGTGTACCAGCTGAGAGACTCTAAATCCAGTGACAAGTCTGTCTGCCTATTCACCGATTTTGATTCTCAAACAAATGTGTCACAAAGTAAGGATTC	GTACCGACAGGACCCAGGGCAAGGGCTGAGATTGATCTACTACTCACAGATAGTAAATGACTTTCAGAAAGGAGATATAGCTGAAGGGTACAGCGTCTCTCGGGAGAAGAAGGAATCCTTTCCTCTCACTGTGACATCGGCCCAAAAGAACCCGACAGCTTTCTATCTCTGTGCCAGTAGTAATATAGCGACAGATACGCAGTATTTTGGCCCAGGCACCCGGCTGACAGTGCTCGAGGAC
	BP128_DAY6_P1_H6	BP128	DAY6	P1	H6	Adult	M1_58-66	Divided	BP128_DAY6_Divided	Adult_DAY6_Divided	A	ataTGAACCATGAATACATGTCCTGGTATCGACAAGACCCAGGCATGGGGCTGAGGcTGATTCATTACTCAGTTGGTGCTGGTATCACTGACCAAGGAGAAGTCCCCAATGGCTACAATGTCTCCAGATCAACCACAGAGGATTTCcc
	BP128_DAY7_P1_A1	BP128	DAY7	P1	A1	Adult	M1_58-66	Divided	BP128_DAY7_Divided	Adult_DAY7_Divided	CAAGATCCAGGAAGAGGCCCTGTTTTCTTGCTACTCaTACGTGAAAaTGAGAAAGAAAAAAGGAAAGAAAGAcTGAAGGTCaCcTTTGATACCACCCTTAAACAGAGTTTGTTTCATATCACAGCCTCCCAGCcTGCAGAcTCAGCTACCTACCTCTGTGCTcTAGATCCTCGGTACTCAAATTCcGgGTATGCACTCAACTTCGGCAAAGGCACCTCGcTGTTGGTCACACCCCATATCCAGAACCCTGACCCTGCCGTGTACCaGcTGAGAGACTCTAAATCCAGTGACAAGTCTGTCTGCCTATTCACCGATTTTGATTCTCAAACAAATGTGTCACAAAGTAAGGATTCtGAtGtGTataTCaCAGac	GTACCGACAGGACCCAGGGCAAGGGCTGAGATTGATCTACTACTCACAGATAGTAAATGACTTTCAGAAAGGAGATATAGCTGAAGGGTACAGCGTCTCTCGGGAGAAGAAGGAATCCTTTCCTCTCACTGTGACATCGGCCCAAAAGAACCCGACAGCTTTCTATCTCTGTGCCAGTAGTATTAGGAGCTCAGAGACCCAGTACTTCGGGCCAGGCACGCGGCTCCTGGTGCTCGAGGAC
	BP128_DAY7_P1_A2	BP128	DAY7	P1	A2	Adult	M1_58-66	Divided	BP128_DAY7_Divided	Adult_DAY7_Divided	TACAAGCAGGACCCTGGGGAAGGTCCTGTCCTCTTGATAGCCTTATATAAGGCTGGTGAATTGACCTCAAATGGAAGACTGACTGCTCAGTTTGGTATAACCAGAAAGGACAGCTTCCTGAATATCTCAGCATCCATACCTAGTGATGTAGGCATCTACTTCTGTGCTGGGAATTATGGAGGAAGCCAAGGAAATCTCATCTTTGGAAAAGGCACTAAACTCTCTGTTAAACCAAATATCCAGAACCCTGACCCTGCCGTGTACCAGCTGAGAGACTCTAAATCCAGTGACAAGTCTGTCTGCCTATTCACCGATTTTGATTCTCAAACAAATGTGTCACAAAGTAAGGatTCTgATGtGTataTCaCa	GGTACCGACAGGACCCAGGGCAAGGGCTGAGATTGATCTACTACTCACAGATAGTAAATGACTTTCAGAAAGGAGATATAGCTGAAGGGTACAGCGTCTCTCGGGAGAAGAAGGAATCCTTTCCTCTCACTGTGACATCGGCCCAAAAGAACCCGACAGCTTTCTATCTCTGTGCCAGTAGTAATATAGCGACAGATACGCAGTATTTtGGCCCAGGCACCCGGCtGACAGTGCtcgaGGac
	BP128_DAY7_P1_A4	BP128	DAY7	P1	A4	Adult	M1_58-66	Divided	BP128_DAY7_Divided	Adult_DAY7_Divided	A	gatATGAACCATGAATACATGTCCTGGTATCGACAAGACCCAGGCATGGGGCTGAGGCTGATTCATTACTCAGTTGGTGCTGGTATCACTGACCAAGGAGAAGTCCCCAATGGCTACAATGTCTCCAGATCAACCACAGAGGATTTCCCGCTCAGGCTGCTGTCGGCTGCTCCCTCCCAGACATCTGTGTACTTCTGTGCCAGCAGTTACTCGTCCAGTTCGGCCGGTGAGCAGTTCTTCGGGCCAGGGACACGGCTCACCGTGCTAGAGGAC
	BP128_DAY7_P1_A5	BP128	DAY7	P1	A5	Adult	M1_58-66	Divided	BP128_DAY7_Divided	Adult_DAY7_Divided	CCAGcTtacaatGGTACAGACAGGAGCcTGGGGAAGGTCCTGTCcTCcTGGTGACaGTAGTTAcGGGtGGaGaagtGAAGAAGcTGAAGAGACTAACCttTCAGTttGGTGATGCAaGaaAgGACAGTTCTCTCCACATCAcTGCAGCCCAGCcTGGTGATACAGGCCTcTACCTCTGTGCAGGaggaggaagcCaAGGaaaTcTcATcTTtGgaaaaGGCacTAaAcTCTCTGtTaaaCCaaataTCCagaaCCCTGACCCTGCCGTGTACCaGcTGAGaGacTcTaaATCCaGTGACaaGTctgtctGCCTATTCaCcGATTttgatTctcaaACAAATGtGTCAC	TGGTACcGACAGGACCCAGGGCAAGGGcTGAGATTGAtctACTACTCACAGATAGTAAATGACTTTCAGAAAGGAGATATAg
	BP128_DAY7_P1_A8	BP128	DAY7	P1	A8	Adult	M1_58-66	Divided	BP128_DAY7_Divided	Adult_DAY7_Divided	AGTGAAAcaTctctcTcTGCAAATTGCAGCTACTCAACCtGGAGAcTCAGCtGTcTACTTTTgTGCTAGGAGCGAGGGGGGAGGAAGCCAaGGAAATCTCATCTTTGGAAAAGGCACTAAACTcTcTGTTAAACCAAATATCCAGAACCCTGACCCTGCCGTGTaCCaGCTGAGAGACTCTAAATCCaGtGaCaaGTCTGTCTGCCTATTCACCGATTTTGATTCTCAAACaAATGTGTCAC	TGGTACCGACAGGACCCAGGGCAAGGGCTGAGATTGATCTACTACTCACAGATAGTAAATGACTTTCAGAAAGGAGATATAGCTGAAGGGTACAGCGTCTCTCGGGAGAAGAAGGAATCcTTTCCTCTCACTGTGACATCGGCCCAAAAGAACCCGACAGCTTTCTATCTCTGTGCCAGTAGTACCCGGTCCACAGATACGCAGTATTTTGGCCCAGGCACCCGGCTGACAGTGctcgaGGAC
	BP128_DAY7_P1_B1	BP128	DAY7	P1	B1	Adult	M1_58-66	Divided	BP128_DAY7_Divided	Adult_DAY7_Divided	TACAAGCAGGACCCTGGGGAAGGTCCTGTCCTCTTGATAGCCTTATATAAGGCTGGTGAATTGACCTCAAATGGAAGACTGACTGCTCAGTTTGGTATAACCAGAAAGGACAGCTTCCTGAATATCTCAGCATCCATACCTAGTGATGTAGGCATCTACTTCTGTGCTGGGAATTATGGAGGAAGCCAAGGAAATCTCATCTTTGGAAAAGGCACTAAACTCTCTGTTAAACCaAATATCCAGAACCCTGACCCTGCCGTGTaCCaGcTGAGAGACTCTAAATCCaGTGACaaGTCTGTCTGCCTATTCACCGATTTTGATTCTCAAACAAATGTGTCACAaAGtAAGGaTTC	GTACCGACAGGACCCAGGGCAAGGGCTGAGATTGATcTACTACTCACAGATAGTAAATGACTTTCAGAAAGGAGATATAGCTGAAGGGTACAGCGTCTCTCGGGAGAAGAAGGAATCCTTTCCTCTCACTGTGACATCGGCCCAAAAGAACCCGACAGCTTTCTATCTCTGTGCCAGTAGTAATATAGCGACAGATACGCAGTATTTTGGCCCAGGCACCCGGCtGACAGTGctcgagGac
	BP128_DAY7_P1_B4	BP128	DAY7	P1	B4	Adult	M1_58-66	Divided	BP128_DAY7_Divided	Adult_DAY7_Divided	ccaGcTTCTCCTGAAGTATTTATCAGGATCCACCCTGGTTGAAagcaTCAACGGTTTTGAGGCTGAATTTAACAAGAGTCAAACTTCCTTCCACTTGAGGAAACCCTCAGTCCATATAAGCGACACGGcTGAGTACTTCTGTGCTGTGAGTGGAGGCCCTGGGGCTGGGAGTTACCAACTCACTTTCGGGAAGGGGACCAAACTCTCGGTCATACCAAATATCCAGAACCCTGACCCTGCCGTGTaCCaGcTGAGAGACTCTAAATCCAGTgaCaaGTCTGTCTGCCTATTCACCGATTTTGATTCTCAAACAAATGTGTCACAAAGTAAGGATTCtgAtGtGTataTCaCagac	gatATGAACCATGAATACATGTCCTGGTATCGACAAGACCCAGGCATGGGGCTGAGGCTGATTCATTACTCAGTTGGTGCTGGTATCACTGACCAAGGAGAAGTCCCCAATGGCTACAATGTCTCCAGATCAACCACAGAGGATTTCCCGCTCAGGCTGCTGTCGGCTGCTCCCTCCCAGACATCTGTGTACTTCTGTGCCAGCAGTTACTCGTCCAGTTCGGCCGGTGAGCAGTTCTTCGGGCCAGGGACACGGCTCACCGTGCTAGAGGAC
	BP128_DAY7_P1_B6	BP128	DAY7	P1	B6	Adult	M1_58-66	Divided	BP128_DAY7_Divided	Adult_DAY7_Divided	aAGCAGGAACCTGgGgaaGGTCctgtccTCTTGATAGCCTTAtATAAGGCTGgtgaATTGaCcTCaaAtggaAgACTGACtgcTCaGTTTGGTATAACCagaaagGACagcttCctgaataTcTCaGCATCCATACcTAGtgatGTAGgCatctAcTTCTGTGCTGGGCacTCCTCCCCGGgggaTAGCaacTATCaGttaatctggggCGCTGGgaccaaGcTAATtATaaaGCCagatatCCagaaccctGacccaGCCGTGTACC	GTACCGACAGGACCCAGGGCAAGGGCTGAGATTGATCTACTACTCACAGATAGTAAATGACTTTCAGAAAGGAGATATAGCTGAAGGGTACAGCGTCTCTCGGGAGAAGAAGGAAtcctttCCTCTCACTGTGACATCGGCCCaAAAGAACCCGACAGCTTTCTATCTCTGTGCCAGTAGTATACTGAGCAATCAGCCCCAGCATTTTGGTGAtgggaCTCGaCTCTCCaTCCTAggAGGac
	BP128_DAY7_P1_C1	BP128	DAY7	P1	C1	Adult	M1_58-66	Divided	BP128_DAY7_Divided	Adult_DAY7_Divided	ACCCTGGGgAAGGTCCTGTCCTCTTGATAGCCTTATATAAGGCTGGTGAATTGACCTCAAATGGAAGACTGACTGCTCAGTTTGGTATAACCAGAAAGGACAGCTTCCTGAATATCTCAGCATCCATACCTAGTGAtGTAGGCATCTACTTCTGTGCTGGGAATTATGGAGGAAgCCAAGGAAATCTCATCTTTGGAAAAGGCACTAAACTCTCTGTTAAACCAAATATCCAGAACCCTGACCCTGCCGTGTaCCaGCTGAGAGACTCTAAATCCaGTGACaaGTCTGTCTGCCTATTCACCGATTTTGATTCTCAAACAAATGTGTCACaaA	GTACCGACAGGACCCAGGGCAAGGGCTGAGATTGATCTACTACTCACAGATAGTAAATGACTTTCAGAAAGGAGATATAGCTGAAGGGTACAGCGTCTCTCGGGAGAAGAAGGAATCCTTTCCTCTCACTGTGACATCGGCCCAAAAGAACCCGACAGCTTTCTATCTCTGTGCCAGTAGTAATATAGCGACAGATACGCAGTATTTTGGCCCAGGCACCCGGCTGACAGTGctcgaGGAC
	BP128_DAY7_P1_C2	BP128	DAY7	P1	C2	Adult	M1_58-66	Divided	BP128_DAY7_Divided	Adult_DAY7_Divided	A	GTACCGACAGGACCCAGGGCAAGGGCTGAGATTGATcTACTACTCACAGATAGTAAATGACTTTCAGAAAGGAGATATAGCTGAAGGGTACAGCGTCTCTCGGGAGAAGAAGGAATccTTTCCTCTCACTGTGACATCGGCCCAAAAGAACCCGACAGCTTTCTATCTCTGTGCCAGTAGTACCCGGTCCACAGATACGCAGTATTTTGGCCCAGGCACCCGGCtGACAGTGctcgAGGAC
	BP128_DAY7_P1_C7	BP128	DAY7	P1	C7	Adult	M1_58-66	Divided	BP128_DAY7_Divided	Adult_DAY7_Divided	A	gaTATGAACCATGAATACATGTCCTGGTATCGACAAGACCCAGGCATGGGGCTGAGGCTGATTCATTACTCAGTTGGTGCTGGTATCACTGACCAAGGAGAAGTCCCCAATGGCTACAATGTCTCCAGATCAACCACAGAGGATTTCCCGCTCAGGCTGCTGTCGGCTGCTCCCTCCCAGACATCTGTGTACTTCTGTGCCAGCAGTTACTCGTCCAGTTCGGCCGGTGAGCAGTTCTTCGGGCCAGGGACACGGCTCACCGTGCTAGAGGAC
	BP128_DAY7_P1_C10	BP128	DAY7	P1	C10	Adult	M1_58-66	Divided	BP128_DAY7_Divided	Adult_DAY7_Divided	A	GATATGAACCATGAATACATGTCCTGGTATCGACAAGACCCAGGCATGGGGCTGAGGCTGATTCATTACTCAGTTGGTGCTGGTATCACTGACCAAGGAGAAGTCCCCAATGGCTACAATGTCTCCAGATCAACCACAGAGGATTTCCCGCTCAGGCTGCTGTCGGCTGCTCCCTCCCAGACATCTGTGTACTTCTGTGCCAGCAGTTACTCGTCCAGTTCGGCCGGTGAGCAGTTCTTCGGGCCAGGGACACGGCTCACCGTGCTAGAGGAC
	BP128_DAY7_P1_D1	BP128	DAY7	P1	D1	Adult	M1_58-66	Divided	BP128_DAY7_Divided	Adult_DAY7_Divided	caGCTTCTCCTGAAGTATTTATCAGGATCCACCCTGGTTGAAagcaTCAACGGTTTTGAGGCTGAATTTAACAAGAGTCAAACTTCCTTCCACTTGAGGAAACCCTCAGTCCATATAAGCGACACGGCTGAGTACTTCTGTGCTGTTGGAGGAAGCCAAGGAAATCTCATCTTTGGAAAAGGCACTAAACTCTCTGTTAAACCAAATATCCAGAACCCTGACCCTGCCGTGTACCaGcTGAGAGACTCTAAATCCAGTGACAaGTCTGTCTGCCTATTCACCGATTTTGATTCTCAAACAAATGTGTCACAAAGTAAGGATTC	GTACCGACAGGACCCAGGGCAAGGGCTGAGATTGATCTACTACTCACAGATAGTAAATGACTTTCAGAAAGGAGATATAGCTGAAGGGTACAGCGTCTCTCGGGAGAAGAAGGAATCCTTTCCTCTCACTGTGACATCGGCCCAAAAGAACCCGACAGCTTTCTATCTCTGTGCCAGTAGTATACGGAGCTCCTACGAGCAGTACTTCGGGCCGGGCACCAGGCTCACGgTCACAGAGGAC
	BP128_DAY7_P1_D2	BP128	DAY7	P1	D2	Adult	M1_58-66	Divided	BP128_DAY7_Divided	Adult_DAY7_Divided	A	GGATATGAACCATGAATACATGTCCTGGTATCGACAAGACCCAGGCATGGGGCTGAGGCTGATTCATTACTCAGTTGGTGCTGGTATCACTGACCAAGGAGAAGTCCCCAATGGCTACAATGTCTCCAGATCAACCACAGAGGATTTCCCGCTCAGGCTGCTGTCGGCTGCTCCCTCCCAGACATCTGTGTACTTCTGTGCCAGCAGTTACTCGTCCAGTTCGGCCGGTGAGCAGTTCTTCGGGCCAGGGACACGGCTCACCGTGCTAGAGGAC
	BP128_DAY7_P1_D9	BP128	DAY7	P1	D9	Adult	M1_58-66	Divided	BP128_DAY7_Divided	Adult_DAY7_Divided	CTCCAGCTTCTCCTGAAGTATTTATCAGGATCCACCCTGGTTGAAAgcaTcAACGGTTTTGAGGCTGAATTTAACAAGAGTCAAACTTCCTTCCACTTGAGGAAACCCTCAGTCCATATAAGCGACACGGCTGAGTACTTCTGTGCTGTGAGTGGAGGCCCTGGGGCTGGGAGTTACCAACTCACTTTCGGGAAGGGGACCAAACTCTCGGTCATACCAAATATCCAGAACCCTGACCCTGCCGTGTACCAGCTGAGAGACTCTAAATCCAGTGACAAGTCTGTCTGCCTATTCACCGATTTTGATTCTCAAACAAATGTGTCACAAAGTAAGGATTCTGAtGtGTATaTCaCAGac	GTGTGCCCAgGATATGAACCATGAATACATGTCCTGGTATCGGCAAGACCCAGGCATGGGGCTGAGGCTGATTCATTACTCAGTTGGTGCTGGTATCACTGACCAAGGAGAAGTCCCCAATGGCTACAATGTCTCCAGATCAACCACAGAGGATTTCCCGCTCAGGCTGCTGTCGGCTGCTCCCTCCCAGACATCTGTGTACTTCTGTGCCAGCAGTTACTCGTCCAGTTCGGCCGGTGAGCAGTTCTTCGGGCCAGGGACACGGCTCACCGTGCTAGAggAC
	BP128_DAY7_P1_E1	BP128	DAY7	P1	E1	Adult	M1_58-66	Divided	BP128_DAY7_Divided	Adult_DAY7_Divided	CAGtGAAAcaTcTcTCTCTGCAAATTGCAGCTACTCAACCTGGAGACTCAGCTGTCTACTTTTGTGCCTCCTCTCAAAATGCCAGACTCATGTTTGGAGATGGAACTCAGCTGGTGGTGAAGCCCAATATCCAGAACCCTGACCCTGCCGTGTaCcaGcTGAGAGACTCTAAATCcaGtGACaAGTCTGTCTGCCTATTCACCGATTTTGATTCTCAAACAAATGTGTCAC	TAcAGTGTCTCtaGAGAGAAGAAGGAGcgcTtcTCCCTGATTCTGGAGTCCGCCAGCACCAACCAGACATCTATGTACCTCTGTGCCAGCAGTTTTATGGTCGGGGCCGGGGAGCTGTTTTTTGGAGAAGGCTCTAGGCTGACCGTACTGgaGGaC
	BP128_DAY7_P1_E2	BP128	DAY7	P1	E2	Adult	M1_58-66	Divided	BP128_DAY7_Divided	Adult_DAY7_Divided	GAAtttAACaAGAGTCAAAcTTCcTTCCACtTGAGGAAACCcTCaGTCcAtATaAGcGACAcGGctGAGTAcTTcTgTGcTGTGAGTGGAGGCCctGGGGCTGGGAGTTACCAACTCACTTTcgGgAAgGGGACCAAACTcTCGGTCATaCCAAATATCCAGAACCCTGACCCTGCCGTGTaCCaGCTGAGAGACTCTAAATCcagTGACaAGTCTGTCTGCCTATTCACCGATTTTGATTCTCAAACAAAATGTGTCACAAAAGT	gATATGAACCATGAATACATGTCCTGGTATCGACAAGACCCAGGCATGGGGCTGAGGCTGATTCATTACTCAGTTGGTGCTGGTATCACTGACCAAGGAGAAGTCcccaaTGGCTACAATGTCTCCAGATCAACCACAGAGGATTTCccGCTCAGGCTGCTGTCGGCTGCTCCCTCCCAGACATCTGTGTACTTCTGTGCCAGCAGTTACTCGTCCAGTTCGGCCGGTGAGCAGTTCTTCGGGCCAGGGacaCGGCTCACCGTGCTAGAGGacCtg
	BP128_DAY7_P1_E3	BP128	DAY7	P1	E3	Adult	M1_58-66	Divided	BP128_DAY7_Divided	Adult_DAY7_Divided	TTcTCctGAAGTATttATCaGGATCCACCctGGTTGAaagcaTCAAcGGtTTTGAGGCTGAATTTAACAAGAGTCAAACTTCCTTCCACTTGAGGAAACCcTCAGTCCATATAAGCGACACGGcTGAGTACTTcTGTGCTGTGAGTGGAGGCCctGGGGCTGGGAGTTACCAACTCACTTTCGGGAAGGGGACCAAACTCTCGGTCATACCAAATATCCAGAACCCTGACCCTGCCGTGTACCAGCTGAGAGACTCTAAATCCAGTGACaaGTCTGTCTGCCTATTCACCGATTTTGATTCTCAAACAAATGTGTCACAAAGTAAGGATTC	gATATGAACCATGAATACATGTCCTGGTATCGACAAGACCCAGGCATGGGGCTGAGGCTGATTCATTACTCAGTTGGTGCTGGTATCACTGACCAAGGAGAAGTCCCCAATGGCTACAATGTCTCCAGATCAACCACAGAGGATTTCCCGCTCAGGCTGCTGTCGGCTGCTCCCTCCCAGACATCTGTGTACTTCTGTGCCAGCAGTTACTCGTCCAGTTCGGCCGGTGAGCAGTTCTTCGGGCCAGGGACACGGCTCACCGTGCTAGAGGACC
	BP128_DAY7_P1_E4	BP128	DAY7	P1	E4	Adult	M1_58-66	Divided	BP128_DAY7_Divided	Adult_DAY7_Divided	CAGATCCAGGAAGAGGCCCTGTTTTCTTGCTACTCATACGTGAAAaTGAGAAAGAAAAAAGGAAAGAAAGAcTGAAGGTCACCTTTGATACCACCCTTAAACAGAGTTTGTTTCATATCACAGCCTCCCAGCCTGCAGAcTCAGCTACCTACCTCTGTGCTCTAGATCCTCGGTACTCAAATTCcGGGTATGCACTCAACTTCGGCAAAGGCACCTCGCTGTTGGTCACACCCCATATCCAGAACCCTGACCCTGCCGTGTaCCaGcTGAGAGACTCTAAATCCaGTGACaaGTCTGTCTGCCTATTCACCGATTTTGATTCTCAAACAaATGTGTCAC	GTACCGACAGGACCCAGGGCAAGGGCTGAGATTGATCTACTACTCACAGATAGTAAATGACTTTCAGAAAGGAGATATAGCTGAAGGGTACAGCGTCTCTCGGGAGAAGAAGGAATCcTTTCCTCTCACTGTGACATCGGCCCAAAAGAACCCGACAGCTTTCTATCTCTGTGCCAGTAGTATTAGgAGCTCAGAGACCCAGTACTTCGGGCCAGGCACGCGGCTCCTGGTGCTcggagGAC
	BP128_DAY7_P1_E6	BP128	DAY7	P1	E6	Adult	M1_58-66	Divided	BP128_DAY7_Divided	Adult_DAY7_Divided	CAGcttaCAaTggtACagACaGGAGCctgggGAaGGTCCTGTCcTCctGGTGACaGtAgTTaCgggtGGAGAAgtGAAGAAGctGaAGAGACTAACcttTCAgtttGgtGATGCAAGAAAgGaCAGTTCTcTCCaCATCActGCAGccCAgccTggTgAtaCAGGccTcTACcTctGtGCaGGAGGAGGAAGCCAAGGAAATCTCATcTTTGGAaAAGGCactAaacTcTCTGTTAAaCCAAATATCCAGAACCCTGACCCTGCCGTGTACCAGCTGAGAGACTCTAAATCCAGTGACAAGTCTGTCTGCCTATTCACCGATTTTGATTCTCAAACAAATGTGTCAC	TTGGTTATAGTGTCTCCAGAGCAAACACAGATGATTTcT
	BP128_DAY7_P1_E9	BP128	DAY7	P1	E9	Adult	M1_58-66	Divided	BP128_DAY7_Divided	Adult_DAY7_Divided	aaGATCCTGGGAAAGGCCCTGAATTCCTCTTCACCCTGTATTCAGCTGGGGAAGAAAAGGAGAAAGAAAGGCTAAAAGCCA	GTACCGACAGGACCCAGGGCAAGGGCTGAGATTGATcTAcTACTCACAGATAGTAAATGACTTTCAGAAAGGAGATATAGCTGAAGGGTACAGCGTCTCTCGGGAGAAGAAGGAaTccTTTCCTCTCACTGTGACATCGGCCCAAAAGAACCCGACAGCTTTCTATCTCTGTGCCAGTAGTACCCGGTCCACAGATACGCAGTATTTTGGCCCAGGCACCCGGCtGACAGTGCTCGAGGAC
	BP128_DAY7_P1_F5	BP128	DAY7	P1	F5	Adult	M1_58-66	Divided	BP128_DAY7_Divided	Adult_DAY7_Divided	GAGGCTGAATtTAACaAGAGTCAAACTTCcTTcCaCttGAGGAAAcCcTCaGTCCATATaagCGACACGGCTGAGTaCTTcTGTGCTGTGAGTGGAGGcCCaGGgGCTGGGAgttAcCAAcTCACTTTCGGGAAGGGGACCAAACTCTcGGTCATACCAAATATCCAGAACCCTGACCCTGCCGTGTACCAGCTGAGAGACTCTAAATCCAGTGACAAGTCTGTCTGCCTATTCACCGATTTTGATTCTCAAACAAATGTGTCACAAAGTAAGGaTTCTGATGTGTATaTCAcAGAc	gATATGAACCATGAATACATGTCCTGGTATCGACAAGACCCAGGCATGGGGCTGAGGCTGATTCATTACTCAGTTGGTGCTGGTATCACTGACCAAGGAGAAGTCCCCAATGGCTACAATGTCTCCAGATCAACCACAGAGGATTTCCCGCTCAGGCTGCTGTCGGCTGCTCCCTCCCAGACATCTGTGTACTTCTGTGCCAGCAGTTACTCGTCCAGTTCGGCCGGTGAGCAGTTCTTCGGGCCAGGGACACGGCTCACCGTGCTAGAGGAC
	BP128_DAY7_P1_F10	BP128	DAY7	P1	F10	Adult	M1_58-66	Divided	BP128_DAY7_Divided	Adult_DAY7_Divided	taCAAGCAGGAACCTGGGGAAGGTCCTGTCCTCTTGATAGCCTTATATAAGGCTGGTGAATTGACCTCAAATGGAAGACTGACTGCTCAGTTTGGTATAACCAGAAAGGACAGCTTCCTGAATATCTCAGCATCCATACCTAGTGATGTAGGCATCTACTTCTGTGCTGGGCACTCCTCCCCGGGGGATAGCAACTATCAGTTAATCTGGGGCGCTGGGACCAAGCTAATTATAAAGCCAGATATCCAGAACCCTGACCCTGCCGTGTACCAGCTGAGAGACTCTAAATCCAGTGACAAGTCTGTCTGCCTATTCACCGATTTTGATTCTCAAACAAATGTGTCACAAAG	GTACCGACAGGACCCAGGGCAAGGGCTGAGATTGATCTACTACTCACAGATAGTAAATGACTTTCAGAAAGGAGATATAGCTGAAGGGTACAGCGTCTCTCGGGAGAAGAAGGAATCCTTTCCTCTCACTGTGACATCGGCCCAAAAGAACCCGACAGCTTTCTATCTCTGTGCCAGTAGTATACTGAGCAATCAGCCCCAGCATTTTGGTgatgggaCtCgactcTCCaTCCTaggaggaC
	BP128_DAY7_P1_G1	BP128	DAY7	P1	G1	Adult	M1_58-66	Divided	BP128_DAY7_Divided	Adult_DAY7_Divided	caGCTTCTCCTGAAGTATTTATCAGGATCCACCCTGGTTGAAagTATCAACGGTTTTGAGGCTGAATTTAACAAGAGTCAAACTTCCTTCCACTTGAGGAAACCCTCAGTCCATATAAGCGACACGGCTGAGTACTTCTGTGCTGTTGGAGGAAGCCaAGGAAATCTCATCTTTGGAAAAGGCAcTAAACTCTCTGTTaAACCaAATATCCaGAACCCTGACCCTGCCGTGTaCCaGcTGAGAGACTCTAAATCCAAGTGACAAGTCTGTCTGCCTATTCACCGATTTTGATTCTCAAACaaAtGTGTC	TTGTTCACTGGTACCGACAGGACCCAGGGCAAGGGCTGAGATTGATCTACTACTCACAGATAGTAAATGACTTTCAGAAAGGAGATATAGCTGAAGGGTACAGCGTCTCTCGGGAGAAGAAGGAATCC
	BP128_DAY7_P1_G2	BP128	DAY7	P1	G2	Adult	M1_58-66	Divided	BP128_DAY7_Divided	Adult_DAY7_Divided	A	GATATGAACCATGAATACATGTCCTGGTATCGACAAGACCCAGGCATGGGGCTGAGGCTGATTCATTACTCAGTTGGTGCTGGTATCACTGACCAAGGAGAAGTCCCCAATGGCTACAATGTCTCCAGATCAACCACAGAGGATTTCCCGCTCAGGCTGCTGTCGGCTGCTCCCTCCCAGACATCTGTGTACTTCTGTGCCAGCAGTTACTCGTCCAGTTCGGCCGGTGAGCAGTTCTTCGGGCCAGGGACACGGCTCACCGTGCTAGAgGAC
	BP128_DAY7_P1_G5	BP128	DAY7	P1	G5	Adult	M1_58-66	Divided	BP128_DAY7_Divided	Adult_DAY7_Divided	ttaCAGCAcAGTTCAATAAAGCCAGCCAGTAtGtTTcTcTGcTCATCAGAGAcTcCCAGcCCA	GTACCGACAGGACCCAGGGCAAGGGCTGAGATTGATCTACTACTCACAGATAGTAAATGACTTTCAGAAAGGAGATATAGCTGAAGGGTACAGCGTCTCTCGGGAGAAGAAGGAATCCTTTCCTCTCACTGTGACATCGGCCCAAAAGAACCCGACAGCTTTCTATCTCTGTGCCAGTAGTATCGTGTCTACCAACGAAGCTTTCTTTGGACAAGGCACCAGACTCACAGTGTAGAGGAC
	BP128_DAY7_P1_G8	BP128	DAY7	P1	G8	Adult	M1_58-66	Divided	BP128_DAY7_Divided	Adult_DAY7_Divided	tggACTGCACATATGACACCAGTGATCAAAGTTATGGTCTATTCTGGTACAAGCAGCCCAGCAGTGGGGAAATGATTTTTCTTATTTATCAGGGGTCTTATGACGAGCAAAATGCAACAGAAGGTCGCTACTCATTGAATTTCCAGAAGGCAAGAAAATCCGCCAACCTTGTCATCTCCGCTTCACAACTGGGGGACTCAGCAATGTATTTCTGTGCAATGAGAGGGGATGCTGGTGGTACTAGCTATGGAAAGCTGACATTTGGACAAGGGACCATCTTGACTGTCCATCCAAATATCCAGAACCCTGACCCTGCCGTGTACCAGCTGAGAGACTCTAAATCCAGTGACAAGTCTGTCTGCCTATTCACCGATTTTGATTCTCAAACAAATGTGTCAC…	GTACCGACAGGACCCAGGGCAAGGGCTGAGATTGATCTACTACTCACAGATAGTAAATGACTTTCAGAAAGGAGATATAGCTGAAGGGTACAGCGTCTCTCGGGAGAAGAAGGAATCCTTTCCTCTCACTGTGACATCGGCCCAAAAGAACCCGACAGCTTTCTATCTCTGTGCCAGTAGTGTTTATAGCAATCAGCCCCAGCATTTtGGTGATGGGACTCGACTCTCCaTCctagagGAC
	BP128_DAY7_P1_G9	BP128	DAY7	P1	G9	Adult	M1_58-66	Divided	BP128_DAY7_Divided	Adult_DAY7_Divided	CagAtCCAGGAAGAGGCCCTGTTTTCTTGCTACTCATACGTGAAaaTGAGAAAGAAAAAAGGAAAGAAAGACTGAAGGTCACCTTTGATACCACCCTTAAACAGAGTTTGTTTCATATCACAGCCTCCCAGCCTGCAGAcTCAGCTACCTACCTCTGTGCTCTAGATCCTCGGTACTCAAATTCcGGGTATGCACTCAACTTCGGCAAAGGCACCTCGCTGTTGGTCACACCCCATATCCAGAACCCTGACCCTGCCGTGTaCCaGCTGAGAGACTCTAAATCCagTGACaaGTCTGTCTGCCTATTCACCGATTTTGATTCTCAAACAAATGTGTCACAAAGT	GTACCGACAGGACCCAGGGCAAGGGCTGAGATTGATCTACTACTCACAGATAGTAAATGACTTTCAGAAAGGAGATATAGCTGAAGGGTACAGcGTCTCTCGGGAGAAGAAGGAAtcctttCCTCTCACTGTGACATCGGCCCaAAAGAACCCGACagCtTTCTATcTcTGTGCCaGTAGTATTAGgagctCaGagaCCCAGTACTTCGGGCCAGGCACGCGGCTCCTGGTGCTcggagGac
	BP128_DAY7_P1_H2	BP128	DAY7	P1	H2	Adult	M1_58-66	Divided	BP128_DAY7_Divided	Adult_DAY7_Divided	cGgtTttGAGGcTGAAtttaACaAGAGTCAAAcTTCcTTCCACtTGAGGAAACCcTCaGTCcAtaTaAGcGACAcGGctGAGTAcTTcTgTGcTGTGAGTGGAGGCCctGGGGCTGGGAGTTACCAAcTCACTTTcGGgaagGGGACCAAACTcTCGGTCATaCCaAATATCCAGAACCCTGACCCTGCCGTGTaCcaGcTGAGAGACTCTAAATCCAGTGAcaaGTCTGTCTGCCTATTCACCGATTTTGATTCTCAAACAaATGTGTCAC	gatATGAACCATGAATACATGTCCTGGTATCGACAAGACCCAGGCATGGGGCTGAGGCTGATTCATTACTCAGTTGGTGCTGGTATCACTGACCAAGGAGAAGTCCCCAATGGCTACAATGTCTCCAGATCAACCACAGAGGATTTCCCGCTCAGGCTGCTGTCGGCTGCTCCCTCCCAGACATCTGTGTACTTCTGTGCCAGCAGTTACTCGTCCAGTTCGGCCGGTGAGCAGTTCTTCGGGCCAGGGACACGGCTCACCGTGCTAGAGGAC
	BP128_DAY7_P1_H7	BP128	DAY7	P1	H7	Adult	M1_58-66	Divided	BP128_DAY7_Divided	Adult_DAY7_Divided	GAATTTAACAAGAGTCAAACTTCCTTCCACTTGAGGAAACCcTCAGTCCAtATaAGCGACACGGcTGAGTACTTcTgTGCTGTGAGTGGAGGCCcTGGGGCTGGGAGTTACCAAcTCACTTTCGGGAAGGGGACCAAACTCTCGGTCATACCAAATATCCAGAACCCTGACCCTGCCGTGTACCaGCTGAGAGACTCTAAATCCAGTGACAAGTCTGTCTGCCTATTCACCGATTTTGATTCTCAAACAAATGTGTCACAAAGTaAAGGATTCTgATGTGTataTCaCAGaC	gATATGAACCATGAATACATGTCCTGGTATCGACAAGACCCAGGCATGGGGCTGAGGCTGATTCATTACTCAGTTGGTGCTGGTATCACTGACCAAGGAGAAGTCCCCAATGGCTACAATGTCTCCAGATCAACCACAGAGGATTTCCCGCTCAGGCTGCTGTCGGCTGCTCCCTCCCAGACATCTGTGTACTTCTGTGCCAGCAGTTACTCGTCCAGTTCGGCCGGTGAGCAGTTCTTCGGGCCAGGGACACGGCTCACCGTGCTAGAgGACC
	BP128_DAY7_P1_H9	BP128	DAY7	P1	H9	Adult	M1_58-66	Divided	BP128_DAY7_Divided	Adult_DAY7_Divided	A	GATATGAACCATGAATACATGTCCTGGTATCGACAAGACCCAGGCATGGGGCTGAGGCTGATTCATTACTCAGTTGGTGCTGGTATCACTGACCAAGGAGAAGTCCCCAATGGCTACAATGTCTCCAGATCAACCACAGAGGATTTCCCGCTCAGGCTGCTGTCGGCTGCTCCCTCCCAGACATCTGTGTACTTCTGTGCCAGCAGTTACTCGTCCAGTTCGGCCGGTGAGCAGTTCTTCGGGCCAGGGACACGGCTCACCGTGCTAGAGGAC
	BP128_DAY7_P1_H10	BP128	DAY7	P1	H10	Adult	M1_58-66	Divided	BP128_DAY7_Divided	Adult_DAY7_Divided	CCAGcttaCAATgGTACAGACAGGAGCctgggGAAGGTCCTGTCcTCctGGTGACaGTAGTTAcGGGtGGAGAAGTGAAGAAGctGAAGAGACTAACctTTCAGtttGGTGAtGCAaGAAAGGACAGTTCTcTCCACATCAcTGCAGCCCAGCcTGGTGATACAGGCcTctACCTcTGTGCAGGAGGAGGAAGCCaaGGaaATCTCATcTTTGGAAaAGGCAcTAaacTcTCTGtTaaaCCaAATATCCAGAACCCTGACCCTGCCGTGTaCCaGcTGAGAGaCTcTaaATCCagTGACAAAGTCTGTCTGCCTATTCACCGATTTTGATTCTCAAACAaATGTGTCAC	tacCGACAGGACCCAGGGCAAGGGCTGAGATTGATCTACTACTCACAGATAGTAAATGACTTTCAGAAAGGAGATATAg
	BP128_DAY7_P3_A1	BP128	DAY7	P3	A1	Adult	M1_58-66	Undivided	BP128_DAY7_Undivided	Adult_DAY7_Undivided	A	GTACCGACAGGACCCAGGGCAAGGGCTGAGATTGATcTACTACTCACAGATAGTAAATGACTTTCAGAAAGGAGATATAGCTGAAGGGTACAGCGTCTCTCGGGAGAAGAAGGAATCctTTCCTCTCACTGTGACATCGGCCCAAAAGAACCCGACAGCTTTCTATCTCTGTGCCAGTAGTATGTCAGGTTACAATGAGCAGTTCTTCGGGCCAGGGACACGGCTCACCGTGCTAGAGGAC
	BP128_DAY7_P3_A2	BP128	DAY7	P3	A2	Adult	M1_58-66	Divided	BP128_DAY7_Divided	Adult_DAY7_Divided	A	gatATGAACCATGAATACATGTCCTGGTATCGACAAGACCCAGGCATGGGGCTGAGGCTGATTCATTACTCAGTTGGTGCTGGTATCACTGACCAAGGAGAAGTCCCCAATGGCTACAATGTCTCCAGATCAACCACAGAGGATTTCCCGCTCAGGCTGCTGTCGGCTGCTCCCTCCCAGACATCTGTGTACTTCTGTGCCAGCAGTTACTCGTCCAGTTCGGCCGGTGAGCAGTTCTTCGGGCCAGGGACACGGCTCACCGTGCTAGAGGAC
	BP128_DAY7_P3_A3	BP128	DAY7	P3	A3	Adult	M1_58-66	Undivided	BP128_DAY7_Undivided	Adult_DAY7_Undivided	A	tGACAgtgacCAGTGCCCATCCTGAAGACAGCAGCTTCTACATCTGCAGTGCCCGCCCCGAACTAGCGATAAGCCAAGAGACCCAGTACTTCGGGCCAGGCACGCGGCTCCtGGTGCTCGAGGAC
	BP128_DAY7_P3_A4	BP128	DAY7	P3	A4	Adult	M1_58-66	Divided	BP128_DAY7_Divided	Adult_DAY7_Divided	A	gatATGAACCATGAATACATGTCCTGGTATCGACAAGACCCAGGCATGGGGCTGAGGCTGATTCATTACTCAGTTGGTGCTGGTATCACTGACCAAGGAGAAGTCCCCAATGGCTACAATGTCTCCAGATCAACCACAGAGGATTTCCCGCTCAGGCTGCTGTCGGCTGCTCCCTCCCAGACATCTGTGTACTTCTGTGCCAGCAGTTACTCGTCCAGTTCGGCCGGTGAGCAGTTCTTCGGGCCAGGGACACGGCTCACCGTGCTAGAGGAC
	BP128_DAY7_P3_A5	BP128	DAY7	P3	A5	Adult	M1_58-66	Divided	BP128_DAY7_Divided	Adult_DAY7_Divided	A	gatATGAACCATGAATACATGTCCTGGTATCGACAAGACCCAGGCATGGGGCTGAGGCTGATTCATTACTCAGTTGGTGCTGGTATCACTGACCAAGGAGAAGTCCCCAATGGCTACAATGTCTCCAGATCAACCACAGAGGATTTCCCGCTCAGGCTGCTGTCGGCTGCTCCCTCCCAGACATCTGTGTACTTCTGTGCCAGCAGTTACTCGTCCAGTTCGGCCGGTGAGCAGTTCTTCGGGCCAGGGACACGGCTCACCGTGCTAGAGGAC
	BP128_DAY7_P3_A6	BP128	DAY7	P3	A6	Adult	M1_58-66	Divided	BP128_DAY7_Divided	Adult_DAY7_Divided	CTCTGCAAATTGCAGCTACTCAACCTGGAGACTCAGCTGTCTACTTTTGTGCCTCCTCTCAAAATGCCAGACTCATGTTTGGAGATGGAACTCAGCTGGTGGTGAAGCCCAATATCCAGAACCCTGACCCTGCCGTGTACCAGCTGAGAGACTCTAAATCCAGTGacaaGTCTGTCTGCCTATTCACCGATTTTGATTCTCAAACAAATGTGTCACAAAGTAAGGATTC	ATACAGTGTCTCTCGAGAGAAGAAGGAGCGTTTctcCCTGATTCTGGAGTCCGCCAGCACCAACCAGACATCTATGTACCTCTGTGCCAGCAGTTTTATGGTCGGGGCCGGGGAGCTGTTTTTTGGAGAAGGCTCTAGGCTGACCGTACtGGAGGAC
	BP128_DAY7_P3_A8	BP128	DAY7	P3	A8	Adult	M1_58-66	Divided	BP128_DAY7_Divided	Adult_DAY7_Divided	CTCTGCAAATTGCAGCTACTCAACCTGGAGACTCAGCTGTCTACTTTTGTGCCTCCTCTCAAAATGCCAGACTCATGTTTGGAGATGGAACTCAGCTGGTGGTGAAGCCCAATATCCAGAACCCTGACCCTGCCGTGTACCAGCTGAGAGACTCTAAATCCAGTGaCaaGTCTGTCTGCCTATTCACCGATTTTGATTCTCAAACAAATGTGTCACaaagtAAGGATTC	GTACAGCTGATCTATTTCTCATATGATGTTAAAATGAAAGAAAAAGGAGAtATtCcTgaTGGaTACAGTGTCTCtaGAGAGAAGAAGGAGcGcTTCTCCCTGATTCTGGAGTCCGCCAGCACCAACCAGACATCTATGTACCTCTGTGCCAGCAGTTTTATGGTCGGGGCCGGGGAGCTGTTTTTTGGAGAAGGCTCTAGGCTGACCGTACtggagGAc
	BP128_DAY7_P3_A10	BP128	DAY7	P3	A10	Adult	M1_58-66	Divided	BP128_DAY7_Divided	Adult_DAY7_Divided	A	GTACCGACAGGACCCAGGGCAAGGGCTGAGATTGATCTACTACTCACAGATAGTAAATGACTTTCAGAAAGGAGATATAGCTGAAGGGTACAGCGTCTCTCGGGAGAAGAAGGAATCcTTTCCTCTCACTGTGACATCGGCCCAAAAGAACCCGACAGCTTTCTATCTCTGTGCCAGTAGTATCGTGTCTACCAACGAAGCTTTCTTTGGACAAGGCACCAGACTCACAGTtgtagaggAC
	BP128_DAY7_P3_B8	BP128	DAY7	P3	B8	Adult	M1_58-66	Undivided	BP128_DAY7_Undivided	Adult_DAY7_Undivided	CAGTTACAAAACTAGTATAAACAATTTACAGTGGTATAGACAAAATTCAGGTAGAGGCCTTGTCCACCTAATTTTAATACGTTCAAATGAAAGAGAGAAACACAGTGGAAGATTAAGAGTCACGCTTGACACTTCCAAGAAAAGCAGTTCCTTGTTGATCACGGCTTCCCGGGCAGCAGACACTGCTTCTTACTTCTGTGCTACGGACCGGGCAGGAGGAGGTGCTGACGGACTCACCTTTGGCAAAGGGACTCATCTAATCATCCAGCCCTATATCCAGAACCCTGACCCTGCCGTGTACCAGCTGAGAGACTCTAAATCCAGTGACAAGTCTGTCTGCCTATTCACCGATTTTGATTCTCAAACAAATGTGTCACAAAGTAAGGATTCTGATGTGTA…	GTACCGACAGGACCCAGGGCAAGGGCTGAGATTGATCTACTACTCACAGATAGTAAATGACTTTCAGAAAGGAGATATAGCTGAAGGGTACAGCGTCTCTCGGGAGAAGAAGGAATCcTTTCCTCTCACTGTGACATCGGCCCAAAAGAACCCGACAGCTTTCTATCTCTGTGCCAGTAGTATAGTAGCGGGAagcTCcTACAATGAGCAGTTCTTCGGGCCAGGGACACGGCTCACCGTGctagaGGAC
	BP128_DAY7_P3_B10	BP128	DAY7	P3	B10	Adult	M1_58-66	Divided	BP128_DAY7_Divided	Adult_DAY7_Divided	CAAGCAGGACCCTGGGGAAGGTCCTGTCCTCTTGATAGCCTTATATAAGGCTGGTGAATTGACCTCAAATGGAAGACTGACTGCTCAGTTTGGTATAACCAGAAAGGACAGCTTCCTGAATATCTCAGCATCCATACCTAGTGATGTAGGCATCTACTTCTGTGCTGGGAATTATGGAGGAAGCCAAGGAAATCTCATCTTTGGAAAAGGCACTAAACTCTCTGTTAAACCAAATATCCAGAACCCTGACCCTGCCGTGTACCAGCTGAGAGACTCTAAATCCAGTGACAAGTCTGTCTGCCTATTCACCGATTTTGATTCTCAAACAAATGTGTCACAAAGTAAGGATTC	GTACCGACAGGACCCAGGGCAAGGGCTGAGATTGATCTACTACTCACAGATAGTAAATGACTTTCAGAAAGGAGATATAGCTGAAGGGTACAGCGTCTCTCGGGAGAAGAAGGAATCCTTTCCTCTCACTGTGACATCGGCCCAAAAGAACCCGACAGCTTTCTATCTCTGTGCCAGTAGTAATATAGCGACAGATACGCAGTATTTTGGCCCAGGCACCCGGCtGACAGTGCTCGAGGAC
	BP128_DAY10_P1_A2	BP128	DAY10	P1	A2	Adult	M1_58-66	Divided	BP128_DAY10_Divided	Adult_DAY10_Divided	TTCCCtTGGTATAAGCAaGAACTtGGAAAAGGACCTCAGCTTaTTATAGACatTCGTTCAAAtGTGGGcGAAAAGAAAGACCAAcGAAttGcTGTTACAttGAACAAGACAGcCaaaCATTTcTCCcTgCaCaTCaCAGAGACCCAACctGAaGAcTCGGCtGTcTAcTTctGtGCAGcTACAGGAGGAGGAAGCCAAGGAAATCTCATCTTTGGAAAAGGCACTAAACTcTcTGTTAAACCAAATATCCAGAACCCTGACCCTGCCGTGTACCAGCTGAGAGACTCTAAATCCAGTGACAAGTCTGTCTGCCTATTCACCGATTTTGATTCTCAAACAAATGTGTCACAAAGTAAGGATTC	GTACCGACAGGACCCAGGGCAAGGGCTGAGATTGATcTACTACTCACAGATAGTAAATGACTTTCAGAAAGGAGATATAGCTGAAGGGTACAGCGTCTCTCGGGAGAAGAAGGAATCcTTTCCTCTCACTGTGACATCGGCCCAAAAGAACCCGACAGCTTTCTATCTCTGTGCCAGTAGTTCGaGgagCCAAGAGACCCAGTACTTCGGGCCAGGCACGCGGCTCCTGGTgctcgagGAC
	BP128_DAY10_P1_A7	BP128	DAY10	P1	A7	Adult	M1_58-66	Divided	BP128_DAY10_Divided	Adult_DAY10_Divided	tggACTGCACATATGACACCAGTGATCAAAGTTATGGTCTATTCTGGTACAAGCAGCCCAGCAGTGGGGAAATGATTTTTCTTATTTATCAGGGGTCTTATGACGAGCAAAATGCAACAGAAGGTCGCTACTCATTGAATTTCCAGAAGGCAAGAAAATCCGCCAACCTTGTCATCTCCGCTTCACAACTGGGGGACTCAGCAATGTATTTCTGTGCAATGAGAGGGGATGCTGGTGGTACTAGCTATGGAAAGCTGACATTTGGACAAGGGACCATCTTGACTGTCCATCCAAATATCCAGAACCCTGACCCTGCCGTGTACCAGCTGAGAGACTCTAAATCCAGTGACAAGTCTGTCTGCCTATTCACCGATTTTGATTCTCAAACAAATGTGTCAC…	GTACCGACAGGACCCAGGGCAAGGGCTGAGATTGATCTACTACTCACAGATAGTAAATGACTTTCAGAAAGGAGATATAGCTGAAGGGTACAGCGTCTCTCGGGAGAAGAAGGAATCcTTTCCTCTCACTGTGACATCGGCCCaAAAGAACCCGACAGCTTTCTATCTCTGTGCCAGTAGTGTTTATAGCAATCAGCCCCAGCATTTTGGTGATGGGACTCGACTCTCCaTCCTAggAGGAC
	BP128_DAY10_P1_A8	BP128	DAY10	P1	A8	Adult	M1_58-66	Divided	BP128_DAY10_Divided	Adult_DAY10_Divided	A	GTACCGACAGGACCCAGGGCAAGGGCTGAGATTGATCTACTACTCACAGATAGTAAATGACTTTCAGAAAGGAGATATAGCTGAAGGGTACAGCGTCTCTCGGGAGAAGAAGGAATCCTTTCCTCTCACTGTGACATCGGCCCAAAAGAACCCGACAGCTTTCTATCTCTGTGCCAGTAGTATAAGGAGCTCCTACGAGCAGTACTTCGGGCCGGGCACCAGGCTCACGgtCACagagGAC
	BP128_DAY10_P1_A9	BP128	DAY10	P1	A9	Adult	M1_58-66	Divided	BP128_DAY10_Divided	Adult_DAY10_Divided	TTctCTCTGCAAATTGCAGCTACTCAACCTGGAGACTCAGCTGTCTACTTTTGTGCCTCCTCTCAAAATGCCAGACTCATGTTtGGAGATGGAACTCAGCTGGTGGTGAAGCCCAATATCCAGAACCCTGACCCTGCCGTGTaCCaGcTGAGAGACTCTAAATCcaGTGACAAGTCTGTCTGCCTATTCACCGATTTTGATTCTCAAACaaAtGTGTCACaaAGTAAGGaTTC	tgatgGATACAgTGTCTCTCGAGAGAAGAAGGAGCGcTTCTCCCTGATTcTGGAGTCCGCCAGCACCAACCAGACATCTATGTACCTCTGTGCCAGCAGTTTTATGGTCGGGGCCGGGGAGCTGTTTTTTGGAGAAGGCTCTAGGCTGACCGTACtGGAGGaC
	BP128_DAY10_P1_A10	BP128	DAY10	P1	A10	Adult	M1_58-66	Divided	BP128_DAY10_Divided	Adult_DAY10_Divided	tgCAACTCCTCAAGTGTTTTTTCCAGCTTACAATGGTACAGACAGGAGCCTGGGGAAGGTCCTGTCCTCCTGGTGACAGTAGTTACGGGTGGAGAAGTGAAGAAGCTGAAGAGACTAACCTTTCAGTTTGGTGATGCAAGAAAGGACAGTTCTCTCCACATCACTGCAGCCCAGCCTGGTGATACAGGCCTCTACCTCTGTGCAGGGGGAGGAAGCCAAGGAAATCTCATCTTTGGAAAAGGCACTAAACTCTCTGTTAAACCAAATATCCAGAACCCTGACCCTGCCGTGTaCCaGCTGAGaGAcTCTAAATCCAGTGACAAGTCTGTCTGCCTATTCACCGATTTTGATTCTCAAACAAATGTGTCACAAAGTAAGGATTC	GTACCGACAGGACCCAGGGCAAGGGCTGAGATTGATCTACTACTCACAGATAGTAAATGACTTTCAGAAAGGAGATATAGCTGAAGGGTACAGCGTCTCTCGGGAGAAGAAGGAATCCTTTCCTCTCACTGTGACATCGGCCCAAAAGAACCCGACAGCTTTCTATCTCTGTGCCAGTAGTATAAGGAGCTCCTACGAGCAGTACTTCGGGCCGGGCACCAGGCTCACGgtCACagagGAC
	BP128_DAY10_P1_B1	BP128	DAY10	P1	B1	Adult	M1_58-66	Divided	BP128_DAY10_Divided	Adult_DAY10_Divided	ctCTCTGCAAATTGCAGCTACTCAACCTGGAGACTCAGCTGTCTACTTTTGTGCCTCCTCTCAAAATGCCAGACTCATGTTTGGAGATGGAACTCAGCTGGTGGTGAAGCCCAATATCCAGAACCCTGACCCTGCCGTGTACCAGCTGAGAGACTCTAAATCCAGTGACAAGTCTGTCTGCCTATTCACCGATTTTGATTCTCAAACAAATGTGTCACAAAGTAAGGATTCTGATGtGTATaTCaC	gatgGATACagTGTCTCTCGAGAGAAGAAGGAGcGcTTCTCCCTGATTcTGGAGTCCGCCAGCACCAACCAGACATCTATGTACCTCTGTGCCAGCAGTTTTATGGTCGGGGCCGGGGAGCTGTTTTTTGGAGAAGGCTCTAGGCTGACCGTACtGGAGGAC
	BP128_DAY10_P1_B2	BP128	DAY10	P1	B2	Adult	M1_58-66	Divided	BP128_DAY10_Divided	Adult_DAY10_Divided	A	TGGTACCGACAGGACCCAGGGCAAGGGCTGAGATTGATcTACTACTCACAGATAGTAAATGACTTTCAGAAAGGAGATATAGCTGAAGGGTACAGCGTCTCTCGGGAGAAGAAGGAATCCTTTCCTCTCACTGTGACATCGGCCCAAAAGAACCCGACAGCTTTCTATCTCTGTGCCAGTAGTTTCCGGTCacGCAgatA
	BP128_DAY10_P1_B4	BP128	DAY10	P1	B4	Adult	M1_58-66	Undivided	BP128_DAY10_Undivided	Adult_DAY10_Undivided	CTTACAATGTTCTGGATGGTTtGGAGGAGAAAGGTCGTTTTTCTTCATTCCTTAGTCGGTcTAAAGGGTACAGTTACCTCCTTTTGAAGGAGCTCCAGATGAAAGACTCTGCCTcTTACCTcTGTGCTGTGAGAGATAGAACGAGAACAACAGACTCGCTTTTGGGAAGGGGAACCAAGTGGTGGTCATACCAAATATCCAGAACCCTGACCCTGCCGTGTACCAGCTGAGAGACTCTAAATCCAGTGACAAGTCTGTCTGCCTATTCACCGATTTTGATTCTCAAACAAATGTGTCACAAAGTAAGGATTC	GTGTGCCCAGGATATGAACCATGAATACATGTACTGGTATCGACAAGACCCAGGCATGGGGCTGAGGCTGATTCATTACTCAGTTGGTGAGGGTACAACTGCCAAAGGAGAGGTCCCTGATGGCTACAATGTCTCCAGATTAAAAAAACAGAATTTCCTGCTGGGGTTGGAGTCGGCTGCTCCCTCCCAAACATCTGTGTACTTCTGTGCCAGCAGCATGGATAGCAATCAGCCCCAGCATTTTGGTGATGGGACTCGACTCTCCATCCTAGAgGAC
	BP128_DAY10_P1_B6	BP128	DAY10	P1	B6	Adult	M1_58-66	Divided	BP128_DAY10_Divided	Adult_DAY10_Divided	TGAAGTATTtATCaGGATCCACCctGGtTGAaagcATCAACGGtTTTGAGGCTGAATTTAACAAGAGTCAAACTTCCTTCCACTTGAGGAAACCCTCAGTCCATATAAGCGACACGGcTGAGTACTTCTGTGCTGTGAGTGGAGGCCCTGGGGCTGGGAGTTACCAACTCACTTTCGGGAAGGGGACCAAACTCTCGGTCATACCAAATATCCAGAACCCTGACCCTGCCGTGTACCAGCTGAGAGACTCTAAATCCAGTGACAAGTCTGTCTGCCTATTCACCGATTTTGATTCTCAAACAAATGTGTCACAAAGTAAGGATTC	gaTaTGAACCATGAATACATGTCCTGGTATCGACAAGACCCAGGCATGGGGCTGAGGCTGATTCATTACTCAGTTGGTGCTGGTATCACTGACCAAGGAGAAGTCCCCAATGGCTACAATGTCTCCAGATCAACCACAGAGGATTTCCCGCTCAGGCTGCTGTCGGCTGCTCCCTCCCAGACATCTGTGTACTTCTGTGCCAGCAGTTACTCGTCCAGTTCGGCCGGTGAGCAGTTCTTCGGGCCAGGGACACGGCTCACCGTGCTAGAGGAC
	BP128_DAY10_P1_B7	BP128	DAY10	P1	B7	Adult	M1_58-66	Divided	BP128_DAY10_Divided	Adult_DAY10_Divided	CAAGCAGGACCCTGGGGAAGGTCCTGTCCTCTTGATAGCCTTATATAAGGCTGGTGAATTGACCTCAAATGGAAGACTGACTGCTCAGTTTGGTATAACCAGAAAGGACAGCTTCCTGAATATCTCAGCATCCATACCTAGTGATGTAGGCATCTACTTCTGTGCTGGGAATTATGGAGGAAGCCAAGGAAATCTCATCTTTGGAAAAGGCACTAAACTCTCTGTTAAACCAAATATCCAGAACCCTGACCCTGCCGTGTACCAGCTGAGAGACTCTAAATCCAGTGACAAGTCTGTCTGCCTATTCACCGATTTTGATTCTCAAACAAATGTGTCACAAAGTAAGGATTC	GTACCGACAGGACCCAGGGCAAGGGCTGAGATTGATCTACTACTCACAGATAGTAAATGACTTTCAGAAAGGAGATATAGCTGAAGGGTACAGCGTCTCTCGGGAGAAGAAGGAATccTTTCCTCTCACTGTGACATCGGCCCAAAAGAACCCGACAGCTTTCTATCTCTGTGCCAGTAGTAATATAGCGACAGATACGCAGTATTTTGGCCCAGGCACCCGGCTGACAGTGCTCGAGGAC
	BP128_DAY10_P1_B10	BP128	DAY10	P1	B10	Adult	M1_58-66	Divided	BP128_DAY10_Divided	Adult_DAY10_Divided	CcTCAAACTACTTCCCTTGGTATAAGCAAGAACTTGGAAAAAGACCTCAGCTTATTATAGACATTCGTTCAAATGTGGGCGAAAAGAAAGACCAACGAATTGCTGTTACATTGAACAAGACAGcc	GTACCGACAGGACCCAGGGCAAGGGCTGAGATTGATCTACTACTCACAGATAGTAAATGACTTTCAGAAAGGAGATATAGCTGAAGGGTACAGCGTCTCTCGGGAGAAGAAGGAAtcctttCCTCTCACTGTGACATCGGCCCaAAAGAACCCGACagCtTTCTATCTCTGTGCCAGTAGTATAcGAAGCACAGATACGCAGTATTTTGGCCCAGGCACCCGGCtGACAGTGCTCggAGGAC
	BP128_DAY10_P1_C2	BP128	DAY10	P1	C2	Adult	M1_58-66	Divided	BP128_DAY10_Divided	Adult_DAY10_Divided	CCaGGGGcCACAGTATATCATTCATGGTcTAAAAAACAAtGAAA	TGGTACCGACAGGACCCAGGGCAAGGGCTGAGATTGATCTACTACTCACAGATAGTAAATGACTTTCAGAAAGGAGATATAGCTGAAGGGTACAGCGTCTCTCGGGAGAAGAAGGAATCCTTTCCTCTCACTGTGACATCGGCCCAAAAGAACCCGACAGCTTTCTATCTCTGTGCCAGTAGTTTCCGGTCacGCAGATA
	BP128_DAY10_P1_D1	BP128	DAY10	P1	D1	Adult	M1_58-66	Divided	BP128_DAY10_Divided	Adult_DAY10_Divided	cTCAAACTACTTCCCTTGGTATAAGCAAGAACTTGGAAAAAGACCTCAGCTTATTATAGACATTCGTTCAAATGTGGGCGAAAAGAAAGACCAACGAATTGCTGTTACATTGAACAAGACAGcc	GTACCGACAGGACCCAGGGCAAGGGCTGAGATTGATCTACTACTCACAGATAGTAAATGACTTTCAGAAAGGAGATATAGCTGAAGGGTACAGCGTCTCTCGGGAGAAGAAGGAATCCTTTCCTCTCACTGTGACATCGGCCCAAAAGAACCCGACAGCTTTCTATCTCTGTGCCAGTAGTATACGAAGCACAGATACGCAGTATTTTGGCCCAGGCACCCGGCtGACAGTGCTCGAGGAC
	BP128_DAY10_P1_D6	BP128	DAY10	P1	D6	Adult	M1_58-66	Divided	BP128_DAY10_Divided	Adult_DAY10_Divided	caGCTTCTCCTGAAGTATTTATCAGGATCCACCCTGGTTGAAagcATCAACGGTTTTGAGGCTGAATTTAACAAGAGTCAAACTTCCTTCCACTTGAGGAAACCCTCAGTCCATATAAGCGACACGGCTGAGTACTTCTGTGCTGTTGGAGGAAGCCAAGGAAATCTCATCTTTGGAAAAGGCACTAAACTCTCTGTTAAACCAAATATCCAGAACCCTGACCCTGCCGTGTACCAGCTGAGAGACTCTAAATCCAGTGACAAGTCTGTCTGCCTATTCACCGATTTTGATTCTCAAACAAATGTGTCACAAAGTAAGGATTC	GTACCGACAGGACCCAGGGCAAGGGCTGAGATTGATCTACTACTCACAGATAGTAAATGACTTTCAGAAAGGAGATATAGCTGAAGGGTACAGCGTCTCTCGGGAGAAGAAGGAATCCTTTCCTCTCACTGTGACATCGGCCCAAAAGAACCCGACAGCTTTCTATCTCTGTGCCAGTAGTATACGGAGCTCCTACGAGCAGTACTTCGGGCCGGGCACCAGGCTCACGgTCACAGAGGAC
	BP128_DAY10_P1_D9	BP128	DAY10	P1	D9	Adult	M1_58-66	Divided	BP128_DAY10_Divided	Adult_DAY10_Divided	atTCTCGTTATTCGCCAAGAAGCTTATAAGCAACAGAATGCAACGGAGAATCGTTTCTCTGTGAACTTCCAGAAAGCAGCCAAATCCTTCAGTCTCAAGATCTCAGACTCACAGCTGGGGGACACTGCGATGTATTTCTGTGCTTTCATGGTCAATGCTGGTGGTACTAGCTATGGAAAGCTGACATTTGGACAAGGGACCATCTTGACTGTCCATCCAAATATCCAGAACCCTGACCCTGCCGTGTACCAGCTGAGAGACTCTAAATCCAGTGACAAGTCTGTCTGCCTATTCACCGATTTTGATTCTCAAACAAATGTGTCACAAAGTAAGGATTC	GTACCGACAGGACCCAGGGCAAGGGCTGAGATTGATCTACTACTCACAGATAGTAAATGACTTTCAGAAAGGAGATATAGCTGAAGGGTACAGCGTCTCTCGGGAGAAGAAGGAATCcTTTCCTCTCACTGTGACATCGGCCCAAAAGAACCCGACAGCTTTCTATCTCTGTGCCAGTAGTTCGGGGTCTTATGGCTACACCTTCGGTTCGGGGACCAGGTTAACCGttgtagaGGAC
	BP128_DAY10_P1_E2	BP128	DAY10	P1	E2	Adult	M1_58-66	Divided	BP128_DAY10_Divided	Adult_DAY10_Divided	ctCTCTGCAAATTGCAGCTACTCAACCTGGAGACTCAGCTGTCTACTTTTGTGCCTCCTCTCAAAATGCCAGACTCATGTTTGGAGATGGAACTCAGCTGGTGGTGAAGCCCAATATCCAGAACCCTGACCCTGCCGTGTACCaGCTGAGAGACTCTAAATCCaGtGAcaaGTCTGTCTGCCTATTCACCGATTTTGATTCTCAAACAAATGTGTCAC	GATACagTGTCTCTCGAGAGAAGAAGGAGCGcTTcTCCCTGATTcTGGAGTCCGCCAGCACCAACCAGACATCTATGTACCTCTGTGCCAGCAGTTTTATGGTCGGGGCCGGGGAGCTGTTTTTTGGAGAAGGCTCTAGGCTGACCGTACtGGAGGAC
	BP128_DAY10_P1_E3	BP128	DAY10	P1	E3	Adult	M1_58-66	Divided	BP128_DAY10_Divided	Adult_DAY10_Divided	cTCAAACTACTTCCCTTGGTATAAGCAAGAACTTGGAAAAAGACCTCAGCTTATTATAGACATTCGTTCAAATGTGGGCGAAAAGAAAGACCAACGAATTGCTGTTACATTGAACAAGACAGCc	GTACCGACAGGACCCAGGGCAAGGGCTGAGATTGATCTACTACTCACAGATAGTAAATGACTTTCAGAAAGGAGATATAGCTGAAGGGTACAGCGTCTCTCGGGAGAAGAAGGAATCCTTTCCTCTCACTGTGACATCGGCCCAAAAGAACCCGACAGCTTTCTATCTCTGTGCCAGTAGTATACGAAGCACAGATACGCAGTATTTTGGCCCAGGCACCCGGCTGACAGTGCTCGAGGAC
	BP128_DAY10_P1_E6	BP128	DAY10	P1	E6	Adult	M1_58-66	Divided	BP128_DAY10_Divided	Adult_DAY10_Divided	TCTCGTTATTCGCCAAGAAGCTTATAAGCAACAGAATGCAACGGAGAATCGTTTCTCTGTGAACTTCCAGAAAGCAGCCAAATCCTTCAGTCTCAAGATCTCAGACTCACAGCTGGGGGACACTGCGATGTATTTCTGTGCTTTCATGGTCAATGCTGGTGGTACTAGCTATGGAAAGCTGACATTTGGACAAGGGACCATCTTGACTGTCCATCCAAATATCCAGAACCCTGACCCTGCCGTGTACCAGCTGAGAGACTCTAAATCCAGTGACAAGTCTGTCTGCCTATTCACCGATTTTGATTCTCAAACAAATGTGTCACAAAGTAAGGATTC	ACTGGTACCGACAGGACCCAGGGCAAGGGCTGAGATTGATcTACTACTCACAGATAGTAAATGACTTTCAGAAAGGAGATATAGCTGAAGGGTACAGCGTCTCTCGGGAGAAGAAGGAATCCTTTCCTCTCACTGTGACATCGGCCCAAAAGAACCCGACAGCTTTCTATCTCTGTGCCAGTAGTTCGGGGTCTTATGGCTACACCTTCGGTTCGGGGACCAGGTTAACCGTtGTAGAGGaC
	BP128_DAY10_P1_E10	BP128	DAY10	P1	E10	Adult	M1_58-66	Divided	BP128_DAY10_Divided	Adult_DAY10_Divided	A	GTACcGACAGGACCCAGGGCAAGGGcTGAGATTGATcTACTACTCACAGATAGTAAAtGACTTTCAGAAAGGAGAtATAGCTGAAGGGtaCAGCGTCTCTCGGGAGAAGAAGGAATCCTTTCCTCTCACTGTGACATCGGCCCAAAAGAACCCGACAGCTTTCTATCTCTGTGCCAGTAGTACCCGCGGGGGCTACGAGCAGTACTTCGGGCCGGGCACCAGGCTCACGGTCACAGAGGAC
	BP128_DAY10_P1_F2	BP128	DAY10	P1	F2	Adult	M1_58-66	Divided	BP128_DAY10_Divided	Adult_DAY10_Divided	CCAGCTTCTCCTGAAGTATTTATCAGGATCCACCCTGGTTGAAAgcatcAACGGTTTTGAGGCTGAATTTAACAAGAGTCAAACTTCCTTCCACTTGAGGAAACCCTCAGTCCATATAAGCGACACGGCTGAGTACTTCTGTGCTGTTGGAGGAAGCCAAGGAAATCTCATCTTTGGAAAAGGCACTAAACTCTCTGTTAAACCAAATATCCAGAACCCTGACCCTGCCGTGTACCAGCTGAGAGACTCTAAATCCAGTGACAAGTCTGTCTGCCTATTCACCGATTTTGATTCTCAAACAAATGTGTCACAAagtaagGATTC	GTACCGACAGGACCCAGGGCAAGGGCTGAGATTGATCTACTACTCACAGATAGTAAATGACTTTCAGAAAGGAGATATAGCTGAAGGGTACAGCGTCTCTCGGGAGAAGAAGGAATCcTTTCCTCTCACTGTGACATCGGCCCAAAAGAACCCGACAGCTTTCTATCTCTGTGCCAGTAGTATACGGAGCTCCTACGAGCAGTACTTCGGGCCGGGCACCAGGCTCACGgTCACagaGGAC
	BP128_DAY10_P1_F5	BP128	DAY10	P1	F5	Adult	M1_58-66	Divided	BP128_DAY10_Divided	Adult_DAY10_Divided	CcTCAAACTACTTCCCTTGGTATAAGCAAGAACTTGGAAAAAGACCTCAGCTTATTATAGACATTCGTTCAAATGTGGGCGAAAAGAAAGACCAACGAATTGCTGTTACATTGAACAAGACAGcc	GTACCGACAGGACCCAGGGCAAGGGcTGAGATTGATcTAcTACTCACAGATAGTAAATGACTTTCAGAAAGGAGATATAGcTGAAGGGTACAGcGTCTCTCGGGAGAAGAAGGAaTccTTTCCTCTCACTGTGACATCGGCCCAAAAGAACCCGACAGCTTTCTATCTCTGTGCCAGTAGTATACGAAGCACAGATACGCAGTATTTTGGCCCAGGCACCCGGCTGACAGTGCTCGAGGAC
	BP128_DAY10_P1_F6	BP128	DAY10	P1	F6	Adult	M1_58-66	Divided	BP128_DAY10_Divided	Adult_DAY10_Divided	AGGTCCTGTCCTCTTGATAGCCTTATATAAGGCTGGTGAATTGACCTCAAATGGAAGACTGACTGCTCAGTTTGGTATAACCAGAAAGGACAGCTTCCTGAATATCTCAGCATCCATACCTAGTGAtGTAGGCATCTACTTCTGTGCTGGGAATTATGGAGGAAGCCAAGGAAATCTCATCTTTGGAAAAGGCACTAAACTCTCTGTTAAACCAAATATCCAGAACCCTGACCCTGCCGTGTACCAGCTGAGAGACTCTAAATCCAGTGACAAGTCTGTCTGCCTATTCACCGATTTTGATTCTCAAACAAATGTGTCACAAAGTAAGGATTC	GTACCGACAGGACCCAGGGCAAGGGCTGAGATTGATCTACTACTCACAGATAGTAAATGACTTTCAGAAAGGAGATATAGCTGAAGGGTACAGCGTCTCTCGGGAGAAGAAGGAATCCTTTCCTCTCACTGTGACATCGGCCCAAAAGAACCCGACAGCTTTCTATCTCTGTGCCAGTAGTAATATAGCGACAGATACGCAGTATTTTGGCCCAGGCACCCGGCTGACAGTGCTCGAgGAC
	BP128_DAY10_P1_F8	BP128	DAY10	P1	F8	Adult	M1_58-66	Divided	BP128_DAY10_Divided	Adult_DAY10_Divided	ctCTCTGCAAATTGCAGCTACTCAACCTGGAGACTCAGCTGTCTACTTTTGTGCCTCCTCTCAAAATGCCAGACTCATGTTTGGAGATGGAACTCAGCTGGTGGTGAAGCCCAATATCCAGAACCCTGACCCTGCCGTGTACCAGCTGAGAGACTCTAAATCCAGTGACAAGTCTGTCTGCCTATTCACCGATTTTGATTCTCAAACAAATGTGTCACAAAGTAAGGATTC	GTACAGCTGATCTATTTCTCATATGATGTTAAAATGAAAGAAAAAGGAGATATTcctgatggatAcAGTGTCTCtaGAGAGAAGAAGGAGcgcTTCTCCCTGATTCTGGAGTCCGCCAGCACCAACCAGACATCTATGTACCTCTGTGCCAGCAGTTTTATGGTCGGGGCCGGGGAGCTGTTTTTTGGAGAAGGCTCTAGGCTGACCGTACTGGagGaCC
	BP128_DAY10_P1_G1	BP128	DAY10	P1	G1	Adult	M1_58-66	Divided	BP128_DAY10_Divided	Adult_DAY10_Divided	A	TGgTACCGACAGGACCCAGGGCAAGGGCTGAGATTGATCTACTACTCACAGATAGTAAATGACTTTCAGAAAGGAGATATAGCTGAAGGGTACAGCGTCTCTCGGGAGAAGAAGGAATCCTTTCCTCTCACTGTGACATCGGCCCAAAAGAACCCGACAGCTTTCTATCTCTGTGCCAGTAGTTTCCG
	BP128_DAY10_P1_G4	BP128	DAY10	P1	G4	Adult	M1_58-66	Divided	BP128_DAY10_Divided	Adult_DAY10_Divided	cTCAAACTACTTCCCTTGGTATAAGCAAGAACTTGGAAAAAGACCTCAGCTTATTATAGACATTCGTTCAAATGTGGGCGAAAAGAAAGACCAACGAATTGCTGTTACATTGAACAAGACAGcc	GTACCGACAGGACCCAGGGCAAGGGCTGAGATTGATCTACTACTCACAGATAGTAAATGACTTTCAGAAAGGAGATATAGCTGAAGGGTACAGCGTCTCTCGGGAGAAGAAGGAATCCTTTCCTCTCACTGTGACATCGGCCCAAAAGAACCCGACAGCTTTCTATCTCTGTGCCAGTAGTATACGAAGCACAGATACGCAGTATTTTGGCCCAGGCACCCGGCtGACAGTGCTCGAGGAC
	BP128_DAY10_P1_G6	BP128	DAY10	P1	G6	Adult	M1_58-66	Divided	BP128_DAY10_Divided	Adult_DAY10_Divided	ACaAGAGTCAAAcTTCcTTCCACtTGAGGAAACCcTCaGTCcataTaAGcGACAcGGctGagTAcTTcTgTGcTGTGAGTGGAGGCCctGgGGcTGGGAGTTACCAACTCACTTTcGGGAAGGGGACCAAACTCTCGGTCATACCAAATATCCAGAACCCTGACCCTGCCGTGTACCAGCTGAGAGACTCTAAATCCAGTGACAAGTCTGTCTGCCTATTCACCGATTTTGATTCTCAAACAAATGTGTCACAAAGTAAGGATTC	gGATATGAACCATGAATACATGTCCTGGTATCGACAAGACCCAGGCATGGGGCTGAGGCTGATTCATTACTCAGTTGGTGCTGGTATCACTGACCAAGGAGAAGTCCCCAATGGCTACAATGTCTCCAGATCAACCACAGAGGATTTCCCGCTCAGGCTGCTGTCGGCTGCTCCCTCCCAGACATCTGTGTACTTCTGTGCCAGCAGTTACTCGTCCAGTTCGGCCGGTGAGCAGTTCTTCGGGCCAGGGACACGGCTCACCGTGCTAGAGgAC
	BP128_DAY10_P1_G7	BP128	DAY10	P1	G7	Adult	M1_58-66	Divided	BP128_DAY10_Divided	Adult_DAY10_Divided	GACTGCACATATGACACCAGTGATCAAAGTTATGGTCTATTCTGGTACAAGCAGCCCAGCAGTGGGGAAATGATTTTTCTTATTTATCAGGGGTCTTATGACGAGCAAAATGCAACAGAAGGTCGCTACTCATTGAATTTCCAGAAGGCAAGAAAATCCGCCAACCTTGTCATCTCCGCTTCACAACTGGGGGACTCAGCAATGTATTTCTGTGCAATGAGAGGGGATGCTGGTGGTACTAGCTATGGAAAGCTGACATTTGGACAAGGGACCATCTTGACTGTCCATCCAAATATCCAGAACCCTGACCCTGCCGTGTACCAGCTGAGAGACTCTAAATCCAGTGACAAGTCTGTCTGCCTATTCACCGATTTTGATTCTCAAACAAATGTGTCACAA…	GTACCGACAGGACCCAGGGCAAGGGCTGAGATTGATCTACTACTCACAGATAGTAAATGACTTTCAGAAAGGAGATATAGCTGAAGGGTACAGCGTCTCTCGGGAGAAGAAGGAaTccTTTCCTCTCActGTGACATCGGCCCAAAAGAACCCGACAGCTTTCTATCTCTGTGCCAGTAGTGTTTATAGCAATCAGCCCCAGCATTTtGGTGATGGGACTCGACTCTCCaTCctagagGAc
	BP128_DAY10_P1_G10	BP128	DAY10	P1	G10	Adult	M1_58-66	Divided	BP128_DAY10_Divided	Adult_DAY10_Divided	A	AGACACAAGATCACAAAGAGGGGACAGAATGTAACTTTCAGGTGTGATCCAATTTCTGAACACAACCGCCTTTATTGGTACCGACAGACCCTGGGGCAGGGCCCAGAGTTTCTGACTTACTTCCAGAATGAAGCTCAACTAGAAAAATCAAGGCTGCTCAGTGATCGGTTCTCTGCAGAGAGGCCTAAGGGATCTTTTTCCACcTTGGAGATCCAGCGCACAGAGCAGGGGGACTCGGCCATGTATCTCTGTGCCAGCAGCTTAGCCCTAGCTAGCTGGGATGAGCAGTTCTTCGGGCCAGGGACACGGCTCACCGTGCTAGAGGAC
	BP128_DAY10_P1_H2	BP128	DAY10	P1	H2	Adult	M1_58-66	Divided	BP128_DAY10_Divided	Adult_DAY10_Divided	TcAAACTACTTCCCTTGGTATAAGCAAGAACTTGGAAAAGGACCTCAGCTTATTATAGACATTCGTTCAAATGTGGGCGAAAAGAAAGACCAACGAATTGCTGTTACATTGAACAAGACAGCCAAACATTTCTCCCTGCACATCACAGAGACCCAACCTGAAGACTCGGCTGTCTACTTCTGTGCAGCTACAGGAGGAGGAAGCCAAGGAAATCTCATCTTTGGAAAAGGCACTAAACTCTCTGTTAAACCAAATATCCAGAACCCTGACCCTGCCGTGTACCAGCTGAGAGACTCTAAATCCAGTGACAAGTCTGTCTGCCTATTCACCGATTTTGATTCTCAAACAAATGTGTCACAAAGTAAGGATTC	GTACCGACAGGACCCAGGGCAAGGGCTGAGATTGATcTACTACTCACAGATAGTAAATGACTTTCAGAAAGGAGATATAGCTGAAGGGTACAGCGTCTCTCGGGAGAAGAAGGAATCCTTTCCTCTCACTGTGACATCGGCCCAAAAGAACCCGACAGCTTTCTATCTCTGTGCCAGTAGTTCGAGGAGCCAAGAGACCCAGTACTTCGGGCCAGGCACGCGGCTCCTGGTGCTCGAGGAC
	BP128_DAY10_P1_H3	BP128	DAY10	P1	H3	Adult	M1_58-66	Divided	BP128_DAY10_Divided	Adult_DAY10_Divided	GGGGCCACAGTATATCATTCATGGTcTAAAAAACAATGAAACCAAtGAAAtGGCCTCTCTGATCATCACAGAAGACAGAAAGTCCAGCACCtTGATCcTGCCCCACGCTACGcTgAGAGACAcTGcTGTGTAcTATTGCATCGTcAGAGGTACAATAACCagGGAGGAAAGcTTATCTTcGGACAgGGAAcGGAGTTATCTGTGAAACCCAATATCCAGAACCCTGACCCTGCCGTGTACCAGCTGAGAGACTCTAAATCCAGTGACAAGTCTGTCTGCCTATTCACCGATTTTGATTCTCAAACAAATGTGTCACAAAGTAAGGATTC	gTACCGACAGGACCCAGGGCAAGGGCTGAGATTGATCTACTACTCACAGATAGTAAATGACTTTCAGAAAGGAGATATAGCTGAAGGGTACAGCGTCTCTCGGGAGAAGAAGGAATCCTTTCCTCTCACTGTGACATCGGCCCAAAAGAACCCGACAGCTTTCTATCTCTGTGCCAGTAGTTTCCGGTCCGCAGATA
	BP128_DAY10_P1_H6	BP128	DAY10	P1	H6	Adult	M1_58-66	Divided	BP128_DAY10_Divided	Adult_DAY10_Divided	A TRAV38?	gTACCGACAGGACCCAGGGCAAGGGCTGAGATTGATCTACTACTCACAGATAGTAAATGACTTTCAGAAAGGAGATATAGCTGAAGGGTACAGCGTCTCTCGGGAGAAGAAGGAATCCTTTCCTCTCACTGTGACATCGGCCCAAAAGAACCCGACAGCTTTCTATCTCTGTGCCAGTAGTTCGGGGTCTTATGGCTACACCTTCGGTTCGGGGACCAGGTTAACCGTtgtagagGAC
	BP128_DAY10_P1_H7	BP128	DAY10	P1	H7	Adult	M1_58-66	Divided	BP128_DAY10_Divided	Adult_DAY10_Divided	tgcAACTCCTCAAGTGTTTTTTCCAGCTTACAATGGTACAGACAGGAGCCTGGGGAAGGTCCTGTCCTCCTGGTGACAGTAGTTACGGGTGGAGAAGTGAAGAAGCTGAAGAGACTAACCTTTCAGTTTGGTGATGCAAGAAAGGACAGTTCTCTCCACATCACTGCAGCCCAGCCTGGTGATACAGGCCTCTACCTCTGTGCAGGAGGAGGAAGCCAAGGAAATCTCATCTTTGGAAAAGGCACTAAACTCTCTGTTAAACCAAATATCCAGAACCCTGACCCTGCCGTGTACCAGCTGAGAGACTCTAAATCCAGTGACAAGTCTGTCTGCCTATTCACCGATTTTGATTCTCAAACAAATGTGTCACAAAGTAAGGATTC	GTACCGACAGGACCCAGGGCAAGGGCTGAGATTGATcTACTACTCACAGATAGTAAATGACTTTCAGAAAGGAGATATAGCTGAAGGGTACAGCGTCTCTCGGGAGAAGAAGGAATcctTTCCTCTCACTGTGACATCGGCCCAAAAGAACCCGACAGCTTTCTATCTCTGTGCCAGTAGTATTCGGTCCGCCTACGAGCAGTACTTCGGGCCGGGCACCAGGCTCACGgTCACAGAGGAc
	BP128_DAY10_P3_A1	BP128	DAY10	P3	A1	Adult	M1_58-66	Divided	BP128_DAY10_Divided	Adult_DAY10_Divided	GTCTTACAATGTTCTGGATGGTTtGGAGGAGAAAGGTCGTTTTTCTTCATTCCTTAGTCGGTCTAAAGGGTACAGTTACCTCCTTTTGAAGGAGCTCCAGATGAAAGACTCTGCCTCTTACCTCTGTGCTGTGAGAGATTGGGGGTACAACTTCAACAAATTTTACTTTGGATCTGGGACCAAACTCAATGTAAAACCAAATATCCAGAACCCTGACCCTGCCGTGTACCAGCTGAGAGACTCTAAATCCAGTGACAAGTCTGTCTGCCTATTCACCGATTTTGATTCTCAAACAAATGTGTCACAAAGTAAGGATTCTGATGtGTATaTCaCAGAC	cTcTGACAGTGACCAGTGCCCATCCTGAAGACAGCAGCTTCTACATCTGCAGTGCTAGAGAAGGTTCAGGGGGATCGGACATTCAGTACTTCGGCGCCGGGACCCGGCTCTCAGTGCtgGAgGAC
	BP128_DAY10_P3_A2	BP128	DAY10	P3	A2	Adult	M1_58-66	Divided	BP128_DAY10_Divided	Adult_DAY10_Divided	TaTCAacGgtTtTGAGGcTGAAtttaACaAGAGTCAAAcTTCCTTCCACtTGAGGAAACCcTCaGTCcataTaAGcGACAcGGctGAgTAcTTcTgTGCTGTGAGTGGAGGCCctGGGGcTGGGAGTTACCAACTCACTTTCGGGAAGGGGACCAAACTcTCGGTCATACCAAATATCCAGAACCCTGACCCTGCCGTGTACCAGCTGAGAGACTCTAAATCCAGTGACAAGTCTGTCTGCCTATTCACCGATTTTGATTCTCAAACAAATGTGTCACAAAGTAAGGATTCTGAtGTGTATaTCaCAGAC	gatATGAACCATGAATACATGTCCTGGTATCGACAAGACCCAGGCATGGGGCTGAGGCTGATTCATTACTCAGTTGGTGCTGGTATCACTGACCAAGGAGAAGTCCCCAATGGCTACAATGTCTCCAGATCAACCACAGAGGATTTCCCGCTCAGGCTGCTGTCGGCTGCTCCCTCCCAGACATCTGTGTACTTCTGTGCCAGCAGTTACTCGTCCAGTTCGGCCGGTGAGCAGTTCTTCGGGCCAGGGACACGGCTCACCGTGCTaGAGGAC
	BP128_DAY10_P3_A3	BP128	DAY10	P3	A3	Adult	M1_58-66	Undivided	BP128_DAY10_Undivided	Adult_DAY10_Undivided	AaATatTCaGTCCAGGTATCAGAcTCaGCCGtgtacTActgTctTcTGGGaGGGGGGGAAAaCGAcTACAAGcTCAgcTTtGGAGCcGGAACCACAGTAACTGTAAGAGCAAATATCCAGAACCCTGACCCTGCCGTGTACCAGCTGAGAGACTCTAAATCCAGTGACAAGTCTGTCTGCCTATTCACCGATTTTGATTCTCAAACAAATGTGTCACAAAGTAAGGATTC	GTACCGACAGGACCCAGGGCAAGGGCTGAGATTGATCTACTACTCACAGATAGTAAATGACTTTCAGAAAGGAGATATAGCTGAAGGGTACAGCGTCTCTCGGGAGAAGAAGGAATCCTTTCCTCTCACTGTGACATCGGCCCAAAAGAACCCGACAGCTTTCTATCTCTGTGCCAGTACTTATATCGGCCTTAGCAATCAGCCCCAGCATTTTGGTGATGGGACTCGACTCTCCaTCCTAGAGGAC
	BP128_DAY10_P3_A4	BP128	DAY10	P3	A4	Adult	M1_58-66	Undivided	BP128_DAY10_Undivided	Adult_DAY10_Undivided	caGCTTCTCCTGAAGTATTTATCAGGATCCACCCTGGTTGAAagcATCAACGGTTTTGAGGCTGAATTTAACAAGAGTCAAACTTCCTTCCACTTGAGGAAACCCTCAGTCCATATAAGCGACACGGCTGAGTACTTCTGTGCTGTTGGAGGAAGCCAAGGAAATCTCATCTTTGGAAAAGGCACTAAACTCTCTGTTAAACCAAATATCCAGAACCCTGACCCTGCCGTGTACCAGCTGAGAGACTCTAAATCCAGTGACAAGTCTGTCTGCCTATTCACCGATTTTGATTCTCAAACAAATGTGTCACAAAGTAAGGATTC	gTACCGACAGGACCCAGGGCAAGGGCTGAGATTGATCTACTACTCACAGATAGTAAATGACTTTCAGAAAGGAGATATAGCTGAAGGGTACAGCGTCTCTCGGGAGAAGAAGGAATCCTTTCCTCTCACTGTGACATCGGCCCAAAAGAACCCGACAGCTTTCTATCTCTGTGCCAGTAGTATACGGAGCTCCTACGAGCAGTACTTCGGGCCGGGCACCAGGCTCACGgTCACAGAGGAC
	BP128_DAY10_P3_A5	BP128	DAY10	P3	A5	Adult	M1_58-66	Undivided	BP128_DAY10_Undivided	Adult_DAY10_Undivided	A TRAV8-6/TRAV8-4/TRAV8-2?	tCCTGCAGCCAGAAGACTCAGCCCTGTATCTCTGCGCCAGCAGCCAGGGTCGGTACAATGAGCAGTTCTTCGGGCCAGGGACACGGCTCACCGTgCTAGAGgac
	BP128_DAY10_P3_A9	BP128	DAY10	P3	A9	Adult	M1_58-66	Divided	BP128_DAY10_Divided	Adult_DAY10_Divided	TCTCGTTATTCGCCAAGAAGCTTATAAGCAACAGAATGCAACGGAGAATCGTTTCTCTGTGAACTTCCAGAAAGCAGCCAAATCCTTCAGTCTCAAGATCTCAGACTCACAGCTGGGGGACACTGCGATGTATTTCTGTGCTTTCATGGTCAATGCTGGTGGTACTAGCTATGGAAAGCTGACATTTGGACAAGGGACCATCTTGACTGTCCATCCAAATATCCAGAACCCTGACCCTGCCGTGTACCAGCTGAGAGACTCTAAATCCAGTGACAAGTCTGTCTGCCTATTCACCGATTTTGATTCTCAAACAAATGTGTCACAAAGTAAGGATTC	GTACCGACAGGACCCAGGGCAAGGGCTGAGATTGATCTACTACTCACAGATAGTAAATGACTTTCAGAAAGGAGATATAGCTGAAGGGTACAGCGTCTCTCGGGAGAAGAAGGAATCCTTTCCTCTCACTGTGACATCGGCCCAAAAGAACCCGACAGCTTTCTATCTCTGTGCCAGTAGTTCGGGGTCTTATGGCTACACCTTCGGTTCGGGGACCAGGTTAACCGTtGTAGAGGAC
	BP128_DAY10_P3_A10	BP128	DAY10	P3	A10	Adult	M1_58-66	Undivided	BP128_DAY10_Undivided	Adult_DAY10_Undivided	CTCTGCAAATTGCAGCTACTCAACCTGGAGACTCAGCTGTCTACTTTTGTGCAGAGAATGTAATGAATTCAGGATACAGCACCCTCACCTTTGGGAAGGGGACTATGCTTCTAGTCTCTCCAGATATCCAGAACCCTGACCCTGCCGTGTACCAGCTGAGAGACTCTAAATCCAGTGACAAGTCTGTCTGCCTATTCACCGATTTTGATTCTCAAACAAATGTGTCACAAAGTAAGGATTCTGAtGTGTATaTCAC	TGGTACCGACAGGACCCAGGGCAAGGGCTGAGATTGATCTACTACTCACAGATAGTAAATGACTTTCAGAAAGGAGATATAGCTGAAGGGTACAGCGTCTCTCGGGAGAAGAAGGAATCCTTTCCTCTCACTGTGACATCGGCCCAAAAGAACCCGACAGCTTTCTATCTCTGTGCCAGTAGTATATTTCAGTCTGGGGCCAACGTCCTGACTTTCGGGGCCGGCAGCAGGCTGACCGTGCtGGAGGaC
	BP128_DAY10_P3_B3	BP128	DAY10	P3	B3	Adult	M1_58-66	Undivided	BP128_DAY10_Undivided	Adult_DAY10_Undivided	TCACAGCCCcTaAACctGAAGAcTCagcCACTTATcTCTgTGCTGTGCAGGTGGGtTATAACAcCAATGCAGGCAAaTcaaCcTTtGGGGATGGGAcTACGCTCACTGTGAAGCCAAATATCCAGAACCCTGACCCTGCCGTGTACCAGCTGAGAGACTCTAAATCCAGTGACAAGTCTGTCTGCCTATTCACCGATTTTGATTCTCAAACAAATGTGTCACAAAGTAAGGATTC	tCCTGCAGCCAGAAGACTCAGCCCTGTATCTcTGCGCCAGCAGCCAAGATTGGGGACTAAATGAGCTGTTTTTtgGAGAAGGCTCTAGGCTGACCGTACtgGAGGac
	BP128_DAY10_P3_B8	BP128	DAY10	P3	B8	Adult	M1_58-66	Undivided	BP128_DAY10_Undivided	Adult_DAY10_Undivided	CCCAGGGGCCACAGTATATCATTCATGGTCTAAAAAACAATGAAACCAATGAAATGGCCTCTCTGATCATCACAGAAGACAGAAAGTCCAGCACCTTGATCCTGCCCCACGCTACGCTGAGAGACACTGCTGTGTACTATTGCATCGTCAGAGGTACAATAACCAGGGAGGAAAGCTTATCTTCGGACAGGGAACGGAGTTATCTGTGAAACCCAATATCCAGAACCCTGACCCTGCCGTGTACCAGCTGAGAGACTCTAAATCCAGTGACAAGTCTGTCTGCCTATTCACCGATTTTGATTCTCAAACAAATGTGTCACAAAGTAAGGATTC	TTTCCTCTCACTGTGACATCGGCCCAAAAGAACCCGACAGCTTTCTATCTCTGTGCCAGTAGTTTCCGGTCCGCAGATACGCAGTATTTTGGCCCAGGCACCCGGCtGACAGTGCTCGAGGAC
	BP128_DAY10_P3_B9	BP128	DAY10	P3	B9	Adult	M1_58-66	Undivided	BP128_DAY10_Undivided	Adult_DAY10_Undivided	tcCTCCACCTACTTATACTGGtatTAgCAAGaACCTgGAGCAGGTCTCCAGtTGcTGA	GTACCGACAGGACCCAGGGCAAGGGCTGAGATTGATCTACTACTCACAGATAGTAAATGACTTTCAGAAAGGAGATATAGCTGAAGGGTACAGCGTCTCTCGGGAGAAGAAGGAATCCTTTCCTCTCACTGTGACATCGGCCCAAAAGAACCCGACAGCTTTCTATCTCTGTGCCAGTAGTACCTCCTCCGGGCAGACCCAAGAGACCCAGTACTTCGGGCCAGGCACGCGGCTCCTGGTGCTCGAGGAC
	BP128_DAY10_P3_B10	BP128	DAY10	P3	B10	Adult	M1_58-66	Undivided	BP128_DAY10_Undivided	Adult_DAY10_Undivided	CCAGCTTCTCCTGAAGTATTTATCAGGATCCACCCTGGTTAAAggcATCAACGGTTTTGAGGCTGAATTTAACAAGAGTCAAACTTCCTTCCACTTGAGGAAACCCTCAGTCCATATAAGCGACACGGCTGAGTACTTCTGTGCTGTGACCTATACTGGAGGCTTCAAAACTATCTTTGGAGCAGGAACAAGACTATTTGTTAAAGCAAATATCCAGAACCCTGACCCTGCCGTGTACCAGCTGAGAGACTCTAAATCCAGTGACAAGTCTGTCTGCCTATTCACCGATTTTGATTCTCAAACAAATGTGTCACAAAGTAAGGATTC	gGATATGAACCATGAATACATGTCCTGGTATCGACAAGACCCAGGCATGGGGCTGAGGCTGATTCATTACTCAGTTGGTGCTGGTATCACTGACCAAGGAGAAGTCCCCAATGGCTACAATGTCTCCAGATCAACCACAGAGGATTTCCCGCTCAGGCTGCTGTCGGCTGCTCCCTCCCAGACATCTGTGTACTTCTGTGCCAGCAGTACCGGGACAGCGTCAGGGCAAGAGACCCAGTACTTCGGGCCAGGCACGCGGCTCCTGGTGCTCGAGGAc
	BP128_DAY10_P3_C1	BP128	DAY10	P3	C1	Adult	M1_58-66	Divided	BP128_DAY10_Divided	Adult_DAY10_Divided	TTACATACAttGGTATcGACAGcTTCCcTccCaggGTCCAGAgTACGTGATTCATGGTctTACAAGCAATGtGAACAACAGAATGGCCTcTcTGGCAATCGctGAAGACAGAAAGTCCAGTACCTtGATCcTGCACCGTGCTACCtTGAGAGATGcTGCTGTGTAcTAcTGCATcTGGACcGGCACtGCCAGTAAACTCACCTTTGGGACTGGAACAAGACTTCAGGTCACGCTCGATATCCAGAACCCTGACCCTGCCGTGTACCAGCTGAGAGACTCTAAATCCAGTGACAAGTCTGTCTGCCTATTCACCGATTTTGATTCTCAAACAAATGTGTCACAAAGTAAGGATTC	GATCCAGCCCTCAGAACCCAGGGACTCAGCTGTGTACTTCTGTGCCAGCAGCTCAGCTAACTATGGCTACACCTTCGGTTCGGGGACCAGGTTAACCGTtGTAGAGGAC
	BP128_DAY10_P3_C2	BP128	DAY10	P3	C2	Adult	M1_58-66	Undivided	BP128_DAY10_Undivided	Adult_DAY10_Undivided	gcAGTTACAAAACTAGTATAAACAATTTACAGTGGTATAGACAAAATTCAGGTAGAGGCCTTGTCCACCTAATTTTAATACGTTCAAATGAAAGAGAGAAACACAGTGGAAGATTAAGAGTCACGCTTGACACTTCCAAGAAAAGCAGTTCCTTGTTGATCACGGCTTCCCGGGCAGCAGACACTGCTTCTTACTTCTGTGCTACGGACGAAATGACGGGGTACAGCAGTGCTTCCAAGATAATCTTTGGATCAGGGACCAGACTCAGCATCCGGCCAAATATCCAGAACCCTGACCCTGCCGTGTACCAGCTGAGAGACTCTAAATCCAGTGACAAGTCTGTCTGCCTATTCACCGATTTTGATTCTCAAACAAATGTGTCACAAAGTAAGGATTCTGA	A
	BP128_DAY10_P3_C3	BP128	DAY10	P3	C3	Adult	M1_58-66	Divided	BP128_DAY10_Divided	Adult_DAY10_Divided	AACTCCTCAAGTGTTTTTTCCAGCTTACAATGGTACAGACAGGAGCCTGGGGAAGGTCCTGTCCTCCTGGTGACAGTAGTTACGGGTGGAGAAGTGAAGAAGCTGAAGAGACTAACCTTTCAGTTTGGTGATGCAAGAAAGGACAGTTCTCTCCACATCACTGCAGCCCAGCCTGGTGATACAGGCCTCTACCTCTGTGCAGGAGAAGGTGGAGGAAGCCAAGGAAATCTCATCTTTGGAAAAGGCACTAAACTCTCTGTTAAACCAAATATCCAGAACCCTGACCCTGCCGTGTACCAGCTGAGAGACTCTAAATCCAGTGACAAGTCTGTCTGCCTATTCACCGATTTTGATTCTCAAACAAATGTGTCACAAAGTAAGGATTC	GTACCGACAGGACCCAGGGCAAGGGCTGAGATTGATCTACTACTCACAGATAGTAAATGACTTTCAGAAAGGAGATATAGCTGAAGGGTACAGCGTCTCTCGGGAGAAGAAGGAATCCTTTCCTCTCACTGTGACATCGGCCCAAAAGAACCCGACAGCTTTCTATCTCTGTGCCAGTAGTATCCGGAGCTCCTACGAGCAGTACTTCGGGCCGGGCACCAGGCTCACGgTCACAGAGGAC
	BP128_DAY10_P3_C4	BP128	DAY10	P3	C4	Adult	M1_58-66	Divided	BP128_DAY10_Divided	Adult_DAY10_Divided	TctCTCTGCAAATTGCAGCTACTCAACCTGGAGACTCAGCTGTCTACTTTTGTGCCTCCTCTCAAAATGCCAGACTCATGTTTGGAGATGGAACTCAGCTGGTGGTGAAGCCCAATATCCAGAACCCTGACCCTGCCGTGTACCAGCTGAGAGACTCTAAATCCAGTGACAAGTCTGTCTGCCTATTCACCGATTTTGATTCTCAAACAAATGTGTCACAAAGTAAGGATTC	tGgcTACAGTGTCTCTaGAGAGAAGAAGGAGcGcTTCTCCCTGATTCTGGAGTCCGCCAGCACCAACCAGACATCTATGTACCTCTGTGCCAGCAGTTTTATGGTCGGGGCCGGGGAGCTGTTTTTTGGAGAAGGCTCTAGGCTGACCGTACTGGAgGAc
	BP128_DAY10_P3_C5	BP128	DAY10	P3	C5	Adult	M1_58-66	Divided	BP128_DAY10_Divided	Adult_DAY10_Divided	caGCTTCTCCTGAAGTATTTATCAGGATCCACCctGGttGAAagcaTcAACGGTTTTGAGGCTGAATTTAACAAGAGTCAAACTTCCTTCCACTTGAGGAAACCCTCAGTCCATATAAGCGACACGGCTGAGTACTTCTGTGCTGTTGGAGGAAGCCAAGGAAATCTCATCTTTGGAAAAGGCACTAAACTCTCTGTTAAACCAAATATCCAGAACCCTGACCCTGCCGTGTACCAGCTGAGAGACTCTAAATCCAGTGACAAGTCTGTCTGCCTATTCACCGATTTTGATTCTCAAACAAATGTGTCACAAAGTAAGGATTC	GTACCGACAGGACCCAGGGCAAGGGCTGAGATTGATCTACTACTCACAGATAGTAAATGACTTTCAGAAAGGAGATATAGCTGAAGGGTACAGCGTCTCTCGGGAGAAGAAGGAATCCTTTCCTCTCACTGTGACATCGGCCCAAAAGAACCCGACAGCTTTCTATCTCTGTGCCAGTAGTATACGGAGCTCCTACGAGCAGTACTTCGGGCCGGGCACCAGGCTCACGgTCACAGAGGAC
	BP128_DAY10_P3_C8	BP128	DAY10	P3	C8	Adult	M1_58-66	Divided	BP128_DAY10_Divided	Adult_DAY10_Divided	A	A
	BP128_DAY10_P3_C9	BP128	DAY10	P3	C9	Adult	M1_58-66	Divided	BP128_DAY10_Divided	Adult_DAY10_Divided	A	GTACCGACAGGACCCAGGGCAAGGGCTGAGATTGATcTACTACTCACAGATAGTAAATGACTTTCAGAAAGGAGATATAGcTGAAGGGTACAGCGTCTCTCGGGAGAAGAAGGAATCCTTTCCTCTCACTGTGACATCGGCCCAAAAGAACCCGACAGCTTTCTATCTCTGTGCCACCCAGAAGGACAGTCTCAAtgAAAAACTGTTTTTTGGCAGtggaaCCCAGCTCTCTGTCTgGAggAC
	BP128_DAY10_P3_C10	BP128	DAY10	P3	C10	Adult	M1_58-66	Undivided	BP128_DAY10_Undivided	Adult_DAY10_Undivided	TTGTAACCACTCCACAATCAGTGGAACTGATTACATACATTGGTATCGACAGcTtCcCTcCCAGGGTCCAGAGTACGTGATTCATGGTCTTACAAGCAATGTGAACAACAGAATGGCCTCTCTGGCAATCGCTGAAGACAGAAAGTCCAGTACCTTGATCCTGCACCGTGCTACCTTGAGAGATGCTGCTGTGTACTACTGCATCCTGAGGGGTCCTAACTTTGGAAATGAGAAATTAACCTTTGGGACTGGAACAAGACTCACCATCATACCCAATATCCAGAACCCTGACCCTGCCGTGTACCAGCTGAGAGACTCTAAATCCAGTGACAAGTCTGTCTGCCTATTCACCGATTTTGATTCTCAAACAAATGTGTCACAAAGTAAGGATTC	AGACACAAGATCACAAAGAGGGGACAGAATGTAACTTTCAGGTGTGATCCAATTTCTGAACACAACCGCCTTTATTGGTACCGACAGACCCTGGGGCAGGGCCCAGAGTTTCTGACTTACTTCCAGAATGAAGCTCAACTAGAAAAATCAAGGCTGCTCAGTGATCGGTTCTCTGCAGAGAGGCCTAAGGGATCTTTCTCCACCTTGGAGATCCAGCGCACAGAGCAGGGGGACTCGGCCATGTATCTCTGTGCCAGCAGCTTAGGGGAAAGTTCCAGGGATAGCAATCAGCCCCAGCATTTTGGTGATGGGACTCGACTCTCCaTCCTAGAGgAC
	BP128_DAY10_P3_D1	BP128	DAY10	P3	D1	Adult	M1_58-66	Undivided	BP128_DAY10_Undivided	Adult_DAY10_Undivided	ctCTCTGCAAATTGCAGCTACTCAACCTGGAGACTCAGCTGTCTACTTTTGTGCCTCCTCTCAAAATGCCAGACTCATGTTTGGAGATGGAACTCAGCTGGTGGTGAAGCCCAATATCCAGAACCCTGACCCTGCCGTGTACCAGcTGAGAGACTCTAAATCCaGTGACAAGTCTGTCTGCCTATTCACCGATTTTGATTCTCAAACAAATGTGTCACAAAGTaAGGATTC	TGAtGGATACAGTGTCTCTCGAGAGAAGAAGGAGCGTTTCTCCCTGATTCTGGAGTCc
	BP128_DAY10_P3_D7	BP128	DAY10	P3	D7	Adult	M1_58-66	Undivided	BP128_DAY10_Undivided	Adult_DAY10_Undivided	A TRAV13-1?	TGAtGGAtACAGTGTCTCTcGAAAAGAGAAGAgGAATTTCcCCCTGATcctGGAGTCGCCCAGCCCCAACCAGACCTCTCTGTACTTCTGTGCCAGCAGTCCCAACATAGCGTCCAACAATGAGCAGTTCTTCGGGCCAGGGACACGGCTCACCGtGCTAGAGGAC
	BP128_DAY10_P3_D9	BP128	DAY10	P3	D9	Adult	M1_58-66	Undivided	BP128_DAY10_Undivided	Adult_DAY10_Undivided	AATTTGCAGTGGTTTCATCAAAACCCTTGGGGACAGCTCATCAACCTGTTTTACATTCCCTCAGGGACAAAACAGAATGGAAGATTAAGCGCCACGACTGTCGCTACGGAACGCTACAGCTTATTGTACATTTCCTCTTCCCAGACCACAGACTCAGGCGTTTATTTCTGTGCTGGGGAGGACAGAGATGACAAGATCATCTTTGGAAAAGGGACACGACTTCATATTCTCCCCAATATCCAGAACCCTGACCCTGCCGTGTACCAGCTGAGAGACTCTAAATCCAGTGACAAGTCTGTCTGCCTATTCACCGATTTTGATTCTCAAACAAATGTGTCACAAAGTAAGGATTC	TCCACTcTGAAGATCCAGCCCTCAGAACCCAGGGACTCAGCTGTGTACTTCTGTGCCAGCCTCTCGGGGGAGGGAGGTCCAACCGGGGAGCTGTTTTTTGGAGAAGGCTCTAGGCTGACCGTACtGGAGGAC
	BP128_DAY10_P3_E3	BP128	DAY10	P3	E3	Adult	M1_58-66	Divided	BP128_DAY10_Divided	Adult_DAY10_Divided	TTctCTCTGCAAATTGCAGCTACTCAACCTGGAGACTCAGCTGTCTACTTTTGTGCCTCCTCTCAAAATGCCAGACTCATGTTTGGAGATGGAACTCAGCTGGTGGTGAAGCCCAATATCCAGAACCCTGACCCTGCCGTGTACCAGCTGAGAGACTCTAAATCCAGTGACaaGTCTGTCTGCCTATTCACCGATTTTGATTCTCAAACAAATGTGTCACAAAGTaaA	GTACAGCTGATCTATTTCTCATATGAtGcTAAAAtgAAAGAAAAAggAgAtattcctgatGGATACAGTGTCTCTCGAGAGAAGAAGGAGCGcTTctCCCTGATTCTGGAGTCCGCCAGCACCAACCAGACATCTATGTACCTCTGTGCCAGCAGTTTTATGGTCGGGGCCGGGGAGCTGTTTTTTGGAGAAGGCTCTAGGCTGACCGTACtGGAGGAC
	BP128_DAY10_P3_E5	BP128	DAY10	P3	E5	Adult	M1_58-66	Undivided	BP128_DAY10_Undivided	Adult_DAY10_Undivided	tttCCACTTGGAGAAAGGCTCAGTTCAAGTGTCAGACTCAGCGGTGTACTTCTGTGCTCTGAGTCCGGGAACCTACAAATACATCTTTGGAACAGGCACCAGGCTGAAGGTTTTAGCAAATATCCAGAACCCTGACCCTGCCGTGTACCAGCTGAGAGACTCTAAATCCAGTGACAAGTCTGTCTGCCTATTCACCGATTTTGATTCTCAAACAAATGTGTCACAAAGTAAGGATTCTGATGtGTATaTCACAGAC	TGCCCAGGATATGAACCATGAATACATGTACTGGTATCGACAGGACCCAGGCATGGGGCTGAGGCTGATTCATTACTCAGTTGGTGAGGGTACAACTGCCAAAGGAGAGGTCCCTGATGGCTACAA
	BP128_DAY10_P3_E6	BP128	DAY10	P3	E6	Adult	M1_58-66	Undivided	BP128_DAY10_Undivided	Adult_DAY10_Undivided	TcTGTCTTACAATGTTCTGGATGGTTTGGAGGAGAAAGGTCGTTTTTCTTCATTCCTT	gatgGATACAgTGTCTCTCGAAAAGAGAAGAGGAATTTCCCCCTGATcctGGAGTCGCCCAGCCCCAACCAGACCTCTCTGTACTTCTGTGCCAGCAGTGCTAGCGAGGACTACGAGCAGTACTTCGGGCCGGGCACCAGGCTCACGGTCACAGAGGAC
	BP128_DAY10_P3_E7	BP128	DAY10	P3	E7	Adult	M1_58-66	Undivided	BP128_DAY10_Undivided	Adult_DAY10_Undivided	A	GTACCGACAGGACCCAGGGCAAGGGCTGAGATTGATCTACTACTCACAGATAGTAAATGACTTTCAGAAAGGAGATATAGCTGAAGGGTACAGCGTCTCTCGGGAGAAGAAGGAATCCTTTCCTCTCACTGTGACATCGGCCCAAAAGAACCCGACAGCTTTCTATCTCTGTGCCAGTAGTTCGGGGTCTTATGGCTACACCTTCGGTTCGGGGACCAGGTTAACCGTtGTAGAGGAC
	BP128_DAY10_P3_E8	BP128	DAY10	P3	E8	Adult	M1_58-66	Divided	BP128_DAY10_Divided	Adult_DAY10_Divided	A	GGATATGAACCATGAATACATGTACTGGTATCGACAAGACCCAGGCATGGGGCTGAGGCTGATTCATTACTCAGTTGGTGAGGGTACAACTGCCAAAGGAGAGGTCCCTGATGGCTACAATGTCTCCAGATTAAAAAAACAGAATTTCCTGCTGGGGTTGGAGTCGGCTGCTCCCTCCCAAACATCTGTGTACTTCTGTGCCAGCAGTTACTCCCAAACTAGCGGCCACTCCTACAATGAGCAGTTCTTCGGGCCAGGGACACGGCTCACCGTGCTAGAggACC
	BP128_DAY10_P3_E9	BP128	DAY10	P3	E9	Adult	M1_58-66	Divided	BP128_DAY10_Divided	Adult_DAY10_Divided	TGGTGGACATCCCGTTTTTTTGATACAGTTAGTGAAGAGTGGAGAAGTGAAGAAGCAGAAAAGACTGACATTTCAGTTTGGAGAAGCAAAAAAGAACAGCTCCCTGCACATCACAGCCACCCAGACTACAGATGTAGGAACCTACTTCTGTGCAGGACTAGGCTTTGGGAATGTGCTGCATTGCGGGTCCGGCACTCAAGTGATTGTTTTACCACATATCCAGAACCCTGACCCTGCCGTGTACCAGCTGAGAGACTCTAAATCCAGTGACAAGTCTGTCTGCCTATTCACCGATTTTGATTCTCAAACAAATGTGTCACAAAGTAAGGATTC	cTGGACCAGGGCCTCCAGTTCCTCATTCAGTATTATAATGGAGAAGAGAGAGCAAAAGGAAACATTCTTGAACGATTCTCCGCACAACAGTTCCCTGACTTGCACTCTGAACTAAACCTGAGCTCTCTGGAGCTGGGGgactcaGCTTTGTATTTCTGTGCCAGCAGCGTATGGGCGGGAGGGTCTCCCAATGAGCAGTTCTTCGGGCCAGGGACACGGCTCACCGTGctagagGAC
	BP128_DAY10_P3_F3	BP128	DAY10	P3	F3	Adult	M1_58-66	Undivided	BP128_DAY10_Undivided	Adult_DAY10_Undivided	GGTACAAGCAGGAACCTGGGGaa	GTACCGACAGGACCCAGGGCAAGGGCTGAGATTGATCTACTACTCACAGATAGTAAATGACTTTCAGAAAGGAGATATAGCTGAAGGGTACAGCGTCTCTCGGGAGAAGAAGGAATCCTTTCCTCTCACTGTGACATCGGCCCAAAAGAACCCGACAGCTTTCTATCTCTGTGCCAGTAGTATAACAGGGGTCAATGAGCAGTTCTTCGGGCCAGGGACACGGCTCACCGTGCTaGAGGAC
	BP128_DAY10_P3_F5	BP128	DAY10	P3	F5	Adult	M1_58-66	Undivided	BP128_DAY10_Undivided	Adult_DAY10_Undivided	CAAGCAGGACCCTGGGGAAGGTCCTGTCCTCTTGATAGCCTTATATAAGGCTGGTGAATTGACCTCAAATGGAAGACTGACTGCTCAGTTTGGTATAACCAGAAAGGACAGCTTCCTGAATATCTCAGCATCCATACCTAGTGATGTAGGCATCTACTTCTGTGCTGGGAACATGAACAGAGATGACAAGATCATCTTTGGAAAAGGGACACGACTTCATATTCTCCCCAATATCCAGAACCCTGACCCTGCCGTGTACCAGCTGAGAGACTCTAAATCCAGTGACAAGTCTGTCTGCCTATTCACCGATTTTGATTCTCAAACAAATGTGTCACAAAGTAAGGATTC	GTACCGACAGGACCCAGGGCAAGGGCTGAGATTGATCTACTACTCACAGATAGTAAATGACTTTCAGAAAGGAGATATAGCTGAAGGGTACAGCGTCTCTCGGGAGAAGAAGGAATCCTTTCCTCTCACTGTGACATCGGCCCAAAAGAACCCGACAGCTTTCTATCTCTGTGCCAGCGCGACGTTTACTAATGAAAAACTGTTTTTTGGCAGtGGAACCCAGCTCTCTGTCTGGAGGAC
	BP128_DAY10_P3_F6	BP128	DAY10	P3	F6	Adult	M1_58-66	Undivided	BP128_DAY10_Undivided	Adult_DAY10_Undivided	aGGGGCCACAGTATaTCaTTCATGGTCTAAAAAACAATGAAACCAATGAAATGGCCTcTcTGATCATCACAGAAGACAGAAAGTCCAGCACCtTGATCcTGCCCCACGcTACGcTgAGAGACAcTGcTGTGTAcTAtTGCATcGGCGCCAACCAGGCaGGAAcTGcTcTGATCTTTGGGAAGGGAACCACcTTATCAGTGAGTTCCAATATCCAGAACCCTGACCCTGCCGTGTACCAGCTGAGAGACTCTAAATCCAGTGACAAGTCTGTCTGCCTATTCACCGATTTTGATTCTCAAACAAATGTGTCACAAAGTAAGGATTC	GATCCAGCCCTCAGAACCCAGGGACTCAGCTGTGTACTTCTGTGCCAGCAGTATCTCCCGCAGGGACAGGCCTAATGAAAAACTGTTTTTTGGCAGTGGAACCCAGCTCTCTgTCttGGAGGAC
	BP128_DAY10_P3_F10	BP128	DAY10	P3	F10	Adult	M1_58-66	Divided	BP128_DAY10_Divided	Adult_DAY10_Divided	A	GTACCGACAGGACCCAGGGCAAGGGCTGAGATTGATCTACTACTCACAGATAGTAAATGACTTTCAGAAAGGAGATATAGCTGAAGGGTACAGCGTCTCTCGGGAGAAGAAGGAATCCTTTCCTCTCACTGTGACATCGGCCCAAAAGAACCCGACAGCTTTCTATCTCTGTGCCAGTAGTAACGGACTAGCGGGACCCTCCTACAATGAGCAGTTCTTCGGGCCAGGGACACGGCTCACCGTGCTAGAGGAC
	BP128_DAY10_P3_G6	BP128	DAY10	P3	G6	Adult	M1_58-66	Divided	BP128_DAY10_Divided	Adult_DAY10_Divided	TACATTCCTGATATCTATAAGTTCCATTAAGGATAAAAATGAAGATGGAAGATTCACTGTCTTCTTAAACAAAAGTGCCAAGCACCTCTCTCTGCACATTGTGCCCTCCCAGCCTGGAGACTCTGCAGTGTACTTCTGTGCAGCAACCGGTAACCAGTTCTATTTTGGGACAGGGACAAGTTTGACGGTCATTCCAAATATCCAGAACCCTGACCCTGCCGTGTACCAGCTGAGAGACTCTAAATCCAGTGACAAGTCTGTCTGCCTATTCACCGATTTTGATTCTCAAACAAATGTGTCACAAAGTAAGGATTC	gGATATGAACCATGAATACATGTACTGGTATCGACAAGACCCAGGCATGGGGCTGAGGCTGATTCATTACTCAGTTGGTGAGGGTACAACTGCCAAAGGAGAGGTCCCTGATGGCTACAATGTCTCCAGATTAAAAAAACAGAATTTCCTGCTGGGGTTGGAGTCGGCTGCTCCCTCCCAAACATCTGTGTACTTCTGTGCCAGCAGTTACTCCCAAACTAGCGGCCACTCCTACAATGAGCAGTTCTTCGGGCCAGGGACACGGCTCACCGTGCTAGAgGAC
	BP128_DAY10_P3_G7	BP128	DAY10	P3	G7	Adult	M1_58-66	Divided	BP128_DAY10_Divided	Adult_DAY10_Divided	CAAGCAGGAACCTGGGGAAGGTCCTGTCCTCTTGATAGCCTTATATAAGGCTGGTGAATTGACCTCAAATGGAAGACTGACTGCTCAGTTTGGTATAACCAGAAAGGACAGCTTCCTGAATATCTCAGCATCCATACCTAGTGATGTAGGCATCTACTTCTGTGCTGCCGGTGCGGATGGAGGAAGCCAAGGAAATCTCATCTTTGGAAAAGGCACTAAACTCTCTGTTAAACCAAATATCCAGAACCCTGACCCTGCCGTGTACCAGCTGAGAGACTCTAAATCCAGTGACAAGTCTGTCTGCCTATTCACCGATTTTGATTCTCAAACAAATGTGTCACAAAGTAAGGATTC	GTACCGACAGGACCCAGGGCAAGGGCTGAGATTGATCTACTACTCACAGATAGTAAATGACTTTCAGAAAGGAGATATAGCTGAAGGGTACAGCGTCTCTCGGGAGAAGAAGGAATCCTTTCCTCTCACTGTGACATCGGCCCAAAAGAACCCGACAGCTTTCTATCTCTGTGCCAGTAGTATCCGGGCGGGGGAGACCCAGTACTTCGGGCCAGGCACGCGGCTCCTGGTGCTCGAGGAC
	BP128_DAY10_P3_G8	BP128	DAY10	P3	G8	Adult	M1_58-66	Undivided	BP128_DAY10_Undivided	Adult_DAY10_Undivided	gtaCAAGCAGGAACCTGGGGAAGGTCCTGTCCTCTTGATAGCCTTATATAAGGCTGGTGAATTga	GTACCGACAGGACCCAGGGCAAGGGCTGAGATTGATCTACTACTCACAGATAGTAAATGACTTTCAGAAAGGAGATATAGCTGAAGGGTACAGCGTCTCTCGGGAGAAGAAGGAATCCTTTCCTCTCACTGTGACATCGGCCCAAAAGAACCCGACAGCTTTCTATCTCTGTGCCAGTAGTTGGTTCTTGGGGAATTCACCCCTCCACTTTGGgAATGGGACCAGGCTCACTGtGACAGAGGAC
	BP128_DAY10_P3_H3	BP128	DAY10	P3	H3	Adult	M1_58-66	Undivided	BP128_DAY10_Undivided	Adult_DAY10_Undivided	tgCAACTCCTCAAGTGTTTTTTCCAGCTTACAATGGtacagACAGGagCCtGGGGAAGGTCCTGTCCTCCTGGTGACAGTAGTTACGGGTGGAGAAGTGAAGAAGCTGAAGaGAcTAACCTTTCAGTTTGGTGATGCAAGAAAGGACAGTTCTcTCCACATCACTGCAGCCCAGCCTGGTGATACAGGCCTCTACCTCTGTGCAGGAGGAGGAAGCCAAGGAAATCTCATCTTTGGAAAAGGCACTAAACTcTcTGTTAAACCAAATATCCAGAACCCTGACCCTGCCGTGTACCAGCTGAGAGACTCTAAATCCAGTGACAAGTCTGTCTGCCTATTCACCGATTTTGATTCTCAAACAAATGTGTCACAAAGTAAGGATTC	GTACCGACAGGACCCAGGGCAAGGGCTGAGATTGATcTACTACTCACAGATAGTAAATGACTTTCAGAAAGGAGATATAGCTGAAGGGTACAGCGTCTCTCGGGAGAAGAAGGAATCcTTTCCTCTCACTGTGACATCGGCCCAAAAGAACCCGACAGCTTTCTATCTCTGTGCCAGTAGTATTCGGTCCGCCTACGAGCAGTACTTCGGGCCGGGCACCAGGCTCACGGTCACAGAGGAC
	BP128_DAY10_P3_H8	BP128	DAY10	P3	H8	Adult	M1_58-66	Undivided	BP128_DAY10_Undivided	Adult_DAY10_Undivided	GTGGTACCAACAGTTTCCCAGgC	GATACAGTGTCTCTaGAGAGAAGAAGGAGcGTTTctCCCTGattctgGAGTCCGCCAGCACCAACCAGACATCTATGTACCTCTGTGCCAGCAGCCAGATCGGGACAGAATCTCGAAACCAGTACGTCGGGCCGGGCACCAGGCTCACGGTCACAGAGGAC
	BP129_DAY0_A1	BP129	DAY0	Px	A1	Adult	M1_58-66	Undivided	BP129_DAY0_Undivided	Adult_DAY0_Undivided	tGcaACTCCTCAAGTGTTTTTTCCAGCTtaCaATGGTACAGACAGGAGCCTGGGGAAGGTCCTGTCCTCCTGGTGACAGTAGTTACGGGTGGaGaAGTGAAGAAGCTGAAGAGACTAACCTTTCAGTTTGGTGATGCAAGAAAGGACAGTTCTCTCCACATCACTGCAGCCCAGCCTGGTGATACAGGCCTCTACCTCTGTGCAGGACCTGGAAGCCaAGGAAATCTCATCTTTGGAAAAGGCAcTAAACTCTCTGTTAAACCaAATATCCAGAACCCTGACCCTGCCGTGTaCCaGcTGAGAGACTCTAAA	TTTCCTCTCACTGTGACATCGGCCCAAAAGAACCCGACAGCTTTCTATCTCTGTGCCAGTAGTACCAGGAGCTCCTACGAGCAGTACTTCGGGCCGGGCACCAGGCTCACGgTCACAGAGGAc
	BP129_DAY0_A3	BP129	DAY0	Px	A3	Adult	M1_58-66	Undivided	BP129_DAY0_Undivided	Adult_DAY0_Undivided	gatTCTCGTTATTCGCCAAGAAGCTTATAAGCAACAGAATGCAACAGAGAATCGTTTCTCTGTGAACTTCCAGAAAGCAGCCAAATCCTTCAGTCTCAAGATCTCAGACTCACAGCTGGGGGATGCCGCGATGTATTTCTGTGCTTATAGGGTCTTTGTCAATAACAATGACATGCGCTTTGGAGCAGGGACCAGACTGACAGTAAAACCAAATATCCAGAACCCTGACCCTGCCGTGTACCAGCTGAGAGACTCTAAATCCAGTGACAAGTCTGTCTGCCTATTCACCGATTTTGATTCTCAAACAAATGTGTCACAAAGTAAGGATTCTGA	TTTCCTCTCACTGTGACATCGGCCCAAAAGAACCCGACAGCTTTCTATCTCTGTGCCAGTAGTATTCTTGCGGGAGGGTACAATGAGCAGTTCTTCGGGCCAGGGACACGGCTCACCGTGCTAGAGGAC
	BP129_DAY0_A4	BP129	DAY0	Px	A4	Adult	M1_58-66	Undivided	BP129_DAY0_Undivided	Adult_DAY0_Undivided	A	A
	BP129_DAY0_A6	BP129	DAY0	Px	A6	Adult	M1_58-66	Undivided	BP129_DAY0_Undivided	Adult_DAY0_Undivided	TCAGACAGTgCCTCAAACTACTTCCCTTGGTATAAGCAAGAACTTGGAAAAGGACCTCAGCTTATTATAGACATTCGTTCAAATGTGGGCGAAAAGAAAGACCAACGAATTGCTGTTACATTGAACAAGACAGCCAAACATTTCTCCCTGCaCATCACAGAGACCCAACCTGAAGACTCGGCTGTCTACTTCTGCGCCCGCGAGAGGAGGAAACAAACTCACCTTTGGGACAGGCACTCAGCTAAAAGTGGAACTCAGCAGACCAGCCACCAATATAACTGATCTACAAGAGCCTGACTCCTTTATATCCAGAACCCTGACCCTGCCGTGTACCAGCTGAGAGACTCTAAATCCAGTGACAAGTCTGTCTGCCT	A
	BP129_DAY0_A9	BP129	DAY0	Px	A9	Adult	M1_58-66	Undivided	BP129_DAY0_Undivided	Adult_DAY0_Undivided	TCTTCAATGCAATTATACAGTGAGCCCCTTCAGCAACTTAAGGTGGTATAAGCAAGATACTGGGAGAGGTCCTGTTTCCCTGACAATCATGACTTTCAGTGAGAACACAAAGTCGAACGGAAGATATACAGCAACTCTGGATGCAGACACAAAGCAAAGCTCTCTGCACATCACAGCCTCCCAGCTCAGCGATTCAGCCTCCTACATCTGTGTGGTGAGGCTTTTCTAACTTTGGAAATGAGAAATTAACCTTTGGGACTGGAACAAGACTCACCATCATACCCAATATCCAGAACCCTGACCCTGCCGTGTACCAGCTGAGAGACTCTAAATCCAGTGACAAGTCTGTCTGCCTATTCACCGATTTTGATTCTCAAACAAATGTGTCACAAAGTAAGG…	TTTCCTCTCACTGTGACATCGGCCCAAAAGAACCCGACAGCTTTCTATCTCTGTGCCAGTAGTATTCGCAGCACCGGGGAGCTGTTTTTtGGAGAAGGCTCTAGGCTGACCGTACtGGAGGAC
	BP129_DAY0_B1	BP129	DAY0	Px	B1	Adult	M1_58-66	Undivided	BP129_DAY0_Undivided	Adult_DAY0_Undivided	A	tTTCCTCTCACTGTGACATcGGCCCAAAAGAACCCGACAGCTTTCTATCTctGTGCCAGTAGTATTAGGGCGTCcTaCGAGCAGTacTtcGGGCCgGGCACCAGGCTCACggtCACAGAGGAc
	BP129_DAY0_B3	BP129	DAY0	Px	B3	Adult	M1_58-66	Undivided	BP129_DAY0_Undivided	Adult_DAY0_Undivided	A	TTTctCCCTGATTcTGGAGTCCGCCAGCACCAACCAGACATCTATGTACCTCTGTGCCAGCAGTTTTTTGAGGGGGAGCACAGATACGCAGTATTTtGGCCCAGGCACCCGGCTGACAGTGCTCGAggAc
	BP129_DAY0_B4	BP129	DAY0	Px	B4	Adult	M1_58-66	Undivided	BP129_DAY0_Undivided	Adult_DAY0_Undivided	GCcTGGTGGACATCCCGTTTTTTTGATACAGTTAGTGAAGAGTGGAGAAGTGAAGAAGCAGAAAAGACTGACATTTCAGTTTGGAGAAGCAAAAAAGAACAGCTCCCTGCACATCACAGCCACCCAGACTACAGATGTAGGAACCTACTTCTGTGCAGCGAATTATGGAGGAAGCCAAGGAAATCTCATCTTTGGAAAAGGCACTAAACTCTCTGTTAAACCAAATATCCAGAACCCTGACCCTGCCGTGTACCAGCTGAGAGACTCTAAATCCAGTGACAAGTCTGTCTGCCTATTCACCGATTTTGATTCTCAAACAAATGTGTCACAAAGTAAGGATTCTGA	CTCTCACTGTGACaTCGGCCCaAAAGaACCCGACAGCTTTCTATcTctGTGCCCtaGTAgtatccGGTCCCACCGGGGAGCTGTTTTttggagAAGGCTCTAGGCtGACCGTACtGGAGGAC
	BP129_DAY0_B7	BP129	DAY0	Px	B7	Adult	M1_58-66	Undivided	BP129_DAY0_Undivided	Adult_DAY0_Undivided	tgCAACTCCTCAAGTGTTTTTTCCAGCTTACAATGGTACAGACAGGAGCCTGGGGAAGGTCCTGTCCTCCTGGTGACAGTAGTTACGGGTGGAGAAGTGAAGAAGCTGAAGAGACTAACCTTTCAGTTTGGTGATGCAAGAAAGGACAGTTCTCTCCACATCACTGCAGCCCAGCCTGGTGATACAGGCCTCTACCTCTGTGCAGGAACTTTTGGAGGAAGCCAAGGAAATCTCATCTTTGGAAAAGGCACTAAACTCTCTGTTAAACCAAATATCCAGAACCCTGACCCTGCCGTGTACCAGCTGAGAGACTCTAAATCCAGTGACAAGTCTGTCTGCCTATTCACCGATTTTGATTCTCAAACAAATGTGTCACAAAGTAAGGATTCTGATG	TTTCCTCTCACTGTGACATCGGCCCAAAAGAACCCGACAGCTTTCTATCTCTGTGCCAGTAGTATAAGGAGTTCCTACGAGCAGTACTTCGGGCCGGGCACCAGGCTCACGgTCACAGAGGAC
	BP129_DAY0_B8	BP129	DAY0	Px	B8	Adult	M1_58-66	Undivided	BP129_DAY0_Undivided	Adult_DAY0_Undivided	aGATGGAAGGTTTACAGCACAGCTCAATAAAGCCAGCCAGTATGTTTCTCTGCTCATCAGAGACTCCCAGCCCAGTGATTCAGCCACCTACCTCTGTGCCGTGGCACCTGGTGGAGGAAGCCAAGGAAATCTCATCTTTGGAAAAGGCACTAAACTCTCTGTTAAACCAAATATCCAGAACCCTGACCCTGCCGTGTACCAGCTGAGAGACTCTAAATCCAGTGACAAGTCTGTCTGCCTATTCACCGATTTTGATTCTCAAACAAATGTGTCACAAAGTAAGGATTCTGA	TTTCCTCTCACTGTGACATCGGCCCAAAAGAACCCGACAGCTTTCTATCTCTGTGCCAGTAGTATCCGATCTTCCTACGAGCAGTACTTCGGGCCGGGCACCAGGCTCACGGTCACAGAGGAC
	BP129_DAY0_B9	BP129	DAY0	Px	B9	Adult	M1_58-66	Undivided	BP129_DAY0_Undivided	Adult_DAY0_Undivided	caaTTTGCAGTGGTTTCATCAAAACCCTTGGGGACAGCTCATCAACCTGTTTTACATTCCCTCAGGGACAAAACAGAATGGAAGATTAAGCGCCACGACTGTCGCTACGGAACGCTACAGCTTATTGTACATTTCCTCTTCCCAGACCACAGACTCAGGCGTTTATTTCTGTGCTGTGCACATCAACGACTACAAGCTCAGCTTTGGAGCCGGAACCACAGTAACTGTAAGAGCAAATATCCAGAACCCTGACCCTGCCGTGTACCAGCTGAGAGACTCTAAATCCAGTGacaagGTCTGTCTGCCTATTCACCGATTTTGATTCTCAAACAAATGTGTC	TTTCCTCTCACTGTGACATCGGCCCAAAAGAACCCGACAGCTTTCTATCTCTGTGCCAGTAGTACCTTCCTGTTGGACGAGCAGTACTTCGGGCCGGGCACCAGGCTCACGgTCACAGAGGAC
	BP129_DAY0_C2	BP129	DAY0	Px	C2	Adult	M1_58-66	Undivided	BP129_DAY0_Undivided	Adult_DAY0_Undivided	TcTCTCTGCAAATTGCAGCTACTCAACCTGGAGACTCAGCTGTCTACTTTTGTGCACCGCCAGGAGGGGTTCTGCTGGCAACAACCGTAAGCTGATTTGGGGATTGGGAACaAGCCTGGCAGTaaatccGAATATCCAGAACCCTGACCCTGCCGTGTACCaGCTGAGAGACTCTAAATCCaAGTGaCaaGTCTGTCTGCCTATTCACCGATTTTGATTCTCAAACAAATGTGTCACAAAG	TTTCCTCTCACTGTGACATCGGCCCAAAAGAACCCGACAGCTTTCTATCTCTGTGCCAGTAGTCCGACAGGGGGCGCGGGAACTGAAGCTTTCTTtGGACAAGGCACCAGACTCACAGTGTAGAGGAC
	BP129_DAY0_C3	BP129	DAY0	Px	C3	Adult	M1_58-66	Undivided	BP129_DAY0_Undivided	Adult_DAY0_Undivided	tTtGAGGCTGAATTTAACAAGAGTCAAACTTCCTTCCACTTGAGGAAACCCTCAGTCCATATAAGCGACACGGcTGAGTACTTCTGTGCTGTTGGAGGAAGCCAaGGAAATCTCATCTTTGGAAAAGGCACTAAACTCTCTGTTAAACCAAATATCCAGAACCCTGACCCTGCCGTGTaCCaGCTGAGAGACTCTAAATCCagTGACaaGTCTGTCTGCCTATTCACCGATTTTGATTCTCAAACAAATGTGTCACAAAGT	TTTCCTCTCACTGTGACATCGGCCCAAAAGAACCCGACAGCTTTCTATCTCTGTGCCAGTAGTATAAGGAGCTCCTACGAGCAGTACTTCGGGCCGGGCACCAGGCTCACGgtCACAGAGGAC
	BP129_DAY0_C4	BP129	DAY0	Px	C4	Adult	M1_58-66	Undivided	BP129_DAY0_Undivided	Adult_DAY0_Undivided	A	TTTCCTCTCACTGTGACATCGGCCCAAAAGAACCCGACAGCTTTCTATCTCTGTGCCAGTAGTATACGGGCAGCCTACGAGCAGTACTTCGGGCCGGGCACCAGGCTCACGgTCACAGAggAC
	BP129_DAY0_C6	BP129	DAY0	Px	C6	Adult	M1_58-66	Undivided	BP129_DAY0_Undivided	Adult_DAY0_Undivided	A	A
	BP129_DAY0_C7	BP129	DAY0	Px	C7	Adult	M1_58-66	Undivided	BP129_DAY0_Undivided	Adult_DAY0_Undivided	A	TTTctCCCTGaTTcTGGAGTCCGCCAGCACCAACCAGACATCTATGTACCTCTGTGCCAGTAGCGGGACTGAGTTCTTCGGGCCAGGGACACGGCTCACCGTGCTAGAGGAC
	BP129_DAY0_C8	BP129	DAY0	Px	C8	Adult	M1_58-66	Undivided	BP129_DAY0_Undivided	Adult_DAY0_Undivided	aGATCCAGGAAGAGGCCCTGTTTTCTTGCTACTTATACGTGAAAATGAGAAAGAAAAAAGGAAAGAAAGACTGAAGGTCACCTTTGATACCACCCTTAAACAGAGTTTGTTTCATATCACAGCCTCCCAGCCTGCAGACTCAGCTACCTACCTCTGTGCTCTGGACGGAAGCCAAGGAAATCTCATCTTTGGAAAAGGCACTAAACTCTCTGTTAAACCAAATATCCAGAACCCTGACCCTGCCGTGTACCAGcTGAGAGACTCTAAATCCAGTGACAAGTCTGTCTGCCTATTCACCGATTTTGATTCTCAAACAAATGTGTCACAAAG	TTTCCTCTCACTGTGACATCGGCCCAAAAGAACCCGACAGCTTTCTATCTCTGTGCCAGTAGTATACGAAGTTCAGATACGCAGTATTTTGGCCCAGGCACCCGGCtGACAGTGCTCGAGGAC
	BP129_DAY0_C9	BP129	DAY0	Px	C9	Adult	M1_58-66	Undivided	BP129_DAY0_Undivided	Adult_DAY0_Undivided	A	TTTCCTCTCACTGTGACATCGGCCCAAAAGAACCCGACAGCTTTCTATCTCTGTGCCTCTAGCGGGAGGGCCGGCAATGAGCAGTTCTTCGGGCCAGGGACACGGCTCACCGTGCTAGAGGAC
	BP129_DAY0_D4	BP129	DAY0	Px	D4	Adult	M1_58-66	Undivided	BP129_DAY0_Undivided	Adult_DAY0_Undivided	TTTTTTTGATACAGTTAGTGAAGAGTGGAGAAGTGAAGAAGCAGAAAAGACTGACATTTCAGTTTGGAGAAGCAAAAAAGAACAGCTCCCTGCACATCACAGCCACCCAGACTACAGATGTAGGAACCTACTTCTGTGCAGGGAATTATGGAGGAAGCCAAGGAAATCTCATCTTTGGAAAAGGCACTAAACTCTCTGTTAAACCAAATATCCAGAACCCTGACCCTGCCGTGTACCAGCTGAGAGACTCTAAATCCAGTGACAAGTCTGTCTGCCTATTCACCGATTTTGATTCTCAAACAAATGTGTCACAAAGTAAGGATTCTGA	TTTCCTCTCACTGTGACATCGGCCCAAAAGAACCCGACAGCTTTCTATCTCTGTGCCAGTAGTTTACGCAGCACCGGGGAGCTGTTTTTtgGAGAAGGCTCTAGGCTGACCGTACtGGAgGAc
	BP129_DAY0_D7	BP129	DAY0	Px	D7	Adult	M1_58-66	Undivided	BP129_DAY0_Undivided	Adult_DAY0_Undivided	A	TTTCCTCTCACTGTGACATCGGCCCAAAAGAACCCGACAGCTTTCTATCTCTGTGCCAGTAGTAACACAGTTAACTATGGCTACACCTTCGGTTCGGGGACCAGGTTAACCGTGTAGAGGAC
	BP129_DAY0_D8	BP129	DAY0	Px	D8	Adult	M1_58-66	Undivided	BP129_DAY0_Undivided	Adult_DAY0_Undivided	gatTCTCGTTATTCGCCAAGAAGCTTATAAGCAACAGAATGCAACAGAGAATCGTTTCTCTGTGAACTTCCAGAAAGCAGCCAAATCCTTCAGTCTCAAGATCTCAGACTCACAGCTGGGGGATGCCGCGATGTATTTCTGTGCTTATATAAATGGCCCGGGAGAAACCAGTGGCTCTAGGTTGACCTTTGGGGAAGGAACACAGCTCACAGTGAATCCTGATATCCAGAACCCTGACCCTGCCGTGTACCAGCTGAGAGACTCTAAATCCAGTGACAAGTCTGTCTGCCTATTCACCGATTTTGATTCTCAAACAAATGTGTCACAAAGTAAGGATTCTGA	A
	BP129_DAY0_D9	BP129	DAY0	Px	D9	Adult	M1_58-66	Undivided	BP129_DAY0_Undivided	Adult_DAY0_Undivided	tgcAACTCCTCAAGTGTTTTTTCCAGCTTACAATGGTACAGACAGGAGCCTGGGGAAGGTCCTGTCCTCCTGGTGACAGTAGTTACGGGTGGAGAAGTGAAGAAGCTGAAGAGACTAACCTTTCAGTTTGGTGATGCAAGAAAGGACAGTTCTCTCCACATCACTGCAGCCCAGCCTGGTGATACAGGCCTCTACCTCTGTGCAGGAGCGGATGGAGGAAGCCAAGGAAATCTCATCTTTGGAAAAGGCACTAAACTCTCTGTTAAACCAAATATCCAGAACCCTGACCCTGCCGTGTACCAGCTGAGAGACTCTAAATCCAGTGACAAGTCTGTCTGCCTATTCACCGATTTTGATTCTCAAACAAATGTGTCACAAAGTAAGGATTCTGATG	TTTCCTCTCACTGTGACATCGGCCCAAAAGAACCCGACAGCTTTCTATCTCTGTGCCAGTAGTACCCGGTCGTCCGGGGAGCTGTTTTTTGGAGAAGGCTCTAGGCTGACCGTACtGGaGAc
	BP129_DAY0_E1	BP129	DAY0	Px	E1	Adult	M1_58-66	Undivided	BP129_DAY0_Undivided	Adult_DAY0_Undivided	TTTTTTCCAGcTTaCAATGGTACAGACAGGAGCCTGGGGAAGGTCCtgTCCTCCTGGTGACaGTAGTTACGGGTGGAGAAGTGAAGAAGcTGAAGAGAcTAACCTTTCAGTTTGGTGATGCAAGAAAGGACAGTTcTcTcCACATCAcTGCAGCCCAGCCTGGTGATACAGGCCTcTACCTcTGtGCaGGAGCTTCTGGCTCTAGCAACACAGGCAAACTAATCTTTGGGCaAGGGACAACTTTaCaAGTAAAACCAGATATCCAGAACCCTGACCCTGCCGTGTACCAGCTGAGAGACTCTAAATCCAGTGACAAGTCTGTCTGCCTATTCACCGATTTTGATTCTCAAACAAATGTGTCACAAAGTAAGGA	tTTccTcTCacTGTGACATcGGcCCAAAAGAACCCGACAGCTTTcTAtcTcTGTGcCAGTAGTATACgGGCAGCCTACGAgCaGTActTcGGGCCgGGCACCAGGctCACGgtCACAG
	BP129_DAY0_E3	BP129	DAY0	Px	E3	Adult	M1_58-66	Undivided	BP129_DAY0_Undivided	Adult_DAY0_Undivided	ATAGCCATACGTCCAGATGTGAGTGAAAAGAAAGAAGGAAGATTCACAATcTCCTTCAATAAAAGTGCCAAGCAGTTcTCATTGCATATCATGGATTCCCAGCCTGGAGACTCAGCCACCTAcTTcTGTGCAGCAAGCAAAGGGACAGAcTCATGTTTGGAGATGGAAcTCAGCTGGTGGTGAAGCCCAATATCCAGAACCCTGACCCTGCCGTGTACCAGCTGAGAGACTCTAAATCCAGTGACAAGTCTGTCTGCCTATTCACCGATTTTGATTCTCAAACAAATGTGTCACAAAGTAAGGA	TTTCCTCTCACTGTGACATCGGCCCAAAAGAACCCGACAGCTTTCTATCTCTGTGCCAGTAGCGGACTAGCGGGGCTCAATGAGCAGTTCTTCGGGCCAGGGACACGGCTCACCGTGCTAGAGGAc
	BP129_DAY0_E4	BP129	DAY0	Px	E4	Adult	M1_58-66	Undivided	BP129_DAY0_Undivided	Adult_DAY0_Undivided	taCAAGCAGGACCCTGGGGAAGGTCCTGTCCTCTTGATAGCCTTATATAAGGCTGGTGAATTGACCTCAAATGGAAGACTGACTGCTCAGTTTGGTATAACCAGAAAGGACAGCTTCCTGAATATCTCAGCATCCATACCTAGTGATGTAGGCATCTACTTCTGTGCTGGGCAGCTGGGAGGAGGAAGCCAAGGAAATCTCATCTTTGGAAAAGGCACTAAACTCTCTGTTAAACCAAATATCCAGAACCCTGACCCTGCCGTGTACCAGCTGAGAGACTCTAAATCCAGTGACAAGTCTGTCTGCCTATTCACCGATTTTGATTCTCAAACAAATGTGTCACAAAGTAAGGATTCTGATGTGTAT	TTTCCTCTCACTGTGACATCGGCCCAAAAGAACCCGACAGCTTTCTATCTCTGTGCCAGTAGTATTCGGTCTTCAGAGACCCAGTACTTCGGGCCAGGCACGCGGCTCCTGGTGCTCGAGGAC
	BP129_DAY0_E5	BP129	DAY0	Px	E5	Adult	M1_58-66	Undivided	BP129_DAY0_Undivided	Adult_DAY0_Undivided	TCAAACTACTTCCCTTGGTATAAGCAAGAACTTGGAAAAGGACCTCAGCTTATTATAGACATTCGTTCAAATGTGGGCGAAAAGAAAGACCAACGAATTGCTGTTACATTGAACAAGACAGCCAAACATTTCTCCCTGCACATCACAGAGACCCAACCTGAAGACTCGGCTGTCTACTTCTGTGCAGCAATAATACTCACGGGAGGAGGAAACAAACTCACCTTTGGGACAGGCACTCAGCTAAAAGTGGAACTCAATATCCAGAACCCTGACCCTGCCGTGTACCAGCTGAGAGACTCTAAATCCAGTGACAAGTCTGTCTGCCTATTCACCGATTTTGATTCTCAAACAAATGTGTCACAAAGTAAGGA	TTTCCTCTCACTGTGACATCGGCCCAAAAGAACCCGACAGCTTTCTATCTCTGTGCCAGTAGTATCCATAGCGGGGGAAACAATGAGCAGTTCTTCGGGCCAGGGACACGGCTCACCGTGCTAGAGGAC
	BP129_DAY0_E7	BP129	DAY0	Px	E7	Adult	M1_58-66	Undivided	BP129_DAY0_Undivided	Adult_DAY0_Undivided	A	TTTCCTCTCACTGTGACATCGGCCCAAAAGAACCCGACAGCTTTCTATCTCTGTGCCAGTAGTATTCGCAGCTCCTACGAGCAGTACTTCGGGCCGGGCACCAGGCTCACGgTCACAGAGGAC
	BP129_DAY0_E8	BP129	DAY0	Px	E8	Adult	M1_58-66	Undivided	BP129_DAY0_Undivided	Adult_DAY0_Undivided	A	TTTCCTCTCACTGTGACATCGGCCCAAAAGAACCCGACAGCTTTCTATCTCTGTGCCAGTAGTGCCTACCACAGCTACGAGCAGTACTTCGGGCCGGGCACCAGGCTCACGGTCACAGAGGA
	BP129_DAY0_E9	BP129	DAY0	Px	E9	Adult	M1_58-66	Undivided	BP129_DAY0_Undivided	Adult_DAY0_Undivided	tgCAACTCCTCAAGTGTTTTTTCCAGCTTACAATGGTACAGACAGGAGCCTGGGGAAGGTCCTGTCCTCCTGGTGACAGTAGTTACGGGTGGAGAAGTGAAGAAGCTGAAGAGACTAACCTTTCAGTTTGGTGATGCAAGAAAGGACAGTTCTCTCCACATCACTGCAGCCCAGCCTGGTGATACAGGCCTCTACCTCTGTGCAGGACCTGGAAGCCAAGGAAATCTCATCTTTGGAAAAGGCACTAAACTCTCTGTTAAACCAAATATCCAGAACCCTGACCCTGCCGTGTACCAGCTGAGAGACTCTAAATCCAGTGACAAGTCTGTCTGCCTATTCACCGATTTTGATTCTCAAACAAATGTGTCACAAAGTAAGGATTCTGA	TTTCCTCTCACTGTGACATCGGCCCAAAAGAACCCGACAGCTTTCTATCTCTGTGCCAGTAGTACCAGGAGCTCCTACGAGCAGTACTTCGGGCCGGGCACCAGGCTCACGgTCACAGAGGac
	BP129_DAY0_F6	BP129	DAY0	Px	F6	Adult	M1_58-66	Undivided	BP129_DAY0_Undivided	Adult_DAY0_Undivided	ACTGTGTGTATGAAACCCGTGATACTACTTATTACTTATTCTGGTACAAGCAACCACCAAGTGGAGAATTGGTTTTCCTTATTCGTCGGAACTCTTTTGATGAGCAAAATGAAATAAGTGGTCGGTATTCTTGGAACTTCCAGAAATCCACCAGTTCCTTCAACTTCACCATCACAGCCTCACAAGTCGTGGACTCAGCAGTATACTTCTGTGCTCTGAGTGAGTTAGGGCTGAACACCGGTAACCAGTTCTATTTTGGGACAGGGACAAGTTTGACGGTCATTCCAAATATCCAGAACCCTGACCCTGCCGTGTACCAGCTGAGAGACTCTAAATCCAGTGACAAGTCTGTCTGCCTATTCACCGATTTTGATTCTCAAACAAATGTGTCACAAAGTA…	TTTCCTCTCACTGTGACATCGGCCCAAAAGAACCCGACAGCTTTCTATCTCTGTGCCAGTAGTATTTCGGGGACCTCCTACAATGAGCAGTTCTTCGGGCCAGGGACACGGCTCACCGTGCTAGAGGAC
	BP129_DAY0_F8	BP129	DAY0	Px	F8	Adult	M1_58-66	Undivided	BP129_DAY0_Undivided	Adult_DAY0_Undivided	CAACTGCAGTTTCACTGATAGCGCTATTTACAACCTCCAGTGGTTTAGGCAGGACCCTGGGAAAGGTCTCACATCTCTGTTGCTTATTCAGTCAAGTCAGAGAGAGCAAACAAGTGGAAGACTTAATGCCTCGCTGGATAAATCATCAGGACGTAGTACTTTATACATTGCAGCTTCTCAGCCTGGTGACTCAGCCACCTACCTCTGTGCTGTGAATCGGCACTGCCAGTAAACTCACCTTTGGGACTGGAACAAGACTTCAGGTCACGCTCGATATCCAGAACCCTGACCCTGCCGTGTACCAGCTGAGAGACTCTAAATCCAGTGACAAGTCTGTCTGCCTATTCACCGATTTTGATTCTCAAACAAATGTGTCACAAAGTAA	A
	BP129_DAY0_F9	BP129	DAY0	Px	F9	Adult	M1_58-66	Undivided	BP129_DAY0_Undivided	Adult_DAY0_Undivided	AtGGAAgGTTTACAGCACAGCTCAATAAAGCCAGCCAGTATGTTTCTCTGCTCATCAGAGACTCCCAGCCCAGTGATTCAGCCACCTACCTCTGTGCCGTGAAAGGAGGAAGCTACATACCTACATTTGGAAGAGGAACCAGCCTTATTGTTCATCCGTATATCCAGAACCCTGACCCTGCCGTGTACCAGCTGAGAGACTCTAAATCCAGTGACAAGTCTGTCTGCCTATTCACCGATTTTGATTCTCAAACAAATGTGTCACAAAGTAAGGATTCTGA	TCCTGCAGCCAGAAGACTCGGCCCTGTATCTCTGCGCCAGCAGCCAAGATGTGGGGTCCTGGAATCAGCCCCAGCATTTTGGTGAtGGGACTCGACTCTCCatCCTAGAGGAC
	BP129_DAY5_P1_A1	BP129	DAY5	P1	A2	Adult	M1_58-66	Undivided	BP129_DAY5_Undivided	Adult_DAY5_Undivided	GACTGTGTGTATGAAACCCGTGATACTACTTATTACTTATTCTGGTACAAGCAACCACCAAGTGGAGAATTGGTTTTCCTTATTCGTCGGAACTCTTTTGATGAGCAAAATGAAATAAGTGGTCGGTATTCTTGGAACTTCCAGAAATCCACCAGTTCCTTCAACTTCACCATCACAGCCTCACAAGTCGTGGACTCAGCAGTATACTTCTGTGCTCTGAGTCTCCTCTATAACACCGACAAGCTCATCTTTGGGACTGGGACCAGATTACAAGTCTTTCCAAATATCCAGAACCCTGACCCTGCCGTGTACCAGCTGAGAGACTCTAAATCCAGTGACAAGTCTGTCTGCCTATTCACCGATTTTGATTCTCAAACAAATGTGTCACAAAGTAAGGAT…	TGAcTGTGaGCAACATGAGCCCTGAAGACAGCAGCATATATCTCTGCAGCGTtGGGAGCGAGACAGGGGCCTTTTTTAACTACGAGCAGTACTTCGGGCCGGGCACCAGGCTCACGGTCACAGAGGAc
	BP129_DAY5_P1_A2	BP129	DAY5	P1	A2	Adult	M1_58-66	Divided	BP129_DAY5_Divided	Adult_DAY5_Divided	A	A
	BP129_DAY5_P1_A4	BP129	DAY5	P1	A4	Adult	M1_58-66	Divided	BP129_DAY5_Divided	Adult_DAY5_Divided	GCCTGGTGGACATCCCGTTTTTTTGATACAGTTAGTGAAGAGTGGAGAAGTGAAGAAGCAGAAAAGACTGACATTTCAGTTTGGAGAAGCAAAAAAGAACAGCTCCCTGCACATCACAGCCACCCAGACTACAGATGTAGGAACCTACTTCTGTGCAGGGAATTATGGAGGAAGCCAAGGAAATCTCATCTTTGGAAAAGGCACTAAACTCTCTGTTAAACCAAATATCCAGAACCCTGACCCTGCCGTGTACCAGCTGAGAGACTCTAAATCCAGTGACAAGTCTGTCTGCCTATTCACCGATTTTGATTCTCAAACAAATGTGTCACAAAGTAAGGATTCTGATGTgTAtaTCaCAGac	TGGTACCGACAGGACCCAGGGCAAGGGCTGAGATTGATCTACTACTCACAGATAGTAAATGACTTTCAGAAAGGAGATATAGCTGAAGGGTACAGCGTCTCTCGGGAGAAGAAGGAATCCTTTCCTCTCACTGTGACATCGGCCCAAAAGAACCCGACAGCTTTCTATCTCTGTGCCAGTAGTTTACGCAGCACCGGGGAGCTGTTTTTtGGAGAAGGCTCTAGGCTGACCGTACtGGAGGAC
	BP129_DAY5_P1_A5	BP129	DAY5	P1	A5	Adult	M1_58-66	Undivided	BP129_DAY5_Undivided	Adult_DAY5_Undivided	CcTcAAACTACTTCCCTTGGTATAAGCAAGAACTTGGaaa	TGGTACCGACAGGACCCAGGGCAAGGGCTGAGATTGATCTACTACTCACAGATAGTAAATGACTTTCAGAAAGGAGATATAGCTGAAGGGTACAGCGTCTCTCGGGAGAAGAAGGAATCCTTTCCTCTCACTGTGACATCGGCCCAAAAGAACCCGACAGCTTTCTATCTCTGTGCCAGTAGTACGGAGACAGTAAACACTGAAGCTTTCTTtGGACAAGGCACCAGACTCACAGTtGTAGAGGAC
	BP129_DAY5_P1_A7	BP129	DAY5	P1	A7	Adult	M1_58-66	Divided	BP129_DAY5_Divided	Adult_DAY5_Divided	GGcGGaaATAttAAAGACAAAAACTCCCCCATTGTGAAATATTCAGTCCAGGTATCAGACTCAGCCGTGTAcTACTGTCTTCCCTCGAACTCAAATTCCGGATATCCAGAACCCTGACCCTGCCGTGTACCAGCTGAGAGACTCTAAATCCAGTGACAAGTCTGTCTGCCTATTCACCGATTTTGATTCTCAAACAAATGTGTCACAAAGTAAGGATTCTGATGTGTATaTCaCAGac	TGGTaCcGACAGGACCCAGGGCAAGGGcTGAGATTGATcTAcTAcTCACAGATAGTAAATGACTTTCAGAAAGGAGATATAGCTGAAGGGTACAGCGTCTCTCGGGAGAAGAAGGAATCCTTTCCTCTCACTGTGACATCGGCCCAAAAGAACCCGACAGCTTTCTATCTCTGTGCCAGTAGTATCCGCTCGCAAGATACGCAGTATTTTGGCCCAGGCACCCGGCtGACAGTGCTCGAgGAC
	BP129_DAY5_P1_A8	BP129	DAY5	P1	A8	Adult	M1_58-66	Divided	BP129_DAY5_Divided	Adult_DAY5_Divided	TctGGACTGCACATATGACACCAGTGATCCAAGTTATGGTCTaTactgGTACaagcagCCCagCAGtGGGGAAatgAttttTctTATttaTCAGgggTctTAtGaCCAGCAAAatGCAACAGAAGGTCGcTAcTCAtTGAATTTCCAGAAGGCAAGAAAaTCcgCCAACCTTGTcATcTcCGcTTCACAACTGGGGGACTCAGCAATGTATTTcTGTGCAATGAGACCcGTCGGGAGGGATAGCAActATCAGTTAATCTGGGGCGctGGGAcCAAGCTAATtaTAAAGCCAGATATCCAGAACCCTGACCCTGCCGTGTACCAGCTGAGAGACTCTAAATCCAGTGACAAGTCTGTCTGCCTATTCACCGATTTTGATTCTCAAACAAATGTGTCACA…	tAcTGGTACCGACAGGACCCAGGGCAAGGGCTGAGATTGATCTACTACTCACAGATAGTAAATGACTTTCAGAAAGGAGATATAGCTGAAGGGTACAGCGTCTCTCGGGAGAAGAAGGAATCCTTTCCTCTCACTGTGACATCGGCCCAAAAGAACCCGACAGCTTTCTATCTCTGTGCCAGCTCGGCGCACGGGGCAGATACGCAGTATTTTGGCCCAGGCACCCGGCtGACAGTGCTCGAGGAC
	BP129_DAY5_P1_A10	BP129	DAY5	P1	A10	Adult	M1_58-66	Divided	BP129_DAY5_Divided	Adult_DAY5_Divided	cacTCTTCAATGCAATTATACAGTGAGCCCCTTCAGCAACTTAAGGTGGTATAAGCAAGATa	TGGTACCGACAGGACCCAGGGCAAGGGcTGAGATTGATcTAcTACTCACAGATAGTAAATGACTTTCAGAAAGGAGATATAGCTGAAGGGTACAGcgTcTCTCGGGaGAaGAAGgaaTCCTTTCCTCTCACTGTGACATCGGCCCAAAAGAACCCGACAGCTTTCTATCTCTGTGCCAGTAGTATAAGGAGCTCCTACGAGCAGTACTTCGGGCCGGGCACCAGGCTCACGGTCACAGAGGAC
	BP129_DAY5_P1_B1	BP129	DAY5	P1	B1	Adult	M1_58-66	Divided	BP129_DAY5_Divided	Adult_DAY5_Divided	CAGTTACAAAACTAGTATAAACAATTTACAGTGGTATAGACAAAATTCAGGTAGAGGCCTTGTCCAccTAATTtTAATACGTTCAAatGAAAGAGAGAAACACAGTGGAAGATTAAGAGTCAcGCTTGACActTcCAAGAAAAGCAGTTCctTgtTGATCACGGcTTCCCGGgCaGCAGACAcTGcTTcTTAcTTcTgTGcTACGGAcGGAGGTGGAGGAAGCCAAGGAAATCTCATcTTTGGAAAAGGCAcTAAAcTcTcTGTTAAACCAAATATCCAGAACCCTGACCCTGCCGTGTACCAGCTGAGAGACTCTAAATCCAGTGACAAGTCTGTCTGCCTATTCACCGATTTTGATTCTCAAACAAATGTGTCACAAAGTAAGGATTCTGAtGTGTA…	TTGTTCAcTGGTACCGACAGGACCCAGGGCAAGGGCTGAGATTGATCTACTACTCACAGATAGTAAATGACTTTCAGAAAGGAGATATAGCTGAAGGGTACAGCGTCTCTCGGGAGAAGAAGGAATCCTTTCCTCTCACTGTGACATCGGCCCAAAAGAACCCGACAGCTTTCTATCTCTGTGCCAGTAGTATTCGATCCACAGATACGCAGTATTTTGGCCCAGGCACCCGGCtGACAGTGCTCGAGGAC
	BP129_DAY5_P1_B2	BP129	DAY5	P1	B2	Adult	M1_58-66	Divided	BP129_DAY5_Divided	Adult_DAY5_Divided	TgCAACTCCTCAAGTGTTTTTTCCAGCTTACAATGGTACAGACAGGAGCCTGGGGAAGGTCCTGTCCTCCTGGTGACAGTAGTTACGGGTGGAGAAGTGAAGAAGCTGAAGAGACtaaccttTCAGTTTGGTGATGCAAGAAAGGACAGTTCTCTCCACATCAcTGCAGCCCAGCCTGGTGATACAGGCCTcTACCTcTGTGCaGGAGCGGGGGGAGGAAGCCAAGGAAATcTCATCTTTGGAAAAGGCAcTAAACTcTCTGTTAAACCAAATATCCAGAACCCTGACCCTGCCGTGTACCAGCTGAGAGACTCTAAATCCAGTGACAAGTCTGTCTGCCTATTCACCGATTTTGATTCTCAAACAAATGTGTCACAAAGTAAGGATTCtGAtGtGTAT…	TACCGACAGGACCCAGGGCAAGGGCTGAGATTGATCTACTACTCACAGATAGTAAATGACTTTCAGAAAGGAGATATAGCTGAAGGGTACAGCGTCTCTCGGGAGAAGAAGGAATCCTTTCCTCTCACTGTGACATCGGCCCAAAAGAACCCGACAGCTTTCTATCTCTGTGCCAGTAGTATCAGGAGCACAGATACGCAGTATTTTGGCCCAGGCACCCGGCTGACAGTGCTCGAGGAC
	BP129_DAY5_P1_B3	BP129	DAY5	P1	B3	Adult	M1_58-66	Divided	BP129_DAY5_Divided	Adult_DAY5_Divided	aACAAtttaCAgTgGtATAGACAAAAtTCAGGTAGAGGCCTtGTCCACcTAATTTTAATAcgTTCAAATGAAAGAGAGAAACACAGTGGAAGATTaAGAGTCACGCTTgaCAcTTCCAAGAAAAGCAGTTCcTTGTTGATCACGGcTTCCCGGGCAGCAGACAcTGcTTCTTAcTTcTgTGcTACGGACGAGGGAGGAGGAAGCCAAgGAAATcTCATcTTTGGAAAaGGCACTAAACTcTcTGTTAAACCAAATATCCAGAACCCTGACCCTGCCGTGTACCAGCTGAGAGACTCTAAATCCAGTGACAAGTCTGTCTGCCTATTCACCGATTTTGATTCTCAAACAAATGTGTCACAAAGTAAGGATTCTGAtGTGTAtaTCaCAGAc	AcTGGTACCGACAGGACCCAGGGCAAGGGCTGAGATTGATCTACTACTCACAGATAGTAAATGACTTTCAGAAAGGAGATATAGCTGAAGGGTACAGCGTCTCTCGGGAGAAGAAGGAATCCTTTCCTCTCACTGTGACATCGGCCCAAAAGAACCCGACAGCTTTCTATCTCTGTGCCAGTAGTATAAGATCCGCAGATACGCAGTATTTTGGCCCAGGCACCCGGCtGACAGTGCTCGAGGAC
	BP129_DAY5_P1_B4	BP129	DAY5	P1	B4	Adult	M1_58-66	Divided	BP129_DAY5_Divided	Adult_DAY5_Divided	TTTGAGGctgAATTTAAGAGGAGTCAATcTTCCTTCAACCTGAGGAAACCCTCTGtGCATtGGAGTGATGCTGcTGAGTACTTCTGTGCTGTGGGTTTAGGGGGAGGAAGCCAAGGAAATcTCATCTTTGGAAAAGGCACTAAACTcTCTGTTAAACCAAATATCCAGAACCCTGACCCTGCCGTGTACCAGCTGAGAGACTCTAAATCCAGTGACAAGTCTGTCTGCCTATTCACCGATTTTGATTCTCAAACAAATGTGTCACAAAGTAAGGATTCTGATGTGTaTaTCACAGac	AcTGGTACCGACAGGACCCAGGGCAAGGGcTGAGATTGATCTACTACTCACAGATAGTAAATGACTTTCAGAAAGGAGATATAGCTGAAGGGTACAGCGTCTCTCGGGAGAAGAAGGAATCCTTTCCTCTCACTGTGACATCGGCCCAAAAGAACCCGACAGCTTTCTATCTCTGTGCCAGTAGTATAAGATCGGGGGTCGAGCAGTACTTCGGGCCGGGCACCAGGCTCACGGTCACAGAGgACC
	BP129_DAY5_P1_B5	BP129	DAY5	P1	B5	Adult	M1_58-66	Undivided	BP129_DAY5_Undivided	Adult_DAY5_Undivided	TTTACAGTGGTATAGACAAAATTCAGGTAGAGGCCTTGTCCACcTAATTTTAATACGTTCAAATGAAAGAGAGAAACACAGTGGAAGATTaAGAGTCACGCTTGACACTTcCAAGAAAAGCAGTTCCTTGTTGATCAcGGCTTCCCGGGCAGCAGACAcTGcTTcTTAcTTCTGTGcTACGGAcTatTATTTTGGAGATGGAACTCAgcTGGTGGTGAAgCCCAATATCCAGAACCCTGACCCTGCCGTGTACCAGCTGAGAGACTCTAAATCCAGTGACAAGTCTGTCTGCCTATTCACCGATTTTGATTCTCAAACAAATGTGTCACAAAGTAAGGATTCTGATGTGTATaTCACAGAC	TcTGACAGtGACCAGTGCCCATCCTGAAGACAGCAGCTTCTACATCTGCAGTGCTAGAGAAGAGGGGGGGCGGGACCAGCCCCAGCATTTTGGTGAtgGGACTCGACTCTCCatCCTAGAGGAC
	BP129_DAY5_P1_B6	BP129	DAY5	P1	B6	Adult	M1_58-66	Divided	BP129_DAY5_Divided	Adult_DAY5_Divided	AAAGACAAAAACTCCCCCATTGTGAAATATTCAGTCCAGGTATCAGACTCAGCCGTGTAcTACTGTcTTCCCTcGAACTCAAATTCCGGGTATGCACTCAAcTTCGGCAAAGGCACCTCGCTGTTGGTCACACCCCATATCCAGAACCCTGACCCTGCCGTGTACCAGCTGAGAGACTCTAAATCCAGTGACAAGTCTGTCTGCCTATTCACCGATTTTGATTCTCAAACAAATGTGTCACAAAGTAAGGATTCTGAtGtGTATaTCACAGac	A
	BP129_DAY5_P1_B9	BP129	DAY5	P1	B9	Adult	M1_58-66	Undivided	BP129_DAY5_Undivided	Adult_DAY5_Undivided	TcAAACTACTTCCCTTGGTATAAGCAAGAACTTGGAAAAAGACCTCAGCTTATtATAGACATTCGTTCAAATGTGGGCGAAAAGAAAGACCAACGAATTGCTGTTACATTGAACAAGACag	CcTGGACCAGGGCCTCCAGTTCCTCATTCAGTATTATAATGGAGAAGAGAGAGCAAAAGGAAACATTCTTGAACGATTCTCCGCACAACAGTTCCCTGACTTGCACTCTGAACTAAACCTGAGCTCTCTGGAGCTGGGGGACTCAGCTTTGTATTTCTGTGCCAGCAGCGCGCGGGGGGCGGACGGCTACACCTTCGGTTCGGGGACCAGGTTAACCGTtGTAGAGGAc
	BP129_DAY5_P1_B10	BP129	DAY5	P1	B10	Adult	M1_58-66	Undivided	BP129_DAY5_Undivided	Adult_DAY5_Undivided	GGAGAAaGGcTCAGTTCAAGTGTCaGAcTcAGCGGTGTAcTTcTGTGcTcTTAAACtGACAGctGGGGGAAATTCCAGTTTGGAGCAGGGACCCAGGTTGTGGTCACcCCAGATATCCAGAACCCTGACCCTGCCGTGTACCAGCTGAGAGACTCTAAATCCAGTGACAAGTCTGTCTGCCTATTCACCGATTTTGATTCTCAAACAAATGTGTCACAAAGTAAGGATTCTGATGTGTATaTCACAGAc	TTcTGAGCTGAATGTGAACGCCTTGGAGCTGGAGGACTCGGCCCTGTATCTCTGTGCCAGCAGCTTTGGGACTAGCAGGGGCAGGGAGACCCAGTACTTCGGGCCAGGCACGCGGCTCCTGGTGCTcGaggAC
	BP129_DAY5_P1_C2	BP129	DAY5	P1	C2	Adult	M1_58-66	Divided	BP129_DAY5_Divided	Adult_DAY5_Divided	tgCAACTCCTCAAGTGTTTTTTCCAGCTTACAATGGTACAGACAGGAGCCTGGGGAAGGTCCTGTCCTCCTGGTGACAGTAGTTACGGGTGGAGAAGTGAAGAAGCTGAAGAGACTAACCTTTCAGTTTGGTGATGCAAGAAAGGACAGTTCTCTCCACATCACTGCAGCCCAGCCTGGTGATACAGGCCTCTACCTCTGTGCAGGAGGAGGAAGCCAAGGAAATCTCATCTTTGGAAAAGGCACTAAACTCTCTGTTAAACCAAATATCCAGAACCCTGACCCTGCCGTGTACCAGCTGAGAGACTCTAAATCCAGTGACAAGTCTGTCTGCCTATTCACCGATTTTGATTCTCAAACAAATGTGTCACAAAGTAAGGATTCTGAtGTGTATaTCACA…	CTGGTACCGACAGGACCCAGGGCAAGGGCTGAGATTGATCTACTACTCACAGATAGTAAATGACTTTCAGAAAGGAGATATAGCTGAAGGGTACAGCGTCTCTCGGGAGAAGAAGGAATCCTTTCCTCTCACTGTGACATCGGCCCAAAAGAACCCGACAGCTTTCTATCTCTGTGCCAGTAGTATAAGAAGTAGCTACGAGCAGTACTTCGGGCCGGGCACCAGGCTCACGGTCACAGAGGAC
	BP129_DAY5_P1_C3	BP129	DAY5	P1	C3	Adult	M1_58-66	Undivided	BP129_DAY5_Undivided	Adult_DAY5_Undivided	tGGACTGCACATATGACACCAGTGATCCAAGTTATGGTCTATTcTGGTACaaGCAGCCCAGCAGTGGGGAAATGATTTTTCTTATTTATCAGGGGTcTTATGACCAGCAAAATGCAACAGAAGGTCGcTAcTCATTGAATTTCCAGAAGGCAAGAAAATCCGCCAACCTtGTcATcTCCGCTTCACAACTGGGGGAcTCAGCAATGTAcTTcTGTGCAATGAGAGAGGACACGGGCAGGAGAGCAcTTACTTTTGGGAGTGGAACAAGACTCCAAGTGCAACCAAATATCCAGAACCCTGACCCTGCCGTGTACCAGCTGAGAGACTCTAAATCCAGTGACAAGTCTGTCTGCCTATTCACCGATTTTGATTCTCAAACAAATGTGTCACAAAGTAAGG…	TCCTGCAGCCAGAAGACTCGGCCCTGTATCTCTGCGCCAGCAGCCAAGACGCCGGGACTAGCGGGAGTCTCCAAGGCGAGCAGTACTTCGGGCCGGGCACCAGGCTCACGGtCACAGAGGAc
	BP129_DAY5_P1_C4	BP129	DAY5	P1	C4	Adult	M1_58-66	Undivided	BP129_DAY5_Undivided	Adult_DAY5_Undivided	ggtttaCAGCACAGCTCaATAAAGCCAGCCAGTATGTTTcTCTGcTCATCAGAGACTCCCAGCCCAGTGATTCAGCCACCTACCTcTGTGCTTcGAACAGATGGGGGTcTGGGGGTTACCAGAAAGTTACCTTTGGAATTGGAACAAAGCTCCAAGTCATCCCAAATATCCAGAACCCTGACCCTGCCGTGTACCAGCTGAGAGACTCTAAATCCAGTGACAAGTCTGTCTGCCTATTCACCGATTTTGATTCTCAAACAAATGTGTCACAAAGTAAGGATTCTGATGTGTATaTCaCAGAC	GGgTACAGTGTCTCTaGAGAGAAGAAGGAGcGTTTctCCCTGATTcTGGAGTCCGCCAGCACCAACCAGACATCTATGTACCTCTGTGCCAGCAGTTCCCAATCCCAGGACGGGGCCTCCTATAATTCACCCCTCCACTTTGGGAATGGGACCAGGCTCACTGtGACAGAGGAC
	BP129_DAY5_P1_C5	BP129	DAY5	P1	C5	Adult	M1_58-66	Undivided	BP129_DAY5_Undivided	Adult_DAY5_Undivided	ttctGTCTTACAATGTTCTGGATGGTTTGGAGGAGAAAGGTCGTTTTTCTTCATTCCTTAGTCGGTCTAAAGGGTACAGTTACCTCCTTTTGAAGGAGCTCCAGATGAAAGACTCTGCCTCTTACCTCTGTGCTGTGAGAGGGCCAAGTTCTAACGACTACAAGCTCAGCTTTGGAGCCGGAACCACAGTAACTGTAAGAGCAAATATCCAGAACCCTGACCCTGCCGTGTACCAGCTGAGAGACTCTAAATCCAGTGACAAGTCTGTCTGCCTATTCACCGATTTTGATTCTCAAACAAATGTGTCACAAAGTAAGGATTCTGATGtGTATaTCaCAGAC	tAATcTTCACATCAATTCCCTGGAGCTTGGTGACTCTGCTGTGTATTTCTGTGCCAGCAGCCAAGGAAGCCCCGGGACAGGGATTCGGCGGGAGACCCAGTACTTCGGGCCAGGCACGCGGCTCCTGGTGCTCGAGGAC
	BP129_DAY5_P1_C6	BP129	DAY5	P1	C6	Adult	M1_58-66	Divided	BP129_DAY5_Divided	Adult_DAY5_Divided	CAAGATCCAGGAAGAGGCCCTGTTTTCTTGCTACTCATACGTGAAAATGAGAAAGAAAAAAGGAAAGAAAGACTGAAGGTCACCTTTGATACCACCCTTAAACAGAGTTTGTTTCATATCACAGCCTCCCAGCCTGCAGACTCAGCTACCTACCTCTGTGCTCTAGACATGGGGGGAGGAAGCCAAGGAAATCTCATCTTTGGAAAAGGCACTAAACTCTCTGTTAAACCAAATATCCAGAACCCTGACCCTGCCGTGTACCAGCTGAGAGACTct	AcTGGTACCGACAGGACCCAGGGCAAGGGcTGAGAtTGATCTAcTACTCACAGATAGTAAATGACTTTCAGAAAGGAGATATAGCTGAAGGGTACAGcGTCTCTCGGGAGAAGAAGGAATCCTTTCCTCTCACTGTGACATCGGCCCAAAAGAACCCGACAGCTTTCTATCTCTGTGCCAGTAGTATACGGTCCGGGCAGCCCCAGCATTTTGGTGATGGGACTCGACTCTCCaTCCTAGAGGAC
	BP129_DAY5_P1_D1	BP129	DAY5	P1	D1	Adult	M1_58-66	Undivided	BP129_DAY5_Undivided	Adult_DAY5_Undivided	actGCAACTCCTCAAGTGTTTTTTCCAGCTTACAATGGTACAGACAGGAGCCTGGGGAAGGTCCTGTCCTCCTGGTGACAGTAGTTACGGGTGGAGAAGTGAAGAAGCTGAAGAGACTAACCTTTCAGTTTGGTGATGCAAGAAAGGACAGTTCTCTCCACATCACTGCAGCCCAGCCTGGTGATACAGGCCTCTACCTCTGTGCAGGAGCTTATACTAGCTATGGAAAGCTGACATTTGGACAAGGGACCATCTTGACTGTCCATCCAAATATCCAGAACCCTGACCCTGCCGTGTACCAGCTGAGAGACTCTAAATCCAGTGACAAGTCTGTCTGCCTATTCACCGATTTTGATTCTCGAACAAATGTGTCACAAAGTAAGGATTCTGAtGtGTATa…	tgGAtaCAGTGTCTCTcGAAAAGAGAAGAgGAATTTccCCCTGatcctGGAGTCGCCCAGCCCCAACCAGACCTCTCTGTACTTCTGTGCCAGCAACGCCCCGGACACTGAAGCTTTCTTTGGACAAGGCACCAGACTCACAGTtGTAGAGGAc
	BP129_DAY5_P1_D5	BP129	DAY5	P1	D5	Adult	M1_58-66	Undivided	BP129_DAY5_Undivided	Adult_DAY5_Undivided	tACagCaCAGgtcgataAaTccagcaagtataTcTCcTtgTTCATcAGAGAcTCaCAGCCCAgtGATTCAGCCACcTACCTCTGtGCAatGAGCAATactgGaGGctTcAAAActATcTtTGGagCaGGAACAaGAcTATTTGTTAAAgCaAATATCCAGAACCCTGACCCTGCCGTGTACCAGCTGAGAGACTCTAAATCCAGTGACAAGTCTGTCTGCCTATTCACCGATTTTGATTCTCAAACAAATGTGTCACAAAGTAAGGATTCtGATGtGTATaTCACAGA	A
	BP129_DAY5_P1_D6	BP129	DAY5	P1	D6	Adult	M1_58-66	Divided	BP129_DAY5_Divided	Adult_DAY5_Divided	AtTAAAGACAAAAACTCCCCCATTGTGAAATATTCAGTCCAGGTATCAGACTCAGCCGTGT	CTTTCCTCTCACTGTGACATCGGCCCAAAAGAACCCGACAGCTTTCTATCTCTGTGCCAGTAGTATCCGCTCGCAAGATACGCAGTATTTTGGCCCAGGCACCCGGCtGACAGTGCTCGAGGAC
	BP129_DAY5_P1_D7	BP129	DAY5	P1	D7	Adult	M1_58-66	Divided	BP129_DAY5_Divided	Adult_DAY5_Divided	GGcGGaaATATTAAAGACAAAAAcTCCCCCATTGTGAAATATTCAGTCCAGGTATCAGACTCAGCCGTGTAcTACTGTCTTCCCTcGAAcTCAAATTCCGGGTATGCACTCAAcTTCGGCAAAGGCACCTCGCTGTTGGTCACACCCCATATCCAGAACCCTGACCCTGCCGTGTACCAGCTGAGAGACTCTAAATCCAGTGACAAGTCTGTCTGCCTATTCACCGATTTTGATTCTCAAACAAATGTGTCACAAAGTAAGGATTCTGAtGtGTATaTCaCAGAC	TGGTACCGACAGGACCCAGGGCAAGGGCTGAGATTGATCTACTACTCACAGATAGTAAATGACTTTCAGAAAGGAGATATAGCTGAAGGGTACAGCGTCTCTCGGGAGAAGAAGGAATCCTTTCCTCTCACTGTGACATCGGCCCAAAAGAACCCGACAGCTTTCTATCTCTGTGCCAGTAGTATCCGCTCGCAAGATACGCAGTATTTTGGCCCAGGCACCCGGCtGACAGTGCTCGAGGAC
	BP129_DAY5_P1_D10	BP129	DAY5	P1	D10	Adult	M1_58-66	Divided	BP129_DAY5_Divided	Adult_DAY5_Divided	GCAGTTACAAAACTAGTATAAACAATTTACAGTGGTATAGACAAAATTCAGGTAGAGGCCTTGTCCACcTAATTTTAATACGTTCAAATGAAAGAGAGAAACACAGTGGAAGATTAAGAGTCACGCTTGACACTTCCAAGAAAAGCAGTTCCTTGTTGATCACGGCTTCCCGGGCAGCAGACACTGCTTCTTACTTCTGTGCTACGGACGGAGGTGGAGGAAGCCAAGGAAATCTCATCTTTGGAAAAGGCACTAAACTCTCTGTTAAACCAAATATCCAGAACCCTGACCCTGCCGTGTACCAGCTGAGAGACTCTAAATCCAGTGACAAGTCTGTCTGCCTATTCACCGATTTTGATTCTCAAACAAATGTGTCACAAAGTAAGGATTCTGAtGTGT…	TGGTACCGACAGGACCCAGGGCAAGGGCTGAGATTGATCTACTACTCACAGATAGTAAATGACTTTCAGAAAGGAGATATAGCTGAAGGGTACAGCGTCTCTCGGGAGAAGAAGGAATCCTTTCCTCTCACTGTGACATCGGCCCAAAAGAACCCGACAGCTTTCTATCTCTGTGCCAGTAGTATTCGATCCACAGATACGCAGTATTTTGGCCCAGGCACCCGGCTGACAGTGCTCGAGGA
	BP129_DAY5_P1_E1	BP129	DAY5	P1	E1	Adult	M1_58-66	Divided	BP129_DAY5_Divided	Adult_DAY5_Divided	ccaGCTTCTCCTGAAGTATTTATCAGGATCCACCCTGGTTGAAagcaTCAACGGTTTTGAGGCTGAATTTAACAAGAGTCAAACTTCCTTCCACTTGAGGAAACCCTCAGTCCATATAAGCGACACGGCTGAGTACTTCTGTGCTGTGACCTTTGGAGGAAGCCAAGGAAATCTCATCTTTGGAAAAGGCACTAAACTCTCTGTTAAACCAAATATCCAGAACCCTGACCCTGCCGTGTACCAGCTGAGAGACTCTAAATCCAGTGACAAGTCTGTCTGCCTATTCACCGATTTTGATTCTCAAACAAATGTGTCACAAAGTAAGGATTCTGAtGTGTATaTCaCAGAc	ACTGGTACCGACAGGACCCAGGGCAAGGGcTGAGATTGATcTAcTACTCACAGATAGTAAAtGACTTTCAGAAAGGAGATATAGCTGAAGGGTACAGCGTCTCTCGGGAGAAGAAGGAATCCTTTCCTCTCACTGTGACATCGGCCCAAAAGAACCCGACAGCTTTCTATCTCTGTGCCAGTAGTCTAAGAAGCTCCTACGAGCAGTACTTCGGGCCGGGCACCAGGCTCACGGTCACAGAGGAC
	BP129_DAY5_P1_E2	BP129	DAY5	P1	E2	Adult	M1_58-66	Undivided	BP129_DAY5_Undivided	Adult_DAY5_Undivided	cagACAACGCCTCCAGTTACTCtTGAGACACATcTcTAGAGAGAGCATCAAAGGcTTCAcTGcTGACCTTAACAAAGGCGAGACATCTTTCCACcTGAAGAAACCATTTGCTCAAGAGGAAGAcTCAGCCATGTATTACTGTGCTcTAATATCAGGAGGAGGTGCTGACGGACTCACCTTTGGCAAAGGGACTCATcTAATCATCCAGCCCTATATCCAGAACCCTGACCCTGCCGTGTACCAGCTGAGAGACTCTAAATCCAGTGACAAGTCTGTCTGCCTATTCACCGATTTTGATTCTCAAACAAATGTGTCACAAAGTAAGGATTCTGATGtGTATaTCaCAGAC	TGGTACcGaCAGGACCCAGGGCAAGGGctGAGATTGATCTAcTACTCACAGATAGTAAAtGACTTTCAGAAAGGAGATATAGCtGAAGGGTACAGcgTcTcTCGGGAGAAGAAGGAATCCTTTCCTCTCACTGTGACATCGGCCCAAAAGAACCCGACAGCTTTCTATCTCTGTGCCAGTAGTATCGGGGTTTATGGCTACACCTTCGGTTCGGGGACCAGGTTAACCGTtgtagagGAC
	BP129_DAY5_P1_E5	BP129	DAY5	P1	E5	Adult	M1_58-66	Divided	BP129_DAY5_Divided	Adult_DAY5_Divided	CAAGATCCAGGAAGAGGCCCTGTTTTCtTGCTACTCATACGTGAAAATGAGAAAGAAAAAAGGAAAGAAAGAcTGAAGGTCACCTTTGATACCACCCTTAAACAGAGTTTGTTTCATATCACAGCCTCCCAGCCTGCAGACTCAGcTACCTACCTcTGTGCTCTAGACATGGGGGGAGGAAGCCAAGGAAATCTCATCTTTGGAAAAGGCACTAAACTCTCTGTTAAACCAAATATCCAGAACCCTGACCCTGCCGTGTACCAGCTGAGAGACTCTAAATCCAGTGACAAGTCTGTCTGCCTATTCACCGATTTTGATTCTCAAACAAATGTGTCACAAAGTAAGGATTCTGATGtGTATaTCACAGAc	GACAGGACCCAGGGCAAGGGaTGAGATTGATCTAcTAcTCACAGATAGTAAATGACTTTCAGAAAGGAGATATAGcTGAAGGGTACAGcGTcTCTCGGGAGAAGAAGGAATCcTTTCCTCTCACTGTGACATCGGCCCAAAAGAACCCGACAGCTTTCTATCTCTGTGCCAGTAGTATACGGTCCGGGCAGCCCCAGCATTTTGGTGATGGGACTCGACTCTCCaTCCTAGAGGAC
	BP129_DAY5_P1_E9	BP129	DAY5	P1	E9	Adult	M1_58-66	Undivided	BP129_DAY5_Undivided	Adult_DAY5_Undivided	CCTTGTAACCACTCCACAATCAGTGGAACTGATTACATACATTGGTATCGACAGcTTCCCTcCCAGGGTCCAGAGTACGTGATTCATGGTc	TGGTACCGACAGGACCCAGGGCAAGGGcTGAGATTGATCTACTACTCACAGATAGTAAATGACTTTCAGAAAGGAGAtATAGctGAAGGGtACAGcgTctcTcgGGaGAaGAAGGAatCCTTTCCTCTCACTGTGACATCGGCCCAAAAGAACCCGACAGCTTTCTATCTCTGTGCCAGTAGTCCCCTAGCGGGAACCTACAATGAGCAGTTCTTCGGGCCAGGGACACGGCTCACCGTGCTAGAGGAC
	BP129_DAY5_P1_E10	BP129	DAY5	P1	E10	Adult	M1_58-66	Undivided	BP129_DAY5_Undivided	Adult_DAY5_Undivided	TcTGTCTTACAATGTTCTGGATGGTTTGGAGGAGAAAGGTCGTTTTTCTTCATTCCTTAGTCGGTCTAAAGGGTACAGTTACCTCCTTTTGAAGGAGCTCCAGATGAAAGACTCTGCCTCTTACCTCTGTGCTCCCTCCCGGGATAACTATGGTCAGAATTTTGTCTTTGGTCCCGGAACCAGATTGTCCGTGCTGCCCTATATCCAGAACCCTGACCCTGCCGTGTACCAGCTGAGAGACTCTAAATCCAGTGACAAGTCTGTCTGCCTATTCACCGATTTTGATTCTCAAACAAATGTGTCACAAAGTAAGGATTCTGATGTGTATaTCaCAGac	GTACCAACcgAGCCTGGACCAGGGCCTCCAGTTCCTCATTCAGTATTATAATGGAGAAGAGAGAGCAAAAGGAAACATTCTTGAACGATTCTCCGCACAACAGTTCCCTGACTTGCACTCTGAACTAAACCTGAGCTCTCTGGAGCTGGGGGACTCAGCTTTGTATTTCTGTGCCAGCAGCGTAGCGGGGGGAGGTTCCGACGAGCAGTACTTCGGGCCGGGCACCAGGCTCACGGTCACAGAGGAC
	BP129_DAY5_P1_F2	BP129	DAY5	P1	F2	Adult	M1_58-66	Divided	BP129_DAY5_Divided	Adult_DAY5_Divided	TGCAGTTACAAAACTAGTATAAACAATTTACAGTGGTATAGACAAAATTCAGGTAGAGGCCTTGTCCACcTAATTTTAATACGTTCAAATGAAAGAGAGAAACACAGTGGAAGATTAAGAGTCACGCTTGACACTTCCAAGAAAAGCAGTTCCTTGTTGATCACGGCTTCCCGGGCAGCAGACACTGCTTCTTACTTcTGTGcTACGGACGGAGGTGGAGGAAGCCAAGGAAATCTCATCTTTGGAAAAGGCACTAAACTCTCTGTTAAACCAAATATCCAGAACCCTGACCCTGCCGTGTACCAGCTGAGAGACTCTAAATCCAGTGACAAGTCTGTCTGCCTATTCACCGATTTTGATTCTCAAACAAATGTGTCACAAAGTAAGGATTCTGATGTG…	GTACCGACAGGACCCAGGGCAAGGGCTGAGATTGATCTACTACTCACAGATAGTAAATGACTTTCAGAAAGGAGATATAGCTGAAGGGTACAGCGTCTCTCGGGAGAAGAAGGAATCCTTTCCTCTCACTGTGACATCGGCCCAAAAGAACCCGACAGCTTTCTATCTCTGTGCCAGTAGTATTCGATCCACAGATACGCAGTATTTTGGCCCAGGCACCCGGCtGACAGTGCTCGAGGAC
	BP129_DAY5_P1_F3	BP129	DAY5	P1	F3	Adult	M1_58-66	Divided	BP129_DAY5_Divided	Adult_DAY5_Divided	CAAGATCCAGGAAGAGGCCCTGTTTTCTTGCTACTCATACGTGAAAATGAGAAAGAAAAAAGGAAAGAAAGACTGAAGGTCACCTTTGATACCACCCTTAAACAGAGTTTGTTTCATATCACAGCCTCCCAGCCTGCAGACTCAGCTACCTACCTCTGTGCTCTAGACATGGGGGGAGGAAGCCAAGGAAATCTCATCTTTGGAAAAGGCACTAAACTCTCTGTTAAACCAAATATCCAGAACCCTGACCCTGCCGTGTACCAGCTGAGAGACTCTAAATCCAGTGACAAGTCTGTCTGCCTATTCACCGATTTTGATTCTCAAACAAATGTGTCACAAAGTAAGGATTCTGAtGTGTATaTCacAGAc	GTACCGACAGGACCCAGGGCAAGGGCTGAGATTGATCTACTACTCACAGATAGTAAATGACTTTCAGAAAGGAGATATAGCTGAAGGGTACAGCGTCTCTCGGGAGAAGAAGGAATCCTTTCCTCTCACTGTGACATCGGCCCAAAAGAACCCGACAGCTTTCTATCTCTGTGCCAGTAGTATACGGTCCGGGCAGCCCCAGCATTTTGGTGATGGGACTCGACTCTCCaTCCTAGAGGAC
	BP129_DAY5_P1_F5	BP129	DAY5	P1	F5	Adult	M1_58-66	Undivided	BP129_DAY5_Undivided	Adult_DAY5_Undivided	CaagaTCCAGGAAGAGGCCCTGTTTTCTTGCTACTCATACGTGAAAATGAGAAAGAAAAAAGGAAAGAAAGACTGAAGGTCACCTTTGATACCACCCTTAAACAGAGTTTGTTTCATATCACAGCCTCCCAGCCTGCAGACTCAGCTACCTACCTCTGTGCTCTAGAAGGGTATTCAGGAGGAGGTGCTGACGGACTCACCTTTGGCAAAGGGACTCATCTAATCATCCAGCCCTATATCCAGAACCCTGACCCTGCCGTGTACCAGCTGAGAGACTCTAAATCCAGTGACAAGTCTGTCTGCCTATTCACCGATTTTGATTCTCAAACAAATGTGTCACAAAGTAAGGATTCTGAtGTGTATaTCaCAGAc	GGATACAgTGTCTCTaGAGAGAAGAAGGAGcGTTTCTCCCTGATTCTGGAGTCCGCCAGCACCaACCaGACATCTATGTaCcTctGTGCCAGCAGCCCGAGCGGTGGGGCCACCGGGGAGCTGTTTTTTGgAGaAGGCTCTAGGCtGACCGTACtggaggaC
	BP129_DAY5_P1_F7	BP129	DAY5	P1	F7	Adult	M1_58-66	Undivided	BP129_DAY5_Undivided	Adult_DAY5_Undivided	TCAGTCTCTGGAAACCCTTATCTTTTTTGGTATgTTCAAT	GGATACAGTGTCTCTCGAGAGAAGAAGGAGcGTTTcTCCCTGATTcTGGAGTCCGCCAGCACCAACCAGACATCTATGTACCTCTGTGCCAGCAGTTTAGCGTGGAGCTCCTACGAGCAGTACTTCGGGCCGGGCACCAGGCTCACGGTCACAGAGGAC
	BP129_DAY5_P1_G1	BP129	DAY5	P1	G1	Adult	M1_58-66	Divided	BP129_DAY5_Divided	Adult_DAY5_Divided	A	GACAGGACCCAGGGCAAGGGcTGAGATTGATcTAcTACTCACAGATAGTAAAtGAcTTTCAGAAAGGAGATATAGCtGAAGGGTACAGcGTCTCTCGGGAGAAGAAGGAATCCTTTCCTCTCACTGTGACATCGGCCCAAAAGAACCCGACAGCTTTCTATCTCTGTGCCAGTAGTATAAGATCGGGGGTCGAGCAGTACTTCGGGCCGGGCACCAGGCTCACGGTCACagagGAC
	BP129_DAY5_P1_G2	BP129	DAY5	P1	G2	Adult	M1_58-66	Divided	BP129_DAY5_Divided	Adult_DAY5_Divided	gatTCTCGTTATTCGCCAAGAAGCTTATAAGCAACAGAATGCAACAGAGAATCGTTTCTCTGTGAACTTCCAGAAAGCAGCCAAATCCTTCAGTCTCAAGATCTCAGACTCACAGCTGGGGGATGCCGCGATGTATTTCTGTGCTTATAGGGTCTTTGTCAATAACAATGACATGCGCTTTGGAGCAGGGACCAGACTGACAGTAAAACCAAATATCCAGAACCCTGACCCTGCCGTGTACCAGCTGAGAGACTCTAAATCCAGTGACAAGTCTGTCTGCCTATTCACCGATTTTGATTCTCAAACAAATGTGTCACAAAGTAAGGATTCTGATGTGTATaTCACAGAc	CACTGGTACCGACAGGACCCAGGGCAAGGGCTGAGATTGATCTACTACTCACAGATAGTAAATGACTTTCAGAAAGGAGATATAGCTGAAGGGTACAGCGTCTCTCGGGAGAAGAAGGAATCCTTTCCTCTCACTGTGACATCGGCCCAAAAGAACCCGACAGCTTTCTATCTCTGTGCCAGTAGTATTCTTGCGGGAGGGTACAATGAGCAGTTCTTCGGGCCAGGGACACGGCTCACCGTGCTAGAGGAC
	BP129_DAY5_P1_G3	BP129	DAY5	P1	G3	Adult	M1_58-66	Undivided	BP129_DAY5_Undivided	Adult_DAY5_Undivided	cTCAAACTACTTCCCTTGGTATAAGCAAGAACTTGGAAAAGGACCTCAG	GTGACTCTGAGATGTCACCAGACTGAGAACCACCGCTATATGTATTGGTATCGACAAGACCCGGGGCATGGGCTGAGGCTGATCCATTACTCATATGGTGTTAAAGATACTGACAAAGGAGAAGTCTCAGATGGCTATAGTGTCTCTAGATCAAAGACAGAGGATTTcct
	BP129_DAY5_P1_G4	BP129	DAY5	P1	G4	Adult	M1_58-66	Undivided	BP129_DAY5_Undivided	Adult_DAY5_Undivided	tccCAGGGGCCACAGTATATCATTCATGGTCTAAAAAACAATGAAACCAATGAAATGGCCTCTCTGATCATCACAGAAGACAGAAAGTCCAGCACCTTGATCCTGCCCCACGCTACGCTGAGAGACACTGCTGTGTACTATTGCATCGTCAGAGTTGATGCTGGTGGTACTAGCTATGGAAAGCTGACATTTGGACAAGGGACCATCTTGACTGTCCATCCAAATATCCAGAACCCTGACCCTGCCGTGTACCAGCTGAGAGACTCTAAATCCAGTGACAAGTCTGTCTGCCTATTCACCGATTTTGATTCTCAAACAAATGTGTCACAAAGTAAGGATTCTGAtGTGTATaTCACAGAc	TCAcTGGTACcGACAGGACCCAGGGCAAGGGctGAGATTGATCTAcTacTCACAGATAGTAAAtGActTTCAGAAAGGAGAtATAGctGAAGGGTACAGcGTcTCTcGGGAGAAGAAGGAATCcTTTCCTCTCACTGTGACATCGGCCCAAAAGAACCCGACagCtTTCTATCTCTGTGCCAGTAGTATTTTCGGTTCGCCGTTCTACGAGCAGTACTTCGGGCCGGGCACCAGGCTCACGGTCACagaggaC
	BP129_DAY5_P1_G8	BP129	DAY5	P1	G8	Adult	M1_58-66	Divided	BP129_DAY5_Divided	Adult_DAY5_Divided	GTTTTTTtgaTaCagTTAgtGAaGAgTGGAGAAGTGAAGAAGCaGAAAaGacTgaCaTTTCAGTTTGGAGAAgCAAAAAAGAACAGcTCCcTGCACATcaCaGcCACCCaGACTACAGAtGTAGGAACcTAcTTcTGTGCAGGGAATTAtGGAGGAAGCCAAGGAAATcTCATCTTTGGAAAAGGCAcTAAACTCTcTGTTAAACCAAATATCCAGAACCCTGACCCTGCCGTGTACCAGCTGAGAGACTCTAAATCCAGTGACAAGTCTGTCTGCCTATTCACCGATTTTGATTCTCAAACAAATGTGTCACAAAGTAAGGATTCTGAtGtGTaTaTCACAGAc	AcTGGTACCGACAGGACCCAGGGCAAGGGcTGAGATTGATCTAcTACTCACAGATAGTAAATGACTTTCAGAAAGGAGATATAGCTGAAGGGTACAGCGTCTCTCGGGAGAAGAAGGAATCCTTTCCTCTCACTGTGACATCGGCCCAAAAGAACCCGACAGCTTTCTATCTCTGTGCCAGTAGTTTACGCAGCACCGGGGAGCTGTTTTTTGGAGAAGGCTCTAGGCTGACCGTACtGGAGGAC
	BP129_DAY5_P1_G10	BP129	DAY5	P1	G10	Adult	M1_58-66	Undivided	BP129_DAY5_Undivided	Adult_DAY5_Undivided	A	TTCACTcTGAAGATCCGGTCCACAAAGCTGGAGGACTCAGCCATGTACTTCTGTGCCAGCAGTGACGAGTTGGAAACCCTCAAACTCTATGGCTACACCTTCGGTTCGGGGACCAGGTTAACCGTGTAGAGGAC
	BP129_DAY6_P1_A1	BP129	DAY6	P1	A1	Adult	M1_58-66	Divided	BP129_DAY6_Divided	Adult_DAY6_Divided	caGACAAcGCCTCCAGTTACTCtTGAGACACATcTctAGAGAGAGCATCAAaGGcTTCACTGcTGACCTTAACAAaGGCGAGACATCTTTCCaCctGAAGAAACCATTTGcTC	ACTGgTACCGACAGGACCCAGGGCAAGGGCTGAGATTGATCTACTACTCACAGATAGTAAATGACTTTCAGAAAGGAGATATAGCTGAAGGGTACAGCGTCTCTCGGGAGAAGAAGGAATCCTTTCCTCTCACTGTGACATCGGCCCAAAAGAACCCGACAGCTTTCTATCTCTGTGCCAGTAGTCAGGGCAGCTATGGCTACACCTTCGGTTCGGGGACCAGGTTAACCGtTgtAGGAGGAC
	BP129_DAY6_P1_A2	BP129	DAY6	P1	A2	Adult	M1_58-66	Divided	BP129_DAY6_Divided	Adult_DAY6_Divided	tgCAACTCCTCAAGTGTTTTTTCCAGCTTACAATGGTACAGACAGGAGCCTGGGGAAGGTCCTGTCCTCCTGGTGACAGTAGTTACGGGTGGAGAAGTGAAGAAGCTGAAGAGACTAACCTTTCAGTTTGGTGATGCAAGAAAGGACAGTTCTCTCCACATCACTGCAGCCCAGCCTGGTGATACAGGCCTCTACCTCTGTGCAGGACCTGGAAGCCAAGGAAATCTCATCTTTGGAAAAGGCACTAAACTCTCTGTTAAACCAAATATCCAGAACCCTGACCCTGCCGTGTACCAGCTGAGAGACTCTAAATCCAGTGACAAGTCTGTCTGCCTATTCACCGATTTTGATTCTCAAACAAATGTGTCACAAAGTAAGGATTCTGATGtgtataTCac	AcTGGTACCGACAGGACCCAGGGCAAGGGCTGAGATTGATCTACTACTCACAGATAGTAAATGACTTTCAGAAAGGAGATATAGCTGAAGGGTACAGCGTCTCTCGGGAGAAGAAGGAATCCTTTCCTCTCACTGTGACATCGGCCCAAAAGAACCCGACAGCTTTCTATCTCTGTGCCAGTAGTACCAGGAGCTCCTACGAGCAGTACTTCGGGCCGGGCACCAGGCTCACGGtCACagaggaC
	BP129_DAY6_P1_A3	BP129	DAY6	P1	A3	Adult	M1_58-66	Divided	BP129_DAY6_Divided	Adult_DAY6_Divided	A	ACcGACAGGACCCAGGGCAAGGGcTGAGATTGATcTAcTACTCACAGATAGTAAATGACTTTCAGAAAGGAGATATAGcTGAAGGGTACAGCGTCTCTCGGGAGAAGAAGGAATCCTTTCCTCTCACTGTGACATCGGCCCAAAAGAACCCGACaGCTTTCTATCTCTGTGCCAGTAGTTCCATTAGCAATCAGCCCCAGCATTTTGGTGATGGGACTCGACTCTCCaTCctag
	BP129_DAY6_P1_A4	BP129	DAY6	P1	A4	Adult	M1_58-66	Divided	BP129_DAY6_Divided	Adult_DAY6_Divided	tgCAACTCCTCAAGTGTTTTTTCCAGCTTACAATGGTACAGACAGGAGCCTGGGGAAGGTCCTGTCCTCCTGGTGACAGTAGTTACGGGTGGAGAAGTGAAGAAGCTGAAGAGACTAACCTTTCAGTTTGGTGATGCAAGAAAGGACAGTTCTCTCCACATCACTGCAGCCCAGCCTGGTGATACAGGCCTCTACCTCTGTGCAGGACCTGGAAGCCAAGGAAATCTCATCTTTGGAAAAGGCACTAAACTCTCTGTTAAACCAAATATCCAGAACCCTGACCCTGCCGTGTaCCaGcTGAGAGACTCTAAATCCAGTGACAAGTCTGTCTGCCTATTCACCGATTTTGATTCTCAAACAAATGTGTCACAAAGTAAGGaTTCTgATGtgtatatCaC	ACTGGTACCGACAGGACCCAGGGCAAGGGCTGAGATTGATCTACTACTCACAGATAGTAAATGACTTTCAGAAAGGAGATATAGCTGAAGGGTACAGCGTCTCTCGGGAGAAGAAGGAATCCTTTCCTCTCACTGTGACATCGGCCCAAAAGAACCCGACAGCTTTCTATCTCTGTGCCAGTAGTACCaGGAGCTCCTACGAGCAGTAcTTCGGGCCGGGCACCAGGCTCACGGTCACAggAGGaC
	BP129_DAY6_P1_A5	BP129	DAY6	P1	A5	Adult	M1_58-66	Divided	BP129_DAY6_Divided	Adult_DAY6_Divided	tgcAACTCCTCAAGTGTTTTTTCCAGCTTACAATGGTACAGACAGGAGCCTGGGGAAGGTCCTGTCCTCCTGGTGACAGTAGTTACGGGTGGAGAAGTGAAGAAGCTGAAGAGACTAACCTTTCAGTTTGGTGATGCAAGAAAGGACAGTTCTCTCCACATCACTGCAGCCCAGCCTGGTGATACAGGCCTCTACCTCTGTGCAGGACCTGGAAGCCAAGGAAATCTCATCTTTGGAAAAGGCACTAAACTCTCTGTTAAACCAAATATCCAGAACCCTGACCCTGCCGTGTACCAGCTGAGAGACTCTAAATCCAGTGACAAGTCTGTCTGCCTATTCACCGATTTTGATTCTCAAACAAATGTGTCACAAAGTAAGGATTCTGATGTGTATaTCACA…	ACTGGTACCGACAGGACCCAGGGCAAGGGCTGAGATTGATCTACTACTCACAGATAGTAAATGACTTTCAGAAAGGAGATATAGCTGAAGGGTACAGCGTCTCTCGGGAGAAGAAGGAATCCTTTCCTCTCACTGTGACATCGGCCCAAAAGAACCCGACAGCTTTCTATCTCTGTGCCAGTAGTACCAGGAGCTCCTACGAGCAGTACTTCGGGCCGGGCACCAGGCTCACGGTCACAGAGGAC
	BP129_DAY6_P1_A8	BP129	DAY6	P1	A8	Adult	M1_58-66	Divided	BP129_DAY6_Divided	Adult_DAY6_Divided	CAGTGAAAcaTcTcTCTCTGCAAATTGCAGCTACTCAACCTGGAGACTCAGCTGTCTACTTTTGTGCAGAGAATATGGGTGGAGGAAGCCAAGGAAATCTCATCTTTGGAAAAGGCACTAAACTCTCTGTTAAACCAAATATCCAGAACCCTGACCCTGCCGTGTACCAGCTGAGAGACTCTAAATCCAGTGACAAGTCTGTCTGCCTATTCACCGATTTTGATTCTCAAACAAATGTGTCACAAAGTAAGGATTCTgATGtgtataTCaC	ACTGGTACCGACAGGACCCAGGGCAAGGGCTGAGATTGATCTACTACTCACAGATAGTAAATGACTTTCAGAAAGGAGATATAGCTGAAGGGTACAGCGTCTCTCGGGAGAAGAAGGAATCCTTTCCTCTCACTGTGACATCGGCCCAAAAGAACCCGACAGCTTTCTATCTCTGTGCCAGTAGTGGCCGGGCGGGCACTGAAGCTTTCTTtGGACAAGGCACCAGACTCACAGTtgtagagGAC
	BP129_DAY6_P1_A9	BP129	DAY6	P1	A9	Adult	M1_58-66	Divided	BP129_DAY6_Divided	Adult_DAY6_Divided	TGTTTTTTCCAGCTTACAATGGTACAGACAGGAGCCTGGGGAAGGTCCTGTCCTCCTGGTGACAGTAGTTACGGGTGGAGAAGTGAAGAAGCTGAAGAGACTAACCTTTCAGTTTGGTGATGCAAGAAAGGACAGTTCTCTCCACATCAcTGCAGCCCAGCCTGGTGATACAGGCCTCTACCTCTGTGCAGGAGCAGGGGGAGGAAGCCAAGGAAATCTCATCTTTGGAAAAGGCACTAAACTCTCTGTTAAACCAAATATCCAGAACCCTGACCCTGCCGTGTACCAGCTGAGAGACTCTAAATCCAGTGACAAGTCTGTCTGCCTATTCACCGATTTTGATTCTCAAACAAATGTGTCACaAAGTAAGGaTTCtgATGtgtatatCaC	GTACCGACAGGACCCAGGGCAAGGGcTGAGATTGATcTAcTACTCACAGATAGTAAATGACTTTCAGAAAGGAGATATAGCTGAAGGGTACAGCGTCTCTCGGGAGAAGAAGGAATCCTTTCCTCTCACTGTGACATCGGCCCaaaAgAACCCGACaGCTTTCTATCTCTGTGCCAGTAGTATAAGATCAGGCTACGAGCAGTACTTCGGGCCGGGCACCAGGCTCACGGTCACagaggaC
	BP129_DAY6_P1_A10	BP129	DAY6	P1	A10	Adult	M1_58-66	Divided	BP129_DAY6_Divided	Adult_DAY6_Divided	tcCTCCACctacTTATAcTGGTATAAGCAAGAACCtGGAGCAGGTcTCCAGTTGcTGAcGTATATTTTTTCAAATATGGACATGAAACAAGACCAAAGACTCACTGTTCTATTGAATAAAAAG	AcTGGTACCGACAGGACCCAGGGCAAGGGcTGAGATTGATcTACTACTCACAGATAGTAAATGACTTTCAGAAAGGAGAtatagcTgAagGgtacAgcgTCTcTcGgGaGAaGAAGGAatccTTTCCTCTCACTGTGACATCGGCCCaaAaGAACCCGACAGCTTTCTATCTCTGTGCCAGTAGTATAAGAAGCTCCTACGAGCAGTAcTTCGGGCCGGGCACCAGGCTCACGGTCACagaggaC
	BP129_DAY6_P1_B1	BP129	DAY6	P1	B1	Adult	M1_58-66	Divided	BP129_DAY6_Divided	Adult_DAY6_Divided	tgCAACTCCTCAAGTGTTTTTTCCAGCTTACAATGGTACAGACAGGAGCCTGGGGAAGGTCCTGTCCTCCTGGTga	cgACAGGACCCAGGGCAAGGGCTGAGATTGATCTACTACTCACAGATAGTAAATGACTTTCAGAAAGGAGATATAGCTGAAGGGTACAGCGTCTCTCGGGAGAAGAAGGAATCCTTTCCTCTCACTGTGACATCGGCCCaAAAGAACCCGACAGCTTTCTATCTCTGTGCCAGTAGTTCCCGGTCATCCGCAGAGCAGTTCTTCGGGCCAGGGACACGGCTCACCGTGCtagaggaC
	BP129_DAY6_P1_B5	BP129	DAY6	P1	B5	Adult	M1_58-66	Divided	BP129_DAY6_Divided	Adult_DAY6_Divided	TcCTCCACCTACTTATACTGGTATAAGCAAGAACCTGGAGCAGGTcTCCAGTTGCTGACGTATATTTTTTCAAATATGGACATGAAACAAGACCAAAGACTCACTGTTCTATTGAATAAAAAGgaT	TGGTACCGACAGGACCCAGGGCAAGGGcTGAGATTGATcTAcTACTCACAGATAGTAAATGACTTTCAGAAAGGAgAt
	BP129_DAY6_P1_B9	BP129	DAY6	P1	B9	Adult	M1_58-66	Divided	BP129_DAY6_Divided	Adult_DAY6_Divided	tgCAACTCCTCAAGTGTTTTTTCCAGCTTACAATGGTACAGACAGGAGCCTGGGGAAGGTCCTGTCCTCCTGGTgaCagTAGTTacGGGtGGAGAAGtGAAGAAGctGAAGAGAcTAACCTTTCAGTttGGTGAtGCAAGAAAGGACAGTTCTCTCCACATCACTGCAGCCCAGCctGGTGATACagGCCTcTACCTcTGTGCAGGAGCtGAaGGAGGAAGCCAAGGAAATcTcATCTTTGGAAAAGGCACTAAACTCTCTGTTAAACCAAATATCCAGAACCCTGACCCTGCCGTGTACCAGCTGAGAGACTCTAAATCCAGTGACAAGTCTGTCTGCCTATTCACCGATTTTGATTCTCAAACAAATGTGTCACAAAGTAAGGATTCtGATGtGTAT…	TGGTACCGACAGGACCCAGGGCAAGGGCTGAGATTGATCTACTACTCACAGATAGTAAATGACTTTCAGAAAGGAGATATAGCTGAAGGGTACAGCGTCTCTCGGGAGAAGAAGGAATCCTTTCCTCTCACTGTGACATCGGCCCAAAAGAACCCGACAGCTTTCTATCTCTGTGCCAGTAGTTCCCGGTCATCCGCAGAGCAGTTCTTCGGGCCAGGGACACGGCTCACCGTGctagaggac
	BP129_DAY6_P1_C2	BP129	DAY6	P1	C2	Adult	M1_58-66	Divided	BP129_DAY6_Divided	Adult_DAY6_Divided	TGGACTGCACATATGACACCAGTGATCCAAGTTATGGTCTA	gTACCGACAGGACCCAGGGCAAGGGCTGAGATTGATCTACTACTCACAGATAGTAAATGACTTTCAGAAAGGAGATATAGctGAAGGGTACAGCGTCTCTCGGGAGAAGAAGGAATCCTTTCCTCTCACTGTGACATCGGCCCAAAAGAACCCGACAGCTTTCTATCTCTGTGCCAGCTCGGCGCACGGGGCAGATACGCAGTATTTTGGCCCAGGCACCCGGCTGACAGTGCtcgaggaC
	BP129_DAY6_P1_C3	BP129	DAY6	P1	C3	Adult	M1_58-66	Divided	BP129_DAY6_Divided	Adult_DAY6_Divided	ggtACAAGCAGGACCCTGGGGAAGGTCCTGTCCTCTTGATAGCCTTATATAAGGCTGGTGAATTGACCTCAAATGGAAGACTGACTGCTCAGTTTGGta	GTACCGACAGGACCCAGGGCAAGGGCTGAGATTGATCTACTACTCACAGATAGTAAATGACTTTCAGAAAGGAGATATAGCTGAAGGGTACAGCGTCTCTCGGGAGAAGAAGGAATCCTTTCCTCTCACTGTGACATCGGCCCAAAAGAACCCGACAGCTTTCTATCTCTGTGCCAGTAGTAGTCGGTCCGGGTACGAGCAgTActTCGGGCCGGGCACCAGGCtCACGgTCACAggAGGAC
	BP129_DAY6_P1_C7	BP129	DAY6	P1	C7	Adult	M1_58-66	Divided	BP129_DAY6_Divided	Adult_DAY6_Divided	TGGACTGCACATATGACACCAGTGATCCAAGTTATGGTCTa	GTACCGACAGGACCCAGGGCAAGGGCTGAGATTGATCTAcTACTCACAGATAGTAAATGACTTTCAGAAAGGAGATATAGCTGAAGGGTACAGCGTCTCTCGGGAGAAGAAGGAATCcTTTCCTCTCACTGTGACATCGGCCCAAAAGAACCCGACagCtTTCTATCTCTGTGCCagCTCGGCGCACGGGGCAGATACGCAGTATTTTGGCCCAGGCACCCGGCtGACAGTGCtcgaggaC
	BP129_DAY6_P1_D2	BP129	DAY6	P1	D2	Adult	M1_58-66	Divided	BP129_DAY6_Divided	Adult_DAY6_Divided	TGGACTGCACATATGACACCAGTGATCCAAGTTATGGTCTATTct	GTACCGACAGGACCCAGGGCAAGGGCTGAGATTGATCTACTACTCACAGATAGTAAAtGACTTTCAGAAAGGAGATATAGctGAAGGGTACAGCGTCTCTCGGGAGAAGAAGGAATCCTTTCCTCTCACTGTGACATCGGCCCAAAAGAACCCGACAGCTTTCTATCTCTGTGCCAGTAGTATAGGAATCTATGGCTACACCTTCGGTTCGGGGACCAGGTTAACCGttgtagaggac
	BP129_DAY6_P1_D4	BP129	DAY6	P1	D4	Adult	M1_58-66	Divided	BP129_DAY6_Divided	Adult_DAY6_Divided	tACTGcAACTCCTCAAGTGTTTTTTCCAGCTTACAATGGTACAGACAGGAGCCTGGGGAAGGTCCTGTCCTCCTGGTGACAGTAGTTACGGGTGGAGAAGTGAAGAAGCTGAAGAGACTAACCTTTCAGTTTGGTGATGCAAGAAAGGACAGTTCTCTCCACATCACTGCAGCCCAGCCTGGTGATACAGGCCTCTACCTCTGTGCAGGAGCAGGAAGCCAAGGAAATCTCATCTTTGGAAAAGGCACTAAACTCTCTGTTAAACCAAATATCCAGAACCCTGACCCTGCCGTGTACCAGCTGAGAGACTCTAAATCCAGTGACAAGTCTGTCTGCCTATTCACCGATTTTGATTCTCAAACAAATGTGTCACAAAGTAAGGAtTCTGAtGTGTaTaTC…	GTACCGACAGGACCCAGGGCAAGGGCTGAGATTGATcTACTACTCACAGATAGTAAATGACTTTCAGAAAGGAGATATAGCTGAAGGGTACAGCGTCTCTCGGGAGAAGAAGGAATCCTTTCCTCTCACTGTGACATCGGCCCAAAAGAACCCGACAGCTTTCTATCTCTGTGCCAGTAGTATCCGGGCTAGCTACGAGCAGTACTTCGGGCCGGGCACCAGGCTCACGgTCACagaGGAC
	BP129_DAY6_P1_D5	BP129	DAY6	P1	D5	Adult	M1_58-66	Divided	BP129_DAY6_Divided	Adult_DAY6_Divided	TcTGGACTGCACATATGACACCAGTGATCCAAGTTATGGTCTa	gTACCGACAGGACCCAGGGCAAGGGCTGAGATTGATCTACTACTCACAGATAGTAAATGACTTTCAGAAAGGAGATATAGcTGAAGGGTACAGCGTCTCTCGGGAGAAGAAGGAATCCTTTCCTCTCACTGTGACATCGGCCCAAAAGAACCCGACAGCTTTCTATCTCTGTGCCAGCTCGGCGCACGGGGCAGATACGCAGTATTTTGGCCCAGGCACCCGGCtGACAGTGCTcggaggaC
	BP129_DAY6_P1_D7	BP129	DAY6	P1	D7	Adult	M1_58-66	Divided	BP129_DAY6_Divided	Adult_DAY6_Divided	tgGACTGCACATATGACACCAGTGATCCAAGTTATGGTCTATTcTGGTACAAGCAGCCCAGCAGTGGGGAAATGATTTTTcTTATTTATCAGGGGTctTATGACCAGCAAAATGCAACAGAAGGTCGcTACTCATTGAATTTCCAGAAGGCAAGAAAATCCGCCAACCTTGTCATcTCCGCTTCACAACTGGGGGACTCAGCAATGTAcTTcTGTGCAATGAGACCCGTCGGGAGGGATAGCAAcTATCAGTTAATCTGGGGCGcTGGGACCAAGCTAATTATAAAGCCAGATATCCAGAACCCTGACCCTGCCGTGTACCAGCTGAGAGACTCTAAATCCAGTGACAAGTCTGTCTGCCTATTCACCGATTTTGATTCTCAAACAAATGTGTCACAAA…	AcTGGTACCGACAGGACCCAGGGCAAGGGCTGAGATTGATCTACTACTCACAGATAGTAAATGACTTTCAGAAAGGAGATatagctgAAGGGTACAGCGTCTcTCGGGAGAAGAAGGAATCCTTTCCTCTCACTGTGACATCGGCCCAAAAGAACCCGACAGCTTTCTATCTCTGTGCCAGCTCGGCGCACGGGGCAGATACGCAGTATTTTGGCCCAGGCACCCGGCTGACAGTGCTcggaggaC
	BP129_DAY6_P1_D8	BP129	DAY6	P1	D8	Adult	M1_58-66	Divided	BP129_DAY6_Divided	Adult_DAY6_Divided	A	gTACCGACAGGACCCAGGGCAAGGGCTGAGATTGATCTACTACTCACAGATAGTAAATGACTTTCAGAAAGGAGATATAGCTGAAGGGTACAGCGTCTCTCGGGAGAAGAAGGAATCCTTTCCTCTCACTGTGACATCGGCCCAAAAGAACCCGACAGCTTTCTATCTCTGTGCCAGTAGTATTCGCAGCACCGGGGAGCTGTTTTTtGGAGAAGGCTCTAGGCTGACCGTACtggAggaC
	BP129_DAY6_P1_E2	BP129	DAY6	P1	E2	Adult	M1_58-66	Divided	BP129_DAY6_Divided	Adult_DAY6_Divided	tgCAACTCCTCAAGTGTTTTTTCCAGCTTACAATGGTACAGACAGGAGCCTGGGGAAGGTCCTGTCCTCCTGGTGACAGTAGTTACGGGTGGAGAAGTGAAGAAGCTGAAGAGACTAACCTTTCAGTTTGGTGATGCAAGAAAGGACAGTTCTCTCCACATCACTGCAGCCCAGCCTGGTGATACAGGCCTCTACCTCTGTGCAGGAGCGGATGGCTCTAGCAACACAGGCAAACTAATCTTTGGGCAAGGGACAACTTTACAAGTAAAACCAGATATCCAGAACCCTGACCCTGCCGTGTaCCaGcTGAGAGACTCTAAATCCAGTGACAAGTCTGTCTGCCTATTCACCGATTTTGATTCTCAAACAAATGTGTCACAAAGTAAGGaTTCtgaATgt…	TGGTACCGACAGGACCCAGGGCAAGGGcTGAGATTGATcTACTACTCACAGATAGTAAATGACTTTCAGAAAGGAGATATAGCTGAAGGGTACAGCGTCTCTCGGGAGAAGAAGGAATCCTTTCCTCTCACTGTGACATCGGCCCAAAAGAACCCGACAGCTTTCTATCTCTGTGCCAGTAGTATAAGGAGTGCCTACGAGCAGTACTTCGGGCCGGGCACCAGGCTCACGgTCACAggAGGAC
	BP129_DAY6_P1_E3	BP129	DAY6	P1	E3	Adult	M1_58-66	Divided	BP129_DAY6_Divided	Adult_DAY6_Divided	tcCTCCACCTACTTATACTGGTATAAGCAAGAACCTGGAGCAGGTCTCCAGTTGCTGACGTATATTTTTTCAAATATGGACATGAAACAAGACCAAAGACTCACTGTTCTATTGAATAAAAAGGa	TTCAcTGGTACcGACAGGACCCAGGGCAAGGGcTGAGATTGATcTAcTACTCACAGATAGTAAAtGACTTTCAGAAAGGAgAt
	BP129_DAY6_P1_E4	BP129	DAY6	P1	E4	Adult	M1_58-66	Divided	BP129_DAY6_Divided	Adult_DAY6_Divided	TCAAACTACTTCCCTTGGTATAAGCAAGAACTTGGAAAAAGACCTCAGCTTATTATAGACATTCGTTCAAATGTGGGCGAAAAGAAAGACCAACGAATTGCTGTTACATTGAACAAGACAGCCAAACATTTCTCCCTGCACATCACAGAGACCCAACCTGAAGACTCGGCTGTCTACTTCTGTGCAGCAAGTGGAGGAGGAAGCCAAGGAAATCTCATCTTTGGAAAAGGCACTAAACTCTCTGTTAAACCAAATATCCAGAACCCTGACCCTGCCGTGTACCAGCTGAGAGACTCTAAATCCAGTGACAAGTCTGTCTGCCTATTCACCGATTTTGATTCTCAAACAAATGTGTCAcAAAGTAAGGATTCTGATGTGTATaTCaCAGac	GTACCGACAGGACCCAGGGCAAGGGCTGAGATTGATCTACTACTCACAGATAGTAAATGACTTTCAGAAAGGAGATATAGCTGAAGGGTACAGCGTCTCTCGGGAGAAGAAGGAATCCTTTCCTCTCACTGTGACATCGGCCCAAAAGAACCCGACAGCTTTCTATCTCTGTGCCAGTAGTATTAGGTCATCCTACAATGAGCAGTTCTTCGGGCCAGGGACACGGCTCACCGTGctagaGGaC
	BP129_DAY6_P1_E8	BP129	DAY6	P1	E8	Adult	M1_58-66	Undivided	BP129_DAY6_Undivided	Adult_DAY6_Undivided	TCCTCAACTACTTTAAGCAATATACAGTGgTATAAGCAAAGGcCTGGTGGACATCCCGTTTTTTTGATACAGTTAGTGAAGAGTGGAGAAGTGAAGAAGCAGAAAAGACTGACATTTCAGTTTGGAGAAGCAAAAAAGAACAGCTCCCTGCACATCACAGCCACCCAGACTACAGATGTAGGAACCTACTTCTGTGCAGGGCAGGGGACAACTGACAGCTGGGGGAAATTGCAGTTTGGAGCAGGGACCCAGGTTGTGGTCACCCCAGATATCCAGAACCCTGACCCTGCCGTGTACCAGCTGAGAGACTCTAAATCCAGTGACAAGTCTGTCTGcCTATTCACCGATTTTGATTCTCAAACAAATGTGTCaCAAAGTAAGGATTCTGATGTGTATaTC…	CCCCCAGACACAAGATCACAAAGAGGGGACAGAATGTAACTTTCAGGTGTGATCCAATTTCTGAACACAACCGCCTTTATTGGTACCGACAGACCCTGGGGCAGGGCCCAGAGTTTCTGACTTACTTCCAGAATGAAGCTCAACTAGAAAAATCAAGGCTGCTCAGTGATCGGTTCTCTGCAGAGAGGCCTAAGGGATCTTTCTCCACCTTGGAGATCCAGCGCACAGAGCAGGGGGACTCGGCCATGTATCTCTGTGCCAGCAGCTTCCAAATGGAGGGGGGGCAAGATACGCAGTATTTTGGCCCAGGCACCCGGCtGACAGTGCTcgAGgAC
	BP129_DAY6_P1_E10	BP129	DAY6	P1	E10	Adult	M1_58-66	Divided	BP129_DAY6_Divided	Adult_DAY6_Divided	tcCCAGGGGCCACAGTATATCATTCATGGTCTAAAAAACAATGAAACCAATGAAATGGCCTCTCTGATCATCACAGAAGACAGAAAGTCCAGCACCTTGATCCTGCCCCACGCTACGCTGAGAGACACTGCTGTGTACTATTGCATCGTCAGAGTCGCTAATGGCGGTTATGGAGGAAGCCAAGGAAATCTCATCTTTGGAAAAGGCACTAAACTCTCTGTTAAACCAAATATCCAGAACCCTGACCCTGCCGTGTACCAGCTGAGAGACTCTAAATCCAGTGACAAGTCTGTCTGCCTATTCACCGATTTTGATTCTCAAACAAATGTGTCACAAAGTAAGGATTCtgatgtgtataTCac	TGGTACCGACAGGACCCAGGGCAAGGGcTGAGATTGATcTAcTACTCACAGATAGTAAAtGACTTTCAGAAAGGAGATATAGCTGAAGGGTACAGCGTCTCTCGGGAGAAGAAGGAATCCTTTCCTCTCACTGTGACATCGGCCCAAAAGAACCCGACAGCTTTCTATCTCTGTGCCAGTAGTATCCGCTCCTCCTACGAGCAGTACTTCGGGCCGGGCACCAGGCTCACGgTCACAggaggaC
	BP129_DAY6_P1_F1	BP129	DAY6	P1	F1	Adult	M1_58-66	Divided	BP129_DAY6_Divided	Adult_DAY6_Divided	tGGACTGCACATATGACACCAGTGATCCAAGTTATGGTCTATTcTGGTACAAGCAGCCCaGCAGTGGGGAAATGATtttTctTATTTATCAGGggTctTATGACCAGCAAAATGCAACAGAAGGTCGcTAcTCATTGAATTTCCAGAAGGCAAGAAAATCCGCCAACCTTGTCATcTcCGcTTCACAACTGGGGGACTCAGCAATGTATTTcTGTGCAATGAGACCcGTCGGGAGGGATAGCAactATCAGTTAATCTGGGGCGctGGGACCAAGCTAATTaTAAAGCCAGATATCCAGAACCCTGACCCTGCCGTGTACCAGCTGAGAGACTCTAAATCCAGTGACAAGTCTGTCTGCCTATTCACCGATTTTGATTCTCAAACAAATGTGTCACAAA…	gTACCGACAGGACCCAGGGCAAGGGCTGAGATTGATCTACTACTCACAGATAGTAAATGACTTTCAGAAAGGAGATATAGCTGAAGGGTACAGCGTCTCTCGGGAGAAGAAGGAATCCTTTCCTCTCACTGTGACATCGGCCCAAAAGAACCCGACAGCTTTCTATCTCTGTGCCAGCTCGGCGCACGGGGCAGATACGCAGTATTTTGGCCCAGGCACCCGGCtGACAGTGCTcggAGGac
	BP129_DAY6_P1_F3	BP129	DAY6	P1	F3	Adult	M1_58-66	Divided	BP129_DAY6_Divided	Adult_DAY6_Divided	tctCTCTGCAAATTGCAGCTACTCAACCTGGAGACTCAGCTGTCTACTTTTGTGCAGAGAATATGGGTGGAGGAAGCCAAGGAAATCTCATCTTTGGAAAAGGCACTAAACTCTCTGTTAAACCAAATATCCAGAACCCTGACCCTGCCGTGTACCAGCTGAGAGACTCTAAATCCAGTGACAAGTCTGTCTGCCTATTCACCGATTTTGATTCTCAAACAAATGTGTCACAAAGTAAGGATTCTGATGtGTATaTCACaggac	GTACCGACAGGACCCAGGGCAAGGGCTGAGATTGATCTACTACTCACAGATAGTAAATGACTTTCAGAAAGGAGATATAGCTGAAGGGTACAGCGTCTCTCGGGAGAAGAAGGAATCCTTTCCTCTCACTGTGACATCGGCCCAAAAGAACCCGACAGCTTTCTATCTCTGTGCCAGTAGTGGCCGGGCGGGCACTGAAGCTTTCTTTGGACAAGGCACCAGACTCACAGTtgtagaGGAC
	BP129_DAY6_P1_F4	BP129	DAY6	P1	F4	Adult	M1_58-66	Undivided	BP129_DAY6_Undivided	Adult_DAY6_Undivided	TACATTCCTGATATCTATAAGTTCCATTAAGGATAAAaa	TGGTTATAGTGTCTCCAGAGCAAACACAGATGATTTCCCCCTCACGTTGGCGTCTGCTGTACCCTCTCAGACATCTGTGTACTTCTGTGCCAGCATCTAGACAGCGGTATAATTCACCCCTCCACTTTGGGAATGGGACCAGGCTCACTGtGACAGAGGAC
	BP129_DAY6_P1_F7	BP129	DAY6	P1	F7	Adult	M1_58-66	Divided	BP129_DAY6_Divided	Adult_DAY6_Divided	TGGACTGCACATATGACACCAGTGATCCAAGTTATGGTCTATT	ACTGGTACCGACAGGACCCAGGGCAAGGGcTGAGAtTGATCTAcTACTCACAGATAGTAAAtGACTTTCAGAAAGGAGATATAGctGAAGGGTACAGCGTCTCTCGGGAGAAGAAGGAATCCTTTCCTCTCACTGTGACATCGGCCCAAAAGAACCCGACAGCTTTCTATCTCTGTGCCAGTAGTATAGGAATCTATGGCTACACCTTCGGTTCGGGGACCAGGTTAACCGTtgtagaGGAC
	BP129_DAY6_P1_F8	BP129	DAY6	P1	F8	Adult	M1_58-66	Undivided	BP129_DAY6_Undivided	Adult_DAY6_Undivided	tgagCTCAGGGAAGAAGAAGCATGGAAGATTAATTGCCACAATAAACATACAGGAAAAGCACAGCTCCCTGCACATCACAGCCTCCCATCCCAGAGACTCTGCCGTCTACATCTGTGCTGTCAGCGGCACCGGTAACCAGTTCTATTTTGGGACAGGGACAAGTTTGACGGTCATTCCAAATATCCAGAACCCTGACCCTGCCGTGTACCAGCTGAGAGACTCTAAATCCAGTGACAAGTCTGTCTGCCTATTCACCGATTTTGATTCTCAAACAAATGTGTCACAAAGTAAAGGaTTCtgatgtgtatatcacagac	GTGTGCCCagGATATGAACCATGAATACATGTCCTGGTATCGACAAGACCCAGGCATGGGGCTGAGGCTGATTCATTACTCAGTTGGTGCTGGTATCACTGACCAAGGAGAAGTCCCCAATGGCTACAATGTCTCCAGATCAACCACAGAGGATTTCCCGCTCAGGCTGCTGTCGGCTGCTCCCTCCCAGACATCTGTGTACTTCTGTGCCAGCAGTTATGGACAGAACACCGGGGAGCTGTTTTTTGGAGAAGGCTCTAGGCTGACCGTACtGgtAGGAC
	BP129_DAY6_P1_F10	BP129	DAY6	P1	F10	Adult	M1_58-66	Divided	BP129_DAY6_Divided	Adult_DAY6_Divided	tccTCCACCTACTTATACTGGTATAAGCAAGAACCTGGAGCAGGTCTCCAGTTGCTGACGTATATTTTTTCAAATATGGACATGAAACAAGACCAAAGACTCACTGTTCTATTGAATAAAAAGGATAAACATCTGTCTCTGCGCATTGCAGACACCCAGACTGGGGACTCAGCTATCTACTTCTGTGCAGAGACGGGTGGAGGAAGCCAAGGAAATCTCATCTTTGGAAAAGGCACTAAACTCTCTGTTAAACCAAATATCCAGAACCCTGACCCTGCCGTGTACCAGCTGAGAGACTCTAAATCCAGTGACAAGTCTGTCTGCCTATTCACCGATTTTGATTCTCAAACAAATGTGTCACAAAGTAAGGATTCTGATGTGTaTaTCaCAGac	atCcTTTCCTCTCACTGTGACATCGGCCCAAAAGAACCCGACAGCTTTCTATCTCTGTGCCAGTAGTATAAGAAGCTCCTACGAGCAGTACTTCGGGCCGGGCACCAGGCTCACGGTCACaggaggaC
	BP129_DAY6_P1_G1	BP129	DAY6	P1	G1	Adult	M1_58-66	Divided	BP129_DAY6_Divided	Adult_DAY6_Divided	TAcTGCAACTCcTCAAGTGTTTTTTCCAGcttaCAaTGGTACAGACAGGAGCCTGGGGAAGGTCCTGTCCTCcTGGTGACAGTAGTTAcGGGTGGAGAAGTGAAGAAGcTGAAGAGAcTAaCCTTTCAGTTTGGTGATGCAAGAAAGGACAGTTCTCTcCACATCActGCAGCCCAGCcTggtgatACAGGCCTctaCcTcTGTGCAGGAGcTGGCGGTGGAGGAAGCCAAGGAAatctcatctttGgaAAAggCactaAAcTCTctGTTAAACCAAATATCCAGAACCCTGACCCTGCCGTGTACCAGCTGAGAGACTCTAAATCCAGTGACAAGTCTGTCTGCCTATTCACCGATTTTGATTCTCAAACAAATGTGTCACAAAGTAAGGATTctGAt…	GTACCGACAGGACCCAGGGCAAGGGCTGAGATTGATCTACTACTCACAGATAGTAAATGACTTTCAGAAAGGAGATATAGCTGAAGGGTACAGCGTCTCTCGGGAGAAGAAGGAATCCTTTCCTCTCACTGTGACATCGGCCCAAAAGAACCCGACAGCTTTCTATCTCTGTGCCAGTAGTATTAGGGCgTCCTACGAGCAGTACTTCGGgCCGGgCACCAGGCTCACGGTCACAGAGGaCC
	BP129_DAY6_P1_G2	BP129	DAY6	P1	G2	Adult	M1_58-66	Divided	BP129_DAY6_Divided	Adult_DAY6_Divided	A	GTACCGACAGGACCCAGGGCAAGGGCTGAGATTGATCTACTACTCACAGATAGTAAATGACTTTCAGAAAGGAGATATAGCTGAAGGGTACAGCGTCTCTCGGGAGAAGAAGGAATCCTTTCCTCTCACTGTGACATCGGCCCAAAAGAACCCGACAGCTTTCTATCTCTGTGCCAGTAGTCAGGGCAGCTATGGCTACACCTtCGGTTCGGGGACCAGGTTAACCGTtgtagaGGAC
	BP129_DAY6_P1_G4	BP129	DAY6	P1	G4	Adult	M1_58-66	Divided	BP129_DAY6_Divided	Adult_DAY6_Divided	A	AcTGGTACCGACAGGACCCAGGGCAAGGGCTGAGATTGATCTACTACTCACAGATAGTAAATGACTTTCAGAAAGGAGATATAGCTGAAGGGTACAGCGTCTCTCGGGAGAAGAAGGAATCCTTTCCTCTCACTGTGACATCGGCCCAAAAGAACCCGACAGCTTTCTATCTCTGTGCCAGTAGTACGCGCTCCACCGGGGAGCAGTACTTCGGGCCGGGCACCAGGCTCACGGTCACAGAGGAC
	BP129_DAY6_P1_G5	BP129	DAY6	P1	G5	Adult	M1_58-66	Divided	BP129_DAY6_Divided	Adult_DAY6_Divided	tcCTCCACCTACTTATACTGGTATAAGCAAGAACCTGGAGCAGGTCTCCAGTTGCTGACGTATATTTTTTCAAATATGGACATGAAACAAGACCAAAGACTCACTGTTCTATTGAATAAAAAGga	TGGTACCGACAGGACCCAGGGCAAGGGcTGAGATTGATcTAcTACTCACAGATAGTAAATGACTTTCAGAAAGGAGAtatagctgAAgGgtacAgcgTCTcTcGGGAGAaGAAGGAATCCTTTCCTCTCACTGTGACATCGGCCCAAAAGAACCCGACAGCTTTCTATCTCTGTGCCAGTAGTATAAGAAGCTCCTACGAGCAGTACTTCGGGCCGGGCACCAGGCTCACGGTCACaggaggaC
	BP129_DAY6_P1_G6	BP129	DAY6	P1	G6	Adult	M1_58-66	Divided	BP129_DAY6_Divided	Adult_DAY6_Divided	ctgCAACTCCTCAAGTGTTTTTTCCAGCTTACAATGGTACAGACAGGAGCCTGGGGAAGGTCCTGTCCTCCTGGTGACAGTAGTTACGGGTGGAGAAGTGAAGAAGCTGAAGAGACTAACCTTTCAGTTTGGTGATGCAAGAAAGGACAGTTCTCTCCACATCACTGCAGCCCAGCCTGGTGATACAGGCCTCTACCTCTGTGCAGGAGCAGGGGGAGGAAGCCAAGGAAATCTCATCTTTGGAAAAGGCACTAAACTCTCTGTTAAACCAAATATCCAGAACCCTGACCCTGCCGTGTACCAGCTGAGAGACTCTAAATCCAGTGACAAGTCTGTCTGCCTATTCACCGATTTTGATTCTCAAACAAATGTGTCACAAAGTAAGGATTCTGAtGtGTA…	GTACCGACAGGACCCAGGGCAAGGGcTGAGATTGATcTAcTACTCACAGATAGTAAATGACTTTCAGAAAGGAGATATAGCTGAAGGGTACAGCGTCTCTCGGGAGAAGAAGGAATCCTTTCCTCTCACTGTGACATCGGCCCAAAAGAACCCGACAGCTTTCTATCTCTGTGCCAGTAGTATAAGATCAGGCTACGAGCagtAcTTCGGGCCGGGCACCAGGCTCACGgTCACaggaggac
	BP129_DAY6_P1_H1	BP129	DAY6	P1	H1	Adult	M1_58-66	Divided	BP129_DAY6_Divided	Adult_DAY6_Divided	cTCAAACTACTTCCCTTGGTATAAGCAAGAACTTGGAAAAAGACCTCAGCTTATTATAGACATTCGTTCAAATGTGGGCGAAAAGAAAGACCAACGAATTGCTGTTACATTGAACAAGACAGCCAAACATTTCTCCCTGCACATCACAGAGACCCAACCTGAAGACTCGGCTGTCTACTTCTGTGCAGCAAGTGGAGGAGGAAGCCAAGGAAATCTCATCTTTGGAAAAGGCACTAAACTCTCTGTTAAACCAAATATCCAGAACCCTGACCCTGCCGTGTACCAGCTGAGAGACTCTAAATCCAGTGACAAGTCTGTCTGCCTATTCACCGATTTTGATTCTCAAACAAATGTGTCACAAAGTAAGGATTCTgAtGtGTATaTCaCAgac	gtacCGACAGGACCCAGGGCAAGGGCTGAGATTGATCTACTACTCACAGATAGTAAATGACTTTCAGAAAGGAGATATAGCTGAAGGGTACAGCGTCTCTCGGGAGAAGAAGGAATCCTTTCCTCTcACTGTGACATCGGCCCAAAAGAACCCGACAGCTTTCTATCTCTGTGCCAGTAGTATTAGGTCATCCTACAATGAGCAGTTCTTCGGgCCAGGGacaCGgCTCACCGTGCTAGAGGaCC
	BP129_DAY6_P1_H3	BP129	DAY6	P1	H3	Adult	M1_58-66	Undivided	BP129_DAY6_Undivided	Adult_DAY6_Undivided	A	TgGTaCcGACAGGACCCAGGGCAAGGGctGaGATTGATcTacTAcTCACagATaGTAAATGACTtTCaGAAAGGAGATATAGCtGAAGGGtACAGCGTCTCTCGGGAGAAGAAGGAATCCTTTCCTCTCACTGTGACATCGGCCCAAAAGAACCCGACAGCTTTCTATCTCTGTGCCAGTAGTATCGTAGCGGGAAACTACAATGAGCAGTTCTTCGGGCCAGGGACACGGCTCACCGTGctagaGGaC
	BP129_DAY6_P1_H4	BP129	DAY6	P1	H4	Adult	M1_58-66	Divided	BP129_DAY6_Divided	Adult_DAY6_Divided	tcCTCCACCTACTTATACTGGTATAAGCAAGAACCTGGAGCAGGTCTCCAGTTGCTGACGTATATTTTTTCAAATATGGACATGAAACAAGACCAAAGACTCACTGTTCTATTGAATAAAAAGgaT	TcTcaCTgtGacATCgGccCAAAAGAACcCGACAGCTTTCTATCTCTGTGcCAGTAGtaTaAGAAGCTcCtacGAGCAGTaCTTCGGgcCgggcAccaggCTCacggtcacAGAgGaCCtG
	BP129_DAY6_P1_H8	BP129	DAY6	P1	H8	Adult	M1_58-66	Divided	BP129_DAY6_Divided	Adult_DAY6_Divided	tctCTCTGCAAATTGCAGCTACTCAACCTGGAGACTCAGCTGTCTACTTTTGTGCAGAGAATATGGGTGGAGGAAGCCAAGGAAATCTCATCTTTGGAAAAGGCACTAAACTCTCTGTTAAACCAAATATCCAGAACCCTGACCCTGCCGTGTACCAGCTGAGAGACTCTAAATCCAGTGACaaGTCTGTCTGCCTATTCACCGATTTTGATTCTCAAACAAATGTGTCACaaAGTaAAGGaTTCtgaatGtgtatatCaC	gtacCGACAGGACCCAGGGCAAGGGCTGAGATTGATCTACTACTCACAGATAGTAAATGACTTTCAGAAAGGAGATATAGCTGAAGGGTACAGCGTCTCTCGGGAGAAGAAGGAATCCTTTCCTCTCACTGTGACATCGGCCCAAAAGAACCCGACAGCTTTCTATCTCTGTGCCAGTAGTGGCCGGGCGGGCACTGAAGCTTTCTTTGGACAAGgCACCAGACTCACAGTtGTagagGacCtGaAc
	BP129_DAY6_P1_H10	BP129	DAY6	P1	H10	Adult	M1_58-66	Undivided	BP129_DAY6_Undivided	Adult_DAY6_Undivided	CCTTGGTATAAGCAAGAACTTGGAAAAGGACCTCAGCTTATTATAGACATTCGTTCAAATGTGGGCGAaa	TCCTGCAGCCAGAAGACTCGGCCCTGTATCTCTGCGCCAGCAGCCAAGATGTGGGGTCCTGGAATCAGCCCCAGCATTTTGGTGATGGGACTCGACTCTCCatCCtaGAGGAC
	BP129_DAY7_P2_A3	BP129	DAY7	P2	A3	Adult	M1_58-66	Divided	BP129_DAY7_Divided	Adult_DAY7_Divided	tgCAACTCCTCAAGTGTTTTTTCCAGCTTACAATGGTACAGACAGGAGCCTGGGGAAGGTCCTGTCCTCCTGGTGACAGTAGTTACGGGTGGAGAAGTGAAGAAGCTGAAGAGACTAACCTTTCAGTTTGGTGATGCAAGAAAGGACAGTTCTCTCCACATCACTGCAGCCCAGCCTGGTGATACAGGCCTCTACCTCTGTGCAGGAGCGGATGGAGGAAGCCAAGGAAATCTCATCTTTGGAAAAGGCACTAAACTCTCTGTTAAACCAAATATCCAGAACCCTGACCCTGCCGTGTACCAGCTGAGAGACTCTAAATCCAGTGACAAGTCTGTCTGCCTATTCACCGATTTTGATTCTCAAACAAATGTGTCACAAAGTAAGGATTCTGAtGTGTAT…	TTGTTCACTGGTACCGACAGGACCCAGGGCAAGGGCTGAGATTGATCTACTACTCACAGATAGTAAATGACTTTCAGAAAGGAGATATAGCTGAAGGGTACAGCGTCTCTCGGGAGAAGAAGGAATCCTTTCCTCTCACTGTGACATCGGCCCAAAAGAACCCGACAGCTTTCTATCTCTGTGCCAGTAGTACCCGGTCGTCCGGGGAGCTGTTTTTTGGAGAAGGCTCTAGGCTGACCGTACtGGAGGAC
	BP129_DAY7_P2_A7	BP129	DAY7	P2	A7	Adult	M1_58-66	Divided	BP129_DAY7_Divided	Adult_DAY7_Divided	gCAGTTACAAAACTAGTATAAACAATTTACAGTGGTATAGACAAAATTCAGGTAGAGGCCTTGTCCACCTAATTTTAATACGTTCAAATGAAAGAGAGAAACACAGTGGAAGATTAAGAGTCACGCTTGACACTTCCAAGAAAAGCAGTTCCTTGTTGATCACGGCTTCCCGGGCAGCAGACACTGCTTCTTACTTCTGTGCTACGGACGAGGGAGGAGGAAGCCAAGGAAATCTCATCTTTGGAAAAGGCACTAAACTCTCTGTTAAACCAAATATCCAGAACCCTGACCCTGCCGTGTACCAGCTGAGAGACTCTAAATCCAGTGACAAGTCTGTCTGCCTATTCACCGATTTTGATTCTCAAACAAATGTGTCACAAAGTAAGGATTCTGATGtgT…	TgGTACcGACAGGACCCAGGGCAAGGGctGAGATTGATcTAcTAcTCACAGATaGTAAATGAcTtTcaGAAAGGAGAtATAGCtGAaGggtaCAGcgTcTCTCGGGAGAAGAAGGAATCcTTTCCTCTCACTGTGACATCGGCCCaaAAGAACCCGACaGCTTTCTATCTCTGTGCCAGTAGTATAAGATCCGCAGATACGCAGTATTTTGGCCCAGGCACCCGGCtGACAGTGCTcggaggaC
	BP129_DAY7_P2_A9	BP129	DAY7	P2	A9	Adult	M1_58-66	Divided	BP129_DAY7_Divided	Adult_DAY7_Divided	A	CAcTGGTACCGACAGGACCCAGGGCAAGGGCTGAGATTGATCTACTACTCACAGATAGTAAATGACTTTCAGAAAGGAGATATAGCTGAAGGGTACAGCGTCTCTCGGGAGAAGAAGGAATCCTTTCCTCTCACTGTGACATCGGCCCAAAAGAACCCGACAGCTTTCTATCTCTGTGCCAGTAGTATAAGATCCGCAGATACGCAGTATTTTGGCCCAGGCACCCGGCTGACAGTGCTCGAGGAC
	BP129_DAY7_P2_B1	BP129	DAY7	P2	B1	Adult	M1_58-66	Divided	BP129_DAY7_Divided	Adult_DAY7_Divided	A	TGGTaCcgACAGGACCCAGGGCAAGGGctGaGatTgATcTActACTCACAGATAGTAAAtGAcTTTCAGAAAGGAGATATAGCtGAAGGGtACAGcgTctCTCGGGAGAAGAAGgaaTCCTTTCCTCTCACTGTGACATCGGCCCAAAAGAACCCGACAGCTTTCTATCTCTGTGCCAGTAGTACCAGGAGCTCCTACGAGCAGTACTTCGGGCCGGGCACCAGGCTCACGgTCACAGAgGAC
	BP129_DAY7_P2_B2	BP129	DAY7	P2	B2	Adult	M1_58-66	Divided	BP129_DAY7_Divided	Adult_DAY7_Divided	TGCAGTTACAaAacTaGTATAaaCAATTTACAGTGGTATAGACAAAATTCAGGTAGAGGCCTTGTCCACCTAATTTTAATACGTTCAAATGAAAGAGAGAAACACAGTGGAAGATTaAGAGTCACGCTTGACACTTCCAAGAAAAGCAGTTCCTTGTTGATCACGGCTTCCCGGGCAGCAGACACTGCTTCTTACTTCTGTGCTACGGACGAGGGAGGAGGAAGCCAAGGAAATCTCATCTTTGGAAAAGGCACTAAACTCTCTGTTAAACCAAATATCCAGAACCCTGACCCTGCCGTGTACCAGCTGAGAGACTCTAAATCCAGTGACAAGTCTGTCTGCCTATTCACCGATTTTGATTCTCAAACAAATGTGTCACAAAGTAAGGATTCTGAtGTG…	AcTGGTACCGACAGGACCCAGGGCAAGGGcTGAGATTGATcTACTACTCACAGATAGTAAATGACTTTCAGAAAGGAGATATAGCTGAAGGGTACAGCGTCTCTCGGGAGAAGAAGGAATCCTTTCCTCTCACTGTGACATCGGCCCAAAAGAACCCGACAGCTTTCTATCTCTGTGCCAGTAGTATAAGATCCGCAGATACGCAGTATTTTGGCCCAGGCACCCGGCtGACAGTGCTCGAGGAC
	BP129_DAY7_P2_B4	BP129	DAY7	P2	B4	Adult	M1_58-66	Divided	BP129_DAY7_Divided	Adult_DAY7_Divided	TACAGTGGtATAGACAAAATTCAGGTAGAGGCCTtGTCCACcTAATTTTAATAcGTTCAAATGAAAGAGAGAAACACAGTGGAAGATTaAGAGTCACGCTTGACAcTTCCAAGAAAAGCAGTTCcTTGTTGATCACGGcTTCCCGGGCAGCAGACAcTGcTTCTTAcTTCTgTGcTACGGACGAGGGAGGAGGAAGCCAAGGAAATcTCATcTTTGGAAAaGGCACTAAACTcTcTGTTAAACCAAATATCCAGAACCCTGACCCTGCCGTGTACCAGCTGAGAGACTCTAAATCCAGTGACaaGTCTGTCTGCCTATTCACCGATTTTGATTCTCAAACAAATGTGTCACAAAGTAAGGATTCtGAtGtGTATaTCACAGac	AcTGGTACCGACAGGACCCAGGGCAAGGGcTGAGATTGATcTACTACTCACAGATAGTAAATGACTTTCAGAAAGGAGATATAGCTGAAGGGTACAGCGTCTCTCGGGAGAAGAAGGAATCCTTTCCTCTCACTGTGACATCGGCCCAAAAGAACCCGACAGCTTTCTATCTCTGTGCCAGTAGTATAAGATCCGCAGATACGCAGTATTTTGGCCCAGGCACCCGGCTGACAGTGCTCGAGGAC
	BP129_DAY7_P2_B7	BP129	DAY7	P2	B7	Adult	M1_58-66	Divided	BP129_DAY7_Divided	Adult_DAY7_Divided	tGCAACTCCTCAAGTGTTTTTTCCAGCTTACAATGGTACAGACAGGAGCCTGGGGAAGGTCCTGTCCTCCTGGTGACAGTAGTTACGGGTGGAGAAGTGAAGAAGCTGAAGAGACTAACCTTTCAGTTTGGTGATGCAAGAAAGGACAGTTCTCTCCACATCACTGCAGCCCAGCCTGGTGATACAGGCCTCTACCTCTGTGCAGGAGCGGATGGAGGAAGCCAAGGAAATCTCATCTTTGGAAAAGGCACTAAACTCTCTGTTAAACCAAATATCCAGAACCCTGACCCTGCCGTGTACCAGCTGAGAGACTCTAAATCCAGTGACAAGTCTGTCTGCCTATTCACCGATTTTGATTCTCAAACAAATGTGTCACAAAGTAAGGATTCTGATGTGTAT…	TGGTACcGaCaGGACCCAGGGCAAGGGcTGAGATTGATcTacTAcTCaCaGATAGTAAAtGACTTTCAGAAAGGAGAtATAGCTGAAGGGTACAGCGTCTCTCGGGAGAAGAAGGAATCCTTTCCTCTCACTGTGACATCGGCCCAAAAGAACCCGACAGCTTTCTATCTCTGTGCCAGTAGTACCCGGTCGTCCGGGGAGCTGTTTTTtGGAGAAGGCTCTAGGCTGACCGTACtGGAGGAC
	BP129_DAY7_P2_B9	BP129	DAY7	P2	B9	Adult	M1_58-66	Divided	BP129_DAY7_Divided	Adult_DAY7_Divided	tGCAGTTACAaaactaGTATaaACAATTTACAGTGGTATAGACAAAATTCAGGTAGAGGCCTTGTCCACCTAATTTTAATACGTTCAAATGAAAGAGAGAAACACAGTGGAAGATTAAGAGTCACGCTTGACACTTCCAAGAAAAGCAGTTCCTTGTTGATCACGGCTTCCCGGGCAGCAGACACTGCTTCTTACTTCTGTGCTACGGACGAGGGAGGAGGAAGCCAAGGAAATCTCATCTTTGGAAAAGGCACTAAACTCTCTGTTAAACCAAATATCCAGAACCCTGACCCTGCCGTGTACCAGCTGAGAGACTCTAAATCCAGTGACAAGTCTGTCTGCCTATTCACCGATTTTGATTCTCAAACAAATGTGTCACAAAGTAAGGATTCTGAtGtg…	acTGGTACCGACAGGACCCAGGGCAAGGGcTGAGATTGATcTACTACTCACAGATAGTAAATGACTTTCAGAAAGGAGATATAGCTGAAGGGTACAGCGTCTCTCGGGAGAAGAAGGAaTCCTTTCCTCTCACTGTGACATCGGCCCAAAAGAACCCGACAGCTTTCTATCTCTGTGCCAGTAGTATAAGATCCGCAGATACGCAGTATTTTGGCCCAGGCACCCGGCtGACAGTGCTCGAGGAC
	BP129_DAY7_P2_C3	BP129	DAY7	P2	C3	Adult	M1_58-66	Divided	BP129_DAY7_Divided	Adult_DAY7_Divided	GTATaaACAAttTACAgTGGtATAGACAAAAtTCAGGTAGAGGCCTtGTCCACcTAATTTTAATACGTTCAAATGAAAGAGAGAAACACAGTGGAAGATTaAGAGTCACGCTTGACAcTTCCAAGAAAAGCAGTTCcTTGTTGATCACGGcTTCCCGGGCAGCAGACAcTGcTTCTTAcTTcTgTGcTACGGACGAGGGAGGAGGAAGCCAAGGAAATcTCATcTTTGGAAAAGGCACTAAACTCTCTGTTAAACCAAATATCCAGAACCCTGACCCTGCCGTGTACCAGCTGAGAGACTCTAAATCCAGTGACAAGTCTGTCTGCCTATTCACCGATTTTGATTCTCAAACAAATGTGTCACAAAGTAAGGATTCTGATGTGTATaTCaCAGac	GTACCGACAGGACCCAGGGCAAGGGCTGAGATTGATCTACTACTCACAGATAGTAAATGACTTTCAGAAAGGAGATATAGCTGAAGGGTACAGCGTCTCTCGGGAGAAGAAGGAATCCTTTCCTCTCACTGTGACATCGGCCCAAAAGAACCCGACAGCTTTCTATCTCTGTGCCAGTAGTATAAGATCCGCAGATACGCAGTATTTTGGCCCAGGCACCCGGCtGACAGTGCTCGAGGAC
	BP129_DAY7_P2_C5	BP129	DAY7	P2	C5	Adult	M1_58-66	Divided	BP129_DAY7_Divided	Adult_DAY7_Divided	TGGTGGACATCCCGTTTTTTTGATACAGTTAGTGAAGAGTGGAGAAGTGAAGAAGCAGAAAAGACTGACATTTCAGTTTGGAGAAGCAAAAAAGAACAGCTCCCTGCACATCACAGCCACCCAGACTACAGATGTAGGAACCTACTTCTGTGCAGGGAATTATGGAGGAAGCCAAGGAAATCTCATCTTTGGAAAAGGCACTAAACTCTCTGTTAAACCAAATATCCAGAACCCTGACCCTGCCGTGTACCAGCTGAGAGACTCTAAATCCAGTGACAAGTCTGTCTGCCTATTCACCGATTTTGATTCTCAAACAAATGTGTCACAAAGTAAGGATTCTGAtGTGTATaTCaCAGAc	TGGTACCGACAGGACCCAGGGCAAGGGCTGAGATTGATcTACTACTCACAGATAGTAAATGACTTTCAGAAAGGAGATATAGCTGAAGGGTACAG
	BP129_DAY7_P2_C7	BP129	DAY7	P2	C7	Adult	M1_58-66	Divided	BP129_DAY7_Divided	Adult_DAY7_Divided	CCTGGTGGACATCCCGTTTTTTTGATACAGTTAGTGAAGAGTGGAGAAGTGAAGAAGCAGAAAAGACTGACATTTCAGTTTGGAGAAGCAAAAAAGAACAGCTCCCTGCACATCACAGCCACCCAGACTACAGATGTAGGAACCTACTTCTGTGCAGGGAATTATGGAGGAAGCCAAGGAAATCTCATCTTTGGAAAAGGCACTAAACTCTCTGTTAAACCAAATATCCAGAACCCTGACCCTGCCGTGTACCAGCTGAGAGACTCTAAATCCAGTGACAAGTCTGTCTGCCTATTCACCGATTTTGATTCTCAAACAAATGTGTCACAAAGTAAGGATTCTGAtGTGTaTaTCACAGac	gTACCGACAGGACCCAGGGCAAGGGCTGAGATTGATCTACTACTCACAGATAGTAAATGACTTTCAGAAAGGAGATATAGCTGAAGGGTACAGCGTCTCTCGGGAGAAGAAGGAATCCTTTCCTCTCACTGTGACATCGGCCCAAAAGAACCCGACAGCTTTCTATCTCTGTGCCAGTAGTGTCCGGAGCACAGATACGCAGTATTTtGGCCCAGGCACCCGGCTGACAGTGctcgagGAC
	BP129_DAY7_P2_C10	BP129	DAY7	P2	C10	Adult	M1_58-66	Divided	BP129_DAY7_Divided	Adult_DAY7_Divided	TGGTGGACATCCCGTTTTTTTGATACAGTTAGTGAAGAGTGGAGAAGTGAAGAAGCAGAAAAGACTGACATTTCAGTTTGGAGAAGCAAAAAAGAACAGCTCCCTGCACATCACAGCCACCCAGACTACAGATGTAGGAACCTACTTCTGTGCAGGGAATTATGGAGGAAGCCAAGGAAATCTCATCTTTGGAAAAGGCACTAAACTCTCTGTTAAACCAAATATCCAGAACCCTGACCCTGCCGTGTACCAGCTGAGAGACTCTAAATCCAGTGACAAGTCTGTCTGCCTATTCACCGATTTTGATTCTCAAACAAATGTGTCACAAAGTAAGGATTCTGATGTGTATaTCACAGAc	TGGTACCGACAGGACCCAGGGCAAGGGcTGAGATTGATCTAcTACTCACAGATAGTAAATGACTtTCAGAAAGGAGATATAGcTGAAGGGTACAGTGTCTCTCGGGAGAAGAAGGAATCC
	BP129_DAY7_P2_D2	BP129	DAY7	P2	D2	Adult	M1_58-66	Divided	BP129_DAY7_Divided	Adult_DAY7_Divided	tgaTTCTCGTTATTCGCCAAGAAGCTTATAAGCAACAGAATGCAACGGAGAATCGTTTCTCTGTGAACTTCCAGAAAGCAGCCAAATC	TGGTACCGACAGGACCCAGGGCAAGGGcTGAGATTGATCTAcTACTCACAGATAGTAAAtGACTTTCAGAAAGGAGATATAGCTGAAGGGTACAGCGTCTCTCGGGAGAAGAAGGAATCCTTTCCTCTCACTGTGACATCGGCCCAAAAGAACCCGACAGCTTTCTATCTCTGTGCCAGTAGTATGGGTTCCTATGGCTACACCTTCGGTTCGGGGACCAGGTTAACCGTtGTAGAGGAC
	BP129_DAY7_P2_D7	BP129	DAY7	P2	D7	Adult	M1_58-66	Divided	BP129_DAY7_Divided	Adult_DAY7_Divided	tGCAGTTACAaAacTaGTATaaaCAATtTACAGTGGtATAGACAAAATTCAGGTAGAGGCCTtGTCCACcTAATTTTAATAcgTTCAAATGAAAGAGAGAAACACAGTGGAAGATTaAGAGTCACGCTTGACAcTTCCAAGAAAAGCAgTTCcTTGTTGATCACGGCTTCCCGGGCAGCAGACAcTGcTTCTTAcTTCTGTGcTACGGACGAGGGAGGAGGAAGCCAAGGAAATcTCATcTTTGGAAAaGGCACTAAACTcTcTGTTAAACCAAATATCCAGAACCCTGACCCTGCCGTGTACCAGCTGAGAGACTCTAAATCCAGTGACAAGTCTGTCTGCCTATTCACCGATTTTGATTCTCAAACAAATGTGTCACAAAGTAAGGATTCTGATGtG…	TTGTTCACTGGTACCGACAGGACCCAGGGCAAGGGCTGAGATTGATCTACTACTCACAGATAGTAAATGACTTTCAGAAAGGAGATATAGCTGAAGGGTACAGCGTCTCTCGGGAGAAGAAGGAATCCTTTCCTCTCACTGTGACATCGGCCCAAAAGAACCCGACAGCTTTCTATCTCTGTGCCAGTAGTATAAGATCCGCAGATACGCAGTATTTTGGCCCAGGCACCCGGCTGACAGTGCTCGAGGAC
	BP129_DAY7_P2_D8	BP129	DAY7	P2	D8	Adult	M1_58-66	Divided	BP129_DAY7_Divided	Adult_DAY7_Divided	tgCAGTTACAaaactaGTATaaACAATtTACAGTGGtATAGACAAAATTCAGGTAGAGGCCTtGTCCACcTAATTTTAATACGTTCAAATGAAAGAGAGAAACACAGTGGAAGATTaAGAGTCACGCTTGACACTTCCAAGAAAAGCAGTTCCTTGTTGATCACGGCTTCCCGGGCAGCAGACACTGCTTCTTACTTCTGTGcTACGGACGAGGGAGGAGGAAGCCAAGGAAATCTCATCTTTGGAAAAGGCACTAAACTCTCTGTTAAACCAAATATCCAGAACCCTGACCCTGCCGTGTACCAGCTGAGAGACTCTAAATCCAGTGACAAGTCTGTCTGCCTATTCACCGATTTTGATTCTCAAACAAATGTGTCACAAAGTAAGGATTCTGATGtG…	TGGTACCGACAGGACCCAGGGCAAGGGCTGAGATTGATCTACTACTCACAGATAGTAAATGACTTTCAGAAAGGAGATATAGCTGAAGGGTACAGCGTCTCTCGGGAGAAGAAGGAATCCTTTCCTCTCACTGTGACATCGGCCCAAAAGAACCCGACAGCTTTCTATCTCTGTGCCAGTAGTATAAGATCCGCAGATACGCAGTATTTTGGCCCAGGCACCCGGCTGACAGTGCTCGAGGAC
	BP129_DAY7_P2_E3	BP129	DAY7	P2	E3	Adult	M1_58-66	Divided	BP129_DAY7_Divided	Adult_DAY7_Divided	tGCAGTTACAaaactaGTATaaaCAAtttACAgTGGtATAGACAAAAtTcAGGTAGAGGCCTtGTCCAccTAATTTTAATAcgTTCAAaTGAAAGAGAGAAACACAGTGGAAGATTaAGAGTCACGCTTGACAcTTCCAAGAAAAGCAgTTCcTTGTTGATCAcGGcTTCCCGGGCAGCAGACAcTGcTTCTTAcTTcTgTGcTACGGACGAGGGAGGAGGAAGCCAAGGAAATcTCATcTTTGGAAAaGGCACTAAACTcTcTGTTAAACCAAATATCCAGAACCCTGACCCTGCCGTGTACCAGCTGAGAGACTCTAAATCCAGTGACaaGTCTGTCTGCCTATTCACCGATTTTGATTCTCAAACAAATGTGTCACAAAGTAAGGATTCTGATGTG…	TTGTTCAcTGGTACCGACAGGACCCAGGGCAAGGGCTGAGATTGATCTACTACTCACAGATAGTAAATGACTTTCAGAAAGGAGATATAGCTGAAGGGTACAGCGTCTCTCGGGAGAAGAAGGAATCCTTTCCTCTCACTGTGACATCGGCCCAAAAGAACCCGACAGCTTTCTATCTCTGTGCCAGTAGTATAAGATCCGCAGATACGCAGTATTTTGGCCCAGGCACCCGGCtGACAGTGCTCGAGGAC
	BP129_DAY7_P2_E9	BP129	DAY7	P2	E9	Adult	M1_58-66	Divided	BP129_DAY7_Divided	Adult_DAY7_Divided	TGGTGGACATCCCGTTTTTTTGATACAGTTAGTGAAGAGTGGAGAAGTGAAGAAGCAGAAAAGACTGACATTTCAGTTTGGAGAAGCAAAAAAGAACAGCTCCCTGCACATCACAGCCACCCAGACTACAGATGTAGGAACCTACTTCTGTGCAGGGAATTATGGAGGAAGCCAAGGAAATCTCATCTTTGGAAAAGGCACTAAACTCTCTGTTAAACCAAATATCCAGAACCCTGACCCTGCCGTGTACCAGCTGAGAGACTCTAAATCCAGTGACAAGTCTGTCTGCCTATTCACCGATTTTGATTCTCAAACAAATGTGTCACAAAGTAAGGATTCTGATGtGTATaTCaCAGaC	TGGTACCGACAGGACCCAGGGCAAGGGcTGAGATTGATCTAcTACTCACAGATAGTAAATGACTtTCAGAAAGGAGATATAGCTGAAGGGTACAG
	BP129_DAY7_P2_F1	BP129	DAY7	P2	F1	Adult	M1_58-66	Divided	BP129_DAY7_Divided	Adult_DAY7_Divided	GTATAAACAATTTACAGTGGTATAGACAAAATTCAGGTAGAGGCCTTGTCCACCTAATTtTAATACGTTCAAATGAAAGAGAGAAACACAGTGGAAGATTaAGAGTCACGCTTGACACTTCCAAGAAAAGCAGTTCCTTGTTGATCAcGGCTTCCCGGGCAGCAGACAcTGCTTCTTAcTTCTgTGcTACGGAcGAGGGAGGAGGAAGCCAAGGAAATCTCATCTTTGGAAAAGGCACTAAACTCTCTGTTAAACCAAATATCCAGAACCCTGACCCTGCCGTGTACCAGCTGAGAGACTCTAAATCCAGTGACAAGTCTGTCTGCCTATTCACCGATTTTGATTCTCAAACAAATGTGTCACAAAGTAAGGATTCTGATGtgTaTaTCaCAGAc	CTCGGGAGAAGAAGGAATCCTTTCCTCTCACTGTGACATCGGCCCAAAAGAACCCGACAGCTTTCTATCTCTGTGCCAGTAGTATAAGATCCGCAGATACGCAGTATTTTGGCCCAGGCACCCGGCtGACAGTGCTCGAGGAC
	BP129_DAY7_P2_F5	BP129	DAY7	P2	F5	Adult	M1_58-66	Divided	BP129_DAY7_Divided	Adult_DAY7_Divided	tGCAGTTACAAAACTAGTATAAACAATTTACAGTGGTATAGACAAAATTCAGGTAGAGGCCTTGTCCACCTAATTTTAATACGTTCAAATGAAAGAGAGAAACACAGTGGAAGATT	gaaTCTCTCAgCCTCCAGACCCCAGGACCGGCAGTTCATCCTGAGTTCTAAGAAGCTCCTTCTCAGTGACTCTGGCTTCTATCTCTGTGCCTCTTCCTATCTCGTGGCTGAAGCTTTCTTtGGACAAGGCACCAGACTCACAGTtGTAGAGGAC
	BP129_DAY7_P2_F6	BP129	DAY7	P2	F6	Adult	M1_58-66	Divided	BP129_DAY7_Divided	Adult_DAY7_Divided	GCAGTTACAaaactaGTATaaACAAttTACAGTGGtATAGACAAAAtTcAGGTAGAGGCCTtGTCCaCcTAATTTTAATACgTTCAAATGAAAGAGAGAAACACAGTGGAAGATTaAGAGTCACGCTTGACACTTCCAAGAAAAGCAGTTCcTTGTTGATCACGGCTTCCCGGGCAGCAGACAcTGcTTCTTAcTTcTgTGcTACGGACGAGGGAGGAGGAAGCCAAGGAAATCTCATcTTTGGAAAAGGCACTAAACTCTCTGTTAAACCAAATATCCAGAACCCTGACCCTGCCGTGTACCAGCTGAGAGACTCTAAATCCAGTGACAAGTCTGTCTGCCTATTCACCGATTTTGATTCTCAAACAAATGTGTCACAAAGTAAGGATTCTGATGTGT…	TTGTTCAcTGGTACCGACAGGACCCAGGGCAAGGGCTGAGATTGATCTACTACTCACAGATAGTAAATGACTTTCAGAAAGGAGATATAGCTGAAGGGTACAGCGTCTCTCGGGAGAAGAAGGAATCCTTTCCTCTCACTGTGACATCGGCCCAAAAGAACCCGACAGCTTTCTATCTCTGTGCCAGTAGTATAAGATCCGCAGATACGCAGTATTTTGGCCCAGGCACCCGGCtGACAGTGCTCGAGGAC
	BP129_DAY7_P2_F10	BP129	DAY7	P2	F10	Adult	M1_58-66	Undivided	BP129_DAY7_Undivided	Adult_DAY7_Undivided	ttTCCACTTGGAGAAAGGCTCAGTTCAAGTGTCAGACTCAGCGGTGTACTTCTGTGCTCTGAATGGAGGCTTCAAAACTATCTTTGGAGCAGGAACAAGACTATTTGTTAAAGCAAATATCCAGAACCCTGACCCTGCCGTGTACCAGCTGAGAGACTCTAAATCCAGTGACAAGTCTGTCTGCCTATTCACCGATTTTGATTCTCAAACAAATGTGTCACAAAGTAAGGATTCTGATGTGTATaTCaCAGAC	TTcTGAcTGTGAGCAACATGAGCCCTGAAGACAGCAGCATATATCTCTGCAGCGTTGAAGATAGCGTTCAGGgtcAgGTAGATACGCAGTATTTTGGCCCAGGCACCCGGCtGACAGTGCTCGAgGAC
	BP129_DAY7_P2_G1	BP129	DAY7	P2	G1	Adult	M1_58-66	Divided	BP129_DAY7_Divided	Adult_DAY7_Divided	tGCAGTTACAaaactaGTATaaACaAttTACAGTgGtATaGACAAAAtTcAgGTAGAGGCCTtGTCCACcTAATTTTAATAcgTTCAAaTGAAAGAGAGAAACACAGtGGAAGATTaAGAGTCACGCTTGACAcTTCCAAGAAAAGCAGTTCcTTGTTGATCAcGGCTTCCCGGGCAGCAGACAcTGcTTCTTAcTTCTgTGcTACGGACGAGGGAGGAGGAAGCCAAGGAAATcTCATcTTTGGAAAaGGCACTAAACTCTcTGTTAAACCAAATATCCAGAACCCTGACCCTGCCGTGTACCAGCTGAGAGACTCTAAATCCAGTGACAAGTCTGTCTGCCTATTCACCGATTTTGATTCTCAAACAAATGTGTCACAAAGTAAGGATTCTGAtGtG…	TTcAcTGGTACcGACAGGACCCAGGGCAAGGGcTGAGATTGATcTACTACTCACAGATAGTAAATGACTTTCAGAAAGGAGATATAGCTGAAGGGTACAGCGTCTCTCGGGAGAAGAAGGAATCCTTTCCTCTCACTGTGACATCGGCCCAAAAGAACCCGACAGCTTTCTATCTCTGTGCCAGTAGTATAAGATCCGCAGATACGCAGTATTTTGGCCCAGGCACCCGGCTGACAGTGCTCGAGGAC
	BP129_DAY7_P2_G2	BP129	DAY7	P2	G2	Adult	M1_58-66	Divided	BP129_DAY7_Divided	Adult_DAY7_Divided	CcTGGTGGACATCCCGTTTTTTTGATACAGTTAGTGAAGAGTGGAGAAGTGAAGAAGCAGAAAAGACTGACATTTCAGTTTGGAGAAGCAAAAAAGAACAGCTCCCTGCACATCACAGCCACCCAGACTACAGATGTAGGAACCTACTTCTGTGCAGGGAATTATGGAGGAAGCCAAGGAAATCTCATCTTTGGAAAAGGCACTAAACTCTCTGTTAAACCAAATATCCAGAACCCTGACCCTGCCGTGTACCAGCTGAGAGACTCTAAATCCAGTGACAAGTCTGTCTGCCTATTCACCGATTTTGATTCTCAAACAAATGTGTCACAAAGTAAGGATTCtGATGtGTATaTCACAGAC	gTcTcTcGgGAGAAGAAGGAATccTTTCCTCTCAcTGTGACATCGGCCCAAAAGAACCCGACAGCTTTCtATCTcTGTGCCAGTAGTcTTcGGAGCACAGATACGCAGTATTTTGGCCCAGGCACCCGGCTGACAGTGCTCGAGGAC
	BP129_DAY7_P2_G3	BP129	DAY7	P2	G3	Adult	M1_58-66	Divided	BP129_DAY7_Divided	Adult_DAY7_Divided	TGGTGGACATCCCGTTTTTTTGATACAGTTAGTGAAGAGTGGAGAAGTGAAGAAGCAGAAAAGActgaCATTTCAGTTTGGAGAAGCAAAAAAGAACAGCTCCCTGCACATCACAGCCACCCAGACTACAGATGTAGGAACCTACTTCTGTGCAGGGAGTGGTGGAGGAAGCCAAGGAAATCTCATCTTTGGAAAAGGCACTAAACTCTCTGTTAAACCAAATATCCAGAACCCTGACCCTGCCGTGTACCAGCTGAGAGACTCTAAATCCAGTGACAAGTCTGTCTGCCTATTCACCGATTTTGATTCTCAAACAAATGTGTCACAAAGTAAGGATTCTGATGtGTATaTCACAGac	TTCAcTGGTACCGACAGGACCCAGGGCAAGGGcTGAGATTGATCTACTACTCACAGATAGTAAATGACTTTCAGAAAGGAGATATAGCTGAAGGGTACAGCGTCTCTCGGGAGAAGAAGGAATCCTTTCCTCTCACTGTGACATCGGCCCAAAAGAaCCCGACAGCtTTctATCTCTGTGCCaGTaGTataCctTCCACCGGGGAGCTGTTTTTtGGAGAAGGCTCTAGGCTGACCGTACtgGAGGaC
	BP129_DAY7_P2_G7	BP129	DAY7	P2	G7	Adult	M1_58-66	Divided	BP129_DAY7_Divided	Adult_DAY7_Divided	tGGTACAAGCAGGACCCTGGGGAAGGTCCTGTCCTCTTGATAGCCTTATATAAGGCTGGTGAATTGACCTCAAATGGAAGACTGACtg	TTgTTCACTGGTACCGACAGGACCCAGGGCAAGGGcTGAGATTGATCTACTACTCACAGATAGTAAAtGACTTTCAGAAAGGAGATATAGCTGAAGGGTACAGCGTCTCTCGGGAGAAGAAGGAATCCTTTCCTCTCACTGTGACATCGGCCCAAAAGAACCCGACAGCTTTCTATCTCTGTGCCATTTCAGATCGGTCTGGAAACACCATATATTTtGGAGAGGGAAGTtGGCTCACTGTGTAGAGGAC
	BP129_DAY7_P2_H1	BP129	DAY7	P2	H1	Adult	M1_58-66	Divided	BP129_DAY7_Divided	Adult_DAY7_Divided	A	TGGTACCGACAGGACCCAGGGCAAGGGcTGAGATTGATCTACTACTCACAGATAGTAAATGACTTTCAGAAAGGAGATATAGCTGAAGGGTACAGCGTCTCTCGGGAGAAGAAGGAATCCTTTCCTCTCACTGTGACATCGGCCCAAAAGAACCCGACAGCTTTCTATCTCTGTGCCAGTAGTATAAGATCCGCAGATACGCAGTATTTTGGCCCAGGCACCCGGCTGACAGTGCTCGAGGAC
	BP129_DAY7_P2_H2	BP129	DAY7	P2	H2	Adult	M1_58-66	Divided	BP129_DAY7_Divided	Adult_DAY7_Divided	TGGtGGACATCCCGTTTTTTTGATACAGTTAGTGAAGAGTGGAGAAGTGAAGAAGCAGAAAAGACTGACATTTCAGTTTGGAGAAGCAAAAAAGAACAGCTCCCTGCACATCACAGCCACCCAGACTACAGATGTAGGAACCTAcTTCTGTGCAGGGAATTATGGAGGAAGCCAAGGAAATCTCATCTTTGGAAAAGGCACTAAACTCTCTGTTAAACCAAATATCCAGAACCCTGACCCTGCCGTGTACCAGCTGAGAGACTCTAAATCCAGTGACAAGTCTGTCTGCCTATTCACCGATTTTGATTCTCAAACAAATGTGTCACAAAGTAAGGATTCTGAtGtGTATaTCaCAGAc	A
	BP129_DAY7_P2_H4	BP129	DAY7	P2	H4	Adult	M1_58-66	Divided	BP129_DAY7_Divided	Adult_DAY7_Divided	A	TTGTTCAcTGGTACCGACAGGACCCAGGGCAAGGGCTGAGATTGATCTACTACTCACAGATAGTAAATGACTTTCAGAAAGGAGATATAGCTGAAGGGTACAGCGTCTCTCGGGAGAAGAAGGAATCCTTTCCTCTCACTGTGACATCGGCCCAAAAGAACCCGACAGCTTTCTATCTCTGTGCCAGTAGTATAAGATCCGCAGATACGCAGTATTTTGGCCCAGGCACCCGGCtGACAGTGCTCGAGGAC
	BP129_DAY7_P2_H5	BP129	DAY7	P2	H5	Adult	M1_58-66	Divided	BP129_DAY7_Divided	Adult_DAY7_Divided	gCAGTTACAAAACTAGTATAAACAATTTACAGTGGTATAGACAAAATTCAGGTAGAGGCCTTGTCCACCTAATTTTAATACGTTCAAATGAAAGAGAGAAACACAGTGGAAGATTAAGAGTCACGCTTGACACTTCCAAGAAAAGCAGTTCCTTGTTGATCACGGCTTCCCGGGCAGCAGACACTGCTTCTTACTTCTGTGCTACGGACGAGGGAGGAGGAAGCCAAGGAAATCTCATCTTTGGAAAAGGCACTAAACTCTCTGTTAAACCAAATATCCAGAACCCTGACCCTGCCGTGTACCAGCTGAGAGACTCTAAATCCAGTGACAAGTCTGTCTGCCTATTCACCGATTTTGATTCTCAAACAAATGTGTCACAAAGTAAGGATTCTGATGtgT…	TGGTACcGACAGGACCCAGGGCAAGGGcTGAGATTGATcTACTACTCACAGATAGTAAATGACTTTCAGAAAGGAGATATAGCTGAAGGGTACAGCGTCTCTCGGGAGAAGAAGGAATCCTTTCCTCTCACTGTGACATCGGCCCAAAAGAACCCGACAGCTTTCTATCTCTGTGCCAGTAGTATAAGATCCGCAGATACGCAGTATTTTGGCCCAGGCACCCGGCTGACAGTGCTCGAGGAC
	BP129_DAY7_P2_H6	BP129	DAY7	P2	H6	Adult	M1_58-66	Divided	BP129_DAY7_Divided	Adult_DAY7_Divided	tgCAGTTACAaaactaGTATaaACAATtTACAGTGGtATAGACAAAATTCAGGTAGAGGCCTtGTCCACcTAATTTTAATAcGTTCAAATGAAAGAGAGAAACACAGTGGAAGATTaAGAGTCACGCTTGACACTTCCAAGAAAAGCAGTTCcTTGTTGATCAcGGcTTCCCGGGCAGCAGACAcTGcTTCTTAcTTcTgTGcTACGGACGAGGGAGGAGGAAGCCAAGGAAATcTCATcTTTGGAAAAGGCACTAAACTcTcTGTTAAACCAAATATCCAGAACCCTGACCCTGCCGTGTACCAGCTGAGAGACTCTAAATCCAGTGACAAGTCTGTCTGCCTATTCACCGATTTTGATTCTCAAACAAATGTGTCACAAAGTAAGGATTCTGAtGtG…	TGGTACCGACAGGACCCAGGGCAAGGGCTGAGATTGATCTACTACTCACAGATAGTAAATGACTTTCAGAAAGGAGATATAGCTGAAGGGTACAGCGTCTCTCGGGAGAAGAAGGAATCCTTTCCTCTCACTGTGACATCGGCCCAAAAGAACCCGACAGCTTTCTATCTCTGTGCCAGTAGTATAAGATCCGCAGATACGCAGTATTTTGGCCCAGGCACCCGGCTGACAGTGCTCGAGGAC
	BP129_DAY7_P2_H9	BP129	DAY7	P2	H9	Adult	M1_58-66	Divided	BP129_DAY7_Divided	Adult_DAY7_Divided	tgCAGTTACAaaactaGTATAAACAATTTACAGTGGTATAGACAAAATTCAGGTAGAGGCCTTGTCCACCTAATTTTAATACGTTCAAATGAAAGAGAGAAACACAGTGGAAGATTAAGAGTCACGCTTGACACTTCCAAGAAAAGCAGTTCCTTGTTGATCACGGCTTCCCGGGCAGCAGACACTGCTTCTTACTTCTGTGcTACGGACGAGGGAGGAGGAAGCCAAGGAAATcTCATCTTTGGAAAAGGCACTAAACTCTCTGTTAAACCAAATATCCAGAACCCTGACCCTGCCGTGTACCAGCTGAGAGACTCTAAATCCAGTGACAAGTCTGTCTGCCTATTCACCGATTTTGATTCTCAAACAAATGTGTCACAAAGTAAGGATTCTGATGtG…	CTTTCCTCTCACTGTGACATCGGCCCAAAAGAACCCGACAGCTTTCTATCTCTGTGCCAGTAGTATAAGATCCGCAGATACGCAGTATTTTGGCCCAGGCACCCGGCTGACAGTGCTCGAGGAC
	BP129_DAY7_P2_H10	BP129	DAY7	P2	H10	Adult	M1_58-66	Divided	BP129_DAY7_Divided	Adult_DAY7_Divided	A	TGGTACCGACAGGACCCAGGGCAAGGGCTGAGATTGATCTACTACTCACAGATAGTAAATGACTTTCAGAAAGGAGATATAGCTGAAGGGTACAGCGTCTCTCGGGAGAAGAAGGAATCCTTTCCTCTCACTGTGACATCGGCCCAAAAGAACCCGACAGCTTTCTATCTCTGTGCCAGTAGTATGGGGGCCTATGGCTACACCTTCGGTTCGGGGACCAGGTTAACCGTtGTAGAGGAc
	BP129_DAY7_P3_A1	BP129	DAY7	P3	A1	Adult	M1_58-66	Divided	BP129_DAY7_Divided	Adult_DAY7_Divided	TGCAACTCCTCAAGTGTTTTTTCCAGCTTACAATGGTACAGACAGGAGCCTGGGGAAGGTCCTGTCCTCCTGGTGACAGTAGTTACGGGTGGAGAAGTGAAGAAGCTGAAGAGACTAACCTTTCAGTTTGGTGATGCAAGAAAGGACAGTTCTCTCCACATCACTGCAGCCCAGCCTGGTGATACAGGCCTCTACCTCTGTGCAGGAGCAGGAAGCCAAGGAAATCTCATCTTTGGAAAAGGCACTAAACTCTCTGTTAAACCAAATATCCAGAACCCTGACCCTGCCGTGTACCAGCTGAGAGACTCTAAATCCAGTGACAAGTCTGTCTGCCTATTCACCGATTTTGATTCTCAAACAAATGTGTCACAAAGTAAGGATTCTGAtGtGTATaTCACA…	gTACCGACAGGACCCAGGGCAAGGGCTGAGATTGATCTACTACTCACAGATAGTAAATGACTTTCAGAAAGGAGATATAGCTGAAGGGTACAGCGTCTCTCGGGAGAAGAAGGAATCCTTTCCTCTCACTGTGACATCGGCCCAAAAGAACCCGACAGCTTTCTATCTCTGTGCCAGTAGTATACGgagctcCTACGAGCAGTACTTCGGgcCGGgcACCAGGCTCACGGTCACAGagGacC
	BP129_DAY7_P3_A2	BP129	DAY7	P3	A2	Adult	M1_58-66	Undivided	BP129_DAY7_Undivided	Adult_DAY7_Undivided	GGCCTGGTGGACATCCCGTTTTTTTGATACAGTTAGTGAAGAGTGGAGA	TGGATACAGTGTCTCTaGAGAGAAGAAGGAGCGTTTCTCCCTGATTCTGGAGTCCGCCAGCACCAACCAGACATCTATGTACCTCTGTGCCAGCAGTTTAGTCACTGAAGCTTTCTTTGGACAAGGCACCAGACTCACAGttGTAGAGGAC
	BP129_DAY7_P3_A3	BP129	DAY7	P3	A3	Adult	M1_58-66	Undivided	BP129_DAY7_Undivided	Adult_DAY7_Undivided	TCAAAcTAcTTCCCTTGGTATAAGCAAGAACTtGGAAAAGGACCTCAG	ccgACAGGACCCAGGGCAAGGGcTGAGATTGATCTAcTACTCACAGATAGTAAATGACTTTCAGAAAGGAGATATAGCTGAAGGGTACAGcGTCTCTCGGGAGAAGAAGGAATCCTTTCCTCTCACTGTGACATCGGCCCAAAAGAACCCGACAGCTTTCTATCTCTGTGCCAGTAATAGGTTTTTGGGATCCTACAATGAGCAGTTCTTCGGGCCAGGGACACGGCTCACCGTGctagagGAc
	BP129_DAY7_P3_A4	BP129	DAY7	P3	A4	Adult	M1_58-66	Divided	BP129_DAY7_Divided	Adult_DAY7_Divided	gaTTCTCGTTATTCGCCAAGAAGCTTATAAGCAACAGAATGCAACGGAGAATCGTTTCTCTGTGAACTTCCAGAAAGCAGCCAAat	gTACCGACAGGACCCAGGGCAAGGGCTGAGATTGATCTACTACTCACAGATAGTAAATGACTTTCAGAAAGGAGATATAGCTGAAGGGTACAGCGTCTCTCGGGAGAAGAAGGAATCCTTTCCTCTCACTGTGACATCGGCCCAAAAGAACCCGACAGCTTTCTATCTCTGTGCCAGTAGTATGGGTTCCTATGGCTACACCTTCGGTTCGGGGACCAGGTTAACCGTtGTAGAGGAC
	BP129_DAY7_P3_A5	BP129	DAY7	P3	A5	Adult	M1_58-66	Divided	BP129_DAY7_Divided	Adult_DAY7_Divided	gatTCTCGTTATTCGCCAAGAAGCTTATAAGCAACAGAATGCAACGGAGAATCGTTTCTCTGTGAACTTCCAGAAAGCAGCCAAATCCTTCAGTCTCAAGATCTCAGACTCACAGCTGGGGGACACTGCGATGTATTTCTGTGCTTTTTCGGAAGCTGCTGGTGGTACTAGCTATGGAAAGCTGACATTTGGACAAGGGACCATCTTGACTGTCCATCCAAATATCCAGAACCCTGACCCTGCCGTGTACCAGCTGAGAGACTCTAAATCCAGTGACaaGTCTGTCTGCCTATTCACCGATTTTGATTCTCAAACAAATGTGTCACAAAGTAAGGATTCTgAtGtGtataTCAcagac	TACCGACAGGACCCAGGGCAAGGGCTGAGATTGATCTACTACTCACAGATAGTAAATGACTTTCAGAAAGGAGATATAGCTGAAGGGTACAGCGTCTCTCGGGAGAAGAAGGAATCCTTTCCTCTCACTGTGACATCGGCCCAAAAGAACCCGACagCtTTCTATCTCTGTGCCAGTAGCACAGGACTCTATGGCTACACCTTCGGTTCGGGGACCAGGTTAACCGTtGTAgGAGgaC
	BP129_DAY7_P3_A6	BP129	DAY7	P3	A6	Adult	M1_58-66	Divided	BP129_DAY7_Divided	Adult_DAY7_Divided	TCcTgGGAAaGgCCcTGAATTCcTcTTCACCctGTATTCAGctGGGGAAGAAAAGGAGAAAGAAAGGcTAAAAGCCACATTAACAAAGAAGGAAAgCTTTctGCACATCACAGCCCcTAAACctGAAGAcTCAGCCAcTtATcTcTGtGcTGtGCaGGcGGGGGAGGGGGACAAGCTCATcTTTGGAActGGCACTcTGcTtGCTGTCCAGCCAAATATCCAGAACCCTGACCCTGCCGTGTACCAGCTGAGAGACTCTAAATCCAGTGACAAGTCTGTCTGCCTATTCACCGATTTTGATTCTCAAACAAATGTGTCACAAAGTAAGGATTCtGAtGtGTATaTCaCAGAc	AcTGGTACCGaCaGGACCCAGGGCAAGGGctGAGATTGATCTAcTACTCACAGATAGTAAAtGAcTTTCAGAAAGGAGAtATAGctGAAGGGtaCAGcGTCTCTCGGGAGAAGAAgGAATCCTTTCCTCTCACTGTGACATCGGCCCAAAAGAACCCGACAGCTTTCTATCTCTGTGCCAGTAGTATGGGGGCCTATGGCTACACCTTCGGTTCGGGGACCAGGTTAACCGTtgtagagGAC
	BP129_DAY7_P3_A7	BP129	DAY7	P3	A7	Adult	M1_58-66	Divided	BP129_DAY7_Divided	Adult_DAY7_Divided	CagACAAcGCcTCCAGTTAcTCtTGAGACACATCTctAGAGAGAGCATCAAaGGcTTCAcTGcTGACctTAACAAAGGCGAGACATcTTTcCACctGAAGAAACCATTTGcTCAAGAGGAAGAcTCAgCCAtGTATTACTGTGCTcTAATATCAGGAGGAGGTGcTGAcGGAcTCACCTTTGGCAAAGGGACTcATcTAATCATCCAGCCCTATATCCAGAACCCTGACCCTGCCGTGTaCCaGcTGAGAGACTCTAAATCCAGTGACaaGTCTGTCTGCCTATTCACCGATTTTGATTCTCAAACAAATGTGTCACAAAGTaaAGGATTCTgATGtGtataTCacagac	GTACCGACAGGACCCAGGGCAAGGGCTGAGATTGATCTACTACTCACAGATAGTAAATGACTTTCAGAAAGGAGATATAGCTGAAGGGTACAGCGTCTCTCGGGAGAAGAAGGAATCCTTTCCTCTCACTGTGACATCGGCCCAAAAGAACCCGACAGCTTTCTATCTCTGTGCCAGTAGTATCGGGGTTTATGGCTACACCTTCGGTTCGGGGACCAGGTTAACCGTtGTAGAGGAC
	BP129_DAY7_P3_A8	BP129	DAY7	P3	A8	Adult	M1_58-66	Undivided	BP129_DAY7_Undivided	Adult_DAY7_Undivided	TGGAcTGCACATATGACACCAGTGATCCAAGTTATGGTCTATTCTGGTACAAGCAGCCCAGCAGTGGGGAAATGATTTTTCTTATTTATCAGGGGTCTTATGACCAGCAAAATGCAACAGAAGGTCGcTAcTCATTGAATTTCCAGAAGGCAAGAAAATCCGCCAACcttGTCATcTccGcTTCACAAcTGGGGGAcTCAGCAATGTACTTcTGTGCAATGAGGaGATACAGCACCcTCACCTTTGGGAAGGGGAcTAtGCTTATAGTcTcTCCAGATATCCAGAACCCTGACCCTGCCGTGTACCAGCTGAGAGACTCTAAATCCAGTGACAAGTCTGTCTGCCTATTCACCGATTTTGATTCTCAAACAAATGTGTCACAAAGTAAGGATTCTGATG…	gacTcCACTctCaAGATCCAGCCTGCAGAGCTTGGGgacTcgGCcatGtATCTCTGTGCCAGCAGTAGCGGGAGTAACaATGAGCAGTTCTTCGGGCCAGGGACACGGCTCACCGTGCtagaggac
	BP129_DAY7_P3_A10	BP129	DAY7	P3	A10	Adult	M1_58-66	Divided	BP129_DAY7_Divided	Adult_DAY7_Divided	A	GTACCGACAGGACCCAGGGCAAGGGCTGAGATTGATCTACTACTCACAGATAGTAAATGACTTTCAGAAAGGAGATATAGCTGAAGGGTACAGCGTCTCTCGGGAGAAGAAGGAATCCTTTCCTCTCACTGTGACATCGGCCCAAAAGAACCCGACAGCTTTCTATCTCTGTGCCAGTAGTACCAGGAGCTCCTACGAGCAGTACTTCGGGCCGGGCACCAGGCtCACGGTCACAGAGGAC
	BP129_DAY7_P3_B2	BP129	DAY7	P3	B2	Adult	M1_58-66	Divided	BP129_DAY7_Divided	Adult_DAY7_Divided	tgcAACTCCTCAAGTGTTTTTTCCAGCTTACAATGGTACAGACAGGAGCCTGGGGAAGGTCCTGTCCTCCTGGTGACAGTAGTTACGGGTGGAGAAGTGAAGAAGCTGAAGAGACTAACCTTTCAGTTTGgtgatgCAAGAaaGGACAGTTcTcTcCacATCAcTGCAGCCCAGCcTGGtgATACAGGCCTcTACcTCTGtGCaGGAGAGGGAGGAGGaaGCCaAGGaaaTctcatctTTGgaaaaggCacTaaactctctGTTaaacCaaatatCCagaaCCcTgACCCTGCCGTGTACCaGcTGaGagactcTaaaTCCaGTGACaagtctgtctGCCTATTCaCcGATTtTgaTTCTCaaACAaATGTGTCaCaaAGTaaggatT	GTACCGACAGGACCCAGGGCAAGGGCTGAGATTGATCTACTACTCACAGATAGTAAATGACTTTCAGAAAGGAGATATAGCTGAAGGGTACAGCGTCTCTCGGGAGAAGAAGGAATCCTTTCCTCTCACTGTGACATCGGCCCAAAAGAACCCGACAGCTTTCTATCTCTGTGCCAGTAGTATCAGGAGCTCCTACGAGCAGTACTTCGGGCCGGGCACCAGGCTCACGgTCACAGAGGAC
	BP129_DAY7_P3_B3	BP129	DAY7	P3	B3	Adult	M1_58-66	Divided	BP129_DAY7_Divided	Adult_DAY7_Divided	tgCAACTCcTCAAGTGTTTTTTCCAGCTTACAATGGTACAGACAGGAGCCTGGGGAAGGTCCTGTCCTCCTGGTGACAGTAGTTACGGGTGGAGAAGTGAAGAAGcTGAAGAGACTAACCTTTCAGTTTGGTGATGCAAGAAAGGaCAgTTcTcTccACATCActGCAGcCCAGCctGGTGATACAGGCcTcTACcTcTGTGCAGGAGCTGGCGGTGGAGGAAGCCAAGGAAATcTCATCTTTGGAAAAGGCACTAAACTcTcTGttaaaCCaAATATCCAGAACCCTGACCCTGCCGTGTACCaGcTGAGAGACTcTaaATCCaGTGACaAGTCTGTCTGCCTATTCACCGATTTTGATTCTCaaACAaATGTGTCACaaAGTAAGgatTCTGAAtGt…	ccgACAGGACCCAGGGCAAGGGCTGAGATTGATCTACTACTCACAGATAGTAAATGACTTTCAGAAAGGAGATATAGCTGAAGGGTACAGCGTCTCTCGGGAGAAGAAGGAATccttTCcTcTCactGTgacatcgGCCCaaaagaaCCCGaCaGCTTTctatcTctGTGCCAGTAGTATTAgggcgtCcTACGAGCAGTAcTTCGGGCCGGGCACCAGGCTCACGgTCACagaggaC
	BP129_DAY7_P3_B4	BP129	DAY7	P3	B4	Adult	M1_58-66	Divided	BP129_DAY7_Divided	Adult_DAY7_Divided	TGGTGGACATCCCGTTTTTTTGATACAGTTAGTGAAGAGTGGAGAAGTGAAGAAGCAGAAAAGACTGACATTTCAGTTTGGAGAAGCAAAAAAGAACAGCTCCCTGCACATCACAGCCACCCAGACTACAGATGTAGGAACCTACTTCTGTGCAGGGAATTATGGAGGAAGCCAAGGAAATCTCATCTTTggaaaaGGCACTAAACTCTCTGtTAaAcCaAATATCCAGAACCCTGACCCTGCCGTGTACCaGcTGAGAGACTCTAAATCCaGtGACaAGTCTGTCTGCCTATTCACCGATTTTGATTCTCAAACAaATGTGTCACAAAAGTaAggatT	cgACAGGACCCAGGGCAAGGGCTGAGATTGATCTACTACTCACAGATAGTAAATGACTTTCagaaagGagatatAGctgaAgGGTAcAGcGTCTCTCGGGAGaAGaAggaaTCcttTCCTctCacTGTgacatcggCCCaaaagaaCCCGACagCtTTCtatCTcTGTgccagtagtatCacctCCACCggggAGCTGTTTTTtggagaaggctctaggctgaCCgTac
	BP129_DAY7_P3_B5	BP129	DAY7	P3	B5	Adult	M1_58-66	Divided	BP129_DAY7_Divided	Adult_DAY7_Divided	A	ccgACAGGACCCAGGGCAAGGGCTGAGATTGATCTACTACTCACAGATAGTAAATGACTTTCAGAAAGGAGATATAGCTGAAGGGTACAGCGTCTCTCGGGAGAAGAAGGAATCCTTTCCTCTCACTGTGACATCGGCCCAAAAGAACCCGACAGCTTTCTATCTCTGTGCCAGTAGTATGGGGGCCTATGGCTACACCTTCGGTTCGGGGACCAGGTTAACCGTtGtaggaggacct
	BP129_DAY7_P3_B6	BP129	DAY7	P3	B6	Adult	M1_58-66	Undivided	BP129_DAY7_Undivided	Adult_DAY7_Undivided	TGGTGGACATCCCGTTTTTTTGATACAGTTAGTGAAGAGTGGAGAAGTGAAGAAGCAGAAAAGACTGACATTTCAGTTTGGAGAAGCAAAAAAGAACAGCTCCCTGCACATCACAGCCACCCAGACTACAGATGTAGGAACCTACTTCTGTGCAGGGAATTATGGAGGAAGCCAAGGAAATCTCATCTTTGGAAAAGGCACTAAACTCTCTGTTAAACCAAATATCCAGAACCCTGACCCTGCCGTGTACCAGCTGAGAGACTCTAAATCCAGTGaCaAGTCTGTCTGCCTATTCACCGATTTTGATTCTCAAACAAATGTGTCACAAAGTAAGgATTCTgAtgtgtatatCaC	GTACCGACAGGACCCAGGGCAAGGGCTGAGATTGATCTACTACTCACAGATAGTAAATGACTTTCAGAAAGGAGATATAGCTGAAGGGTACAGCGTCTCTCGGGAGAAGAAGGAATCC
	BP129_DAY7_P3_B7	BP129	DAY7	P3	B7	Adult	M1_58-66	Undivided	BP129_DAY7_Undivided	Adult_DAY7_Undivided	ttTCCACTTGGAGAAAGGCTCAGTTCAAGTGTCAGACTCAGCGGTGTACTTCTGTGCCCGAAGGGACTCAGGAGGAAGCTACATACCTACATTTGGAAGAggaaCCAGCCTTATTGTTCATCCGTATATCCAGAACCCTGACCCTGCCGTGTACCaGCTGAGAGACTcTaaATCCAGTGACAAGTCTGTCTGCCTATTCACCGATTTTGATTCTCAAACaaAtGTGTCACaaAGTAAggatTctgaaTGtgtataTCAC	aAGATCCAGCGCaCACAGCAGGAGGacTCCGCcGtGtATcTCTGtgcCAGCAGctTAAGTGGAAGTAGCGGGACCAATGAGCAGTTcTTcgGgcCAgGgaCaCGgcTCaCCGt
	BP129_DAY7_P3_B8	BP129	DAY7	P3	B8	Adult	M1_58-66	Divided	BP129_DAY7_Divided	Adult_DAY7_Divided	TGGTGGACATCCCGTTTTTTTGATACAgTTAGTGAAGAGTGGAGAAGTGAAGAAGCAGAAAAGActgACATTTCAGTTtGGAGAAGCAAAAAAGAACAGCTCCcTGCACATCACAGCCACCCaGAcTACAGATGTAGGAACcTAcTTCTGTGCAGGGAATTATGGAGGAAGCCAAGGAAATCTCATcTTtggaaaagGCAcTAAACTcTCTGTtAaAcCaaaTATCCaGaACCCTGACCCTGCCGTGTACCaGcTGAGAGACTCTAAATCCaGTGACaAGTCTGTCTGCCTATTCACCGATTTTGATTCTCAAACaaAtGTGTCACaAAGTaaggatTctgatgtgtataTCac	cTGGTACCGACAGGACCCAGGGCAAGGGCTGAGATTGATCTACTACTCACAGATAGTAAATGACTTTCAGAAAGGAGATATAGCTGAAGGGTACAGCGTCTCTCGGGAGAAGAAGGAATCCTTTCCTCTCACTGTGACATCGGCCCAAAAGAACCCGACAGCTTTCTATCTCTGTGCCAGTAGTGTCCGGAGCACAGATACGCAGTATTTTGGCCCAGGCACCCGGCTGACAGTGCtcgagGAC
	BP129_DAY7_P3_C3	BP129	DAY7	P3	C3	Adult	M1_58-66	Divided	BP129_DAY7_Divided	Adult_DAY7_Divided	TGCAGTTACAAAACTAGTATAAACAATTTACAGTGGTATAGACAAAATTCAGGTAGAGGCCTTGTCCACCTAATTTTAATACGTTCAAATGAAAGAGAGAAACACAGTGGAAGATTAAGAGTCACGCTTGACACTTCCAAGAAAAGCAGTTCCTTGTTGATCACGGCTTCCCGGGCAGCAGACACTGCTTCTTACTTCTGTTTACGGAATTCAGGAAACACACCTCTTGTCTTTGGAAAGGGCACAAGACTTTCTGTGATTGCAAATATCCAGAACCCTGACCCTGCCGTGTACCAGCTGAGAGACTCTAAATCCAGTGACAAGTCTGTCTGCCTATTCACCGATTTTGATTCTCAAACAAATGTGTCACAAAGTAAGGATTCTGATGTGTaTaTCaCA…	tTTCCTCTCACTGTGACATCGGCCCAAAAGAACCCGACAGCTTTCTATCTCTGTGCCAGTAGTACCAGGAGCTCcTACGAGCAGTACTTCGGGCCGGGCACCAGGCTCACGGtCACagaggAC
	BP129_DAY10_P1_A1	BP129	DAY10	P1	A1	Adult	M1_58-66	Divided	BP129_DAY10_Divided	Adult_DAY10_Divided	TcAAACTACTTCCCTTGGTATAAGCAAGAACTTGGAAAAGGACCTCAGct	TGACAGtGACCAGTGCCCATCCTGAAGACAGCAGCTTCTACATCTGCAGTGCTAGTCCGGTGTCTCTCTCCTACGAGCAGTACTTCGGGCCGGGCACCAGGCTCACGGTCACAGAGGAC
	BP129_DAY10_P1_A2	BP129	DAY10	P1	A2	Adult	M1_58-66	Divided	BP129_DAY10_Divided	Adult_DAY10_Divided	tgcAACTCCTCAAGTGTTTTTTCCAGCTTACAATGGTACAGACAGGAGCCTGGGGAAGGTCCTGTCCTCCTGGTGACAGTAGTTACGGGTGGAGAAGTGAAGAAGCTGAAGAGACTAACCTTTCAGTTTGGTGATGCAAGAAAGGACAGTTCTCTCCACATCACTGCAGCCCAGCCTGGTGATACAGGCCTCTACCTCTGTGCAGGAGCGGATGGAGGAAGCCaAGGAAATCTCATCTTTGGAAAAGGCAcTAAACTCTCTGtTaaACCaAATATCCAGAACCCTGACCCTGCCGTGTACCaGcTGAGAGACTCTAAATCCaGTGACAAGTCTGTCTGCCTATTCACCGATTTTGATTCTCAAACAAATGTGTCACAAAGT	ACTGGTACCGACAGGACCCAGGGCAAGGGCTGAGATTGATCTACTACTCACAGATAGTAAATGACTTTCAGAAAGGAGATATAGCTGAAGGGTACAGCGTCTCTCGGGAGAAGAAGGAATCCTTTCCTCTCACTGTGACATCGGCCCAAAAGAACCCGACAGCTTTCTATCTCTGTGCCAGTAGTACCCGGTCGTCCGGGGAGCTGTTTTTTGGAGAAGGCTCTAGGCTGACCGTACtggaGGac
	BP129_DAY10_P1_A3	BP129	DAY10	P1	A3	Adult	M1_58-66	Divided	BP129_DAY10_Divided	Adult_DAY10_Divided	A	ACTGgTACCGACAGGACCCAGGGCAAGGGCTGAGATTGATCTACTACTCACAGATAGTAAATGACTTTCAGAAAGGAGATATAGCTGAAGGGTACAGCGTCTCTCGGGAGAAGAAGGAATCCTTTCCTCTCACTGTGACATCGGCCCAAAAGAACCCGACAGCTTTCTATCTCTGTGCCAGTAGTTTCCGCAGCACCGGGGAGCTGTTTTTtggAgaagGCTCTAGGCTGACCGTACtGGAGGaC
	BP129_DAY10_P1_A4	BP129	DAY10	P1	A4	Adult	M1_58-66	Divided	BP129_DAY10_Divided	Adult_DAY10_Divided	tgCAACTCCTCAAGTGTTTTTTCCAGCTTACAATGGTACAGACAGGAGCCTGGGGAAGGTCCTGTCCTCCTGGTGACAGTAGTTACGGGTGGAGAAGTGAAGAAGCTGAAGAGACTAACCTTTCAGTTTGGTGATGCAAGAAAGGACAGTTCTCTCCACATCACTGCAGCCCAGCCTGGTGATACAGGCCTCTACCTCTGTGCAGGAGCCAGTGGCTCTAGCAACACAGGCAAACTAATCTTTGGGCaAGGGACAACTTTACAAGTAAAACCAGATATCCAGAACCCTGACCCTGCCGTGTACCAGCTGAGAGACTCTAAATCCAGTGacaaGTCTGTCTGCCTATTCACCGATTTTGATTCTCAAACAAATGTGTCACAAAGTAAGGaTTCtGATGTG…	TGGTACcGACAGGACCCAGGGCAAGGGcTGAGATTGATcTAcTACTCACAGATAGTAAATGACTTTCAGAAAGGAGATATAGCTGAAGGGTACAGCGTCTCTCGGGAGAAGAAGGAATCCTTTCCTCTCACTGTGACATCGGCCCAAAAGAACCCGACAGCTTTCTATCTCTGTGCCAGTAGTTCCCGCTCAGCCTACGAGCAGTACTTCGGGCCGGGCACCAGGCTCACGGTCACagaGGAc
	BP129_DAY10_P1_A6	BP129	DAY10	P1	A6	Adult	M1_58-66	Divided	BP129_DAY10_Divided	Adult_DAY10_Divided	A	AcTGGTACCGACAGGACCCAGGGCAAGGGCTGAGATTGATCTACTACTCACAGATAGTAAATGACTTTCAGAAAGGAGATATAGCTGAAGGGTACAGCGTCTCTCGGGAGAAGAAGGAATCCTTTCCTCTCACTGTGACATCGGCCCAAAAGAACCCGACagCtTTCTATCTCTGTGCCagTGGCGGACTTAGCACAGATACGCAGTATTTTGGCCCAGGCACCCGGCtGACAGTGCtcgaggac
	BP129_DAY10_P1_A10	BP129	DAY10	P1	A10	Adult	M1_58-66	Divided	BP129_DAY10_Divided	Adult_DAY10_Divided	tgCAACTCCTCAAGTGTTTTTTCCAGCTTACAATGGTACAGACAGGAGCCTGGGGAAGGTCCTGTCCTCCTGGTGACAGTAGTTACGGGTGGAGAAGTGAAGAAGCTGAAGAGACTAACCTTTCAGTTTGGTGATGCAAGAAAGGACAGTTCTCTCCACATCACTGCAGCCCAGCCTGGTGATACAGGCCTCTACCTCTGTGCAGGAGCGGATGGAGGAAGCCAAGGAAATCTCATCTTTGGAAAAGGCACTAAACTcTCTGTTAAACCAAATATCCAGAACCCTGACCCTGCCGTGTACCAGcTGAGAGACTCTAAATCCAGTGACaaGTCTGTCTGCCTATTCACCGATTTTGATTCTCAAACAAATGTGTCACAAAGTaAAGGatTCTGATGtgta…	GTACCGACAGGACCCAGGGCAAGGGCTGAGATTGATCTACTACTCACAGATAGTAAATGACTTTCAGAAAGGAGATATAGCTGAAGGGTACAGCGTCTCTCGGGAGAAGAAGGAATCCTTTCCTCTCACTGTGACATCGGCCCAAAAGAACCCGACAGCTTTCTATCTCTGTGCCAGTAGTACCCGGTCGTCCGGGGAGCTGTTTTTtGGAGAAGGCTCTAGGCTGACCGTACtGGAGGAC
	BP129_DAY10_P1_B1	BP129	DAY10	P1	B1	Adult	M1_58-66	Divided	BP129_DAY10_Divided	Adult_DAY10_Divided	tCAGTCTCTGGAAACCCTTATCTTTTTTGGta	ACTGGTACCGACAGGACCCAGGGCAAGGGCTGAGATTGATCTACTACTCACAGATAGTAAATGACTTTCAGAAAGGAGATATAGCTGAAGGGTACAGCGTCTCTCGGGAGAAGAAGGAATCCTTTCCTCTCACTGTGACATCGGCCCAAAAGAACCCGACAGCTTTCTATCTCTGTGCCAGTGGCGGACTTAGCACAGATACGCAGTATTTTGGCCCAGGCACCCGGCTGACAGTGCTcgagGaC
	BP129_DAY10_P1_B2	BP129	DAY10	P1	B2	Adult	M1_58-66	Divided	BP129_DAY10_Divided	Adult_DAY10_Divided	tgcAACTCCTCAAGTGTTTTTTCCAGCTTACAATGGTACAGACAGGAGCCTGGGGAAGGTCCTGTCCTCCTGGTGACAGTAGTTACGGGTGGAGAAGTGAAGAAGCTGAAGAGACTAACCTTTCAGTTTGGTGATGCAAGAAAGGACAGTTCTCTCCACATCACTGCAGCCCAGCCTGGTGATACAGGCCTCTACCTCTGTGCAGGAGCCAGTGGCTCTAGCAACACAGGCAAACTAATCTTTGGGCAAGGGACAACTTTACAAGTAAAACCAGATATCCAGAACCCTGACCCTGCCGTGTaCCaGcTGAGAGACTCTAAATCCAGTGacaaGTCTGTCTGCCTATTCACCGATTTTGATTCTCAAACAAATGTGTCACAAAGTAAGGATTCTGATGtG…	TGGTACCGACAGGACCCAGGGCAAGGGCTGAGATTGATCTACTACTCACAGATAGTAAATGACTTTCAGAAAGGAGATATAGCTGAAGGGTACAGCGTCTCTCGGGAGAAGAAGGAATCCTTTCCTCTCACTGTGACATCGGCCCAAAAGAACCCGACAGCTTTCTATCTCTGTGCCAGTAGTTCCCGCTCAGCCTACGAGCAGTACTTCGGGCCGGGCACCAGGCTCACGGTCACAGAGGAC
	BP129_DAY10_P1_B5	BP129	DAY10	P1	B5	Adult	M1_58-66	Divided	BP129_DAY10_Divided	Adult_DAY10_Divided	tgCAACTCCTCAAGTGTTTTTTCCAGCTTACAATGGTACAGACAGGAGCCTGGGGAAGGTCCTGTCCTCCTGGTGACAGTAGTTACGGGTGGAGAAGTGAAGAAGCTGAAGAGACTAACCTTTCAGTTTGGTGATGCAAGAAAGGACAGTTCTCTCCACATCACTGCAGCCCAGCCTGGTGATACAGGCCTCTACCTCTGTGCAGGAGGGGGAAGCCAAGGAAATCTCATCTTTGGAAAAGGCACTAAACTCTCTGttaaaccaaAt	TTCAcTGGTACCGACAGGACCCAGGGCAAGGGCTGAGATTGATCTACTACTCACAGATAGTAAATGACTTTCAGAAAGGAGATATAGCTGAAGGGTACAGCGTCTCTCGGGAGAAGAAGGAATCCTTTCCTCTCACTGTGACATCGGCCCAAAAGAACCCGACAGCTTTCTATCTCTGTGCCAGTAGTATTCGGAGCTCCTACGAGCAGTACTTCGGGCCGGGCACCAGGCTCACGGTCACAGAGGAC
	BP129_DAY10_P1_B6	BP129	DAY10	P1	B6	Adult	M1_58-66	Divided	BP129_DAY10_Divided	Adult_DAY10_Divided	tgcAACTCCTCAAGTGTTTTTTCCAGCTTACAATGGTACAGACAGGAGCCTGGGGAAGGTCCTGTCCTCCTGGTGACAGTAGTTACGGGTGGAGAAGTGAAGAAGCTGAAGAGACTAACCTTTCAGTTTGGTGATGCAAGAAAGGACAGTTCTCTCCACATCACTGCAGCCCAGCCTGGTGATACAGGCCTCTACCTCTGTGCAGGAGCTTCGGGAGGAAGCCAAGGAAATCTCATCTTTGGAAAAGGCACTAAACTCTCTGTTAAACCAAATATCCAGAACCCTGACCCTGCCGTGTACCAGCTGAGAGACTCTAAATCCAGTGACAAGTCTGTCTGCCTATTCACCGATTTTGATTCTCAAACAAATGTGTCACAaAGTaaggatTCtgatGtgtat…	CAcTGGTACCGACAGGACCCAGGGCAAGGGCTGAGATTGATCTACTACTCACAGATAGTAAATGACTTTCAGAAAGGAGATATAGCTGAAGGGTACAGCGTCTCTCGGGAGAAGAAGGAATCCTTTCCTCTCACTGTGACATCGGCCCAAAAGAACCCGACAGCTTTCTATCTCTGTGCCAGTAGTGTGCGCTCCACCGGGGAGCTGTTTTTtGGAGAAGGCTCTAGGCTGACCGTACtGGAGGAC
	BP129_DAY10_P1_B9	BP129	DAY10	P1	B9	Adult	M1_58-66	Divided	BP129_DAY10_Divided	Adult_DAY10_Divided	tgCAACTCCTCAAGTGTTTTTTCCAGCTTACAATGGTACAGACAGGAGCCTGGGGAAGGTCCTGTCCTCCTGGTGACAGTAGTTACGGGTGGAGAAGTGAAGAAGCTGAAGAGACTAACCTTTCAGTTTGGTGATGCAAGAAAGGACAGTTCTCTCCACATCACTGCAGCCCAGCCTGGTGATACAGGCCTCTACCTCTGTGCAGGAGCCGGCGG	TACCGACAGGACCCAGGGCAAGGGCTGAGATTGATCTACTACTCACAGATAGTAAATGACTTTCAGAAAGGAGATATAGCTGAAGGGTACAGCGTCTCTCGGGAGAAGAAGGAATCCTTTCCTCTCACTGTGACATCGGCCCAAAAGAACCCGACAGCTTTCTATCTCTGTGCCAGTAGttccCGcTCaGCCTACGAGCAGTACTTCGGGCCGGGCACCAGGCTCACGGTCACagaggAc
	BP129_DAY10_P1_C3	BP129	DAY10	P1	C3	Adult	M1_58-66	Divided	BP129_DAY10_Divided	Adult_DAY10_Divided	tGTGTGTATGAAACCCGTGATACTACTTATTACTTATTCTGGTACAAGCAACCACCAAGTGGAGAATTGGTTTTCCTTATTCGTCGGAACTCTTTTGATGAGCAAAATGAAATAAGTGGTCGGTATTCTTGGAACTTCCAGAAATCCACCAGTTCCTTCAACTTCACCATCACAGCCTCACAAGTCGTGGACTCAGCAGTATACTTCTGTGCTCTGAGTGAGGCGCGCGATTCTGGGGGTTACCAGAAAGTTACCTTTGGAATTGGAACAAAGCTCCAAGTCATCCCAAATATCCAGAACCCTGACCCTGCCGTGTACCAGCTGAGAGACTCTAAATCCAGTGACaAGTCTGTCTGCCTATTCACCGATTTTGATTCTCAAACAAATGTGTCACAAAGT…	TGGTACCGACAGGACCCAGGGCAAGGGCTGAGATTGATCTACTACTCACAGATAGTAAATGACTTTCAGAAAGGAGATATAGCTGAAGGGTACAGCGTCTCTCGGGAGAAGAAGGAATCCTTTCCTCTCACTGTGACATCGGCCCAAAAGAACCCGACAGCTTTCTATCTCTGTGCCAGTAGGACCATAGCGGGAGCCCTGAATGAGCAGTTCTTCGGGCCAGGGACACGGCTCACCGTGCTAGAGGac
	BP129_DAY10_P1_C6	BP129	DAY10	P1	C6	Adult	M1_58-66	Divided	BP129_DAY10_Divided	Adult_DAY10_Divided	tgCAACTCCTCAAGTGTTTTTTCCAGCTTACAATGGTACAGACAGGAGCCTGGGGAAGGTCCTGTCCTCCTggtgacAGTAGTTACGGGTGGAGAAGTGAAGAAGCTGAAGAGAcTAACCTTTCAGTTTGGTGATGCAAGAAAGGACAGTTCTCTCCACATCACTGCAGCCCAGCCTGGTGATACAGGCCTCTACCTcTGTGCAGGAGCTTCGGGAGGAAgcCAaGGAAATCTCATCTTTGGAAAAGGCACTAAACTcTcTGTTAAACCAAATATCCAGAACCCTGACCCTGCCGTGTaCCaGcTGAGAGACTCTAAATCcaGtGacaaGTCTGTCTGCCTATTCACCGATTTTGATTCTCAAACaAATGTGTCACAAAGTAAGGa	ccgACAGGACCCAGGGCAAGGGCTGAGATTGATCTACTACTCACAGATAGTAAATGACTTTCAGAAAGGAGATATAGCTGAAGGGTACAGCGTCTCTCGGGAGAAGAAGGAATCctTTCcTcTCactGTgACaTCgGCCC
	BP129_DAY10_P1_C7	BP129	DAY10	P1	C7	Adult	M1_58-66	Divided	BP129_DAY10_Divided	Adult_DAY10_Divided	tgCAACTCCTCAAGTGTTTTTTCCAGCTTACAATGGTACAGACAGGAGCCTGGGGAAGGTCCTGTCCTCCTGGTGACAGTAGTTACGGGTGGAGAAGTGAAGAAGCTGAAGAGACTAACCTTTCAGTTTGGTGATGCAAGAAAGGACAGTTCTCTCCACATCACTGCAGCCCAGCCTGGTGATACAGGCCTCTACCTCTGTGCAGGAGCGGATGGAGGAAGCCAAGGAAATCTCATCTTTGGAAAAGGCACTAAACTCTCTGTTAAACCAAATATCCAGAACCCTGACCCTGCCGTGTACCAGCTGAGAGACTCTAAATCCAGTGACAAGTCTGTCTGCCTATTCACCGATTTTGATTCTCAAACAAATGTGTCACAAAGTAAGGATTCtgatgtgtat…	gTACCGACAGGACCCAGGGCAAGGGCTGAGATTGATCTACTACTCACAGATAGTAAATGACTTTCAGAAAGGAGATATAGCTGAAGGGTACAGCGTCTCTCGGGAGAAGAAGGAATCCTTTCCTCTCACTGTGACATCGGCCCAAAAGAACCCGACAGCTTTCTATCTCTGTGCCAGTAGTACCCGGTCGTCCGGGGAGCTGTTTTTTGGAGAAGGCTCTAGGCTGACCGTACTGGagGacC
	BP129_DAY10_P1_C8	BP129	DAY10	P1	C8	Adult	M1_58-66	Divided	BP129_DAY10_Divided	Adult_DAY10_Divided	tgCAACTCCTCAAGTGTTTTTTCCAGCTTACAATGGTACAGACAGGAGCCTGGGGAAGGTCCTGTCCTCCTGGTGACAGTAGTTACGGGTGGAGAAGT	GTACCGACAGGACCCAGGGCAAGGGCTGAGATTGATCTACTACTCACAGATAGTAAATGACTTTCAGAAAGGAGATATAGCTGAAGGGTACAGCGTCTCTCGGGAGAAGAAGGAATCCTTTCCTCTCACTGTGACATCGGCCCAAAAGAACCCGACAGCTTTCTATCTCTGTGCCAGTT
	BP129_DAY10_P1_D2	BP129	DAY10	P1	D2	Adult	M1_58-66	Divided	BP129_DAY10_Divided	Adult_DAY10_Divided	tgCAACTCCTCAAGTGTTTTTTCCAGCTTACAATGGTACAGACAGGAGCCTGGGGAAGGTCCTGTCCTCCTGGTGACAGTAGTTACGGGTGGAGAAGTGAAGAAGCTGAAGAGACTAACCTTTCAGTTTGGTGATGCAAGAAAGGACAGTTCTCTCCACATCACTGCAGCCCAGCCTGGTGATACAGGCCTCTACCTCTGTGCAGGAGatGCGGTGGAGGAAGCCAAGGAaat	cCGACAGGACCCAGGGCAAGGGCTGAGATTGATCTACTACTCACAGATAGTAAATGACTTTCAGAAAGGAGATATAGCTGAaGGgTACAGcgTCTCTCGgGAGAAGAAGGAATCCTTTCCTCTcACTGTGACATCGGCCCAAAAGAACCCGACAGCTTTCTATCTCTGTGCCAGTAGTATTAGGGCGTCCTACGAGCAGTACTTCGGgcCGGgCACCAGGCTCACGgTCACAGAGGacCtG
	BP129_DAY10_P1_D3	BP129	DAY10	P1	D3	Adult	M1_58-66	Divided	BP129_DAY10_Divided	Adult_DAY10_Divided	tgcAACTCCTCAAGTGTTTTTTCCAGCTTACAATGGTACAGACAGGAGCCTGGGGAAGGTCCTGTCCTCCTGGTGACAGTAGTTACGGGTGGAGAAGTGAAGAAGCTGAAGAGACTAACCTTTCAGTTTGGTGATGCAAGAAAGGACAGTTCTCTCCACATCACTGCAGCCCAGCCTGGTGATACAGGCCTCTACCTCTGTGCAGGAGCGGATGGAGGAAGCCAAGGAAATCTCATCTTTGGAAAAGGCACTAAACTCTCTGTTAAACCAAATATCCAGAACCCTGACCCTGCCGTGTACCAGCTGAGAGACTCTAAATCCAGTGACAAGTCTGTCTGCCTATTCACCGATTTTGATTCTCAAACAAATGTGTCACAAAGTAAGGATTCTGATGTGTaT…	GTACCGACAGGACCCAGGGCAAGGGCTGAGATTGATCTACTACTCACAGATAGTAAATGACTTTCAGAAAGGAGATATAGCTGAAGGGTACAGCGTCTCTCGGGAGAAGAAGGAATCCTTTCCTCTCACTGTGACATCGGCCCaaaagAACCCGACAGCTTTCTATCTCTGTGCCAGTAGTACCCGGTCGTCCGGGGAGCTGTTTTTtGGAGgAAAGGCTCTAGGCTGACCGTACtGGAGGAC
	BP129_DAY10_P1_D5	BP129	DAY10	P1	D5	Adult	M1_58-66	Divided	BP129_DAY10_Divided	Adult_DAY10_Divided	A	GTACCGACAGGACCCAGGGCAAGGGCTGAGATTGATCTACTACTCACAGATAGTAAATGACTTTCAGAAAGGAGATATAGCTGAAGGGTACAGCGTCTCTCGGGAGAAGAAGGAATCCTTTCCTCTCACTGTGACATCGGCCCAAAAGAACCCGACAGCTTTCTATCTCTGTGCCAGTAGTACCAGGAGCTCCTACGAGCAGTACTTCGGGCCGGGCACCAGGCTCACGGTCACagAGGAC
	BP129_DAY10_P1_E1	BP129	DAY10	P1	E1	Adult	M1_58-66	Divided	BP129_DAY10_Divided	Adult_DAY10_Divided	tgcAACTCCTCAAGTGTTTTTTCCAGCTTACAATGGTACAGACAGGAGCCTGGGGAAGGTCCTGTCCTCCTGGTGACAGTAGTTACGGGTGGAGAAGTGAAGAAGCTGAAGAGACTAACCTTTCAGTTTGGTGATGCAAGAAAGGACAGTTCTCTCCACATCACTGCAGCCCAGCCTGGTGATACAGGCCTCTACCTCTGTGCAGGAGCCAGTGGCTCTAGCAACACAGGCAAACTAATCTTTGGGCAAGGGACAACTTTACAAGTAAAACCAGATATCCAGAACCCTGACCCTGCCGTGTACCAGCTGAGAGACTCTAAATCCAGTGACAAGTCTGTCTGCCTATTCACCGATTTTGATTCTCAAACAAATGTGTCACAAAGTAaggatTCTgAtgtg…	CAcTgGtACCGACAGGACCCAGGGCAAGGGcTGAGATTGATcTAcTACTCACAGATAGTAAATGACTTTCAGAAAGGAGATATAGCTGAAGGGTACAGCGTCTCTCGGGAGAAGAAGGAATCCTTTCCTCTCACTGTgaCaTCgGCCCaaaAgaACCCGACAGCTTTCTatcTctGTGCCaGTAGTTCCCgCtCaGCCTACgAGCagTAcTTCGGGCCgggCaCCagGCTCACGgtCac
	BP129_DAY10_P1_E3	BP129	DAY10	P1	E3	Adult	M1_58-66	Divided	BP129_DAY10_Divided	Adult_DAY10_Divided	tgcAACTCCTCAAGTGTTTTTTCCAGCTTACAATGGTACAGACagGAGCCTGGGGAAGGTCCTGTCCTCCTGGTGACaGTAGTTACGGGTGGAGAAGTGAAGAAGCTGAAGAGACTAACCTTTCAGTTTGGTGATGCAAGAAAGGACAGTTCTCTCCACATCACTGCAGCCCAGCCTGGTGATACAGGCCTCTACCTCTGTGCAGGAGCAGGGGGAGGAAGCCAAGGAAATCTCATCTTTGGAAAAGGCACTAAACTCTCTGTTAAACCaAATATCCAGAACCCTGACCCTGCCGTGTaCCaGCTGAGAGACTCTAAATCCAGTGACAAGTCTGTCTGCCTATTCACCGATTTTGATTCTCAAACAaATGTGTCACAAAGTAAGGaTTC	A
	BP129_DAY10_P1_E7	BP129	DAY10	P1	E7	Adult	M1_58-66	Divided	BP129_DAY10_Divided	Adult_DAY10_Divided	cTCGTTATTCGCCaAGAAGCTTATAAGCAACAGAATGCAACGGAGAATCGTTTCTctgTGAACTTCCAGAAAGCAGCCAAAtcCTTcAgTCTCAAGATCTCAGACTCACAGCTgggggacaCTGCGATGtAtTTCTGTGCTTTCaTGaCAAATGCTGGtGGTACTAGCTATGGAAAGCTGACATTTGGAcAAGGGACCaTctTGaCTGTcCATCCAAATATCCAGAACCCTGacCTGCCGTGTACCAGCTGAGAGACTCTAAATCCAGTGACAAGTCTGTCTGCCTATTCACCGATTTTGATTCTCAAACAAATGTGTCACAAAGTAAGGatTCTGATGTGTAtaTCacagac	GTACCGACAGGACCCAGGGCAAGGGCTGAGATTGATCTACTACTCACAGATAGTAAATGACTTTCAGAAAGGAGATATAGCTGAAGGGTACAGCGTCTCTCGGGAGAAGAAGGAATCCTTTCCTCTCACTGTGACATCGGCCCAAAAGAACCCGACAGCTTTCTATCTCTGTGCCAGTAGTGTTGGGGTACATGGCTACACCTTCGGTTCGGGGACCAGGTTAACCGTtGTAGAGGAC
	BP129_DAY10_P1_F2	BP129	DAY10	P1	F2	Adult	M1_58-66	Divided	BP129_DAY10_Divided	Adult_DAY10_Divided	tgcAACTCCTCAAGTGTTTTTTCCAGCTTACAATGGTACAGACAGGAGCCTGGGGAAGGTCCTGTCCTCCTGGTGACAGTAGTTACGGGTGGAGAAGTGAAGAAGCTGAAGAGACTAACCTTTCAGTTTGGTGATGCAAGAAAGGACAGTTCTCTCCACATCACTGCAGCCCAGCCTGGTGATACAGGCCTCTACCTCTGTGCAGGAGCGGGGGGAGGAAGCCAAGGAAATCTCATCTTTGGAAAAGGCACTAAACTCTCTGTTAAACCAAATATCCAGAACCCTGACCCTGCCGTGTACcaGcTGAGAGACTCTAAATCCAGTGACaaGTCTGTCTGCCTATTCACCGATTTTGATTCTCAAACAAATGTGTCACAAAGTaAAGGaTTCTgATGtgta…	AcTGGTACCGACAGGACCCAGGGCAAGGGCTGAGATTGATCTACTACTCACAGATAGTAAATGACTTTCAGAAAGGAGATATAGCTGAAGGGTACAGCGTCTCTCGGGAGAAGAAGGAATCCTTTCCTCTCACTGTGACATCGGCCCAAAAGAACCCGACAGCTTTCTATCTCTGTGCCAGTAGTATCCGATCCACAGATACGCAGTATTTTGGCCCAGGCACCCGGCtGACAGTGCTCGAGGAC
	BP129_DAY10_P1_F4	BP129	DAY10	P1	F4	Adult	M1_58-66	Divided	BP129_DAY10_Divided	Adult_DAY10_Divided	tcctcAAGTGTTTTTTCCAGcTTACaATGGTACagaCaggagCCTGGggaaggTCctgtccTCCTGGTGACaGTAGtTACGGGTGGAgaagtgaAgaagctgaagagactaacctTTCaGTTTGgtgatgCaAgaaaggACAGTTcTcTcCacaTCActGCaGCCCaGCCTGGtgataCaGgCcTctaCcTctGTGCaggagccaGTggcTctAgCaacacaggCaaactaatctTTGGgCaagggacaacttTAcaAgtaaaACCagatatCCagaaccctGACCCTGCCGTGTACc	CAcTGGTACCGACAGGACCCAGGGCAAGGGcTGAGATTGATcTAcTACTCACAGATAGTAAATGACTTTCAGAAAGGAGATATAGCTGAAGGGTACAGCGTCTCTCGGGAGAAGAAGGAATCCTTTCCTCTCACTGTGACATCGGCCCAAAAGAACCCGACAGCTTTCTATCTCTGTGCCAGTAGTTCCCGCTCAGCCTACGAGCAGTACTTCGGGCCGGGCACCAGGCTCACGGTCACaggaggaC
	BP129_DAY10_P1_F6	BP129	DAY10	P1	F6	Adult	M1_58-66	Divided	BP129_DAY10_Divided	Adult_DAY10_Divided	tgcAACTCCTCAAGTGTTTTTTCCAGCTTACAATGGTACAGACAGGAGCCTGGGGAAGGTCCTGTCCTCCTGGTGACAGTAGTTACGGGTGGAGAAGTGAAGAAGCTGAAGAGACTAACCTTTCAGTTTGGTGATGCAAGAAAGGACAGTTCTCTCCACATCACTGCAGCCCAGCCTGGTGATACAGGCCTCTACCTCTGTGCAGGAGCCAGTGGCTCTAGCAACACAGGCAAACTAATCTTTGGGCaAGgGACaACTTtaCaAGTAAAACCAGATATCCAGAACCCTGACCCTGCCGTGTaCCaGCTGAGAGACTcTaAATCCaGTGACAAGTCTGTCTGCCTATTCACCGATTTTGATTCTCAAACAAATGTGTCACAAAGT	ACTGGTACCGACAGGACCCAGGGCAAGGGCTGAGATTGATCTACTACTCACAGATAGTAAATGACTTTCAGAAAGGAGATATAGCTGAAGGGTACAGCGTCTCTCGGGAGAAGAAGGAATCCTTTCCTCTCACTGTGACATCGGCCCAAAAGAACCCGACAGCTTTCTATCTCTGTGCCAGTAGTTCCCGCTCAGCCTACGAGCAGTACTTCGGGCCGGGCACCAGGCTCACGGTCACagaGGAC
	BP129_DAY10_P1_F8	BP129	DAY10	P1	F8	Adult	M1_58-66	Divided	BP129_DAY10_Divided	Adult_DAY10_Divided	TGGAGAAGCAAAAAAGAACAGCTCCcTGCACATCACAGCCACCCAGAcTACAGAtGTAGGAACCTAcTTCTGTGCAGGGAGTGGTGGAGGAAGCCAAGGAAATcTCATCTTTGGAAAAGGCACTAAACTCTCTGTTAAACCAAATATCCAGAACCCTGACCCTGCCGTGTACCAGCTGAGAGACTCTAAATCCAGTGACaAGTCTGTCTGCCTATTCACCGATTTTGATTCTCAAACAAATGTGTCACAAAGTAAGGaTTCtGATGTGtataTCAcagac	ccgACAGGACCCAGGGCAAGGGCTGAGATTGATCTACTACTCACAGATAGTAAATGACTTTCAGAAAGGAGATATAGCTGAAGGGTACAGCGTCTCTCGGGAGAAGAAGGAATCCTTTCCTCTCACTGTGACaTcGGCCCaaaagaaCCCGACaGCTTTCTatctctGTGCCaGTaGTATACGTTCCACCGGGgaGCTGTTTTTtgagaaAgGCTCTAGGCTGACCGTaCtggaggac
	BP129_DAY10_P1_F9	BP129	DAY10	P1	F9	Adult	M1_58-66	Divided	BP129_DAY10_Divided	Adult_DAY10_Divided	TGGTGGACATCCCGTTTTTTTGATACAGTTAGTGAAGAGTGGAGAAGTGAAGAAGCAGAAAAGACTGACATTTCAGTTTGGAGAAGCAAAAAAGAACAGCTCCCTGCACATCACAGCCACCCAGACTACAGATGTAGGAACCTACTTCTGTGCAGGGAATTATGGAGGAAGCCAAGGAAATCTCATCTTTGGAAAAGGCACTAAACTCTCTGTTAAACCAAATATCCAGAACCCTGACCCTGCCGTGTACCAGCTGAGAGACTCTAAATCCAGTGACAAGTCTGTCTGCCTATTCACCGATTTTGATTCTCAAACAAATGTGTCACAAAGTAAGGATTCTGATGTGTATaTCaCAGAc	ACTGGTACCGACAGGACCCAGGGCAAGGGcTGAGATTGATcTAcTACTCACAGATAGTAAATGACTTTCAGAAAGGAGATATAGCTGAAGGGTACAGcGTCTCTCGGGAGAAGAAGGAATCC
	BP129_DAY10_P1_G3	BP129	DAY10	P1	G3	Adult	M1_58-66	Divided	BP129_DAY10_Divided	Adult_DAY10_Divided	tgcAACTCCTCAAGTGTTTTTTCCAGCTTACAATGGTACAGACAGGAGCCTGGGGAAGGTCCTGTCCTCCTGGTGACAGTAGTTACGGGTGGAGAAGTGAAGAAGCTGAAGAGACTAACCTTTCAGTTTGGTGATGCAAGAAAGGACAGTTCTCTCCACATCACTGCAGCCCAGCCTGGTGATACAGGCCTCTACCTCTGTGCAGGACCTGGAAGCCAAGGAAATCTCATCTTTGGAAAAGGCACTAAACTCTCTGTTAAACCAAATATCCAGAACCCTGACCCTGCCGTGTACCAGCTGAGAGACTCTAAATCCAGTGACAAGTCTGTCTGCCTATTCACCGATTTTGATTCTCAAACAAATGTGTCACAAAGTaAAGGATTCTgATGTgtataTCaC	AcTGGTACCGACAGGACCCAGGGCAAGGGcTGAGATTGATcTAcTACTCACAGATAGTAAATGACTTTCAGAAAGGAGATATAGCTGAAGGGTACAGCGTCTCTCGGGAGAAGAAGGAATCCTTTCCTCTCACTGTGACATCGGCCCAAAAGAACCCGACAGCTTTCTATCTCTGTGCCAGTAGTACCAGGAGCTCCTACGAGCAGTACTTCGGGCCGGGCACCAGGCTCACGgTCACAGAGGAC
	BP129_DAY10_P1_G6	BP129	DAY10	P1	G6	Adult	M1_58-66	Divided	BP129_DAY10_Divided	Adult_DAY10_Divided	gatTCTCGTTATTCGCCAAGAAGCTTATAAGCAACAGAATGCAACGGAGAATCGTTTCTCTGTGAACTTCCAGAAAGCAGCCAAATCCTTCAGTCTCAAGATCTCAGACTCACAGCTGGGGGACACTGCGATGTATTTCTGTGCTTTCATGATTAATGCTGGTGGTACTAGCTATGGAAAGCTGACATTTGGACAAGGGACCATCTTGACTGTCCATCCAAATATCCAGAACCCTGACCCTGCCGTGTACCAGCTGAGAGACTCTAAATCCAGTGACAAGTCTGTCTGCCTATTCACCGATTTTGATTCTCAAACAAATGTGTCACAAAGTAAGGATTCtGAtGtGTATaTCACAGAc	ACTGGTACCGACAGGACCCAGGGCAAGGGCTGAGATTGATCTACTACTCACAGATAGTAAATGACTTTCAGAAAGGAGATATAGCTGAAGGGTACAGCGTCTCTCGGGAGAAGAAGGAATCCTTTCCTCTCACTGTGACATCGGCCCAAAAGAACCCGACAGCTTTCTATCTCTGTGCCAGTAGTATAGGAGTCCATGGCTACACCTTCGGTTCggggaCCAGGTTAACCGTtgtagagGAC
	BP129_DAY10_P1_G9	BP129	DAY10	P1	G9	Adult	M1_58-66	Divided	BP129_DAY10_Divided	Adult_DAY10_Divided	A	tcCGACAGGACCCAGGGCAAGGGCTGAGATTGATCTACTACTCACAGATAGTAAATGACTTTCAGAAAGGAGATATAGCTGAAGGGTACAGCGTCTCTCGGGAGAAGAAGGAATCCTTTCCTCTCACTGTGACATCGGCCCAAAAGAACCCGACAGCTTTCTATCTCTGTGCCAGTAGTTTCCGCAGCACCGGGGAGCTGTTTTTTGGAGgAAGGCTCTAgGCTGACCGTACaggaggacc
	BP129_DAY10_P1_H5	BP129	DAY10	P1	H5	Adult	M1_58-66	Divided	BP129_DAY10_Divided	Adult_DAY10_Divided	gatTCTCGTTATTCGCCAAGAAGCTTATAAGCAACAGAATGCAACGGAGAATcgttTcTCTGTGAActTCCAGAAAGCAGCCAAATCCTTCAGTcTCAAGATCTCAGACTCACAGCTGGGGGACACTGCGATGTATTTCTGTGCTTTCATGATTAATGCTGGTGGTACTAGCTATGGAAAGCTGACATTTGGACAAGGGACCATCTTGACTGTCCATCCAAATATCCAGAACCCTGACCCTGCCGTGTACCAGCTGAGAGACTCTAAATCCAGTGACAAGTCTGTCTGCCTATTCACCGATTTTGATTCTCAAACAAATGTGTCACAAAGTAAGGATTCTGATGTGTATaTCACAGAc	cgACAGGACCCAGGGCAAGGGCTGAGATTGATCTACTACTCACAGATAGTAAATGACTTTCAGAAAGGAGATATAGCTGAAGGGTACAGCGTCTCTCGGGAGAAGAAGGAATCCTTTCCTCTCACTGTGACATCGGCCCAAAAGAACCCGACAGCTTTCTATCTCTGTGCCAGTAGTATAGGAGTCCATGGCTACACCTTCGGTTCGGGGACCAGGTTAACCGTtGTaggaggAC
	BP129_DAY10_P1_H9	BP129	DAY10	P1	H9	Adult	M1_58-66	Divided	BP129_DAY10_Divided	Adult_DAY10_Divided	tgCAACTCcTCAAGTGTTTTTTCCAGCTTACAATGGTACAGACAGGAGCCTGGGGAAGGTCCTGTCCTCCTGGTGACAGTAGTTACGGGTGGAGAAGTGAAGAAGcTGAAGAGAcTAACcTTTCAGTTTGGTGATGCAAGAAAGGACAGTTCTcTCCACATCAcTGCAGCCCAGCCtGGTGATACAGgccTctACCTCTGtGCAGGAGCAGATGGCTCtGGCAACACAGGCAAACTAATcTtTGGGCaAGGGACAACTTTACAAGTAAAACCAGATATCCAGAACCCTGACCcTGCCGTGTACCAGcTGAGAGaCTCTAAATCCagtGACaAGTCTGTCTGCCTATTCACCGATTTTGATTCTCAAACaaatGtGTCACAAAGT	ccgaCAGGACCCAGGGCAAGGGCTGAGATTGATCTACTACTCACAGATAGTAAATGACTTTCAGAAAGGAGATATAGCTGAAGGGTACAGCGTCTCTCGGGAGAAGAAGGAATCCTTTCCTCTCACTGTGACATCGGCCCAAAAGAACCCGACAGCTTTCTATCTCTGTGCCAGTAGTATTAGATCCGcCTACGAGCAGTACTTCGGgCCGGgCACCAgGCTCACGGTCACAgAGGacC
	BP129_DAY10_P1_H10	BP129	DAY10	P1	H10	Adult	M1_58-66	Divided	BP129_DAY10_Divided	Adult_DAY10_Divided	gatTCTCGTTATTCGCCAAGAAGCTTATAAGCAACAGAATGCAACGGAGAATcgtTTcTCTGTGAAcTTCCAGAAAGCAGCCAAATCCTTCAGTcTCAAGATCTCAGACTCACAGCTGGGGGACACTGCGATGTATTTCTGTGCTTTCATGATTAATGCTGGTGGTACTAGCTATGGAAAGCTGACATTTGGACAAGGGACCATCTTGACTGTCCATCCAAATATCCAGAACCCTGACCCTGCCGTGTACCAGCTGAGAGACTCTAAATCCAGTGACAAGTCTGTCTGCCTATTCACCGATTTTGATTCTCAAACAAATGTGTCACAAAGTAAGGATTCTgAtGtGTataTCAc	GACAGGACCCAGGGCaAGGGCTGAGATTGATCTaCTACTCACAGATAGTAAATGACTTTCAGAAAGGAGATATAGCTGAAgGGTaCAGcGTCTCtCGGGAGAAGAAGGAAtCCTTTCCTCTCACTGTGACATCGGCCCAAAAGAACCCGACAGCTTTCTATCTCTGTGCCAGTAGTATAGGAGTCCATGGctACACCtTCGGTTCGGGGACCAGGTTAACCGTtGTAGAgGAcCtGAAC
	BP129_DAY10_P3_A1	BP129	DAY10	P3	A1	Adult	M1_58-66	Undivided	BP129_DAY10_Undivided	Adult_DAY10_Undivided	AAGATGGAAGGTTTACAGCACAGCTCAATAGAGCCAGCCAGTATATTTCCCTGCTCATCAGAGAcTCCAAGcTCAGtGATTCAGCCACcTACcTctGTGTGGTGAACACCAAtGCAGGCAAATCAACCTTTGGGGAtGGGAcTACGCTCACTGTGAAGCCAAATATCCAGAACCCTGACCCTGCCGTGTACCAGCTGAGAGACTCTAAATCCAGTGACAAGTCTGTCTGCCTATTCACCGATTTTGATTCTCAAACAAATGTGTCACAAAGTAAGGATTCTGATGtGTataTCACAGac	A
	BP129_DAY10_P3_A7	BP129	DAY10	P3	A7	Adult	M1_58-66	Divided	BP129_DAY10_Divided	Adult_DAY10_Divided	tgcAACTCCTCAAGTGTTTTTTCCAGCTTACAATGGTACAGACAGGAGCCTGGGGAAGGTCCTGTCCTCCTGGTGACAGTAGTTACGGGTGGAGAAGTGAAGAAGCTGAAGAGACTAACCTTTCAGTTTGGTGATGCAAGAAAGGACAGTTCTCTCCACATCACTGCAGCCCAGCCTGGTGATACAGGCCTCTACCTCTGTGCAGGAGCCGGGGCGGGAAgcCAAGGAAATCTCATCTTTGGAAAAGGCACTAAACTCTCTGTTAAACCAAATATCCAGAACCCTGACCCTGCCGTGTACCAGCTGAGAGACTCTAAATCCAGTGACaAGTCTGTCTGCCTATTCACCGATTTTGATTCTCAAACAAATGTGTCAC	TGGTACCGACAGGACCCAGGGCAAGGGcTGAGATTGATcTACTACTCACAGATAGTAAATGACTTTCAGAAAGGAGATATAGCTGAAGGGTACAGCGTCTCTCGGGAGAAGAAGGAATCCTTTCCTCTCACTGTGACATCGGCCCAAAAGAACCCGACAGCTTTCTATCTCTGTGCCAGTAGTATCCGGAGCTCCTACGAGCAGTACTTCGGGCCGGGCACCAGGCTCACGgTCACAGAGGAC
	BP129_DAY10_P3_A8	BP129	DAY10	P3	A8	Adult	M1_58-66	Undivided	BP129_DAY10_Undivided	Adult_DAY10_Undivided	A	TACAGTGTCTCTCGAGAGAAGAAGGAGCGcTTCTCCCTGATTCTGGAGTCCGCCAGCACCAACCAGACATCTATGTACCTCTGTGCCAGCAGCTCGGTGGAGCTAGGCGGCACCGGGGAGCTGTTTTTTGGAGAAGGCTCTAGGCtGACCGTACtgGAggaC
	BP129_DAY10_P3_A9	BP129	DAY10	P3	A9	Adult	M1_58-66	Undivided	BP129_DAY10_Undivided	Adult_DAY10_Undivided	CTCcTTCCACCTGACGAAACCCTCAGCCCATATGAGCGACGCGGCTGAGTACTTCTGTGCTGTGAGTCCCTCTGGGGCTGGGAGTTACCAACTCACTTTCGGGAAGGGGACCAAACTCTCGGTCATACCAAATATCCAGAACCCTGACCCTGCCGTGTACCAGCTGAGAGACTCTAAATCCAGTGACAAGTCTGTCTGCCTATTCACCGATTTTGATTCTCAAACAAATGTGTCACAAAGTAAGGATTCTgAtgtgtataTCAC	CAAGACCTGGGACATGGGCTGAGGCTGATCTATTACTCAGCAGCTGCTGATATTACAGATAAAGGAGAAGTCCCCGATGGCTATGTTGTCTCCAGATCCAAGACAGAGAATTTCCCCCTCACTCTGGAGTCAGCTACCCGCTCCCAGACATCTGTGTATTTCTGCGCCAGCAACGAGGGGCCCTACAATGAGCAGTTCTTCGGGCCAGGGACACGGCTCACCGTGCTAGAggAC
	BP129_DAY10_P3_B1	BP129	DAY10	P3	B1	Adult	M1_58-66	Undivided	BP129_DAY10_Undivided	Adult_DAY10_Undivided	tacAAGCAGGACCCTGGGGAAGGTCCTGTCCTCTTGATAGCCTTATATAAGGCTGGTGAATTGACCTCAAATGGAAGACTGACTGCTCAGTTTGGTATAACCAGAAAGGACAGCTTCCTGAATATCTCAGCATCCATACCTAGTGATGTAGGCATCTACTTCTGTGCTGGGCAGGGGAAAACCTCCTACGACAAGGTGATATTTGGGCCAGGGACAAGCTTATCAGTCATTCCAAATATCCAGAACCCTGACCCTGCCGTGTACCAGCTGAGAGACTCTAAATCCAGTGACAAGTCTGTCTGCCTATTCACCGATTTTGATTCTCAAACAAATGTGTCACAAAGTAAGGATTCTGAtGtGTATaTCaCAGac	CCTGCAGCCAGAAGACTCGGCCCTGTATCTCTGTGCCAGCAGCCTGGGGGTGGCAGTCTACGAGCAGTACTTCGGGCCGGGCACCAGGCTCACGgTCACAGAGGAC
	BP129_DAY10_P3_B2	BP129	DAY10	P3	B2	Adult	M1_58-66	Divided	BP129_DAY10_Divided	Adult_DAY10_Divided	A	A
	BP129_DAY10_P3_B3	BP129	DAY10	P3	B3	Adult	M1_58-66	Divided	BP129_DAY10_Divided	Adult_DAY10_Divided	tgCAACTCCTCAAGTGTTTTTTCCAGCTTACAATGGTACAGaCaGGAGCCTGGGGAAGGTCCTGTCCTCCTGGTGACAGTAGTTACGGGTGGAGAAGTGAAGAAGcTGAAGAGAcTAACCTTTCAGTTTGGTGATGCAAGAAAGGACAGTTCTCTCCACATCAcTGCAGCCCAGCCTGGTGATACAGGCCTCTACCTCTGTGCAGGAGCGGGGGGAGGAAGCCAAGGAAATCTCATCTTTGGAAAAGGCACTAAACTcTcTGTTAAACCAAATATCCAGAACCCTGACCCTGCCGTGTACCAGCTGAGAGACTCTAAATCCAGTGACAAGTCTGTCTGCCTATTCACCGATTTTGATTCTCAAACAAATGTGTCACAAAGTAAGGATTCTGAtGtGtat…	A
	BP129_DAY10_P3_B4	BP129	DAY10	P3	B4	Adult	M1_58-66	Undivided	BP129_DAY10_Undivided	Adult_DAY10_Undivided	GACTGTGTGTATGAAACCCGTGATACTACTTATTACTTATTCTGGTACAAGCAACCACCAAGTGGAGAATTGGTTTTCCTTATTCGTCGGAACTCTTTTGATGAGCAAAATGAAATAAGTGGTCGGTATTCTTGGAACTTCCAGAAATCCACCAGTTCCTTCAACTTCACCATCACAGCCTCACAAGTCGTGGACTCAGCAGTATACTTCTGTGCTCTGAGTGAGGCGCGCGATTCTGGGGGTTACCAGAAAGTTACCTTTGGAATTGGAACAAAGCTCCAAGTCATCCCAAATATCCAGAACCCTGACCCTGCCGTGTACCAGCTGAGAGACTCTAAATCCAGTGACAAGTCTGTCTGCCTATTCACCGATTTTGATTCTCAAACAAATGTGTCACAA…	TTGTTCACTGGTACCGACAGGACCCAGGGCAAGGGcTGAGATTGATCTACTACTCACAGATAGTAAATGACTTTCAGAAAGGAGATATAGCTGAAGGGTACAGCGTCTCTCGGGAGAAGAAGGAATCC
	BP129_DAY10_P3_B5	BP129	DAY10	P3	B5	Adult	M1_58-66	Divided	BP129_DAY10_Divided	Adult_DAY10_Divided	ctggtgaCaGtAGTTACGGGTGGAGAAGtGAAGAAGctGAAGAGAcTAACcTTTCAgTTTggtgatgCAAGAAAGGACAgTTcTcTcCAcaTCactGCaGCCCaGCctGgtgaTaCaggCCTctaccTCTGTGCAGGAGCaGGGGGAGGAAGCCAAggaAATCTCATcTTTGGAAAAGGCACTAAACTcTctGTTAAACCAAATATCCAGAACCCTGACCCTGCCGTGTACCAGCTGAGAGACTCTAAATCCAGTGACAAGTCTGTCTGCCTATTCACCGATTTTGATTCTCAAACAAATGTGTCACAAAGTAAAGGATTC	ACAGGACCCAGGGCAAGGGctGAGATTGATcTAcTACTCACAGATAGTAAAtGACTTTCAGAAAGGAGATATAGCTGAAGGGTACAGcgTCTCTCGGGAGAAGAAggaatCCTTTCCTCTCACTGTGACATCGGCCCAAAAGAACCCGACAGCTTTCTATCTCTGTGCCAGTAGTACCAGGTCGGGGTACGAGCAGTACTTCGGGCCGGGCACCAGGCTCACGGTCACAGAGGAC
	BP129_DAY10_P3_B6	BP129	DAY10	P3	B6	Adult	M1_58-66	Undivided	BP129_DAY10_Undivided	Adult_DAY10_Undivided	tgcAACTCCTCAAGTGTTTTTTCCAGCTTACAATGGTACAGACAGGAGCCTGGGGAAGGTCCTGTCCTCCTGGTGACAGTAGTTACGGGTGGAGAAGTGAAGAAGCTGAAGAGACTAACCTTTCAGTTTGGTGATGCAAGAAAGGACAGTTCTCTCCACATCACTGCAGCCCAGCCTGGTGATACAGGCCTCTACCTCTGTGCAGGAGCAGGGGGAGGAAGcCaAGGAAATCTCATCTTTggAaaaGGCACTAAACTCTCTGTTAAACCAAATATCCAGAACCCTGACCCTGCCGTGTACCAGcTGAGAGACTCTAAATCcagtGaCaaGTCTGTCTGCCTATTCACCGATTTTGATTCTCAAACAAATGTGTCAC	TGGTACCGACAGGACCCAGGGCAAGGGCTGAGATTGATCTACTACTCACAGATAGTAAATGACTTTCAGAAAGGAGATATAGCTGAAGGGTACAGCGTCTCTCGGGAGAAGAAGGAATCCTTTCCTCTCACTGTGACATCGGCCCAAAAGAACCCGACAGCTTTCTATCTCTGTGCCAGTAGTACCAGGTCGGGGTACGAGCAGTACTTCGGGCCGGGCACCAGGCTCACGGTCACagagGac
	BP129_DAY10_P3_B7	BP129	DAY10	P3	B7	Adult	M1_58-66	Undivided	BP129_DAY10_Undivided	Adult_DAY10_Undivided	GACTGTGTGTATGAAACCCGTGATACTACTTATTACTTATTCTGGTACAAGCAACCACCAAGTGGAGAATTGGTTTTCCTTATTCGTCGGAACTCTTTTGATGAGCAAAATGAAATAAGTGGTCGGTATTCTTGGAACTTCCAGAAATCCACCAGTTCCTTCAACTTCACCATCACAGCCTCACAAGTCGTGGACTCAGCAGTATACTTCTGTGCTCTGAGTGAGGCGCGCGATTCTGGGGGTTACCAGAAAGTTACCTTTGGAATTGGAACAAAGCTCCAAGTCATCCCAAATATCCAGAACCCTGACCCTGCCGTGTACCAGCTGAGAGACTCTAAATCCAGTGACAAGTCTGTCTGCCTATTCACCGATTTTGATTCTCAAACAAATGTGTCACAA…	TGGTACCGACAGGACCCAGGGCAAGGGcTGAGATTGATCTAcTACTCACAGATAGTAAATGACTTTCAGAAAGGAGATATAGCTGAAGGGTACAGCGTCTCTCGGGAGAAGAAGGAATcc
	BP129_DAY10_P3_B9	BP129	DAY10	P3	B9	Adult	M1_58-66	Divided	BP129_DAY10_Divided	Adult_DAY10_Divided	A	A
	BP129_DAY10_P3_B10	BP129	DAY10	P3	B10	Adult	M1_58-66	Undivided	BP129_DAY10_Undivided	Adult_DAY10_Undivided	A	TTTCCCCCTGaTcctGGAGTcGCCCAGCCCCAACCAGACCTCTCTGTACTTCTGTGCCAGCAGTCCCGGCGGGCAAAGGTTCTATTAGCCAAAAACATTCAGTACTTCGGCGCCGGGACCCGGCTCTCAGTGCtgGaggaC
	BP129_DAY10_P3_C1	BP129	DAY10	P3	C1	Adult	M1_58-66	Divided	BP129_DAY10_Divided	Adult_DAY10_Divided	CTTCAATGCAATTATACAGTGAGCCCCTTCAGCAACTTAAGGTGGTATAAGCAAGATACTGGGAGAGGTCCTGTTTCCCTGACAATCATGACTTTCAGTGAGAACACAAAGTCGAACGGAag	GATACAGTGTCTCTCGAGAGAAGAAGGAGCGcTTcTCCCTGATTcTGGAGTCCGCCAGCACCAACCAGACATCTATGTACCTCTGTGCCAGCAGTCCGATATGGCGGGACAGGGTGAACACTGAAGCTTTCTTTGGACAAGGCACCAGACTCACAGTtGTAGAGGAC
	BP129_DAY10_P3_C3	BP129	DAY10	P3	C3	Adult	M1_58-66	Undivided	BP129_DAY10_Undivided	Adult_DAY10_Undivided	A	TGGTACCGACAGGACCCAGGGCAAGGGCTGAGATTGATCTACTACTCACAGATAGTAAATGACTTTCAGAAAGGAGATATAGCTGAAGGGTACAGCGTCTCTCGGGAGAAGAAGGAATCCTTTCCTCTCACTGTGACATCGGCCCAAAAGAACCCGACAGCTTTCTATCTCTGTGCCAGTGGCGGACTTAGCACAGATACGCAGTATTTTGGCCCAGGCACCCGGCTGACAGTGCTCGAGGAC
	BP129_DAY10_P3_C4	BP129	DAY10	P3	C4	Adult	M1_58-66	Undivided	BP129_DAY10_Undivided	Adult_DAY10_Undivided	tgcAACTCCTCAAGTGTTTTTTCCAGCTTACAATGGTACAGACAGGAGCCTGGGGAAGGTCCTGTCCTCCTGGTGACAGTAGTTACGGGTGGAGAAGTGAAGAAGCTGAAGAGACTAACCTTTCAGTTTGGTGATGCAAGAAAGGACAGTTCTCTCCACATCACTGCAGCCCAGCCTGGTGATACAGGCCTCTACCTCTGTGCAGGAGCGGATGGAGGAAGCCAAGGAAATCTCATCTTTGGAAAAGGCACTAAACTCTCTGTTAAACCAAATATCCAGAACCCTGACCCTGCCGTGTACCAGCTGAGAGACTCTAAATCCAGTGaCaaGTCTGTCTGCCTATTCACCGATTTTGATTCTCAAACAAATGTGTCACAAAGTaaggatTC	A
	BP129_DAY10_P3_C5	BP129	DAY10	P3	C5	Adult	M1_58-66	Undivided	BP129_DAY10_Undivided	Adult_DAY10_Undivided	aacTTGGTTTCTCAAcTGCAGTTTCACTGATAGCGCTATTTACAACCTCCAGTGGTTTAGGCAGGACCCTGGGAAAGGTCTCACATCTCTGTTGCTTATTCAGTCAAGTCAGAGAGAGCAAACAAGTGGAAGACTTAATGCCTCGCtGGATAAATCATC	gAGCCTGGACCAGGGCCTCCAGTTCCTCATTCAGTATTATAATGGAGAAGAGAGAGCAAAAGGAAACATTCTTGAACGATTCTCCGCACAACAGTTCCCTGACTTGCACTCTGAACTAAACCTGAGCTCTCTGGAGCTGGGGGACTCAGCTTTGTATTTCTGTGCCAGCAGCGGAGGGGACACCTACAATGAGCAGTTCTTCGGGCCAGGGaCaCGGCTCACCGTGCTaGAGGacC
	BP129_DAY10_P3_C6	BP129	DAY10	P3	C6	Adult	M1_58-66	Undivided	BP129_DAY10_Undivided	Adult_DAY10_Undivided	cCGcTTCACAACTGGGGGAcTCAGCAATGTACTTcTGTGCAATGAGAGAGTTGCCGGGGAGCAAcTATCAGTTAATCTGGGGCGcTGGGACCAAGCTAATTATAAAGCCAGATATCCAGAACCCTGACCCTGCCGTGTACCAGCTGAGAGACTCTAAATCCAGTGACAAGTCTGTCTGCCTATTCACCGATTTTGATTCTCAAACAAATGTGTCACAAAGTAAGGATTCTGAtGTGTATaTCACAGac	TTcGCTTCTCACCTGAATGcCCCAACAGcTcTCTCTTAAAcCTTCACCTACacgTCCTGCAgcCAGAAGACTCAGCCCTGTATCTcTGCGCCAGCAGCCAAGATTCAGGgCAAGCTATgGgCtacACCTtcGGTTCGGGGAcCAGGTTAacCGTTGTagagGacC
	BP129_DAY10_P3_C7	BP129	DAY10	P3	C7	Adult	M1_58-66	Divided	BP129_DAY10_Divided	Adult_DAY10_Divided	CTGCACATATGACACCAGTGATCCAAGTTATGGTcTATTcTGGTACAAGCAGCCCAGCAGTGGGGAAATGATTTTTcTTATTTATCAGGGGTCTTATGACCAGCAAAATGCAACAGAAGGTCGcTAcTCATTGAATTTCCAGAAGGCAAGAAAATCCGCCAACCTTGTCATcTcCGcTTCACAACTGGGGGAcTCAGCAATGTACTTcTGTGCAATGAGAGAGTTGCCGGGGAGCAAcTATCAGTTAATCTGGGGCGcTGGGACCAAGCTAATTATAAAGCCAGATATCCAGAACCCTGACCCTGCCGTGTACCAGCTGAGAGACTCTAAATCCAGTGACAAGTCTGTCTGCCTATTCACCGATTTTGATTCTCAAACAAATGTGTCACAAAGTAAGGA…	gTACCGACAGGACCCAGGGCAAGGGCTGAGATTGATCTACTACTCACAGATAGTAAATGACTTTCAGAAAGGAGATATAGCTGAAGGGTACAGCGTCTCTCGGGAGAAGAAGGAATCCTTTCCTCTCACTGTGACATCGGCCCAAAAGAACCCGACAGCTTTCTATCTCTGTGCCAGTAGTATTCGGAGCTCCTACGAGCAGTACTTCGGgCCGGgCACCAGGCTCACGGTCACAgaGGacC
	BP129_DAY10_P3_C8	BP129	DAY10	P3	C8	Adult	M1_58-66	Divided	BP129_DAY10_Divided	Adult_DAY10_Divided	AACTCCTCAAGTGTTTTTTCCAGCTTACAATGGTACAGACAGGAGCCTggGGAAGGTCCTGTCCTCCTGGTGACAGTAGTTACGGGTGGAGAAGTGAAGAAGCTGAAGAGACTAaCCTTTCAGTTtGGTGATGCAAGAAAGGACAGTTCTCTcCACATCACTGCAGCCCAGCCTGGTGATACAGGCCTCTACCTCTGTGCAGGAGCGGATGGAGGAAGCCAAGGAAATCTCATCTTTGGAAAAGGCACTAAACTcTcTGTTAAACCAAATATCCAGAACCCTGACCCTGCCGTGTACCAGCTGAGAGACTCTAAATCCAGTGACAAGTCTGTCTGCCTATTCACCGATTTTGATTCTCAAACAAATGTGTCACAAAGTAAGGATTCTGATGTGTATaTC…	CCGGACCCaGGGCAAGGGCTGAGATTGATCTAcTACTCaCaGATAGTAAATGACTTTCAGAAAGGAGATATAGcTGAAggGTACAGCGTCTCTcgGGAGAAGAAGGAATCCTTTCCTCTCACTGTGACATCGGCCCAAAAGAACCCGACAGCTTTCTATCTCTGTGCCAGTAGTACCCGGTCGTCCGGGGAGCTGTTTTTTGGAGAAGGCTCTAGGCTGACCGTACtGGAGGACC
	BP129_DAY10_P3_C9	BP129	DAY10	P3	C9	Adult	M1_58-66	Undivided	BP129_DAY10_Undivided	Adult_DAY10_Undivided	TRAV27	A
	BP129_DAY10_P3_D1	BP129	DAY10	P3	D1	Adult	M1_58-66	Undivided	BP129_DAY10_Undivided	Adult_DAY10_Undivided	A	TcTGACAgtgAcCAGTGCCCATCCTGAAGACAGCAGCTTCTACATCTGCAGTGCCCCCGGACAGGGgTCCTACGAGCAGTACTTCGGGCCGGGCACCAGGCTCACGgTCAcagagGAc
	BP129_DAY10_P3_D2	BP129	DAY10	P3	D2	Adult	M1_58-66	Undivided	BP129_DAY10_Undivided	Adult_DAY10_Undivided	A	GTACCGACAGGACCCAGGGCAAGGGCTGAGATTGATCTACTACTCACAGATAGTAAATGACTTTCAGAAAGGAGATATAGCTGAAGGGTACAGCGTCTCTCGGGAGAAGAAGGAATCCTTTCCTCTCACTGTGACATCGGCCCAAAAGAACCCGACAGCTTTCTATCTCTGTGCCAGTAGTATCCGGAGCTCCTACGAGCAGTACTTCGGGCCGGgCACCAGGCTCACGGTCACAGAgGaC
	BP129_DAY10_P3_D3	BP129	DAY10	P3	D3	Adult	M1_58-66	Divided	BP129_DAY10_Divided	Adult_DAY10_Divided	CGACAgaTTCcCTCCCAGGGTCCAGAGTACGTGATTCATGGTCTtACAAGCAATGTGAACAACAGAATGgCCTcTcTGGCAATCGCTGAAGACAGAAAGTCCAGTACCTTGATCCTGCACCGTGCTACCtTGAGAGATGCTGCTGTGTAcTAcTGCATCCtGCAGCCATATAATAATGCAGGCAACATGCTCACCTTTGGAGGGGGAACAAGGTTAATGGTCAAACCCCATATCCAGAACCCTGACCCTGCCGTGTACCAGCTGAGAGACTCTAAATCCAGTGACAAGTCTGTCTGCCTATTCACCGATTTTGATTCTCAAACAAATGTGTCACAAAGTAAGGATTCTGATGTGTAT	TGGTACCGACAGGACCCAGGGCAAGGGCTGAGATTGATCTACTACTCACAGATAGTAAATGACTTTCAGAAAGGAGATATAGCTGAAGGGTACAGCGTCTCTCGGGAGAAGAAGGAATCCTTTCCTCTCACTGTGACATCGGCCCAAAAGAACCCGACAGCTTTCTATCTCTGTGCCAGTAGTTTCGGCAGCTATGGCTACACCTTCGGTTCGGGGACCAGGTTAACCGttGTAGAGGAC
	BP129_DAY10_P3_D4	BP129	DAY10	P3	D4	Adult	M1_58-66	Divided	BP129_DAY10_Divided	Adult_DAY10_Divided	A	TGGTACCGACAGGACCCAGGGCAAGGGcTGAGATTGATcTACTACTCACAGATAGTAAATGACTTTCAGAAAGGAGATATAGCTGAAGGGTACAGCGTCTCTCGGGAGAAGAAGGAATCCTTTCCTCTCACTGTGACATCGGCCCAAAAGAACCCGACAGCTTTCTATCTCTGTGCCAGTAGCATCAGGAGCTCCTACGAGCAGTACTTCGGGCCGGGCACCAGGCTCACGGTCACagagGAC
	BP129_DAY10_P3_D6	BP129	DAY10	P3	D6	Adult	M1_58-66	Undivided	BP129_DAY10_Undivided	Adult_DAY10_Undivided	tccCAGGGGCCACAGTATATCATTCATGGTCTAAAAAACAATGAAACCAATGAAATGGCCTCTCTGATCATCACAGAAGACAGAAAGTCCAGCACCTTGATCCTGCCCCACGCTACGCTGAGAGACACTGCTGTGTACTATTGCATCGTCAGAGTCCCGGGAGCCAATAGTAAGCTGACATTTGGAAAAGGAATAACTCTGAGTGTTAGACCAGATATCCAGAACCCTGACCCTGCCGTGTaCCaGcTGAGAGACTCTAAATCCAGTGACAAGTCTGTCTGCCTATTCACCGATTTTGATTCTCAAACAAATGTGTCACAAAGTAAGGATTC	GAAGCATCCcTGATCGATTcTCAGcTCAACAGTTCAGTGACTaTCATTcTGAAcTGAACATGAGCTCCTTGGAGCTGGGGGACTCAGCCCTGTACTTCTGTGCCAGCAGCCATGCAGGGGGAGGGGATGAGCAGTTCTTCGGGCCAGGGACACGGCTCACCGTgCTAggAGGAC
	BP129_DAY10_P3_D8	BP129	DAY10	P3	D8	Adult	M1_58-66	Undivided	BP129_DAY10_Undivided	Adult_DAY10_Undivided	TgCAACTCCTCAAGTGTTTTTTCCAGCTTACAATGGTACAGACAGGAGCCTGGGGAAGGTCCTGTCCTCCTGGTGACAGTAGTTACGGGTGGAGAAGTGAAGAAGCTGAAGAGACTAACCTTTCAGTTTGGTGATGCAAGAAAGGACAGTTCTCTCCACATCACTGCAGCCCAGCCTGGTGATACAGGCCTCTACCTCTGTGCAGGAGGAGGAAGCCAAGGAAATCTCATCTTTGGAAAAGGCACTAAACTCTCTGTTAAACCAAATATCCAGAACCTTGACCCTGCCGTGTACCAGcTGAGAGACTCTAAATCCaGtGACaAGTCTGTCTGCCTATTCACCGATTTTGATTCTCAAACaaAtGTGTCACaaaGT	GTACCGACAGGACCCAGGGCAAGGGCTGAGATTGATCTACTACTCACAGATAGTAAATGACTTTCAGAAAGGAGATATAGCTGAAGGGTACAGCGTCTCTCGGGAGAAGAAGGAATCCTTTCCTCTCACTGTGACATCGGCCCAAAAGAACCCGACAGCTTTCTATCTCTGTGCCAGTAGTATTCGGAGCTCCTACGAGCAGTACTTCGGGCCGGGCACCAGGCTCACGGTCACagagGAC
	BP129_DAY10_P3_D9	BP129	DAY10	P3	D9	Adult	M1_58-66	Divided	BP129_DAY10_Divided	Adult_DAY10_Divided	CcTCAAACTACTTCCCTTGGTataagCAAGAacttgGAAAAAGACcTCAGctTattATAGACATTcGTTCAAATGTGGGcGAAAAGAAAGACCAAcGAATTGcTGTTACAtTGAACAAGACAGCCAAACATTTCTCCctGCACATCACAGAGACCCAACcTGAAGACTcGGCTGTcTACTTCTGTGCAGCAAGTGGAGGGGGAAGCCAAGGAAATCTCATCTTTGGAAAAGGCAcTAAACTCTCTGTTAAACCAAATATCCAGAACCCTGACCCTGCCGTGTACCAGCTGAGAGACTCTAAATCCAGTGACAAGTCTGTCTGCCTATTCACCGATTTTGATTCTCAAACAAATGTGTCACAAAGTAAGGATTC	TGGTACCGACAGGACCCAGGGCAAGGGcTGAGATTGATCTACTACTCACAGATAGTAAATGACTTTCAGAAAGGAGATATAGCTGAAGGGTACAGCGTCTcTCGGGAGAAGAAGGAATCCTTTCCTCTCACTGTGACATCGGCCCAAAAGAACCCGACAGCTTTCTATCTCTGTGCCAGTAGTGCCCGGTCCCAAGAGACCCAGTACTTCGGGCCAGGCACGCGGCTCCTGGTGCtcgagGac
	BP129_DAY10_P3_D10	BP129	DAY10	P3	D10	Adult	M1_58-66	Divided	BP129_DAY10_Divided	Adult_DAY10_Divided	tgcAACTCCTCAAGTGTTTTTTCCAGCTTACAATGGTACAGACAGGAGCCTGGGGAAGGTCCTGTCCTCCTGGTGACAGTAGTTACGGGTGGAGAAGTGAAGAAGCTGAAGAGACTAACCTTTCAGTTTGGTGATGCAAGAAAGGACAGTTCTCTCCACATCACTGCAGCCCAGCCTGGTGATACAGGCCTCTACCTCTGTGCAGGACCTGGAAGCCAAGGAAATCTCATCTTTGGAAAAGGCACTAAACTCTCTGTTAAACCAAATATCCAGAACCCTGACCCTGCCGTGTACCAGCTGAGAGACTCTAAATCCAGTGaCaaGTCTGTCTGCCTATTCACCGATTTTGATTCTCAAACAAATGTGTCACAaagtaagGATTC	gTACCGACAGGACCCAGGGCAAGGGCTGAGATTGATCTACTACTCACAGATAGTAAATGACTTTCAGAAAGGAGATATAGCTGAAGGGTACAGCGTCTCTCGGGAGAAGAAGGAATCCTTTCCTCTCACTGTGACATCGGCCCAAAAGAACCCGACAGCTTTCTATCTCTGTGCCAGTAGTACCAGGAGCTCCTACGAGCAGTACTTCGGGCCGGGCACCAGGCTCACGGTCACagagGAC
	BP129_DAY10_P3_E1	BP129	DAY10	P3	E1	Adult	M1_58-66	Undivided	BP129_DAY10_Undivided	Adult_DAY10_Undivided	tCAAACTACTTCCCTTGGTATAAGCAAGAACTTGGAAAAGGACCTCAGCTTATTATAGACATTCGTTCAAATGTGGGCGAAAAGAAAGACCAACGAATTGCTGTTACATTGAACAAGACAGCCAAACATTTCtt	TGGTACCGACAGGACCCAGGGCAAGGGCTGAGATTGATCTACTACTCACAGATAGTAAATGACTTTCAGAAAGGAGATATAGCTGAAGGGTACAGCGTCTCTCGGGAGAAGAAGGAATCCTTTCCTCTCACTGTGACATCGGCCCAAAAGAACCCGACAGCTTTCTATCTCTGTGCCAGTAGTATACTCATAACATCTTACTACGAGCAGTACTTCGGGCCGGGCACCAGGCTCACGGTCACagagGAC
	BP129_DAY10_P3_E2	BP129	DAY10	P3	E2	Adult	M1_58-66	Undivided	BP129_DAY10_Undivided	Adult_DAY10_Undivided	A	TGGTACCGACAGGACCCAGGGCAAGGGCTGAGATTGATCTACTACTCACAGATAGTAAATGACTTTCAGAaaggagAtATAGctGAAGGGTACAGcgTcTcTcGgGAGAAGAAGGAATCCTTTCCTCTCACTGTGACATCGGCCCAAAAGAACCCGACAGCTTTCTATCTCTGTGCCAGTAGCATCAGGAGCTCCTACGAGCAGTACTTCGGGCCGGGCACCAGGCTCACGGTCACaGAGGAc
	BP129_DAY10_P3_E3	BP129	DAY10	P3	E3	Adult	M1_58-66	Divided	BP129_DAY10_Divided	Adult_DAY10_Divided	GACTGTGTGTATGAAACCCGTGATACTACTTATTACTTATTCTGGTACAAGCAACCACCAAGTGGAGAATTGGTTTTCCTTATTCGTCGGAACTCTTTTGATGAGCAAAATGAAATAAGTGGTCGGTATTCTTGGAACTTCCAGAAATCCACCAGTTCCTTCAACTTCACCATCACAGCCTCACAAGTCGTGGACTCAGCAGTATACTTCTGTGCTCTGAGTGAGGCGCGCGATTCTGGGGGTTACCAGAAAGTTACCTTTGGAATTGGAACAAAGCTCCAAGTCATCCCAAATATC	AcTGGTACCGACAGGACCCAGGGCAAGGGCTGAGATTGATCTACTACTCACAGATAGTAAATGACTTTCAGAAAGGAGATATAGCTGAAGGGTACAGCGTCTCTCGGGAGAAGAAGGAATCCTTTCCTCTCACTGTGACATCGGCCCAAAAGAACCCGACAGCTTTCTATCTCTGTGCCAGTAGGACCATAGCGGGAGCCCTGAATGAGCAGTTCTTCGGGCCAGGGACACGGCTCACCGTGCTAggAGGac
	BP127_DAY0_A1	BP127	DAY0	Px	A1	Older Adult	M1_58-66	Undivided	BP127_DAY0_Undivided	OlderAdult_DAY0_Undivided	A	gacTCCACTCTCAAGATCCAACCTGCAAAGCTTGAGGAcTCGGCCGTGTATCTCTGTGCCAGCAGCTTAATATCCGCCAGCGGGGGTATAAAAAACATTCAGTACTTCGGCGCCGGGACCCGGCTCTCAGTGCtGGAGGAC
	BP127_DAY0_A2	BP127	DAY0	Px	A2	Older Adult	M1_58-66	Undivided	BP127_DAY0_Undivided	OlderAdult_DAY0_Undivided	TCTGCTGAAGgTCCTACATTCCTGATATCTATAAGTTCCATTAAGGATAAAAATGAAGATGGAAGATTCACTGTCTTCTTAAACAAAAGTGCCAAGCACCTCTCTCTGCACATTGTGCCCTCCCAGCCTGGAGACTCTGCAGTGTACTTCTGTGCAGCAAGCGAACGTGAATATGGAAACAAGCTGGTCTTTGGCGCAGGAACCATTCTGAGAGTCAAGTCCTATATCCAGAACCCTGACCCTGCCGTGTACCAGCTGAGAGACTCTAAATCCAGTGACAAGTCTGTCTGCCTATTCACCGATTTTGATTCTCAAACAAATGTGTCACAAAGTAAGG	TCGATTTTCTGCTGAATTTCCCAAAGAGGGCCCCAGCATCCTGAGGATCCAGCAGGTAGTGCGAGGAGATTCGGCAGCTTATTTCTGTGCCAGCTCACTGACAGGGGTGGTACGCGAGCAGTACTTCGGGCCGGGCACCAGGCTCACGgTCACagAGGAc
	BP127_DAY0_A3	BP127	DAY0	Px	A3	Older Adult	M1_58-66	Undivided	BP127_DAY0_Undivided	OlderAdult_DAY0_Undivided	tgcAACTCCTCAAGTGTTTTTTCCAGCTTACAATGGTACAGACAGGAGCCTGGGGAAGGTCCTGTCCTCCTGGTGACAGTAGTTACGGGTGGAGAAGTGAAGAAGCTGAAGAGACTAACCTTTCAGTTTGGTGATGCAAGAAAGGACAGTTCTCTCCACATCACTGCGGCCCAGCCTGGTGATACAGGCCTCTACCTCTGTGCAGGAGGAGGAAGCCAAGGAAATCTCATCTTTGGAAAAGGCACTAAACTCTCTGTTAAACCAAATATCCAGAACCCTGACCCTGCCGTGTACCAGCTGAGAGACTCTAAATCCAGTGACAAGTCTGTCTGCCTATTCACCGATTTTGATTCTCAAACAAATGTGTCACAAAGTAAGGA	tttCCTCTCACTGTGACATCGGCCCaAAAGAACCCGACagCtTTCTATCTCTGTGCCAGTAGTGTGAGGTCctCcTACGAGCAGTACTTCGGGCCGGGCACCAGGCTCACGgTCACAggAggac
	BP127_DAY0_A4	BP127	DAY0	Px	A4	Older Adult	M1_58-66	Undivided	BP127_DAY0_Undivided	OlderAdult_DAY0_Undivided	A	TTTCCTCTCACTGTGACATCGGCCCAAAAGAACCCGACAGCTTTCTATCTCTGTGCCAGTAGTATCTTCGGGGGGCCCTACAATGAGCAGTTCTTCGGGCCAGGGACACGGCTCACCGTGCTAGAGGAc
	BP127_DAY0_A5	BP127	DAY0	Px	A5	Older Adult	M1_58-66	Undivided	BP127_DAY0_Undivided	OlderAdult_DAY0_Undivided	TCTGCTGAAGGTCCTACATTCCTGATATCTATAAGTTCCATTAAGGATAAAAATGAAGATGGAAGATTCACTGTTTTCTTAAACAAAAGTGCCAAGCACCTCTCTCTGCACATTGTGCCCTCCCAGCCTGGAGACTCTGCAGTGTACTTCTGTGGAGGGAGGACCGGCAACACAGGCAAACTAATCTTTGGGCAAGGGACAACTTTACAAGTAAAACCAGATATCCAGAACCCTGACCCTGCCGTGTACCAGCTGAGAGACTCTAAATCCAGTGACAAGTCTGT	tttcCTCTCACTGTGACATCGGCCCaAAAGaACCCGACAGCTTTCTatcTctGTGCCAGTAGTATAAGcAGTGGTCaGCCCCAGCATTTTGGtGAtGGgaCtcgaCtCTCCATCctag
	BP127_DAY0_A6	BP127	DAY0	Px	A6	Older Adult	M1_58-66	Undivided	BP127_DAY0_Undivided	OlderAdult_DAY0_Undivided	ACAAGCAGGACCCTGGGGAAGGTCCTGTCCTCTTGATAGCCTTATATAAGGCTGGTGAATTGACCTCAAATGGAAGACTGACTGCTCAGTTTGGTATAACCAGAAAGGACAGCTTCCTGAATATCTCAGCATCCATACCTAGTGATGTAGGCATCTACTTCTGTGCTGGGCGTGCCGATTATGGAGGAAGCCAAGGAAATCTCATCTTTGGAAAAGGCACTAAACTCTCTGTTAAACCAAATATCCAGAACCCTGACCCTGCCGTGTACCAGCTGAGAGACTCTAAATCCAGTGACAAGTCTGTCTGCCTATTCACCGATTTTGATTCTCAAACAAATGTGTCACAAAGTAAGGATTCTGATGTGTATAT	A
	BP127_DAY0_A7	BP127	DAY0	Px	A7	Older Adult	M1_58-66	Undivided	BP127_DAY0_Undivided	OlderAdult_DAY0_Undivided	tGaTTCTCGTTATTCGCCAAGAAGCTTATAAGCAACAGAATGCAACAGAGAATCGTTTCTCTGTGAACTTCCAGAAAGCAGCCAAATCCTTCAGTCTCAAGATCTCAGACTCACAGCTGGGGGATGCCGCGATGTATTTCTGTGCTTATAGGAGCGGCATGAACAGAGATGACAAGATCATCTTTGGAAAAGGGACACGACTTCATATTCTCCCCAATATCCAGAACCCTGACCCTGCCGTGTACCAGCTGAGAGACTCTAAATCCAGTGACAAGTCTGTCTGCCTATTCACCGATTTTGATTCTCAAACAAATGTGTCACAAAGTAAGGA	TGACTCCACTctgaagATCCAGCCCTCAGAACCCAGGGACTCAGCTGTGTACTTCTGTGCCAGCAGTTTGGCGACAGTCGtTTcTGGGGCCAACGTCCTGACTTTCGGGGCCGGCAGCAGGCTGACCGTGCtG
	BP127_DAY0_A10	BP127	DAY0	Px	A10	Older Adult	M1_58-66	Undivided	BP127_DAY0_Undivided	OlderAdult_DAY0_Undivided	A	TTTCCTCTCACTGTGACATCGGCCCAAAAGAACCCGACAGCTTTCTATCTCTGTGCCAGTAGTACCATAGCGGGGGGGAGGAATGAGCAGTTCTTCGGGCCAGGGACACGGCTCACCGTGCTAGAGGAC
	BP127_DAY0_B1	BP127	DAY0	Px	B1	Older Adult	M1_58-66	Undivided	BP127_DAY0_Undivided	OlderAdult_DAY0_Undivided	gtACAAGCAGGACCCTGGGGAAGGTCCTGTCCTCTTGATAGCCTTATATAAGGCTGGTGAATTGACCTCAAATGGAAGACTGACTGCTCAGTTTGGTATAACCAGAAAGGACAGCTTCCTGAATATCTCAGCATCCATACCTAGTGATGTAGGCATCTACTTCTGTGCTGGACCCGAAACCAGTGGCTCTAGGTTGACCTTTGGGGAAGGAACACAGCTCACAGTGAATCCTGATATCCAGAACCCTGACCCTGCCGTGTACCAGCTGAGAGACTCTAAATCCAGTGACAAGTCTGTCTGCCTATTCACCGATTTTGATTCTCAAACAAATGTGTCACAAAGTAAGGA	tttCCTCTCACTGTGACATCGGCCCAAAAGAACCCGACAGCTTTCTATCTCTGTGCCAGTAGTATTTTTGCAAACACTGAAGCTTTCTTTGGACAAGGCACCagacTCACAGttgtaggagGac
	BP127_DAY0_B2	BP127	DAY0	Px	B2	Older Adult	M1_58-66	Undivided	BP127_DAY0_Undivided	OlderAdult_DAY0_Undivided	TTACAGCACAGGTCGATAAATCCAGCAAGTATATCTCCTTGTTCATCAGAGACTCACAGCCCAGTGATTCAGCCACCTACCTCTGTGCAATGAGCGGTGATAACAATGACATGCGCTTTGGAGCAGGGACCAGACTGACAGTAAAACCAAATATCCAGAACCCTGACCCTGCCGTGTACCAGCTGAGAGACTCTAAATCCAGTGACAAGTCTGTCTGCCTATTCACCGATTTTGATTCTCAAACAAATGTGTCACAAAGTAAGGA	tttCCTCTCACTGTGACATCGGCCCaAAAGAACCCGaCaGCTTTCTATCTCTGTGCCAGTAGCCCTTACGGGGGGTGGACTGAAGCTTTCTTtGGACAAGGCACCAGACTCACAGt
	BP127_DAY0_B3	BP127	DAY0	Px	B3	Older Adult	M1_58-66	Undivided	BP127_DAY0_Undivided	OlderAdult_DAY0_Undivided	CAGACAGTGCCTCAAACTACTTCCCTTGGTATAAGCAAGAACTTGGAAAAAGACCTCAGCTTATTATAGACATTCGTTCAAATGTGGGCGAAAAGAAAGACCAACGAATTGCTGTTACATTGAACAAGACAGCCAAACATTTCTCCCTGCACATCACAGAGACCCAACCTGAAGACTCGGCTGTCTACTTCTGTGCAGCAAGTTCGAGCACCGGTAACCAGTTCTATTTTGGGACAGGGACAAGTTTGACGGTCATTCCAAATATCCAGAACCCTGACCCTGCCGTGTACCAGCTGAGAGACTCTAAATCCAGTGACAAGTCTGTCTGCC	GTACCGACAGGACCCAGGGCAAGGGCTGAGATTGATCTACTACTCACAGATAGTAAATGACTTTCAGAAAGGAGATATAGCTGAAGGGTACAGCGTCTCTCGGGAGAAGAAGGAATCCTTTCCTCTCACTGTGACATCGGCCCAAAAGAACCCGACAGCTTTCTATCTCTGTGCCAGCCGATTCGGGTTTTCTGAAGCTTTCTTTGGACAAGGCACCAGACTCACAGTgt
	BP127_DAY0_B4	BP127	DAY0	Px	B4	Older Adult	M1_58-66	Undivided	BP127_DAY0_Undivided	OlderAdult_DAY0_Undivided	tgaTTCTCGTTATTCGCCAAGAAGCTTATAAGCAACAGAATGCAACGGAGAATCGTTTCTCTGTGAACTTCCAGAAAGCAGCCAAATCCTTCAGTCTCAAGATCTCAGACTCACAGCTGGGGGACACTGCGATGTATTTCTGTGCTTTCATGAAGAGCGCTGGTGGTACTAGCTATGGAAAGCTGACATTTGGACAAGGGACCATCTTGACTGTCCATCCAAATATCCAGAACCCTGACCCTGCCGTGTACCAGCTGAGAGACTCTAAATCCAGTGACAAGTCTGTCTGCCTATTCACCGATTTTGATTCTCAAACAAATGTGTCACAAAGTAAGGA	TTTCCTCTCACTGTGACATCGGCCCAAAAGAACCCGACAGCTTTCTATCTCTGTGCCTGCAGCCAGGGAAGCTATGGCTACACCTTCGGTTCggggacCAGGTTAACCGTGTAggAGGAC
	BP127_DAY0_B5	BP127	DAY0	Px	B5	Older Adult	M1_58-66	Undivided	BP127_DAY0_Undivided	OlderAdult_DAY0_Undivided	aacAATTTGCAGTGGTTTCATCAAAACCCTTGGGGACAGCTCATCAACCTGTTTTACATTCCCTCAGGGACAAAACAGAATGGAAGATTAAGCGCCACGACTGTCGCTACGGAACGCTACAGCTTATTGTACATTTCCTCTTCCCAGACCACAGACTCAGGCGTTTATTTCTGTGCCCTGGTCCCGAACAGAGATGACAAGATCATCTTTGGAAAAGGGACACGACTTCATATTCTCCCCAATATCCAGAACCCTGACCCTGCCGTGTACCAGCTGAGAGACTCTAAATCCAGTGACAAGTCTGTCTGCCTATTCACCGATTTTGATTCTCAAACAAATGTGTCACAAAGTAAGGA	tttCcTCTCACTGTGACATCGGCCcaaAAGAACCCGAcaGCTTTCTAtcTctGTGCCAGTACCCCCCTAGGGGCCCCCTATGGCTACACCTTCGGTTCggggaCCAGGTTAACCgttgtaaggaggaC
	BP127_DAY0_B6	BP127	DAY0	Px	B6	Older Adult	M1_58-66	Undivided	BP127_DAY0_Undivided	OlderAdult_DAY0_Undivided	tcCACGAGGGAGACACTGTAACTCTCAATTGCAGTTATGAAGTGAcTAACTTTCGAAGCCTACTATGGTACAAGCAGGAAAAGAAAGCTCCCACATTTCTATTTATGCTAACTTCAAGTGGAATTGAAAAGAAGTCAGGAAGACTAAGTAGCATATTAGATAAGAAAGAACTTTTCAGCATCCTGAACATCACAGCCACCCAGACCGGAGACTCGGCCGTCTACCTCTGTGCTGTGAATCTTAACTCTCTGGGCAGGCAACATGCTCACCTTTGGAGGGGGAACAAGGTTAATGGTCAAACCCCATATCCAGAACCCTGACCCTGCCGTGTACCAGCTGAGAGACTCTAAATCCAGTGACAAGTCTGTCTGCCTATTCACCGATTTTGATTCTCAAACA…	tTTCCTCTCACTGTGACATCGGCCCAAAAGAACCCGACAGCTTTCTATCTCTGTGCCAGTAGTATATTATCGATGAACACTGAAGCTTTCTTtGGACAAGGCACCAGACTCACAGTtGTAggAGGAC
	BP127_DAY0_B7	BP127	DAY0	Px	B7	Older Adult	M1_58-66	Undivided	BP127_DAY0_Undivided	OlderAdult_DAY0_Undivided	TcCACGAGGGAGACACCGTAACTCTCAATTGCAGTTATGAAGTGACTAACTTTCGAAGCCTACTATGGTACAAGCAGGAAAAGAAAGCTCCCACATTTCTATTTATGCTAACTTCAAGTGGAATTGAAAAGAAGTCAGGAAGACTAAGTAGCATATTAGATAAGAAAGAACTTTTCAGCATCCTGAACATCACAGCCACCCAGACCGGAGACTCGGCCATCTACCTCTGTGCTGTGGAGTAACACCGACAAGCTCATCTTTGGGACTGGGACCAGATTACAAGTCTTTCCAAATATCCAGAACCCTGACCCTGCCGTGTACCAGCTGAGAGACTCTAAATCCAGTGACAAGTCTGTCTGCCTATTCACCGATTTTGATTCTCAAACAAATGTGTCACAA…	TTTCCTCTCACTGTGACATCGGCCCAAAAGAACCCGACAGCTTTCTATCTCTGTGCCAGTAGCGTAAGAAGCTCCTACGAGCAGTACTTCGGGCCGGGCACCAGGCTCACGgTCACAggAGGAC
	BP127_DAY0_B8	BP127	DAY0	Px	B8	Older Adult	M1_58-66	Undivided	BP127_DAY0_Undivided	OlderAdult_DAY0_Undivided	taCAAGCAGGACCCTGGGGAAGGTCCTGTCCTCTTGATAGCCTTATATAAGGCTGGTGAATTGACCTCAAATGGAAGACTGACTGCTCAGTTTGGTATAACCAGAAAGGACAGCTTCCTGAATATCTCAGCATCCATACCTAGTGATGTAGGCATCTACTTCTGTGCTGGGCCCGATGGCTCTAGCAACACAGGCAAACTAATCTTTGGGCAAGGGACAACTTTACAAGTAAAACCAGATATCCAGAACCCTGACCCTGCCGTGTACCAGCTGAGAGACTCTAAATCCAGTGACAAGTCTGTCTGCCTATTCACCGATTTTGATTCTCAAACAAATGTGTCACAAAGTAAGGA	TTTCCTCTCACTGTGACATCGGCCCAAAAGAACCCGACAGCTTTCTATCTCTGTGCCAGTAGTGTCTTTTCCGTCGGGGAGCTGTTTTTTGGAGAAGGCTCTAGGCTGACCGTACtggAGGaC
	BP127_DAY0_B9	BP127	DAY0	Px	B9	Older Adult	M1_58-66	Undivided	BP127_DAY0_Undivided	OlderAdult_DAY0_Undivided	taCAAGCAGGACCCTGGGGAAGGTCCTGTCCTCTTGATAGCCTTATATAAGGCTGGTGAATTGACCTCAAATGGAAGACTGACTGCTCAGTTTGGTATAACCAGAAAGGACAGCTTCCTGAATATCTCAGCATCCATACCTAGTGATGTAGGCATCTACTTCTGTGCTGGGCTTGGATACAATGCCAGACTCATGTTTGGAGATGGAACTCAGCTGGTGGTGAAGCCCAATATCCAGAACCCTGACCCTGCCGTGTACCAGCTGAGAGACTCTAAATCCAGTGACAAGTCTGTCTGCCTATTCACCGATTTTGATTCTCAAACAAATGTGTCACAAAGTAAGGA	TTTcccCCTGatcctgGAGTCGCCCAGCCCCAACCAGACCTCTCTGTACTTCTGTGCCAGCAGTTCGGGATTGGGGGTTGGCTACACCTTCGGTTCGGGGACCAGGTTAACCGTtGTAGAGGAC
	BP127_DAY0_B10	BP127	DAY0	Px	B10	Older Adult	M1_58-66	Undivided	BP127_DAY0_Undivided	OlderAdult_DAY0_Undivided	TCAGTCTCTGGAAACCCTTATCTTTTTTGGTATGTTCAATACCCCAACCGAGGCCTCCAGTTCCTTCTGAAATACATCACAGGGGATAACCTGGTTAAAGGCAGCTATGGCTTTGAAGCTGAATTTAAcaagAGcCAAACCTCCTTCCACCTGAAGAAACCATCTGCCCTTGTGAGCGACTCCGCTTTGTACTTCTGTGCTGTGAGAGCGCTTTTTCAGATGGCCAGAAGCTGCTCTTTGCAAGGGGAACCATGTTAAAGGTGGATCTTAATATCCAGAACCCTGACCCTGCCGTGTACCAGCTGAGAGACTCTAAATCCAGTGACAAGTCTGTCTGCCTATTCACCGATTTTGATTCTCAAACAAATGTGTCACAAAGTAAGGA	A
	BP127_DAY0_C2	BP127	DAY0	Px	C2	Older Adult	M1_58-66	Undivided	BP127_DAY0_Undivided	OlderAdult_DAY0_Undivided	taCAAGCAGGACCCTGGGGAAGGTCCTGTCCTCTTGATAGCCTTATATAAGGCTGGTGAATTGACCTCAAATGGAAGACTGACTGCTCAGTTTGGTATAACCAGAAAGGACAGCTTCCTGAATATCTCAGCATCCATACCTAGTGATGTAGGCATCTACTTCTGTGCTGGGCAGACTGGCAACACAGGCAAACTAATCTTTGGGCAAGGGACAACTTTACAAGTAAAACCAGATATCCAGAACCCTGACCCTGCCGTGTACCAGCTGAGAGACTCTAAATCCAGTGACAAGTCTGTCTGCCTATTCACCGATTTTGATTCTCAAACAAATGTGTCACAAAGTAAGGA	TTTCCTCTCACTGTGACATCGGCCCAAAAGAACCCGACAGCTTTCTATCTCTGTGCCAGTAGTTCGGCaGCCACGGGCTTGGAGCAGTTCTTCGGGCCAGGGACACGGCTCACCGTGCtaggaggaC
	BP127_DAY0_C3	BP127	DAY0	Px	C3	Older Adult	M1_58-66	Undivided	BP127_DAY0_Undivided	OlderAdult_DAY0_Undivided	GCAGTTACAAAACTAGTATAAACAATTTACAGTGGTATAGACAAAATTCAGGTAGAGGCCTTGTCCACCTAATTTTAATACGTTCAAATGAAAGAGAGAAACACAGTGGAAGATTAAGAGTCACGCTTGACACTTCCAAGAAAAGCAGTTCCTTGTTGATCACGGCTTCCCGGGCAGCAGACACTGCTTCTTACTTCTGTGCTACGGACGGGGGTGGAGGAAGCCAAGGAAATCTCATCTTTGGAAAAGGCACTAAACTCTCTGTTAAACCAAATATCCAGAACCCTGACCCTGCCGTGTACCAGCTGAGAGACTCTAAATCCAGTGACAAGTCTGTCTGCCTATTCACCGATTTTGATTCTCAAACAAATGTGTCACAAAGTAAGGA	TTTCCTCTCACTGTGACATCGGCCCaAAAGAACCCGACagCTTTCTATCTCTGTGCCAGTAGTCACAGaAGCACAGATACGCAGTATTTTGGCCCAGGCACCCGGCtGACAGTGC
	BP127_DAY0_C4	BP127	DAY0	Px	C4	Older Adult	M1_58-66	Undivided	BP127_DAY0_Undivided	OlderAdult_DAY0_Undivided	A	TTTCCTCTCACTGTGACATCGGCCCAAAAGAACCCGACAGCTTTCTATCTCTGTGCCAGTAGTATCCGCAGTTCCTACGAGCAGTACTTCGGGCCGGGCACCAGGCTCACGgTCACAGAGGAC
	BP127_DAY0_C5	BP127	DAY0	Px	C5	Older Adult	M1_58-66	Undivided	BP127_DAY0_Undivided	OlderAdult_DAY0_Undivided	CAACTCCTCAAGTGTTTTTTCCAGCTTACAATGGTACAGACAGGAGCCTGGGGAAGGTCCTGTCCTCCTGGTGACAGTAGTTACGGGTGGAGAAGTGAAGAAGCTGAAGAGACTAACCTTTCAGTTTGGTGATGCAAGAAAGGACAGTTCTCTCCACATCACTGCGGCCCAGCCTGGTGATACAGGCCTCTACCTCTGTGCGGCTTAATGCTGGTGGTACTAGCTATGGAAAGCTGACATTTGGACAAGGGACCATCTTGACTGTCCATCCAAATATCCAGAACCCTGACCCTGCCGTGTACCAGCTGAGAGACTCTAAATCCAGTGACAAGTCTGTCTGCCTATTCACCGATTTTGATTCTCAAACAAATGTGTCACAAAGTAAGGA	TTTCCTCTCACTGTGACATCGGCCCAAAAGAACCCGACAGCTTTCTATCTCTGTGCCAGTAGTATCCGCAGTTCCTACGAGCAGTACTTCGGGCCGGGCACCAGGCTCACGgTCACAGAGGAC
	BP127_DAY0_C6	BP127	DAY0	Px	C6	Older Adult	M1_58-66	Undivided	BP127_DAY0_Undivided	OlderAdult_DAY0_Undivided	A	tttCCTCTCACTGTGACATCGGCCCAAAAGAACCCGACAGCTTTCTATCTCTGTGCCAGTACCCCCATGTCCGGGGGCAATCAGCCCCAGCATTTTGGTGATGGGACTCGACTCTCCaTCCTAggAGGAC
	BP127_DAY0_C8	BP127	DAY0	Px	C8	Older Adult	M1_58-66	Undivided	BP127_DAY0_Undivided	OlderAdult_DAY0_Undivided	cAACTGCAGTTTCACTGATAGCGCTATTTACAACCTCCAGTGGTTTAGGCAGGACCCTGGGAAAGGTCTCACATCTCTGTTGCTTATTCAGTCAAGTCAGAGAGAGCAAACAAGTGGAAGACTTAATGCCTCGCTGGATAAATCATCAGGACGTAGTACTTTATACATTGCAGCTTCTCAGCCTGGTGACTCAGCCACCTACCTCTGTGCTGTGTCGGGATACAGCACCCTCACCTTTGGGAAGGGGACTATGCTTCTAGTCTCTCCAGATATCCAGAACCCTGACCCTGCCGTGTACCAGCTGAGAGACTCTAAATCCAGTGACAAGTCTGTCTGCCTATTCACCGATTTTGATTCTCAAACAAATGTGTCACAAAGTAAGGA	A
	BP127_DAY0_C9	BP127	DAY0	Px	C9	Older Adult	M1_58-66	Undivided	BP127_DAY0_Undivided	OlderAdult_DAY0_Undivided	tgGACTGCACATATGACACCAGTGATCAAAGTTATGGTCTATTCTGGTACAAGCAGCCCAGCAGTGGGGAAATGATTTTTcTTATTTATCAGGGGTCTTATGACGAGCAAAATGCAACAGAAGGTCGcTACTCATTGAATTTCCAGAAGGCAAGAAAATCCGCCAACCTTGTCATcTCCGCTTCACAACTGGGGGAcTCAGCAATGTATTTCTGTGCACTTACAACGGGCAGGAGAGCACTTACTTTTGGGAGTGGAACAAGACTCCAAGTGCAACCAAATATCCAGAACCCTGACCCTGCCGTGTACCAGCTGAGAGACTCTAAATCCAGTGACAAGTCTGTCTGCCTATTCACCGATTTTGATTCTCAAACAAATGTGTCACAAAGTAAGGA	A
	BP127_DAY0_C10	BP127	DAY0	Px	C10	Older Adult	M1_58-66	Undivided	BP127_DAY0_Undivided	OlderAdult_DAY0_Undivided	A	TTTCCTCTCACTGTGACATCGGCCCAAAAGAACCCGACAGCTTTCTATCTCTGTGCCAGTAGTATACGTAGCTCCTACGAGCAGTACTTCGGGCCGGGCACCAGGCTCACGgTCACAGAGGAc
	BP127_DAY0_D2	BP127	DAY0	Px	D2	Older Adult	M1_58-66	Undivided	BP127_DAY0_Undivided	OlderAdult_DAY0_Undivided	TTACAGCACAGGTCGATAAATCCAGCAAGTATATCTCCTTGTTCATCAGAGACTCACAGCCCAGTGATTCAGCCACCTACCTCTGTGCAATGAGCGGTGATAACAATGACATGCGCTTTGGAGCAGGGACCAGACTGACAGTAAAACCAAATATCCAGAACCCTGACCCTGCCGTGTACCAGCTGAGAGACTCTAAATCCAGTGACAAGTCTGTCTGCCTATTCACCGATTTTGATTCTCAAACAAATGTGTCACAAAGTAAGGA	TTTCCTCTCACTGTGACATCGGCCCAAAAGAACCCGACAGCTTTCTATCTCTGTGCCAGTAGCCCTTACGGGGGGTGGACTGAAGCTTTCTTTGGACAAGGCACCAGACTCACAGTGTAgGAGGAC
	BP127_DAY0_D3	BP127	DAY0	Px	D3	Older Adult	M1_58-66	Undivided	BP127_DAY0_Undivided	OlderAdult_DAY0_Undivided	GAGGCTGAATTTAACAAGAGTCAAACTTCCTTCCACTTGAGGAAACCCTCAGTCCATATAAGCGACACGGCTGAGTACTTCTGTGCTGTGAGTGATGGGAGCGACATGCGCTTTGGAGCAGGGACCAGACTGACAGTAAAACCAAATATCCAGAACCCTGACCCTGCCGTGTACCAGCTGAGAGACTCTAAATCCAGTGACAAGTCTGTCTGCCTATTCACCGATTTTGATTCTCAAACAAATGTGTCACAAAGTAAGGA	CGATTTTCTGcTGAATTTCCCAAAGAGGGCCCCAGCATCCTGAGGATCCAGCAGGTAGTGCGAGGAGATTCGGCAGCTTATTTCTGTGCCAGCTCACACCCAGGGGACGAGCAGTACTTCGGGCCGGGCACCAGGCTCACGgTCACagagGAC
	BP127_DAY0_D6	BP127	DAY0	Px	D6	Older Adult	M1_58-66	Undivided	BP127_DAY0_Undivided	OlderAdult_DAY0_Undivided	A	tTTCCTCTCACTGTGACATCGGCCCAAAAGAACCCGACAGCTTTCTATCTCTGTGCCAGTAGTATATTTTCAGCGAATAATCAGCCCCAGCATTTTGGTGATGGGACTCGACTCTCCatC
	BP127_DAY0_D7	BP127	DAY0	Px	D7	Older Adult	M1_58-66	Undivided	BP127_DAY0_Undivided	OlderAdult_DAY0_Undivided	A	AATCTTCACATCAATTCCCTGGAGCTTGGTGACTCTGCTGTGTATTTCTGTGCCAGCAGCCAGTGCAGGGGCTTTTGGACTCAGCCCCAGCATTTTGGTGAtGGGACTCGACTCTCCatCCTAGAGGAC
	BP127_DAY0_D8	BP127	DAY0	Px	D8	Older Adult	M1_58-66	Undivided	BP127_DAY0_Undivided	OlderAdult_DAY0_Undivided	taCAAGCAGGACCCTGGGGAAGGTCCTGTCCTCTTGATAGCCTTATATAAGGCTGGTGAATTGACCTCAAATGGAAGACTGACTGCTCAGTTTGGTATAACCAGAAAGGACAGCTTCCTGAATATCTCAGCATCCATACCTAGTGATGTAGGCATCTACTTCTGTGCTGGGCTCCAGGAGAGTGGAGGTAGCAACTATAAACTGACATTTGGAAAAGGAACTCTCTTAACCGTGAATCCAAATATCCAGAACCCTGACCCTGCCGTGTACCAGCTGAGAGACTCTAAATCCAGTGACAAGTCTGTCTGCCTATTCACCGATTTTGATTCTCAAACAAATGTGTCACAAAGTAAGGA	TTTCCTCTCACTGTGACATCGGCCCAAAAGAACCCGACAGCTTTCTATCTCTGTGCCAGTAGTATAATGGTAACAGATACGCAGTATTTtGGCCCAGGCACCCGGCtGACAGTGCTCGAGGAc
	BP127_DAY0_D9	BP127	DAY0	Px	D9	Older Adult	M1_58-66	Undivided	BP127_DAY0_Undivided	OlderAdult_DAY0_Undivided	A	aatCTTCACATCAATTCCCTGGAGCTTGGTGACTCTGCTGTGTATTTCTGTGCCAGCAGCCCCGGGGAGGGAGACTATGGCTACACCTTCGGTTCGGGGACCAGGTTAACCGTGTaGAGGAC
	BP127_DAY5_P1_A1	BP127	DAY5	P1	A1	Older Adult	M1_58-66	Undivided	BP127_DAY5_Undivided	OlderAdult_DAY5_Undivided	TTACAGCACAGCTCAATAGAGCCAGCCAGTATATTTCCCTGCTCATCAGAGACTCCAAGCTCAGTGATTCAGCCACCTACCTCTGTGTGGTGAACTCCGGTGACATGCGCTTTGGAGCAGGGACCAGACTGACAGTAAAACCAAATATCCAGAACCCTGACCCTGCCGTGTACCAGCTGAGAGACTCTAAATCCAGTGACAAGTCTGTCTGCCTATTCACCGATTTTGATTCTCAAACAAATGTGTCACAAAGTAAGGATTCTGATGTGTATaTCACAGAC	TTGTTCAcTGGTACCGACAGGACCCAGGGCAAGGGCTGAGATTGATCTACTACTCACAGATAGTAAATGACTTTCAGAAAGGAGATATAGCTGAAGGGTACAGCGTCTCTCGGGAGAAGAAGGAATCCTTTCCTCTCACTGTGACATCGGCCCAAAAGAACCCGACAGCTTTCTATCTCTGTGCCAGTAGTATGATGTCCGGCACtGAAGCTTTCTTTGGACAAGGCACCAGACTCACAGTtGTAGAgGAC
	BP127_DAY5_P1_A2	BP127	DAY5	P1	A2	Older Adult	M1_58-66	Undivided	BP127_DAY5_Undivided	OlderAdult_DAY5_Undivided	GACTGTGTGTATGAAACCCGTGATACTACTTATTACTTATTCTGGTACAAGCAACCACCAAGTGGAGAATTGGTTTTCCTTATTCGTCGGAACTCTTTTGATGAGCAAAATGAAATAAGTGGTCGGTATTCTTGGAACTTCCAGAAATCCACCAGTTCCTTCAACTTCACCATCACAGCCTCACAAGTCGTGGACTCAGCAGTATACTTCTGTGCTCTGAGTGAGCGGAGTGACAACTTCAACAAATTTTACTTTGGATCTGGGACCAAACTCAATGTaaAaCCAAATATCCAGAACCCTGACCCTGCCGTGTACCAGCTGAGAGACTCTAAATCCAGTGACAAGTCTGTCTGCCTATTCACCGATTTTGATTCTCAAACAAATGTGTCACAAAGTAAG…	TTGTTCAcTGGTACcGACAGGACCCAGGGCAAGGGCTGAGATTGATcTAcTACTCACAGATAGTAAATGACTTTCAGAAAGGAGATATAGcTGAAGGGTACAGcGTCTcTCGGGAGAAGAAGGAATCCTTTCCTCTCACTGTGACATCGGCCCAAAAGAACCCGACAGCTTTCTATCTCTGTGCCAGTAGTATCAGGACAGGGGGCTCGGAGAAGCTAACTAtGGCTACACCTTCGGTTCGGGGACCAGGTTAACCGTtGTAGAGGAC
	BP127_DAY5_P1_A3	BP127	DAY5	P1	A3	Older Adult	M1_58-66	Undivided	BP127_DAY5_Undivided	OlderAdult_DAY5_Undivided	TCAGGGAAGAAGAAGCATGGAAGATTAATTGCCACAATAAACATACAGGAAAAGCACAGCTCCcTGCACATCACAGCCTCCCATCCCAGAGAcTctGCcGTcTACATc	TACTCaCAGATAGTAAATGACTTTCAGAAAgGAgAtAtAGCtGAAGGGtACAGCgtCtCTCGGGAGAAGAAGGAATCCTTTCCTCTCACTGTGACATCGGCCCAAAAGAACCCGACAGCTTTCTATCTCTGTGCCAGCCGGGTTATGGGGGCGGGAGGTGAGGCTTTCTTTGGACAAGGCACCAGACTCACAGTtGTAGAGGAC
	BP127_DAY5_P1_A4	BP127	DAY5	P1	A4	Older Adult	M1_58-66	Undivided	BP127_DAY5_Undivided	OlderAdult_DAY5_Undivided	caGCTTCTCCTGAAGTATTTATCAGGATCCACCCTGGTTAAAggcATCAACGGtTTTGAGGCTGAATTTAACAAGAGTCAAACTTCCTTCCACTTGAGGAAACCCTCAGTCCATATAAGCGACACGGCTGAGTACTTCTGTGCTGTGAGTACCTCTACCGGCACTGCCAGTAAACTCACCTTTGGGACTGGAACAAGACTTCAGGTCACGCTCGATATCCAGAACCCTGACCCTGCCGTGTACCAGCTGAGAGACTCTAAATCCAGTGACAAGTCTGTCTGCCTATTCACCGATTTTGATTCTCAAACAAATGTGTCACAAAGTAAGGATTCTGATGTGTATaTCACAGac	GGacCAGGGCcTCCAGTTCcTCaTTCAtTATtATAatGGAGAAGAGAGAGCAAAAGGAAACAtTCtTGAAcGATTcTCCGCaCAaCAgtt
	BP127_DAY5_P1_A5	BP127	DAY5	P1	A5	Older Adult	M1_58-66	Undivided	BP127_DAY5_Undivided	OlderAdult_DAY5_Undivided	TAAGTTCCATTAAGGATAAAAATGaAGatgGAAGATTCaCtgTcTTcttaaaCaAAAGTGCCAAGCACCTCTcTctgCACAtTGtgCCcTccCaGCctggAGACTCTGCAGTGTAcTTctGtGCAGCaCCCGGAAtATatGGAAaCAAGcTGGTCTTTGGcGCAGGAACCATTcTGAGAGTcAagTcCTATATCCAGAACCCTGACCCTGCCGTGTACCAGCTGAGAGACTCTAAATCCAGTGACAAGTCTGTCTGCCTATTCACCGATTTTGATTCTCAAACAAATGTGTCACAAAGTAAGGATTCTGAtGtGTATaTCACAGAc	AAGATCCAGCGCACACAGAAGGAGGACTCCGCCGTGTATCTCTGTGCCAGCAGCCCACCGGGGACTAGCACAGATACGCAGTATTTTGGCCCAGGCACCCGGCtGACAGTGCTcGAGgAc
	BP127_DAY5_P1_A6	BP127	DAY5	P1	A6	Older Adult	M1_58-66	Undivided	BP127_DAY5_Undivided	OlderAdult_DAY5_Undivided	TCAACTGCAGTTTCACTGATAGCGCTATTTACAACCTCCAGTGGTTTAGGCAGGACCCTGGGAAAGGTCTCACATCTCTGTTGCTTATTCAGTCAAGTCAGAGAGAGCAAACAAGTGGAAGACTTAATGCCTCGCTGGATAA	tGGATACAGTGTCTCTCGAGAGAAGAAGGAGcGTTTCtCCCTGATTCTGGAGTCCGCCAGCACCAACCAGACATCTATGTACCTCTGTGCCAGCAGAGAATTCTCCGACAGGGGGTACGAGCAGTACTTCGGGCCGGGCACCAGGCTCACGGTCACAGAGGAC
	BP127_DAY5_P1_A7	BP127	DAY5	P1	A7	Older Adult	M1_58-66	Undivided	BP127_DAY5_Undivided	OlderAdult_DAY5_Undivided	ACTGTGTGTATGAAACCCGTGATACTACTTATTACTTATTCTGGTACAAGCAACCACCAAGTGGAGAATTGGTTTTCCTTATTCGTCGGAACTCTTTTGATGAGCAAAATGAAATAAGTGGTCGGTATTCTTGGAACTTCCAGAAATCCACCAGTTCCTTCAACTTCACCATCACAGCCTCACAAGTCGTGGACTCAGCAGTATACTTCTGTGCTCTGAGTGTGAGGGAAACCAGTGGCTCTAGGTTGACCTTTGGGGAAGGAACACAGCTCACAGTGAATCCTGATATCCAGAACCCTGACCCTGCCGTGTACCAGCTGAGAGACTCTAAATCCAGTGACAAGTCTGTCTGCCTATTCACCGATTTTGATTCTCAAACAAATGTGTCACAAAGTAAGG…	ATAAAGGAAGCATCCCTGATCGATTcTCAGCTCAACAGTTCAGTGACTATCATTCTGAACTGAACATGAGCTCCTTGGAGCTGGGGGACTCAGCCCTGTACTTCTGTGCCAGCAGCTTAGGCCTtGGATATGAGCAGTTCTTCGGGCCAGGGACACGGCTCACCGTGCTAGAGGAC
	BP127_DAY5_P1_A8	BP127	DAY5	P1	A8	Older Adult	M1_58-66	Undivided	BP127_DAY5_Undivided	OlderAdult_DAY5_Undivided	ccaGACAACGCCTCCAGTTACTCTTGAGACACATCTCTAGAGAGAGCATCAAAGGCTTCACTGCTGACCTTAACAAAGGCGAGa	TCCTGCAGCCAGAAgacTcGGCCCTGTatcTcTGCGCCAGCAGCCAAGGACAGGGGGCGTGGGGCTACACCTTCGGTTCGGGGACCAGGTTAACCGTtGTAggAGGAC
	BP127_DAY5_P1_A9	BP127	DAY5	P1	A9	Older Adult	M1_58-66	Undivided	BP127_DAY5_Undivided	OlderAdult_DAY5_Undivided	TTTAAGAGGAGTCAATCTTCCTTCAATCTGAGGAAACCCTCTGTGCATTGGAGTGATGCTGCTGAGTACTTCTGTCTCATTTCAGATGGCCAGAAGCTGCTCTTTGCAAGGGGAACCATGTTAAAGGTGGATCTTAATATCCAGAACCCTGACCCTGCCGTGTACCAGCTGAGAGACTCTAAATCCAGTGACAAGTCTGTCTGCCTATTCACCGATTTTGATTCTCAAACAAATGTGTCACAAAGTAAGGATTCTGATGTGTATaTCACAGAC	gacTCCACTCTCAAGATCCAGCCTGCAAAGCTTGAGGACTCGGCCGTGTATCTCTGTGCCAGCAGCTTAGGAGGTGTGGGGTACACTGAAGCTTTCTTTGGACAAGGCACCAGACTCACAGTtGTAGAGGAC
	BP127_DAY5_P1_A10	BP127	DAY5	P1	A10	Older Adult	M1_58-66	Undivided	BP127_DAY5_Undivided	OlderAdult_DAY5_Undivided	GACTGTGTGTATGAAACCCGTGATACTACTTATTACTTATTCTGGTACAAGCAACCACCAa	TTGTTCAcTGGTACCGACAGGACCCAGGGCAAGGGCTGAGATTGATCTAcTACTCACAGATAGTAAATGACTTTCAGAAAGGAGATATAGCTGAAGGGtACAGCGTCTCTCGGGAGAAGAAGGAATCCTTTCCTCTCACTGTGACATCGGCCCAAAAGAACCCGACAGCTTTCTATCTCTGTGCCAGTAGTATAGGTATGGGGGGGACCTACAATGAGCAGTTCTTCGGGCCAGGGACACGGCTCACCGTGCTAGAGGAC
	BP127_DAY5_P1_B9	BP127	DAY5	P1	B9	Older Adult	M1_58-66	Divided	BP127_DAY5_Divided	OlderAdult_DAY5_Divided	A	TTTCACTcTGAAGATCCGGTCCACAAAGCTGGAGGACTCAGCCATGTACTTCTGTGCCAGCACATACTCATCCGGAAACACCATATATTTtgGAGAGGGAAGTtGGCTCACTgTtGTAGAGGAC
	BP127_DAY5_P1_B10	BP127	DAY5	P1	B10	Older Adult	M1_58-66	Undivided	BP127_DAY5_Undivided	OlderAdult_DAY5_Undivided	TGTGTGTATGAAACCCGTGATACTACTTATTACTTATTCTGGTACAAGCAACCACCAAGTGGAGAATTGGTTTTCCTTATTCGTCGGAACTCTTTTGATGAGCAAAATGAAATAAGTGGTCGGTATTCTTGGAACTTCCAGAAATCCACCAGTTCCTTCAACTTCACCATCACAGCCTCACAAGTCGTGGACTCAGCAGTATACTTCTGTGCTCTGATGCCCGGTGGTACTAGCTATGGAAAGCTGACATTTGGACAAGGGACCATCTTGACTGTCCATCCAAATATCCAGAACCCTGACCCTGCCGTGTACCAGCTGAGAGACTCTAAATCCAGTGACAAGTCTGTCTGCCTATTCACCGATTTTGATTCTCAAACAAATGTGTCACAAAGTAAGGAT…	tctCGGGAGAAGAAGGAatCCTTTCCTCTCACTGTGACATCGGCCCAAAAGAACCCGACAGCTTTCTATCTCTGTGCCAGTAGTATATTTCTGGGATCTAACTATGGCTACACCTTCGGTTCGGGGACCAGGTTAACCGTtGTAGAGGAC
	BP127_DAY6_P1_A2	BP127	DAY6	P1	A2	Older Adult	M1_58-66	Undivided	BP127_DAY6_Undivided	OlderAdult_DAY6_Undivided	tacAGCACAGGTCGATAAATCCAGCAAGTATATCTCCTTGTTCATCAGAGACTCACAGCCCAGTGATTCAGCCACCTACCTCTGTGCAATGAGCGGTGATAACAATGACATGCGCTTTGGAGCAGGGACCAGACTGACAGTAAAACCAAATATCCAGAACCCTGACCCTGCCGTGTACCAGcTGAGAGACTCTAAATCCAGTGACAAGTCTGTCTGCCTATTCACCGATTTTGATTCTCAAACAAATGTGTCACAAAGTAAGGATTCTGATGTGTaTaTCAcagac	A
	BP127_DAY6_P1_A3	BP127	DAY6	P1	A3	Older Adult	M1_58-66	Divided	BP127_DAY6_Divided	OlderAdult_DAY6_Divided	tgCAACTCCTCAAGTGTTTTTTCCAGCTTACAATGGTACAGACAGGAGCCTGGGGAAGGTCCTGTCCTCCTGGTGACAGTAGTTACGGGTGGAGAAGTGAAGAAGCTGAAGAGACTAACCTTTCAGTTTGGTGATGCAAGAAAGGACAGTTCTCTCCACATCACTGCGGCCCAGCCTGGTGATACAGGCCTCTACCTCTGTGCAGGAGGAGGAAGCCAAGGAAATCTCATCTTTGGAAAAGGCACTAAACTCTCTGTTAAACCAAATATCCAGAACCCTGACCCTGCCGTGTACCAGCTGAGAGACTCTAAATCCAGTGACAAGTCTGTCTGCCTATTCACCGATTTTGATTCTCAAACAAATGTGTCACAAAGTAAGGATTCTGAtGtGTaTaTCac	TGGTACCGACAGGACCCAGGGCAAGGGCTGAGATTGATCTACTACTCACAGATAGTAAATGACTTTCAGAAAGGAGATATAGCTGAAGGGTACAGCGTCTCTCGGGAGAAGAAGGAATCCTTTCCTCTCACTGTGACATCGGCCCAAAAGAACCCGACAGCTTTCTATCTCTGTGCCAGTAGTGTGAGGTCCTCCTACGAGCAGTACTTCGGGCCGGGCACCAGGCTCACGgTCACAGAGGAC
	BP127_DAY6_P1_A4	BP127	DAY6	P1	A4	Older Adult	M1_58-66	Undivided	BP127_DAY6_Undivided	OlderAdult_DAY6_Undivided	ctGTCTTACAATGTTCTGGATGGTTTGGAGGAGAAAGGTCGTTTTTCTTCATTCCTTAGTCGGTCTAAAGGGTACAGTTACCTCCTTTTGAAGGAGCTCCAGATGAAAGACTCTGCCTCTTACCTCTGTGCTGCCCCAACTGACAGCTGGGGGAAATTGCAGTTTGGAGCAGGGACCCAGGTTGTGGTCACCCCAGATATCCAGAACCCTGACCCTGCCGTGTACCAGCTGAGAGACTCTAAATCCAGTGACAAGTCTGTCTGCCTATTCACCGATTTTGATTCTCAAACAAATGTGTCACAAAGTAAGGATTCTGAtGTGTATaTCaCAGac	TGACAgtgacCAGTGCCCATCCTGAAGACAGCAGCTTCTACATCTGCAGTGCTCCTACCCCGGGACAGGGTTCAAGTTCACCCCTCCACTTTgGgAACGGGACCAGGCTCACTGtgACagaggaC
	BP127_DAY6_P1_A5	BP127	DAY6	P1	A5	Older Adult	M1_58-66	Undivided	BP127_DAY6_Undivided	OlderAdult_DAY6_Undivided	tcCTCCACCTACTTATACTGGTATAAGCAAGAACCTGGAGCAGGTCTCCAGTTGCTGACGTATATTTTTTCAAATATGGACATGAAACAAGACCAAAGACTCACTGTTCTATTGAATAAAAAGGATAAACATCTGTCTCTGCGCATTGCAGACACCCAGACTGGGGACTCAGCTATCTACTTCTGTGCAGAGAGCCCCTATTATAACACCGACAAGCTCATCTTTGGGACTGGGACCAGATTACAAGTCTTTCCAAATATCCAGAACCCTGACCCTGCCGTGTACCAGCTGAGAGACTCTAAATCCAGTGACAAGTCTGTCTGCCTATTCACCGATTTTGATTCTCAAACAAATGTGTCACAAAGTAAGGATTCTGATGtgtataTCac	tGACAgtgacCAGTGCCCATCCTGAAGACAGCAGCTTCTACATCTGCAGTGCTAGAGAGCAAGGGACAGGGGGCTTGAGCGGGGAGCTGTTTTTtgGAGAAGGCTCTAGGCtgACCGTACtggAGGAC
	BP127_DAY6_P1_A6	BP127	DAY6	P1	A6	Older Adult	M1_58-66	Divided	BP127_DAY6_Divided	OlderAdult_DAY6_Divided	tgCAACTCCTCAAGTGTTTTTTCCAGCTTACAATGGTACAGACAGGAGCCTGGGGAAGGTCCTGTCCTCCTGGTGACAGTAGTTACGGGTGGAGAAGTGAAGAAGCTGAAGAGACTAACCTTTCAGTTTGGTGATGCAAGAAAGGACAGTTCTCTCCACATCACTGCGGCCCAGCCTGGTGATACAGGCCTCTACCTCTGTGCAGGAGGAGGAAGCCAAGGAAATCTCATCTTTGGAAAAGGCACTAAACTCTcTGTTAAACCAAATATCCAGAACCCTGACCCTGCCGTGTACCAG	TGGTACCGACAGGACCCAGGGCAAGGGcTGAGATTGATcTAcTACTCACAGATAGTAAAtGAcTTTCAGAAAGGAGAtATAGCTGAAGGGTACAGCgTCTCTCGGGAGAAGAAGGAATCCTTTCCTCTCACTGTGACATCGGCCCAAAAGAACCCGACAGCTTTCTATCTCTGTGCCAGTAGTATTAGGAGCTCCTACGAGCAGTACTTCGGGCCGGGCACCAGGCTCACGgTCACAggAGGaC
	BP127_DAY6_P1_A7	BP127	DAY6	P1	A7	Older Adult	M1_58-66	Divided	BP127_DAY6_Divided	OlderAdult_DAY6_Divided	tgCAACTCCTCAAGTGTTTTTTCCAGCTTACAATGGTACAGACAGGAGCCTGGGGAAGGTCCTGTCCTCCTGGTGACAGTAGTTACGGGTGGAGAAGTGAAGAAGCTGAAGAGACTAACCTTTCAGTttggtgATGCAAGAAAGGACAGTTCTCTCCACATCACTGCGGCCCAGCCTGGTGATACAGGCCTCTACCTCTGTGCAGGAGGAGGAAGCCAAGGAAATCTCATCTTTGGAAAAGGCACTAAACTCTCTGTTAAACCAAATATCCAGAACCCTGACCCTGCCGTGTACCAGcTGAGAGACTCTAAATCCAGTGaCaAGTCTGTCTGCCTATTCACCGATTTTGATTCTCAAACAAATGTGTCACAAAGTaaAGGATTC	TTGTTCAcTGGTACCGACAGGACCCAGGGCAAGGGCTGAGATTGATCTACTACTCACAGATAGTAAATGACTTTCAGAAAGGAGATATAGCTGAAGGGTACAGCGTCTCTCGGGAGAAGAAGGAATCCTTTCCTCTCACTGTGACATCGGCCCAAAAGAACCCGACAGCTTTCTATCTCTGTGCCAGTAGTGTGAGGTCCTCCTACGAGCAGTACTTCGGGCCGGGCACCAGGCTCACGGTCACagAGGAC
	BP127_DAY6_P1_A8	BP127	DAY6	P1	A8	Older Adult	M1_58-66	Divided	BP127_DAY6_Divided	OlderAdult_DAY6_Divided	tgCAACTCCTCAAGTGTTTTTTCCAGCTTACAATGGTACAGACAGGAGCCTGGGGAAGGTCCTGTCCTCCTGGTGACAGTAGTTACGGGTGGAGAAGTGAAGAAGCTGAAGAGACTAACCTTTCAGTTtGGTGATGCAAGAAAGGACAGTTCTCTCCACATCACTGCGGCCCAGCCTGGTGATACAGGCCTCTACCTCTGTGCAGGAGGAGGAAGCCAAGGAAATCTCATCTTTGGAAAAGGCACTAAACTCTCTGTTAAACCAAATATCCAGAACCCTGACCCTGCCGTGTACCAGCTGAGAGACTCTAAATCCAGTGACAAGTCTGTCTGCCTATTCACCGATTTTGATTCTCAAACAAATGTGTCACAAAGTAAGGATTCtgATGtGTATatCac	TGGTACCGACAGGACCCAGGGCAAGGGCTGAGATTGATCTACTACTCACAGATAGTAAATGACTTTCAGAAAGGAGATATAGCTGAAGGGTACAGCGTCTCTCGGGAGAAGAAGGAATCCTTTCCTCTCACTGTGACATCGGCCCAAAAGAACCCGACAGCTTTCTATCTCTGTGCCAGTAGTGTGAGGTCCTCCTACGAGCAGTACTTCGGGCCGGGCACCAGGCTCACGGTCACAGAGGAC
	BP127_DAY6_P1_A9	BP127	DAY6	P1	A9	Older Adult	M1_58-66	Undivided	BP127_DAY6_Undivided	OlderAdult_DAY6_Undivided	TGGTATGTTCAATACCCCAACCGAGGCcTCCAGTTCcTTcTGAAATACATCACAGGGGATAACCTGGTTAAAGGCAGCTATGGCTTTGAAGcTGAATTTAAC	TGGTACCGACAGGACCCAGGGCAAGGGCTGAGATTGATCTACTACTCACAGATAGTAAATGACTTTCAGAAAGGAGATATAGCTGAAGGGTACAGCGTCTCTCGGGAGAAGAAGGAATCCTTTCCTCTCACTGTGACATCGGCCCAAAAGAACCCGACAGCTTTCTATCTCTGTGCCAGTAGTATTTCGTCCACCGGGGAGCTGTTTTTTGGAGAAGGCTCTAGGCTGACCGTACtGGAGGACC
	BP127_DAY6_P1_A10	BP127	DAY6	P1	A10	Older Adult	M1_58-66	Undivided	BP127_DAY6_Undivided	OlderAdult_DAY6_Undivided	TcAAACTACTTCCCTTGGTATAAGCAaGAAcTTG	TTCAcTgGTACCGACAGGACCCAGGGCAAGGGcTGAGATTGATcTAcTACTCACAGATAGTAAATGACTTTCAGAAAGGAGATATAGcTGAAGGGTACAGCGTCTCTCGGGAGAAGAAGGAATCCTTTCCTCTCACTGTGACATCGGCCCAAAAGAACCCGACAGCTTTCTATCTCTGTGCCAGTAGTATAATTCACAGCTCCTACAATGAGCAGTTCTTCGGGCCAGGGACACGGCTCACCGTGCTaggaggac
	BP127_DAY6_P1_B1	BP127	DAY6	P1	B1	Older Adult	M1_58-66	Undivided	BP127_DAY6_Undivided	OlderAdult_DAY6_Undivided	CAAGATCCAGGAAGAGGCCCTGTTTTCTTGCTACTCATACGTGAAAATGAGAAAGAAAAAAGGAAAGAAAGAcTGAAGGTCACCTTTGATACCACCCTTAAACAGAGTTTGTTTCATATCACAGCCTCCCAGCCTGCAGACTCAGCTACCTACCTCTGTGCTCTCGTCTATGGAGGAAGCCAAGGAAATCTCATCTTTGGAAAAGGCACTAAACTCTCTGTTAAACCAAATATCCAGAACCCTGACCCTGCCGTGTACCAGCTGAGAGACTCTAAATCCAGTGACAAGTCTGTCTGCCTATTCACCGATTTTGATTCTCAAACAAATGTGTCACAAAG	TGGTACcGACAGGACCCAGGGCAAGGGcTGAGAtTGATcTAcTACTCACAGATAGTAAATGACTTTCAGAAAGGAGATATAGCTGAAGGGTACAGCGTCTCTCGGGAGAAGAAGGAATCCTTTCCTCTCACTGTGACATCGGCCCAAAAGAACCCGACAGCTTTCTATCTCTGTGCCAGTAGTATTGCCAGCAATTCACCCCTCCACTTtGGGAACGGGACCAGGCTCACTGtGACAggaGGAc
	BP127_DAY6_P1_B4	BP127	DAY6	P1	B4	Older Adult	M1_58-66	Divided	BP127_DAY6_Divided	OlderAdult_DAY6_Divided	tgCAACTCCTCAAGTGTTTTTTCCAGCTTACAATGGTACAGACAGGAGCCTGGGGAAGGTCCTGTCCTCCTGGTGACAGTAGTTACGGGTGGAGAAGTGAAGAAGCTGAAGAGACTAACCTTTCAGTttggtGATGCAagAAAGGACAGTTCTCTCCACATCACTGCGGCCCAGCCtGGTGATACAGGCCTcTACCTCTGTGCAGGAGGAGGAAGCCAAGGAAATCTCATCTTTGGAAAAGGCACTAAACTCTCTGTTAAACCAAATATCCAGAACCCTGACCCTGCCGTGTACCAGCTGAGAGACTCTAAATCCAGTGACAAGTCTGTCTGCCTATTCACCGATTTTGATTCTCAAACAAATGTGTCACAAAG	TAGTTGTGAACAGAATTTGAACCACGATgcCatGTACTGGTACCGACAGGACCCAGGGCAAGGGCTGAGATTGATCTACTACTCACAGATAGTAAATGACTTTCAGAAAGGAGATATAGCTGAAGGGTACAGCGTCTCTCGGGAGAAGAAGGAATCCTTTCCTCTCACTGTGACATCGGCCCAAAAGAACCCGACAGCTTTCTATCTCTGTGCCAGTAGTGTGAGGTCCTCCTACGAGCAGTACTTCGGGCCGGGCACCAGGCTCACGGTCACaggaggaC
	BP127_DAY6_P1_B5	BP127	DAY6	P1	B5	Older Adult	M1_58-66	Divided	BP127_DAY6_Divided	OlderAdult_DAY6_Divided	tgCAACTCCTCAAGTGTTTTTTCCAGCTTACAATGGTACAGACAGGAGCCTGGGGAAGGTCCTGTCCTCCTGGTGACAGTAGTTACGGGTGGAGAAGTGAAGAAGCTGAAGAGACTAACCTTTCAGTTTGGTGATGCAAGAAAGGACAGTTCTCTCCACATCACTGCGGCCCAGCCTGGTGATACAGGCCTCTACCTCTGTGCAGGAGGAGGAAGCCAAGGAAATCTCATCTTTGGAAAAGGCACTAAACTCTCTGTTAAACCAAATATCCAGAACCCTGACCCTGCCGTGTACCAGCTGAGAGACTCTAAATCCAGTGACAAGTCTGTCTGCCTATTCACCGATTTTGATTCTCAAACAAATGTGTCACAAAGTAAGGaTTC	tTGTGAACAGAATTTGAACCACGAtgccatgTAcTGGTACCGACAGGACCCAGGGCAAGGGCTGAGATTGATcTACTACTCACAGATAGTAAATGACTTTCAGAAAGGAGATATAGCTGAAGGGTACAGCGTCTCTCGGGAGAAGAAGGAATCCTTTCCTCTCACTGTGACATCGGCCCAAAAGAACCCGACAGCTTTCTATCTCTGTGCCAGTAGTATTAGGAGCTCCTACGAGCAGTACTTCGGGCCGGGCACCAGGCTCACGgTCACagagGAC
	BP127_DAY6_P1_B6	BP127	DAY6	P1	B6	Older Adult	M1_58-66	Undivided	BP127_DAY6_Undivided	OlderAdult_DAY6_Undivided	ttaCAGCACAGGTCGATAAATCCAGCAAGTATATCTCCTTGTTCATCAGAGACTCACAGCCCAGTGATTCAGCCACCTACCTCTGTGCAATGAGCGGTGATAACAATGACATGCGCTTTGGAGCAGGGACCAGACTGACAGTAAAACCAAATATCCAGAACCCTGACCCTGCCGTGTACCAGCTGAGAGACTCTAAATCCAGTGACAAGTCTGTCTGCCTATTCACCGATTTTGATTCTCAAACAAATGTGTCACAAAGTAAGGATTCTGAtGtGTATatCacaggac	cCTTTCCTCTCACTGTGACATCGGCCCAAAAGAACCCGACAGCTTTCTATCTCTGTGCCAGTAGCCCTTACGGGGGGTGGACTGAAGCTTTCTTTGGACAAGGCACCAGACTCACAGTtGTAggAGGAC
	BP127_DAY6_P1_B7	BP127	DAY6	P1	B7	Older Adult	M1_58-66	Undivided	BP127_DAY6_Undivided	OlderAdult_DAY6_Undivided	gtaCAAGCAGGACCCTGGGGAAGGTCCTGTCCTCTTGATAGCCTTATATAAGGCTGGTGAATTGACCTCAAATGGAAGACTGACTGCTCAGTTTGGTATAACCAGAAAGGACAGCTTCCTGAATATCTCAGCATCCATACCTAGTGATGTAGGCATCTACTTCTGTGCTGGGCAGTTAATGAACAGAGATGACAAGATCATCTTTGGAAAAGGGACACGACTTCATATTCTCCCCAATATCCAGAACCCTGACCCTGCCGTGTACCAGCTGAGAGACTCTAAATCCAGTGACAAGTCTGTCTGCCTATTCACCGATTTTGATTCTCAAACAAATGTGTCACAAAGTAAGGATTC	TGACAGtGACCAGTGCCCATCCTGAAGACAGCAGCTTCTACATCTGCAGTGCTAGAGCCGATCCCGGGACTTTCACCTTTGGACCCTCCGGAACCTTTAGCACAGATACGCAGTATTTTGGCCCAGGCACCCGGCTGACAGTGCT
	BP127_DAY6_P1_C2	BP127	DAY6	P1	C2	Older Adult	M1_58-66	Undivided	BP127_DAY6_Undivided	OlderAdult_DAY6_Undivided	GgtTTACAGCACAGCTCAATAGAGCCAGCCAGTATATTTCCCTGCTCATCAGAGACTCCAAGCTCAGTGATTCAGCCACCTACCTCTGTGTGGGTGGAGGAAGCCAAGGAAATCTCATCTTTGGAAAAGGCACTAAACTCTCTGTTAAACCAAATATCCAGAACCCTGACCCTGCCGTGTACCAGCTGAGAGACTCTAAATCCAGTGACAAGTCTGTCTGCCTATTCACCGATTTTGATTCTCAAACAAATGTGTCACAAAGTAAGGATTCTGATGTGTATaTCaCAGac	GTACCGACAGGACCCAGGGCAAGGGCTGAGATTGATCTACTACTCACAGATAGTAAATGACTTTCAGAAAGGAGATATAGCTGAAGGGTACAGCGTCTCTCGGGAGAAGAAGGAATCCTTTCCTCTCACTGTGACATCGGCCCAAAAGAACCCGACAGCTTTCTATCTCTGTGCCAGTAGTTCGACAGGGGCATACAATGAGCAGTTCTTCGGGCCAGGGACACGGCTCACCGTGCTAgagGACC
	BP127_DAY7_P1_A5	BP127	DAY7	P1	A5	Older Adult	M1_58-66	Divided	BP127_DAY7_Divided	OlderAdult_DAY7_Divided	gatTCTCGTTATTCGCCAAGAAGCTTATAAGCAACAGAATGCAACAGAGAATCGTTTCTCTGTGAACTTCCAGAAAGCAGCCAAATCCTTCAGTCTCAAGATCTCAGACTCACAGCTGGGGGATGCCGCGATGTATTTCTGTGCTTCCTTCGGTGGTGCTACAAACAAGCTCATCTTTGGAACTGGCACTCTGCTTGCTGTCCAGCCAAATATCCAGAACCCTGACCCTGCCGTGTACCAGCTGAGAGACTCTAAATCCAGTGACAAGTCTGTCTGCCTATTCACCGATTTTGATTCTCAAACAAATGTGTCACAAAGTAAGGATTCTGATGTGTATaTCacaGac	aatCTTCACATCAATTCCCTGGAGCTTGGTGACTCTGCTGTGTATTTCTGTGCCAGCAGCCAAGGGCATGGCTTACCCTACGAGCAGTACGTCGGGCCGGGCACCAGGCTCACGgtCACAGAGGAC
	BP127_DAY7_P1_A6	BP127	DAY7	P1	A6	Older Adult	M1_58-66	Undivided	BP127_DAY7_Undivided	OlderAdult_DAY7_Undivided	CGTGGTACCAACAGTTTCCCAGCCAAGGACCAcGATTTATTATTCAAGGATACAAGACAAAAGTTACAAACGAAGTGGCCTCCCTGTTTATCCCTGCCGac	GATGGATACagTGTCTCTCGAAAAGAGAAGAGGAATTTCCCCCTgatcctGGAGTCGCCCAGCCCCAACCAGACCTCTCTGTACTTCTGTGCCAGCAGTCCAGGACAGGGCTCCTACGAGCAGTACGTCGGGCCGGGCACCAGGCTCACGGTCACAGAGGAC
	BP127_DAY7_P1_B2	BP127	DAY7	P1	B2	Older Adult	M1_58-66	Undivided	BP127_DAY7_Undivided	OlderAdult_DAY7_Undivided	A	AAgGAgAtATAGctGAAGGGtACAGCGTCTCtCGGGAGAAGAAGGAATccTTTCCTCTCACTGTGACATCGGCCCAAAAGAACCCGACAGCTTTCTATCTCTGTGCCAGTAGTATGGTGGCGGTCACCACAGATACGCAGTATTTTGGCCCAGGCACCCGGCtGACAGTGCTCGAGGAc
	BP127_DAY7_P1_B3	BP127	DAY7	P1	B3	Older Adult	M1_58-66	Divided	BP127_DAY7_Divided	OlderAdult_DAY7_Divided	ACAGATTCCcTcCCAGGGTcCAGAGTAcgTGATTCATGGTcTTaCAAGCAATGTGAACAACAGAATGGCcTctctGGCAATcGctGAAGACAGAAAGTcCaGtaCCTTGATCcTGCaccgTGcTACCtTgAGAGATGcTGCTGTGTACTActGCATCCAAAcTAGCAACACAGGCaAacTAATcTTTGGgCaAGGGACAActTTACAAGTAAaaCCAgATATCCaGAACCCTGACCCTGCCGTGTACCaGcTgAGagaCTCTaaATCCaGtGACaAGTCTGTCTGCCTATTCACCGATTTTGATTCTCAAACAAAAATGTGTCAC	GAGAttGATCTAcTACTCACAgAtAGTAAAtGACtTTCAGAAAGGAGAtATAGctGAAGGGTACAGCGTCTCTCGGGAGAAGAAGgAATCC
	BP127_DAY7_P1_B4	BP127	DAY7	P1	B4	Older Adult	M1_58-66	Divided	BP127_DAY7_Divided	OlderAdult_DAY7_Divided	AGAGTACgTGATTCATGGTcTTACAAGCAATGTGAACAACAGAATGGCCTcTctGGCAATCGctGAAGACAGAAAGTcCAGtACCTTGATCcTGCACCgTGcTACCtTgAGAGATGcTGCTGTGTACTActGCATCCAAAcTAGCAACACAGGCAAAcTAATcTTTGGgCaAGGGACAActTTACAAGTaaaaCCAGATATCCaGAACCCTGACCCTGCCGTGTACCaGcTGAGAGACTCTAAATCCAGTGACaAGTCTGTCTGCCTATTCACCGATTTTGATTCTCAAACAAATGTGTCAC	GGACCCAGGGCAAGGGCTGAGATTGATCTAcTACTCACAGATAGTAAATGACTTTCAGAAAGGAGATATAGCTGAAGGGTACAGCGTCTCTCGGGAGAAGAAGGAATCCTTTCCTCTCACTGTGACATCGGCCCAAAAGAACCCGACAGCTTTCTATCTCTGTGCCAGTAGTATCGGTCTCGCCGGCTACACCTTCGGTTCGGGGACCAGGTTAACCGttGTAGAgGAC
	BP127_DAY7_P1_B6	BP127	DAY7	P1	B6	Older Adult	M1_58-66	Divided	BP127_DAY7_Divided	OlderAdult_DAY7_Divided	TcCCaggGTCCaGAgtaCgtgAttcATGgTcttACAaGCAATGTGAACAaCAGAATGgcCTcTcTgGCAATcGCTGAAGACAGAAAgtCCAGTaCCTtGaTcCTGCAcCGTGCTaCCtTgAGAGAtGCTGCTGTGTACTACtGCATCCAAaCTAGCAACACAGGCAAACTAATCTTTGGGCAAGGGACAACTTTACAAGTAAAACCAGATATCCAGAACCCTGacCTGCCGTGTACCAGCTGAGAGACTCTAAATCCAGTGACAAGTCTGTCTGCCTATTCACCGATTTTGATTCTCAAACAAATGTGTCACAAAGTAAGGATTCTGATGTGTATaTCAcAGAc	TACCGACAGGACCCAGGGCAAGGGctGAGAtTGATCTAcTACTCACAGATAGTAAAtGACTTTCAGAAAGGAGAtATAGCtGAAGGGTACAGCGTCTCTCGGGAGAAGAAGGAAtcctttCCTCTCACTGTGACATCGGCCCaaAAGaACCCGACagCTTTCTATCTCTGTGCCAGTAGTATCGGTCTCGCCGGCTACACCTTCGGTTCGGGGACCAGGTTAACCGttgtagaggac
	BP127_DAY7_P1_B7	BP127	DAY7	P1	B7	Older Adult	M1_58-66	Divided	BP127_DAY7_Divided	OlderAdult_DAY7_Divided	ACAGcTTCCcTcCCAGGGTCCAGAgTAcgTGATTCATGGTctTaCaAGCAATGTGAACAACAGAATGGCCTcTctGGCaATcGctGAAGACAGAAAGTcCaGtaCCTTGATCcTGCACCgTGCTACCtTgAGAGATGcTGCTGTGTACTACtGCATCCAAACTAGCAACACAGGCAAACTAATcTTTGGGCAAGGGACAActTTACAAGTAAAACCAGATATCCAGAACCCTGACCCTGCCGTGTACCAGCTGAGAGACTCTAAATCCAGTGACAAGTCTGTCTGCCTATTCACCGATTTTGATTCTCAAACAAATGTGTCACAAAGTAAGGATTctGAtGTGTATaTCACAGAC	GAGATTGATCTAcTACTCACAGATAGTAAAtGACTTTCAGAAAGGAGAtATAGctGAAGGGtACAGCGTCTCTCGGGAGAA
	BP127_DAY7_P1_C1	BP127	DAY7	P1	C1	Older Adult	M1_58-66	Divided	BP127_DAY7_Divided	OlderAdult_DAY7_Divided	atTCTCGTTATTCGCCAAGAAGCTTATAAGCAACAGAATGCAACAGAGAATCGTTTCTCTGTGAACTTCCAGAAAGCAGCCAAATCCTTCAGTCTCAAGATCTCAGACTCACAGCTGGGGGATGCCGCGATGTATTTCTGTGCTTCCTTCGGTGGTGCTACAAACAAGCTCATCTTTGGAACTGGCACTCTGCTTGCTGTCCAGCCAAATATCCAGAACCCTGACCCTGCCGTGTACCAGCTGAGAGACTCTAAATCCAGTGACAAGTCTGTCTGCCTATTCACCGATTTTGATTCTCAAACAAATGTGTCACAAAGTAAGGATTCTGAtGtGTATaTCaCAGac	tTCACAtcaattCCCtGgaGcTTGGTGActctGCTGTGTATTTCTGTGCcagCaGCcaaGGGCatGGCTTACCCTACGAGCagTACGTCGGGCCGGGCACCAGGCTCACGgtCACagaggac
	BP127_DAY7_P1_C2	BP127	DAY7	P1	C2	Older Adult	M1_58-66	Undivided	BP127_DAY7_Undivided	OlderAdult_DAY7_Undivided	TRAV6?	TTCACATCAAttCCCTGGAGCTTGGTgactctGCTGTGTATTTCTGTGCCAGCAGCcaAGGGCGGTTAGCGGGGAACCAAGAGACCCAGTACTTCGGGCCAGGCACGCGGCTCCtGGTGCtcggaggAc
	BP127_DAY7_P1_C3	BP127	DAY7	P1	C3	Older Adult	M1_58-66	Divided	BP127_DAY7_Divided	OlderAdult_DAY7_Divided	GTAACCACTCCACAATCAGTGGAACTGATTACATACATTgGTATCGACAGcTTCCcTcCCAGGGTCCAGAGTACGTGATTCATGGTCTTACAAGCAATGTGAACAACAGAATGGCCTCTCTGGCAATCGCTGAAGACAGAAAGTCCAGTACCTTGATCCTGCACCGTGCTACCTTGAGAGATGCTGCTGTGTACTACTGCATCCAAACTAGCAACACAGGCAAACTAATCTTTGGGCAAGGGACAACTTTACAAGTAAAACCAGATATCCAGAACCCTGACCCTGCCGTGTACCAGCTGAGAGACTCTAAATCCAGTGACAAGTCTGTCTGCCTATTCACCGATTTTGATTCTCAAACAAATGTGTCACAAAGtAAGGATTC	GATCTAcTACTCACAGATAGTAAAtGACTTTCAGAAAGGAGAtATAGCtGAAGGGTACAGCgTCTcTCGGGAGAAGAAGgAATCCTTTCCTCTCACTGTGACATCGGCCCAAAAGAACCCGACAGCTTTCTATCTCTGTGCCAGTAGTATCGGTCTCGCCGGCTACACCTTCGGTTCGGGGACCAGGTTAACCGTtGTAggAGGAC
	BP127_DAY7_P1_C4	BP127	DAY7	P1	C4	Older Adult	M1_58-66	Undivided	BP127_DAY7_Undivided	OlderAdult_DAY7_Undivided	TccTCCACCTACTTATACTGGTATAAGCAAGAACCTGGAGCAGGTCTCCAGTTGCTGACGTATATTTTTTCAAATATGGACATGAAACAAGACCAAAGACTCACTGTTCTATTGAATAAAAAGGATAAACATCTGTCTCTGCGCATTGCAGACACCCAGACTGGGGACTCAGCTATCTACTTCTGTGCCCTCCCCGGAGGGGGCTCAACCCTGGGGAGGCTATACTTTGGAAGAGGAACTCAGTTGACTGTCTGGCCTGATATCCAGAACCCTGACCCTGCCGTGTACCAGCTGAGAGACTCTAAATCCAGTGACAAGTCTGTCTGCCTATTCACCGATTTTGATTCTCAAACAAATGTGTCACAAAGTAAGGATTCTGAtGTGTAtaTCaCAGac	TGGTACcGACAGGACCCAGGGCAAGGGctGAGATTGATcTAcTACTCACAGATaGTAAATGACTtTCaGAAAGGAGATATAGCTGAAGGGTACAGCGTCTCTCGGGAGAAGAAGGAATCCTTTCCTCTCACTGTGACATCGGCCCAAAAGAACCCGACAGCTTTCTATCTCTGTGCCAGTAGTATCGCCAGCCACAATGAGCAGTTCTTCGGGCCAGGGACACGGCTCACCGTGCTAGAGGAC
	BP127_DAY7_P1_C6	BP127	DAY7	P1	C6	Older Adult	M1_58-66	Divided	BP127_DAY7_Divided	OlderAdult_DAY7_Divided	CaAgCAATGtGAaCAACAGAATGGCcTcTctGGCaATcGctGAAGACaGAAAgTcCagtaCCTTGATCcTGCaCcgTGcTACCtTgAGAGAtGcTGCTGTGTACTActGCATcCAAAcTAGCAACACAGGCAAAcTAATcTTTGGgCaAGGGACAActTTACAAGTAAAACCAGATATCCAGAACCCTGACCCTGCCGTGTACCAGCTGAGAGACTCTAAATCCAGTGACaaGTCTGTCTGCCTATTCACCGATTTTGATTCTCAAACAAATGTGTCaCaaagT	A
	BP127_DAY7_P1_C8	BP127	DAY7	P1	C8	Older Adult	M1_58-66	Undivided	BP127_DAY7_Undivided	OlderAdult_DAY7_Undivided	caCGAGGGAGACACTGTAACTCTCAATTGCAGTTATGAAGTGACTAACTTTCGAAGCCTACTATGGTACAAGCAGGAAAAGAAAGCTCCCACATTTCTATTTATGCTAACTTCAAGTGGAATTGAAAAGAAGTCAGGAAGACTAAGTAGCATATTAGATAAGAAAGAACTTTTCAGCATCCTGAACATCACAGCCACCCAGACCGGAGACTCGGCCGTCTACCTCTGTGCCGTTTCCCTTTATAACACCGACAAGCTCATCTTTGGGACTGGGACCAGATTACAAGTCTTTCCAAATATCCAGAACCCTGACCCTGCCGTGTACCAGCTGAGAGACTCTAAATCCAGTGACAAGTCTGTCTGCCTATTCACCGATTTTGATTCTCAAACAAATGTGTCA…	TGAAgATCCGGTCCACAAAGCTGGAGGAcTCAGcCatgTACTTCTGTGCCAGCAGTGAGTTGAGATACGAGCAGTACTTCGGGCCGGGCACCAGGCTCACGgtCACagagGac
	BP127_DAY7_P1_C9	BP127	DAY7	P1	C9	Older Adult	M1_58-66	Divided	BP127_DAY7_Divided	OlderAdult_DAY7_Divided	atTCTCGTTATTCGCCAAGAAGCTTATAAGCAACAGAATGCAACAGAGAATCGTTTCTCTGTGAACTTCCAGAAAGCAGCCAAATCCTTCAGTcTCAAGATCTCAGACTCACAGCTGGGGGATGCCGCGATGTATTTCTGTGCTTCCTTCGGTGGTGcTACAAACAAGCTCATCTTTGGAACTGGCACTCTGCTTGCTGTCCAGCCAAATATCCAGAACCCTGACCCTGCCGTGTACCAGCTGAGAGACTCTAAATCCAGTGACAAGTCTGTCTGCCTATTCACCGATTTTGATTCTCAAACAAATGTGTCACAAAGTAAGGATTCTGATGtGTAtatCaCAGac	TTCACAtcaattCCCTGGAGCTTGGTgactctGCTGTGTATTTCTGTGCcagCagCcaaGGGCatgGCTTACCCTACGAGCAGTACGTCGGGCCgGGCACCAGGCTCACGgtCACagaggac
	BP127_DAY7_P1_D2	BP127	DAY7	P1	D2	Older Adult	M1_58-66	Divided	BP127_DAY7_Divided	OlderAdult_DAY7_Divided	TAcgTGAtTCATGGTctTaCaAGCAATGTGAACAACAGAATGGCCTcTctGGCaATCGctGAaGACAGAAAGTcCagtaCCTTGATCcTGCaccgTGCTACCtTgAGAGATGcTGCTGTGTACTActGCATCCAAAcTAGCAACACAGGCAAAcTAATcTTTGGgCaAGGGACAActTTACAAGTAAAACCAGATATCCAGAACCCTGACCCTGCCGTGTACCAGcTGAGAGACTCTAAATCCagTGACaaGTCTGTCTGCCTATTCACCGATTTTGATTCTCAAACaAATGTGTCAC	TGGTACCGACAGGACCCAGGGCAAGGGctGAGATTGATCTAcTACTCACAGATAGTAAAtGACTTTCAGAAAGGAGAtATAGctGAAGGGTACAGCGTCTCTCGGGAGAAGAAGGAATCC
	BP127_DAY7_P1_D4	BP127	DAY7	P1	D4	Older Adult	M1_58-66	Divided	BP127_DAY7_Divided	OlderAdult_DAY7_Divided	cgACAGcTTCCcTcCCAGGGTCCAGAGTACgTGATTCATGGTcTTACAAGCAATGTGAACAACAGAATGGCCTcTCTGGCAATCGctGAAGACAGAAAGTcCAGTACCTTGATCcTGCACCGTGCTACCtTGAGAGATGcTGCTGTGTACTAcTGCATCCAAAcTAGCAACACAGGCAAAcTAATcTTTGGGCAAGGGACAACTTTACAAGTAAAACCAGATATCCAGAACCCTGACCCTGCCGTGTACCAGCTGAGAGACTCTAAATCCaGTGACAAGTCTGTCTGCCTATTCACCGATTTTGATTCTCAAACAAATGTGTCAC	CAcTGGTACCGACAGGACCCAGGGCAAGGGcTGAGATTGATCTAcTACTCACAGATAGTAAAtGACTTTCAGAAAGGAGATATAGCTGAAGGGTACAGCGTCTCTCGGGAGAAGAAGGAATCCTTTCCTcTCACTGTGACATCGGCCCAAAAGAACCCGACAGCTTTCTATCTCTGTGCCAGTAGTATCGGTCTCGCCGGCTACACCTTCggtT
	BP127_DAY7_P1_D5	BP127	DAY7	P1	D5	Older Adult	M1_58-66	Divided	BP127_DAY7_Divided	OlderAdult_DAY7_Divided	ACAGcTTCCcTcCCAGGGTcCaGAgTAcgTGATTCATGGTcTTACAAGCAATGTGAACAACAGAATGGCCTcTctGGCAATcGctGAAGACAGAAAGTcCagtACCTTGATCcTGCaccgTGcTACCtTgAGAGATGcTGCTGTGTACTActGCATCCAAAcTAGCAACACAGGCAAAcTAATcTTTGGgCaAGGGACAActTTACAAGTAAAACCAGATATCCAGAACCCTGACCCTGCCGTGTACCaGcTGAGAGACTcTAAAATCCAAGTGACAAAGTCTGTCTGCCTATTCACCGATTTTGATTCTCaAACAAATGTGTCAC	CGACAGGACCCAGGgCAAGGGCTGAGATTGATCTACTACTCACAGATAGTAAATGACTTTCAGAAAGGAGATATAGCTGAAGGGTACAGCGTCTCTCG
	BP127_DAY7_P1_D6	BP127	DAY7	P1	D6	Older Adult	M1_58-66	Divided	BP127_DAY7_Divided	OlderAdult_DAY7_Divided	A	aatCTTCACATCAaTTCCCTGGAGCTTGGTGACTcTGCTGTGTATTTCTGTGCCAGCAGCCAAGGGCATGGCTTACCCTACGAGCAGTACGTCGGGCCGGGCACCAGGCTCACGgtCACagaggaC
	BP127_DAY7_P1_D10	BP127	DAY7	P1	D10	Older Adult	M1_58-66	Divided	BP127_DAY7_Divided	OlderAdult_DAY7_Divided	gatTCTCGTTATTCGCCAAGAAGCTTATAAGCAACAGAATGCAACAGAGAATCGTTTCTCTGTGAACTTCCAGAAAGCAGCCAAATCCTTCAGTCTCAAGATCTCAGACTCACAGCTGGGGGATGCCGCGATGTATTTCTGTGCTTCCTTCGGTGGTGCTACAAACAAGCTCATCTTTGGAACTGGCACTCTGCTTGCTGTCCAGCCAAATATCCAGAACCCTGACCCTGCCGTGTACCAGCTGAGAGACTCTAAATCCAGTGACAAGTCTGTCTGCCTATTCACCGATTTTGATTCTCAAACAAATGTGTCACAAAGTAAGGATTCTGAtGtGTATaTCaCaGac	aatCTTCACATCAATtCCCTGGAGCTTGGTGACTCTGCTGTGTATTTCTGTGCCAGCAGCCAAGGGCATGGCTTACCCTACGAGCAGTACGTCGGGCCGGGCACCAGGCTCACGgtCACAGAGGAc
	BP127_DAY7_P1_E2	BP127	DAY7	P1	E2	Older Adult	M1_58-66	Undivided	BP127_DAY7_Undivided	OlderAdult_DAY7_Undivided	CaaGATCCTGGGAAAGGCCCTGAATTCCTCTTCACCCTGTATTCAGCTGGGGAAGAAAAGGAGAAAGAAAGGCTAAAAGCCACATTAACAAAGAAGGAAAGCTTTCTGCACATCACAGCCCCTAAACCTGAAGAcTCAGCCACTTATCTCTGTGCTGTGCAGGCGAAGGATAACACCGACAAGCTCATCTTTGGGACTGGGACCAGATTACAAGTCTTTCCAAATATCCAGAACCCTGACCCTGCCGTGTACCAGCTGAGAGACTCTAAATCCAGTGACAAGTCTGTCTGCCTATTCACCGATTTTGATTCTCAAACAAATGTGTCACAAAGTAAGGATTCTGATGtGTataTCaCAGAc	A
	BP127_DAY7_P1_E4	BP127	DAY7	P1	E4	Older Adult	M1_58-66	Divided	BP127_DAY7_Divided	OlderAdult_DAY7_Divided	A	GAGATTGATcTAcTACTCACAGATAGTAAAtgAcTTTCAGAAAGGAGAtATAGctGAAGGGTACAGCgTcTcTCgGGAGAAGAAGGAATCCTTTCCTCTCACTGTGACATCGGCCCAAAAGAACCCGACAGCTTTCTATCTCTGTGCCAGTAGTGTGAGGTCCTCCTACGAGCAGTACTTCGGGCCGGGCACCAGGCTCACGGTCACagagGAC
	BP127_DAY7_P1_E5	BP127	DAY7	P1	E5	Older Adult	M1_58-66	Divided	BP127_DAY7_Divided	OlderAdult_DAY7_Divided	GCAatcGCtGAAGACAGAAAGTcCAgtacCTtGaTcCTGCaccgTGCTaCCtTgAGAGAtGCTGCTGTGtaCtACTGCATcCAAaCTAGCAACACAGGCAAACTAATCTTTGGGCAAGGGACAACTTTACAAGTAAAaCCAGATATCCAGAACCCTGACCCTGCCGTGTACCAGCTGAGAGACTCTAAATCCAGTGACAAGTCTGTCTGCCTATTCACCGATTTTGATTCTCAAACAAATGTGTCACAAAGTAAGGATTCTGATGTGTATaTCacAGac	TGGTACCGACAGGACCCAGGGCAAGGGCTGAGATTGATCTACTACTCACAGATAGTAAATGACTTTCAGAAAGGAGATATAGCTGAAGGGTACAGCGTCTCTCGGGAGAAGAAGGAATCCTTTCCTCTCACTGTGACATCGGCCCAAAAGAACCCGACAGCTTTCTATCTCTGTGCCAGTAGTATCGGTCTCGCCGGCTACACCTTCGGTTCGGGGACCAGGTTAACCGTtGTAggAGGac
	BP127_DAY7_P1_E7	BP127	DAY7	P1	E7	Older Adult	M1_58-66	Divided	BP127_DAY7_Divided	OlderAdult_DAY7_Divided	ACAGcTTCCCTcCCAGGGTCCaGAGTAcgTGATTCATGGTcTTaCAAGCAATGTGAACAACAGAATGGCCTcTctGGCAATcGctGAAGACAGAAAGTcCagtaCCTTGATCcTGCACCgTGcTACCtTgAGAGATGcTGCTGTGTACTActGCATCCAAAcTAGCAACACAGGCAAAcTAATcTTTGGGCAAGGGACAActTTACAAGTAAAACCAGATATCCAGAACCCTGACCCTGCCGTGTACCAGCTGAGAGACTCTAAATCCAGTGACaaGTCTGTCTGCCTATTCACCGATTTTGATTCTCAAACAAATGTGTCACaaagtAAGGATTC	TGGTACCGACAGGACCCAGGGCAAGGGctGAGATTGATCTAcTACTCACAGATAGTAAAtGAcTTTCAGAAAGGAGAtATAGctGAAGGGTACAGcGTcTcTCGGGAGAAGAAGGAATCC
	BP127_DAY7_P1_E8	BP127	DAY7	P1	E8	Older Adult	M1_58-66	Divided	BP127_DAY7_Divided	OlderAdult_DAY7_Divided	gatTCTCGTTATTCGCCAAGAAGCTTATAAGCAACAGAATGCAACAGAGAATCGTTTCTCTGTGAACTTCCAGAAAGCAGCCAAATCCTTCAGTCTCAAGATCTCAGACTCACAGCTGGGGGATGCCGCGATGTATTTCTGTGCTTCCTTCGGTGGTGCTACAAACAAGCTCATCTTTGGAACTGGCACTCTGCTTGCTGTCCAGCCAAATATCCAGAACCCTGACCCTGCCGTGTACCAGCTGAGAGACTCTAAATCCAGTGACAAGTCTGTCTGCCTATTCACCGATTTTGATTCTCAAACAAATGTGTCACAAAGTAAGGATTCtGATGTGTATaTCaCAGac	aatCTTCACATCAATTCCCTGGAGCTTGGTGACTCTGCTGTGTATTTCTGTGCCAGCAGCCAAGGGCATGGCTTACCCTACGAGCAGTACGTCGGGCCGGGCACCAGGCTCACGgtCACAGAGGAc
	BP127_DAY7_P1_E10	BP127	DAY7	P1	E10	Older Adult	M1_58-66	Divided	BP127_DAY7_Divided	OlderAdult_DAY7_Divided	ATGATTCTCGTTATTcGCCAAGAAGCTTATAAGCAACAGAATGCAACAGAGAATcGTTTcTCTGTGAACTTCCAGAAAGCAGCCAAATCCTTCAGTCTCAAGATcTCAGACTCACAGCTGGGGGATGCCGCGATGTATTTCTGTGCTTATAGCCAGACCGcTGGTGGTACTAGCTATGGAAAGcTGACATTTGGACAAGGGACCATCTTGACTGTCCATCCAAATATCCAGAACCCTGACCCTGCCGTGTACCAGcTGAGAGACTCTAAATCCAGTGACAAGTCTGTCTGCcTATTCACCGATTTTGATTCTCAAACAAATGTGTCACAAAGTAAGGA	tttCCTCTCACTGTGACATCGGCCCaAAAGAACCCGACagCtTTCTATCTCTGTGCCAGTAGTATCGGTCTCGCCGGCTACACCTTCGGTTCGGGGACCAGGTTAACCGTtGTaggaggaC
	BP127_DAY7_P1_F1	BP127	DAY7	P1	F1	Older Adult	M1_58-66	Divided	BP127_DAY7_Divided	OlderAdult_DAY7_Divided	gatTCTCGTTATTCGCCAAGAAGCTTATAAGCAACAGAATGCAACAGAGAATCGTTTCTCTGTGAACTTCCAGAAAGCAGCCAAATCCTTCAGTCTCAAGATCTCAGACTCACAGCTGGGGGATGCCGCGATGTATTTCTGTGCTTATAGCCAGACCGCTGGTGGTACTAGCTATGGAAAGCTGACATTTGGACAAGGGACCATCTTGACTGTCCATCCAAATATCCAGAACCCTGACCCTGCCGTGTACCAGCTGAGAGACTCTAAATCCAGTGACAAGTCTGTCTGCCTATTCACCGATTTTGATTCTCAAACAAATGTGTCACAAAGTAAGGATTCTGATGtGTATaTCaCAGac	TTGTTCACTGGTACCGACAGGACCCAGGGCAAGGGCTGAGATTGATCTACTACTCACAGATAGTAAATGACTTTCAGAAAGGAGATATAGCTGAAGGGTACAGCGTCTCTCGGGAGAAGAAGGAATCCTTTCCTCTCACTGTGACATCGGCCCAAAAGAACCCGACAGCTTTCTATCTCTGTGCCAGTAGTATCGGTCTCGCCGGCTACACCTTCGGTTCGGGGACCAGGTTAACCGTtGTAGAGGACC
	BP127_DAY7_P1_F3	BP127	DAY7	P1	F3	Older Adult	M1_58-66	Divided	BP127_DAY7_Divided	OlderAdult_DAY7_Divided	ACAGcTTCCcTcCCAGGGTCCAGAgTACgTGATTCATGGTcTTACaAGCAATGTGAACAACAGAATGGCCTctctGGCAATcGctGAAGACAGAAAGTcCagtaCCTTGATCcTGCACCgTGCTACCtTgAGAGATGcTGCTGTGTACTActGCATCCAAAcTAGCAACACAGGCAAAcTAATcTTTGGGCAAGGGACAActTTACAAGTAAAACCAGATATCCAGAACCCTGACCCTGCCGTGTACCAGcTGAGAGACTCTAAATCCAGTGACAAGTCTGTCTGCCTATTCACCGATTTTGATTCTCAAACAAATGTGTCACAAAGtAAGGATTCtgATGtGtataTCacagac	CAcTGGTACCGACAGGACCCAGGGCAAGGGCTGAGATTGATCTAcTACTCACAGATAGTAAATGACTTTCAGAAAGGAGATATAGCTGAAGGGTACAGCGTCTCTCGGGAGAAGAAGGAATCCTTTCCTCTCACTGTGACATCGGCCCAAAAGAACCCGACAGCTTTCTATCTCTGTGCCAGTAGTATCGGTCTCGCCGGCTACACCTTCGGTTCGGGGACCAGGTTAACCGTtgtagaGGAC
	BP127_DAY7_P1_F4	BP127	DAY7	P1	F4	Older Adult	M1_58-66	Undivided	BP127_DAY7_Undivided	OlderAdult_DAY7_Undivided	tcAAACTACTTCCCTTGGTATAAGCAAGAACTTGGAAAAAGACCTCAGCTTATtATAGACATTCGTTCAAATGTGGGCGAAAAGAAAGACCAACGAATTGCTGTTACATTGAACAAGACAGCCAAACATTTCTCCCTGCACATCACAGAGACCCAACCTGAAGACTCGGCTGTCTACTTCTGTGCAGCAGGAACCTACAAATACATCTTTGGAACAGGCACCAGGCTGAAGGTTTTAGCAAATATCCAGAACCCTGACCCTGCCGTGTACCAGCTGAGAGACTCTAAATCCAGTGACAAGTCTGTCTGCCTATTCACCGATTTTGATTCTCAAACAAATGTGTCACAAAGTAAGGATTCtGATGTGTATaTCaCAGac	A
	BP127_DAY7_P1_F6	BP127	DAY7	P1	F6	Older Adult	M1_58-66	Divided	BP127_DAY7_Divided	OlderAdult_DAY7_Divided	GATGATTCTCGTTATTCGcCAAGAAGCTTATAAGCAACAGAATGCAACAGAGAATCGTTTCTCTGTGAACTTCCAGAAAGCAGCCAAATCCTTCAGTCTCAAGATCTCAGACTCACAGCTGGGGGATGCCGCGATGTATTTCTGTGCTTCCTTCGGTGGTGCTACAAACAAGCTCATCTTTGGAACTGGCACTCTGCTTGCTGTCCAGCCAAATATCCAGAACCCTGACCCTGCCGTGTACCAGCTGAGAGACTCTAAATCCAGTGACAAGTCTGTCTGCCTATTCACCGATTTTGATTCTCAAACAAATGTGTCACAAAGTAAGGATTCTGATGTGTATaTCAcAGac	aATCTTCACAtCaATTCCCTGGAGCTTGGTgacTctGCTGTGTATTTCTGTGCCAGCAGCCAAGGGCATGGCTTACCCTACGAGCAGTACGTCGGgCCGGGCACCAGGCTCACGgtCACA
	BP127_DAY7_P1_F7	BP127	DAY7	P1	F7	Older Adult	M1_58-66	Divided	BP127_DAY7_Divided	OlderAdult_DAY7_Divided	ACAGcTTCccTcCCAGGGTCCAGAGTAcgTGATTCATGGTcTTaCaAGCAATGTGAACAACAGAATGGCcTcTctGGCAATcGctGAAGACAGAAAGTCCagtaCcTTGATCCTGCACCgTGCTACCtTgAGAGATGcTGCTGTGTACTActGCATCCAAAcTAGCAACACAGGCaAAcTAATcTTTGGGCaAGGGACAActTTACAAGTAAaACCAgATATCCaGAACCCTGACCCTGCCGTGTACCaGcTGAGagacTcTaaATCCaGTGACaAGTCTGTCTGCCTATTCACCGATTTTGATTCTCAAACaaAtGTGTCAC	TGGTACCGACAGGACCCAGGGCAAGGGCTGAGATTGATCTACTACTCACAGATAGTAAATGACTTTCAGAAAGGAGATATAGCTGAAGGGTACAGCGTCTCTCGGGAGAAGAAGGAATCCTTTCCTCTCACTGTGACATCGGCCCAAAAGAACCCGACAGCTTTCTATCTCTGTGCCAGTAGTATCGGTCTCGCCGGCTACACCTTCGGTTCGGGGACCAGGTTAACCGTtgtagagGAC
	BP127_DAY7_P1_F8	BP127	DAY7	P1	F8	Older Adult	M1_58-66	Divided	BP127_DAY7_Divided	OlderAdult_DAY7_Divided	gatTCTCGTTATTCGCCAAGAAGCTTATAAGCAACAGAATGCAACAGAGAATCGTTTCTCTGTGAACTTCCAGAAAGCAGCCAAATCCTTCAGTCTCAAGATCTCAGACTCACAGCTGGGGGATGCCGCGATGTATTTCTGTGCTTCCTTCGGTGGTGCTACAAACAAGCTCATCTTTGGAACTGGCACTCTGCTTGCTGTCCAGCCAAATATCCAGAACCCTGACCCTGCCGTGTACCAGCTGAGAGACTCTAAATCCAGTGACAAGTCTGTCTGCCTATTCACCGATTTTGATTCTCAAACAAATGTGTCACAAAGTAAGGATTCTGATGTGTATaTCaCAGac	aATCTTCACATCAattCCCTGGAGCTTGGTgactctGCTGTGTATTTCTGTGCCAGCAGCcAAGGGCATGGCTTACCCTACGAGCAGTACGTCGGGCCGGGCACCAGGCTCACGGtCACagaggAc
	BP127_DAY7_P1_F9	BP127	DAY7	P1	F9	Older Adult	M1_58-66	Undivided	BP127_DAY7_Undivided	OlderAdult_DAY7_Undivided	ctgGACTGCACATATGACACCAGTGATCAAAGTTATGGTCTCTTCTGGTACAAGCAGCCCAGCAGTGGGGAAATGATTTTTCTTATTTATCAGGGGTCTTATGAcG	TGaCTGTGAGCAACATGAGCCCTGAAGACAGCAGCATATAtcTCTGCAGCGTCAAGGGAGGGGCCCACACCGGGGAGCTGTTTTTTGGAGAAGGCTCTAGGCtGACCGTACtGGAgGAc
	BP127_DAY7_P1_F10	BP127	DAY7	P1	F10	Older Adult	M1_58-66	Divided	BP127_DAY7_Divided	OlderAdult_DAY7_Divided	gACAGcTTCCcTcCCAGGGTCCAGAGTACgTGATTCATGGTcTTACAAGCAATGTGAACAACAGAATGGCCTcTcTGGCAATCGCtGAAGACAGAAAGTcCAGTACCTTGATCcTGCACCGTGCTACCtTGAGAGATGcTGCTGTGTACTAcTGCATCCAAACTAGCAACACAGGCAAAcTAATCTTTGGGCAAGGGACAACTTTACAAGTAAAACCAGATATCCAGAACCCTGACCCTGCCGTGTACCAGCTGAGAGACTCTAAATCCAGTGACAAGTCTGTCTGCCTATTCACCGATTTTGATTCTCAAACAAATGTGTCACAAAGTAAGGATTCtGAtGtGTATaTCACAGac	A
	BP127_DAY7_P1_G1	BP127	DAY7	P1	G1	Older Adult	M1_58-66	Undivided	BP127_DAY7_Undivided	OlderAdult_DAY7_Undivided	cagACAACGCCTCCAGTTACTCTTGAGACACATCTCTAGAGAGAGCATCAAAGGCTTCACTGCTGACCTTAACAAAGGCGAGACATCTTTCCACCTGAAGAAACCATTTGCTCAAGAGGAAGACTCAGCCATGTATTACTGTGCTCTAAGTGGCCTCGACTACAGCTCAGGAACCTACAAATACATCTTTGGAACAGGCACCAGGCTGAAGGTTTTAGCAAATATCCAGAACCCTGACCCTGCCGTGTACCAGCTGAGAGACTCTAAATCCAGTGACAAGTCTGTCTGCCTATTCACCGATTTTGATTCTCAAACAAATGTGTCACAAAGTAAGGATTCTGAtGTGTATaTCaCAgac	tTCTGAGCTGAATGTGAACGCCTTGTTGCTGGGGGACTCGGCCCTCTATCTCTGTGCCAGCAGCTTGGCCGTGGACAGGAGCTCCTATAATTCACCCCTCCACTTTGGGAACGGGACCAGGCTCACTGTGACAGAggACC
	BP127_DAY7_P1_G3	BP127	DAY7	P1	G3	Older Adult	M1_58-66	Divided	BP127_DAY7_Divided	OlderAdult_DAY7_Divided	ACAGcTTCCCTcCCAGGGTCCAGAGTAcgTGATTCATGGTcTTACAAGCAATGTGAACAACAGAATGGCCTctctGGCAATcGctGAAGACAGAAAGTcCagtaCCTTGATCCTGCACCgTGcTACCtTgAGAGATGcTGCTGTGTACTActGCATCCAAAcTAGCAACACAGGCAAAcTAATcTTTGGGCaAGGGACAActTTACAAGTAAaaCCAGATATCCaGAACCCTGACCCTGCCGTGTACCaGcTGAGAGACTcTaaATCCaGtGACaAGTCTGTCTGCCTATTCACCGATTTTGATTCTCAAAACaAATGTGTC	TGGTACcGACAGGACCCAGGGCAAGGGctGAGAtTGATCTAcTACTCACAGATAGTAAAtGACtTTCAGAAAGGAGAtAtAGctGAAGGGtAcAGcGTcTCTcGGG
	BP127_DAY7_P1_G4	BP127	DAY7	P1	G4	Older Adult	M1_58-66	Undivided	BP127_DAY7_Undivided	OlderAdult_DAY7_Undivided	gtctGtGAtataCaCaTCAGAATCCTTACTTTGTGACACATTTGTTTGAGAATCAAAATCGGTGAATAGGCAGACAGACttGtCACTGGATTTAGAGTCTCTCAGCTGGTACACGGCAGGGTCAGGGTTCTGGATATTTGCTCTTACAGTTACTGTGGTTCCGGCTCCAAAGCTGAGCTTGTAGTCGCCCAGTATTGGCCTGCACAGCACAGAGATAAGTGGCTGAGTCTTCAGGTTTAGGGGCTGTGATGTGCAGAAAGCTTTCCTTCTTTGTTAATGTGGCTTTTAGCCTTTCTTTCTCCTTTTCTTCCCCAGCTGAATACAGGGTGAAGAGGAATTCAGGGCCTTTCCCAGGATCttGc	gatATGAACCATGAATACATGTCCTGGTATCGACAAGACCCAGGCATGGGGCTGAGGCTGATTCATTACTCAGTTGGTGCTGGTATCACTGACCAAGGAGAAGTCCCCAATGGCTACAATGTCTCCAGATCAACCACAGAGGATTTCCCGCTCAGGCTGCTGTCGGCTGCTCCCTCCCAGACATCTGTGTACTTCTGTGCCAGCAGTTATGGCGGCGGCTACGAGCAGTACGTCGGGCCGGGCACCAGGCTCACGGTCACaGA
	BP127_DAY7_P1_G5	BP127	DAY7	P1	G5	Older Adult	M1_58-66	Undivided	BP127_DAY7_Undivided	OlderAdult_DAY7_Undivided	agTCTCTGGAAACCCTTATCTTTTTTGGTATGTTCAATACCCCAACCGAGGCCTCCAGTTCCTTCTGAAATACATCACAGGGGATAACCTGGTTAAAGGCAGCTATGGCTTTGAAGCTGAATTTAACTAGAGCCAAACCTCCTTCCACCTGAAGAAACCATCTGCCCTTGTGAGCGACTCCGCTTTGTACTTCTGTGCTGTGAGAGACGGGAACTATGGTCAGAATTTTGTCTTTGGTCCCGGAACCAGATTGTCCGTGCTGCCCTATATCCAGAACCCTGACCCTGCCGTGTACCAGCTGAGAGACTCTAAATCCAGTGACAAGTCTGTCTGCCTATTCACCGATTTTGATTCTCAAACAAATGTGTCACAAAgTaagGATTCTGAtGTGTaTaTCac	TGAGcTGAATGTGAACGCCTTGGAGCTGGAGGACTCGGCCCTGTAtCTCTGTGCCAGCAGCTTCCGTTTTGGCGGTGAAGCTTTCTTTgGACAAGGCACCAGACTCACAGTtGTaGAGGAC
	BP127_DAY7_P1_G6	BP127	DAY7	P1	G6	Older Adult	M1_58-66	Undivided	BP127_DAY7_Undivided	OlderAdult_DAY7_Undivided	TCAGCTTCTCCTCAAGTACTTTTCAGGGGATCCACTGGTTAAAGGCATCAAGGGCTTTGAGGCTGAATTTATAAAGAGTAAATTCTCCTTTAATCTGAGGAAACCCTCTGTGCAGTGGAGTGACACAGCTGAGTACTTCTGTGCCGTGACCCCTAATATGGATAGCAGCTATAAATTGATCTTCGGGAGTGGGACCAGACTGCTGGTCAGGCCTGATATCCAGAACCCTGACCCTGCCGTGTACCAGCTGAGAGACTCTAAATCCAGTGACAAGTCTGTCTGCCTATTCACCGATTTTGATTCTCAAACAAATGTGTCACAAAGTAAGGATTCTGATGTGTaTaTCaCAGac	GATCCAGCGCACACAGCAGGAGGACTCGGCCGTGTATCTCTGTGCCAGCAGCCAAGGGTTAGGGGCCTCTTTCGGGTTTATTGGCTACACCTTCGGTTCGGGGACCAGGTTAACCgTGTaGAGgAC
	BP127_DAY7_P1_G7	BP127	DAY7	P1	G7	Older Adult	M1_58-66	Divided	BP127_DAY7_Divided	OlderAdult_DAY7_Divided	TTCCcTcCCAGGGTCCAGAGTACgTGATTCATGGTcTTACAAGCAATGTGAACAACAGAATGGCCTcTctGGCAATCGctGAAGACAGAAAGTcCagTaCCTTGATCcTGCACCGTGCTACCtTGAGAGATGcTGCTGTGTACTActGCATCCAAACTAGCAACACAGGCAAACTAATcTTTGGGCAAGGGACAAcTTTACAAGTAAAACCAGATATCCAGAACCCTGACCCTGCCGTGTACCAGCTGAGAGACTCTAAATCCAGTGACAAGTCTGTCTGCCTATTCACCGATTTTGATTCTCAAACAAATGTGTCACAAAGTAAGGATTCtGATGtGTATaTCACAGAc	A
	BP127_DAY7_P1_H2	BP127	DAY7	P1	H2	Older Adult	M1_58-66	Divided	BP127_DAY7_Divided	OlderAdult_DAY7_Divided	A	TGGTACCGACAGGACCCAGGGCAAGGGcTGAGATTGATCTAcTACTCACAGATAGTAAAtGACTTTCAGAAAGGAGAtATAGCTGAAGGGTACAGcgTcTcTCGGGAGAAGAAGgAatCCTTTCCTCTCACTGTGACATCGGCCCAAAAGAACCCGACAGCTTTCTATCTCTGTGCCAGTAGTATCGGTCTCGCCGGCTACACCTTCGGTTCGGGGACCAGGTTAACCGTtGTAGAGGAC
	BP127_DAY7_P1_H3	BP127	DAY7	P1	H3	Older Adult	M1_58-66	Divided	BP127_DAY7_Divided	OlderAdult_DAY7_Divided	CAATGtgAaCAACAGAATGGCctcTctgGCaATcGctGAAGACAGAAAgTcCagtaCcTtGaTCCtGCaccgTGcTACcttgAGAGAtGcTGcTGtGTACTActGCATcCAAAcTAGCAACACAGGCaAacTaATcTTTGGgCaAGGGACAActTTACAAGTaaaaCCAGATATCCAGAACCCTGACCCTGCCGTGTACCaGcTGAGAGACTCTAAATCCAAGTGACAaAGTCTGTCTGCCTATTCACCGATTTTGATTCTCAAACAaATGTGTCACAaAGT	A
	BP127_DAY7_P1_H5	BP127	DAY7	P1	H5	Older Adult	M1_58-66	Undivided	BP127_DAY7_Undivided	OlderAdult_DAY7_Undivided	TcAAACTACTTCCCTTGGTATAAGCAAGAACTTGGAAAAAGACCTCAGCTTATTATAGACATTCGTTCAAATGTGGGCGAAAAGAAAGACCAACGAATTGCTGTTACATTGAACAAGACAGCCAAACATTTCTCCCTGCACATCACAGAGACCCAACCTGAAGACTCGGCTGTCTACTTCTGTGCAGCAACCACCTCAGCGGGAGGCTTCAAAACTATCTTTGGAGCAGGAACAAGACTATTTGTTAAAGCAAATATCCAGAACCCTGACCCTGCCGTGTACCAGCTGAGAGACTCTAAATCCAGTGACAAGTCTGTCTGCCTATTCACCGATTTTGATTCTCAAACAAATGTGTCACAAAGTAAGGATTCTGATGTGTATaTCaCAGac	TTTCAcTcTGaagatcCGGTCCACAAAGCTGGAGGActCAGCCATGTACTTCTGTGCCAGCAGGTCTCTAGCGGGGGTATGGGATACGCAGTATTTtgGCCCAGGCACCCGGCtgACAgTGCtcgagGAC
	BP127_DAY7_P1_H6	BP127	DAY7	P1	H6	Older Adult	M1_58-66	Divided	BP127_DAY7_Divided	OlderAdult_DAY7_Divided	gatTCTCGTTATTCGCCAAGAAGCTTATAAGCAACAGAATGCAACAGAGAATCGTTTCTCTGTGAACTTCCAGAAAGCAGCCAAATCCTTCAGTCTCAAGATCTCAGACTCACAGCTGGGGGATGCCGCGATGTATTTCTGTGCTTCCTTCGGTGGTGCTACAAACAAGCTCATCTTTGGAACTGGCACTCTGCTTGCTGTCCAGCCAAATATCCAGAACCCTGACCCTGCCGTGTACCAGCTGAGAGACTCTAAATCCAGTGACAAGTCTGTCTGCCTATTCACCGATTTTGATTCTCAAACAAATGTGTCACAAAGTAAGGATTCTgATGTGTATaTCaCAGac	aatCTTCACATCAATTCCCTGGAGCTTGGTGACTCTGCTGTGTATTTCTGTGCCAGCAGCCAAGGGCATGGCTTACCCTACGAGCAGTACGTCGGGCCGGGCACCAGGCTCACGgtCACAGAGGAc
	BP127_DAY7_P1_H7	BP127	DAY7	P1	H7	Older Adult	M1_58-66	Undivided	BP127_DAY7_Undivided	OlderAdult_DAY7_Undivided	TTCTtTCTTACAATGCTCTGGATGGTTTGGAGGAGACAGGTCGTTTTTCTTCATTCCTTAGTCGCTCTGATAGTTATGGTTACCTCCTTCTACAGGAGCTCCAGATGAAAGACTCTGCCTCTTACTTCTGCGCTGTGAGGAAGGAGGGTACTGGAGGCTTCAAAACTATCTTTGGAGCAGGAACAAGACTATTTGTTAAAGCAAATATCCAGAACCCTGACCCTGCCGTGTACCAGCTGAGAGACTCTAAATCCAGTGACAAGTCTGTCTGCCTATTCACCGATTTTGATTCTCAAACAAATGTGTCACAAAGTAAGGATTCTGAtGTGTATaTCaCAGac	GACACAAGATCACAAAGAGGGGACAGAATGTAACTTTCAGGTGTGATCCAATTTcTGAACACAACCGCCTTTATTGGTACCGACAGACCCTGGGGCAGGGCCCAGAGTTTCTGACTTACTTCCAGAATGAAGCTCAACTAGAAAAATCAAGGCTGCTCAGTGATCGGTTCTCTGCAGAGAGGCCTAAgggaTcTTtcTccacCTTGGAGATCCAGCGCACAGAGCAGGGGGACTCGGCCATGTATCTCTGTGCCAGCAGCTTAGTGGAACTCCAAGTTGAAGCTTTCTTTGGACAAGGCACCAGACTCACAGTtGTAGagGAC
	BP127_DAY7_P1_H9	BP127	DAY7	P1	H9	Older Adult	M1_58-66	Undivided	BP127_DAY7_Undivided	OlderAdult_DAY7_Undivided	agCTCAGGGAAGAAGAAGCATGGAAGATTAATTGCCACAATAAACATACAGGAAAAGCACAGCTCCCTGCACATCACAGCCTCCCATCCCAGAGACTCTGCCGTCTACATCTGTGCTGGTGCTGGTGGTACTAGCTATGGAAAGCTGACATTTGGACAAGGGACCATCTTGACTGTCCATCCAAATATCCAGAACCCTGACCCTGCCGTGTACCAGCTGAGAGACTCTAAATCCAGTGACAAGTCTGTCTGCCTATTCACCGATTTTGATTCTCAAACAAATGTGTCACAAAGTAAGGATTCTGATGtgTATaTCaCAGAc	TGAtGGATACAGTGTCTCTCGAGAGAAGAAGGAGCGTTTCTCCCTGATTcTGGAGTCCGCCAGCACCAACCAGACATCTATGTACCTCTGTGCCAGCAGCACCCATAGCGACAGGGAGACTGAAGCTTTCTTTGGACAAGGCACCAGACTCACAGTtGTAGAGGAC
	BP127_DAY7_P1_H10	BP127	DAY7	P1	H10	Older Adult	M1_58-66	Undivided	BP127_DAY7_Undivided	OlderAdult_DAY7_Undivided	TGCAGTTACAAAACTAGTATAAACAATTTACAGTGGTATAGACAAAATTCAGGTAGAGGCCTTGTCCACCTAATTTTAATACGTTCAAATGAAAGAGAGAAACACAGTGGAAGATTAAGAGTCACGCTTGACACTTCCAAGAAAAGCAGTTCCTTGTTGATCACGGCTTCCCGGGCAGCAGACACTGcTTcTTACTTCTGTGcTACGGGGATCAAAGCTGCAGGCAACAAGcTAACTTTTGGAGGAGGAACCAGGGTGCTAGTTAAACCAAATATCCAGAACCCTGACCCTGCCGTGTACCAGCTGAGAGACTcTAAATCCAGTGACAAGTCtGTcTGCcTATTCACCGATTTTGATTCTCAAACAAATGTGTCACAAAGTAAGGATTc	TTTCCTCTCACTGTGACATCGGCCCAAAAGAACCCGACAGCTTTCTATCTCTGTGCCAGTAGTATCGTCGGGAGCTCCTACAATGAGCAGTTCTTCGGGCCAGGGACACGGCTCACCGtgctagagGAC
	BP127_DAY10_P1_A1	BP127	DAY10	P1	A1	Older Adult	M1_58-66	Undivided	BP127_DAY10_Undivided	OlderAdult_DAY10_Undivided	A	acTgGTACCGACAGGACCCAGGGCAAGGGtTGAGAtTGATCTAcTACTCACAGATAGTAAATGACTtTcAGAAAGGAgAtATAGcTGAAGGGTACAGCGTCTCTCGGGAGAAGAAGGAATCCTTTCCTCTCACTGTGACATCGGCCCAAAAGAACCCGACAGCTTTCTATCTCTGTGCCAGTAGTTGGACAGTGAACACTGAAGCTTTCTTTGGACAAGGCACCAGACTCACAGTtGTAgGAGGAC
	BP127_DAY10_P1_A2	BP127	DAY10	P1	A2	Older Adult	M1_58-66	Undivided	BP127_DAY10_Undivided	OlderAdult_DAY10_Undivided	ccTGGTGGACATCCCGTTTTTTTGATACAGTTAGTGAAGAGTGGAGAAGTGAAGAAGCAGAAAAGACTGACATTTCAGTTTGGAGAAGCAAAAAAGAACAGCTCCCTGCACATCACAGCCACCCAGACTACAGATGTAGGAACCTACTTCTGTGCAGGGCGAAATAGTGGAGGTAGCAACTATAAACTGACATTTGGAAAAGGAACTCTCTTAACCGTGAATCCAAATATCCAGAACCCTGACCCTGCCGTGTACCAGCTGAGAGACTCTAAATCCAGTGACAAGTCTGTCTGCCTATTCACCGATTTTGATTCTCAAACAAATGTGTCACAAAGTAAGGATTCTGAtGTGTATaTCaCAGac	TGGTACcGACAGGACCCAGGGCAAGGGcTGAGATTGATCTAcTACTCACAGATAGTAAATGACTTTCAGAAAGGAGATATAGcTGAAGGGtACAGCGTCTCTCGGGAGAAGAAGGAATCCTTTCCTCTCACTGTGACATCGGCCCAAAAGAACCCGACAGCTTTCTATCTCTGTGCCAGTAGTATATTTGTGGGCGCCCATGAAGCTTTCTTTGGACAAGGCACCAGACTCACAGTtgtagagGAC
	BP127_DAY10_P1_A3	BP127	DAY10	P1	A3	Older Adult	M1_58-66	Undivided	BP127_DAY10_Undivided	OlderAdult_DAY10_Undivided	GACTGTGTGTATGAAACCCGTGATAcTACTTATTAcTTATTcTGGTACa	A
	BP127_DAY10_P1_A4	BP127	DAY10	P1	A4	Older Adult	M1_58-66	Divided	BP127_DAY10_Divided	OlderAdult_DAY10_Divided	tgCAACTCcTCAAGTGTTTTTTCCAGCTTACAATGGTACAGACAGGAGCCTGGGGAAGGTCCTGTCCTCCTGGTGACaGTAGTTACGGGTGGAGAAGTGAAGAAGCTGAAGAGACTAACCTTTCAGTTTGGTGATGCAAGAAAGGACAGTTCTCTCCACATCAcTGCGGCCCAGCCTGGTGATACAGGCCTCTACCTCTGTGCAGGAGCTGAGGTTTCGAATTATGGAGGAAGCCAAGGAAATCTCATCTTTGGAAAAGGCACTAAACTCTCTGTTAAACCAAATATCCAGAACCCTGACCCTGCCGTGTACCAGCTGAGAGACTCTAAATCCAGTGACAAGTCTGTCTGCCTATTCACCGATTTTGATTCTCAAACAAATGTGTCACAAAGTAAGGAT…	TGGTACCGACAGGACCCAGGGCAAGGGCTGAGATTGATCTACTACTCACAGATAGTAAATGACTTTCAGAAAGGAGATATAGCTGAAGGGTACAGCGTCTCTCGGGAGAAGAAGGAATCCTTTCCTCTCACTGTGACATCGGCCCAAAAGAACCCGACAGCTTTCTATCTCTGTGCCAGTAGTATCAGAAGCTCCTACGAGCAGTACTTCGGGCCGGGCACCAGGCTCACGGTCACAGAGGAC
	BP127_DAY10_P1_A5	BP127	DAY10	P1	A5	Older Adult	M1_58-66	Divided	BP127_DAY10_Divided	OlderAdult_DAY10_Divided	tgcAACTCCTCAAGTGTTTTTTCCAGCTTACAATGGTACAGACAGGAGCCTGGGGAAGGTCCTGTCCTCCTGGTGACAGTAGTTACGGGTGGAGAAGTGAAGAAGCTGAAGAGACTAACCTTTCAGTTTGGTGATGCAAGAAAGGACAGTTCTCTCCACATCACTGCAGCCCAGCCTGGTGATACAGGCCTCTACCTCTGTGCAGGAGGAGAAAACTATGGTCAGAATTTTGTCTTTGGTCCCGGAACCAGATTGTCCGTGCTGCCCTATATCCAGAACCCTGACCCTGCCGTGTACCAGCTGAGAGACTCTAAATCCAGTGACAAGTCTGTCTGCCTATTCACCGATTTTGATTCTCAAACAAATGTGTCACAAAGTAAGGATTCtgAtGtGTaTaTC…	CCAGACACAAGATCACAAAGAGGGGACAGAATGTAACTTTCAGGTGTGATcCAATTTCTGAACACAACcgCCTTTATTGGTACCGACAGACCCTGGGGCAGGGCCCAGAGTTTCTGACTTACTTCCAGAATGAAGCTCAACTAGAAAAATCAAGGCTGCTCAGTGATCGGTTCTCTGCAGAGAGGCCTAAGGGATCTtTcTCCACcTTGGaGATCCAGCGCACAGAGCAGGGGGACTCGGCCATGTATCTCTGTGCCAGCAGCTTAGTTCCAGGACAGGCGTCCTACGAGCAGTACGTCGGGCCGGGCACCAGGCTCACGgTCACAGaGGac
	BP127_DAY10_P1_A7	BP127	DAY10	P1	A7	Older Adult	M1_58-66	Divided	BP127_DAY10_Divided	OlderAdult_DAY10_Divided	ctgCAACTCCTCAAGTGTTTTTTCCAGCTTACAATGGTACAGACAGGAGCCTGGGGAAGGTCCTGTCCTCCTGGTGACAGTAGTTACGGGTGGAGAAGTGAAGAAGCTGAAGAGACTAACCTTTCAGTTTGGTGATGCAAGAAAGGACAGTTCTCTCCACATCACTGCAGCCCAGCCTGGTGATACAGGCCTCTACCTCTGTGCAGGAGGGGGAAGCCAAGGAAATCTCATCTTTGGAAAAGGCACTAAACTCTCTGTTAAACCAAATATCCAGAACCCTGACCCTGCCGTGTACCAGCTGAGAGACTCTAAATCCAGTGACAAGTCTGTCTGCCTATTCACCGATTTTGATTCTCAAACAAATGTGTCACAAAGTAAGGATTctGAtGTGTATaTCAC…	ACTGGTACCGACAGGACCCAGGGCAAGGGcTGAGATTGATcTACTACTCACAGATAGTAAAtGACTTTCAGAAAGGAGATATAGCTGAAGGGTACAGCGTCTCTCGGGAGAAGAAGGAATCCTTTCCTCTCACTGTGACATCGGCCCAAAAGAACCCGACAGCTTTCTATCTCTGTGCCAGTAGTATCCGAAGCTCCTACGAGCAGTACTTCGGGCCGGGCACCAGGCTCACGgTCACAggAGGac
	BP127_DAY10_P1_A8	BP127	DAY10	P1	A8	Older Adult	M1_58-66	Undivided	BP127_DAY10_Undivided	OlderAdult_DAY10_Undivided	A	GTGTGCCCAgGATATGAACCATGAATACATGTCCTGGTATCGACAAGACCCAGGCATGGGGCTGAGGCTGATTCATTACTCAGTTGGTGCTGGTATCACTGACCAAGGAGAAGTCCCCAATGGCTACAATGTCTCCAGATCAACCACAGAGGATTTCCCGCTCAGGCTGCTGTCGGCTGCTCCCTCCCAGACATCTGTGTACTTCTGTGCCAGCAGTTACGGGACAGGGGGCGACGCGCACGGCTACACCTTCGGTTCGGGGACCAGGTTAACCGT
	BP127_DAY10_P1_A10	BP127	DAY10	P1	A10	Older Adult	M1_58-66	Divided	BP127_DAY10_Divided	OlderAdult_DAY10_Divided	GACTGTGTGTATGAAACCCGTGATACTACTTATTACTTATTCTGGTACAAGCAACCACCAAGTGGAGAATTGGTTTTCCTTATTCGTCGGAACTCTTTTGATGAGCAAAATGAAATAAGTGGTCGGTATTCTTGGAACTTCCAGAAATCCACCAGTTCCTTCAACTTCACCATCACAGCCTCACAAGTCGTGGACTCAGCAGTATACTTCTGTGCTCTGAGTGTCATGTTTTcTGGTGGCTACAATAAGCTGATTTTTGGAGCAGGGACCAGGCTGGCTGTACACCCATATATCCAGAACCCTGACCCTGCCGTGTACCAGCTGAGAGACTCTAAATCCAGTGACAAGTCTGTCTGCCTATTCACCGATTTTGATTCTCAAACAAATGTGTCACAAAGT…	TACTcTGAAGGTGCAGCCTGCAGAACTGGAGGATTCTGGAGTTTATTTCTGTGCCAGCAGCCTTCTAGCGGGGGGGGCGGATTGGAATGAGCAGTTCTTCGGGCCAGGGACACGGCTCACCGTGCTAGAGGAC
	BP127_DAY10_P1_B2	BP127	DAY10	P1	B2	Older Adult	M1_58-66	Divided	BP127_DAY10_Divided	OlderAdult_DAY10_Divided	tgcAACTCCTCAAGTGTTTTTTCCAGCTTACAATGGTACAGACAGGAGCCTGGGGAAGGTCCTGTCCTCCTGGTGACAGTAGTTACGGGTGGAGAAGTGAAGAAGCTGAAGAGACTAACCTTTCAGTTTGGTGATGCAAGAAAGGACAGTTCTCTCCACATCACTGCAGCCCAGCCTGGTGATACAGGCCTCTACCTCTGTGCAGGAGGGGGAAGCCAAGGAAATCTCATCTTTGGAAAAGGCACTAAACTCTCTGTTAAACCAAATATCCAGAACCCTGACCCTGCCGTGTACCAGCTGAGAGACTCTAAATCCAGTGACAAGTCTGTCTGCCTATTCACCGATTTTGATTCTCAAACAAATGTGTCACAAAGTAAGGATTCtGATGtGTATaTCACA…	TTCAcTGGTACCGACAGGACCCAGGGCAAGGGcTGAGATTGATcTACTACTCACAGATAGTAAATGACTTTCAGAAAGGAGATATAGCTGAAGGGTACAGCGTCTCTCGGGAGAAGAAGGAATCCTTTCCTCTCACTGTGACATCGGCCCAAAAGAACCCGACAGCTTTCTATCTCTGTGCCAGTAGTATCCGAAGCTCCTACGAGCAGTACTTCGGGCCGGGCACCAGGCTCACGGTCACAGAGGAC
	BP127_DAY10_P1_B6	BP127	DAY10	P1	B6	Older Adult	M1_58-66	Divided	BP127_DAY10_Divided	OlderAdult_DAY10_Divided	tgCAACTCCTCAAGTGTTTTTTCCAGCTTACAATGGTACAGACAGGAGCCTGGGGAAGGTCCTGTCCTCCTGGTGACAGTAGTTACGGGTGGAGAAGTGAAGAAGCTGAAGAGACTAACCTTTCAGTTTGGTGATGCAAGAAAGGACAGTTCTCTCCACATCACTGCAGCCCAGCCTGGTGATACAGGCCTCTACCTCTGTGCAGGAGGGGGAAGCCAAGGAAATCTCATCTTTGGAAAAGGCACTAAACTCTCTGTTAAACCAAATATCCAGAACCCTGACCCTGCCGTGTACCAGCTGAGAGACTCTAAATCCAGTGACAAGTCTGTCTGCCTATTCACCGATTTTGATTCTCAAACAAATGTGTCACAAAGTAAGGATTCtGATGtGtataTCac	TGGTACCGACAGGACCCAGGGCAAGGGCTGAGATTGATcTACTACTCACAGATAGTAAATGACTTTCAGAAAGGAGATATAGCTGAAGGGTACAGCGTCTCTCGGGAGAAGAAGGAATCCTTTCCTCTCACTGTGACATCGGCCCAAAAGAACCCGACAGCTTTCTATCTCTGTGCCAGTAGTATCCGAAGCTCCTACGAGCAGTACTTCGGGCCGGGCACCAGGCTCACGgTCACagagGAC
	BP127_DAY10_P1_B7	BP127	DAY10	P1	B7	Older Adult	M1_58-66	Divided	BP127_DAY10_Divided	OlderAdult_DAY10_Divided	tgCAACTCCTCAAGTGTTTTTTCCAGCTTACAATGGTACAGACAGGAGCCTGGGGAAGGTCCTGTCCTCCTGGTGACAGTAGTTACGGGTGGAGAAGTGAAGAAGCTGAAGAGACTAACCTTTCAGTTTGGTGATGCAAGAAAGGACAGTTCTCTCCACATCACTGCAGCCCAGCCTGGTGATACAGGCCTCTACCTCTGTGCAGGAGGGGGAAGCCAAGGAAATCTCATCTTTGGAAAAGGCACTAAACTCTCTGTTAAACCAAATATCCAGAACCCTGACCCTGCCGTGTACCAGCTGAGAGACTCTAAATCCAGTGACAAGTCTGTCTGCCTATTCACCGATTTTGATTCTCAAACAAATGTGTCACAAagTaAGGATTCtgAtGtGtataTCac	TGGTACCGACAGGACCCAGGGCAAGGGCTGAGATTGATCTACTACTCACAGATAGTAAATGACTTTCAGAAAGGAGATATAGCTGAAGGGTACAGCGTCTCTCGGGAGAAGAAGGAATCCTTTCCTCTCACTGTGACATCGGCCCAAAAGAACCCGACAGCTTTCTATCTCTGTGCCAGTAGTATCCGAAGCTCCTACGAGCAGTACTTCGGGCCGGGCACCAGGCTCACGgTCACAGAGGAC
	BP127_DAY10_P1_B9	BP127	DAY10	P1	B9	Older Adult	M1_58-66	Undivided	BP127_DAY10_Undivided	OlderAdult_DAY10_Undivided	CATCCCAGGGGCCACAGTATATCATTCATGGTCTAAAAAACAATGAAACCAATGAAATGGCCTCTCTGATCATCACAGAAGACAGAAAGTCCAGCACCTTGATCCTGCCCCACGCTACGCTGAGAGACACTGCTGTGTACTATTGCATCGTCAGAGTCGCTGGGGGTTACCAGAAAGTTACCTTTGGAATTGGAACAAAGCTCCAAGTCATCCCAAATATCCAGAACCCTGACCCTGCCGTGTACCAGCTGAGAGACTCTAAATCCAGTGACAAGTCTGTCTGCCTATTCACCGATTTTGATTCTCAAACAAATGTGTCACAAAGTAAGGATTCTGAtGtGTATaTCaCAgac	GATCCAGCCCTCAGAACCCAGGGACTCAGCTGTGTACTTCTGTGCCAGCAGTCGCGGGGCAACCCAAGAGACCCAGTACTTCGGGCCAGGCACGCGGCTCCtGGTGCTCGAggac
	BP127_DAY10_P1_B10	BP127	DAY10	P1	B10	Older Adult	M1_58-66	Divided	BP127_DAY10_Divided	OlderAdult_DAY10_Divided	ctgCAACTCCTCAAGTGTTTTTTCCAGCTTACAATGGTACAGACAGGAGCCTGGGGAAGGTCCTGTCCTCCTGGTGACAGTAGTTACGGGTGGAGAAGTGAAGAAGCTGAAGAGACTAACCTTTCAGTTTGGTGATGCAAGAAAGGACAGTTCTCTCCACATCACTGCAGCCCAGCCTGGTGATACAGGCCTCTACCTCTGTGCAGGAGGGGGAAGCCAAGGAAATCTCATCTTTGGAAAAGGCACTAAACTcTcTGTTAAACCAAATATCCAGAACCCTGACCCTGCCGTGTACCAGCTGAGAGACTCTAAATCCAGTGACAAGTCTGTCTGCCTATTCACCGATTTTGATTCTCAAACAAATGTGTCACAAAGTAAGGATTCtGAtGtGTATaTCaC…	TTCAcTGGTACCGACAGGACCCAGGGCAAGGGcTGAGATTGATcTAcTACTCACAGATAGTAAAtGACTTTCAGAAAGGAGATATAGCTGAAGGGTACAGCGTCTCTCGGGAGAAGAAGGAATCCTTTCCTCTCACTGTGACATCGGCCCAAAAGAACCCGACAGCTTTCTATCTCTGTGCCAGTAGTATCCGAAGCTCCTACGAGCAGTACTTCGGGCCGGGCACCAGGCTCACGgTCACAGAGGAC
	BP127_DAY10_P1_C1	BP127	DAY10	P1	C1	Older Adult	M1_58-66	Divided	BP127_DAY10_Divided	OlderAdult_DAY10_Divided	TTTTTcCAGcttaCAaTGGtaCaGACaGGAGCctGggGAagGTCCTGTCcTCctggTGACaGtAgttAcGggtgGAGAAgtGAAGAAGctGaAGaGAcTAACCtTTCAGtttGgtGATGCAAGAAAGGaCAgTTCTCTcCACATCAcTGCAGcCCagCctGgTGATACAGGCCTctACCTctGtGGGTAtGGaGGAAgcCAAGGAAATCTCATCTTTGGAAAAGGCAcTAAacTcTCtGTTAAAcCAAATATCCAGAACCCTGACCCTGCCGTGTACCAGCTGAGAGACTCTAAATCCAGTGACAAGTCTGTCTGCCTATTCACCGATTTTGATTCTCAAACAAATGTGTCACAAAGTAAGGATTCTGATGtGTATaTCaCAGac	TTTCCTCTCACTGTGACATCGGCCCAAAAGAACCCGACAGCTTTCTATCTCTGTGCCAGTAGTATACGTAGCTCCTACGAGCAGTACTTCGGGCCGGGCACCAGGCTCACGGTCACAGAGGAC
	BP127_DAY10_P1_C2	BP127	DAY10	P1	C2	Older Adult	M1_58-66	Divided	BP127_DAY10_Divided	OlderAdult_DAY10_Divided	tgCAACTCCTCAAGTGTTTTTTCCAGCTTACAATGGTACAGACAGGAGCCTGGGGAAGGTCCTGTCCTCCTGGTGACAGTAGTTACGGGTGGAGAAGTGAAGAAGCTGAAGAGACTAACCTTTCAGTTTGGTGATGCAAGAAAGGACAGTTCTCTCCACATCACTGCAGCCCAGCCTGGTGATACAGGCCTCTACCTCTGTGCAGGAGGGGGAAGCCAAGGAAATCTCATCTTTGGAAAAGGCACTAAACTCTCTGTTAAACCAAATATCCAGAACCCTGACCCTGCCGTGTACCAGCTGAGAGACTCTAAATCCAGTGACAAGTCTGTCTGCCTATTCACCGATTTTGATTCTCAAACAAATGTGTCACAAAGTAAGGATTCtGATGtGTataTCac	TGGTACCGACAGGACCCAGGGCAAGGGcTGAGATTGATcTACTACTCACAGATAGTAAATGACTTTCAGAAAGGAGATATAGCTGAAGGGTACAGCGTCTCTCGGGAGAAGAAGGAATCCTTTCCTCTCACTGTGACATCGGCCCAAAAGAACCCGACAGCTTTCTATCTCTGTGCCAGTAGTATCCGAAGCTCCTACGAGCAGTACTTCGGGCCGGGCACCAGGCTCACGgTCACAggAgGaC
	BP127_DAY10_P1_C4	BP127	DAY10	P1	C4	Older Adult	M1_58-66	Undivided	BP127_DAY10_Undivided	OlderAdult_DAY10_Undivided	ctCACTGTTGTAcTGCAACTCCTCAAGTGTTTTTTCCAGCTTACAATgg	GAcTCTGAGATGTCATCAGACTGAGAACCACCGCTATATGTAcTGGTATCGACAAGACCCGGGGCATGGGCTGAGGCTGATCCATTACTCATATGGTGTTAAAGATACTGACAAAGGAGAAGTCTCAGATGGCTATAGTGTCTCTAGATCAAAGACAGAGGATTTCCTCCTCACTCTGGAGTCCGCTACCAGCTCCCAGACATCTGTGTACTTCTGTGCCATCACACGGGAAGGGAACACCGGGGAGCTGTTTTTTGGAGAAGGCTCTAGGCTGACCGTACtgGAGGac
	BP127_DAY10_P1_C5	BP127	DAY10	P1	C5	Older Adult	M1_58-66	Divided	BP127_DAY10_Divided	OlderAdult_DAY10_Divided	tgCAACTCCTCAAGTGTTTTTTCCAGCTTACAATGGTACAGACAGGAGCCTGGGGAAGGTCCTGTCCTCCTGGTGACAGTAGTTACGGGTGGAGAAGTGAAGAAGCTGAAGAGACTAACCTTTCAGTTTGGTGATGCAAGAAAGGACAGTTCTCTCCACATCACTGCAGCCCAGCCTGGTGATACAGGCCTCTACCTCTGTGGGTATGGAGGAAGCCAAGGAAATCTCATCTTTGGAAAAGGCACTAAACTCTCTGTTAAACCAAATATCCAGAACCCTGACCCTGCCGTGTACCAGCTGAGAGACTCTAAATCCAGTGACAAGTCTGTCTGCCTATTCACCGATTTTGATTCTCAAACAAATGTGTCACAAAGTaAGGATTCTgatGtgtataTCac	TGGTACCGACAGGACCCAGGGCAAGGGcTGAGATTGATcTACTACTCACAGATAGTAAATGACTTTCAGAAAGGAGATATAGCTGAAGGGTACAGCGTCTCTCGGGAGAAGAAGGAATCCTTTCCTCTCACTGTGACATCGGCCCAAAAGAACCCGACAGCTTTCTATCTCTGTGCCAGTAGTATACGTAGCTCCTACGAGCAGTACTTCGGGCCGGGCACCAGGCTCACGGTCACAgGAGGaC
	BP127_DAY10_P1_C7	BP127	DAY10	P1	C7	Older Adult	M1_58-66	Divided	BP127_DAY10_Divided	OlderAdult_DAY10_Divided	GAAGCACCCGTCTTCCTGATGATATTACTGAAGGGTGGAGAACAGAAGGGTCATGACAAAATATCTGCTTCATTTAATGAAAAAAAGCAGCAAAGCTCCCTGTACCTTACGGCCTCCCAGCTCAGTTACTCAGGAACCTACTTCTGTGGCACAGAAGGAGGAGGTGCTGACGGACTCACCTTTGGCAAAGGGACTCATCTAATCATCCAGCCCTATATCCAGAACCCTGACCCTGCCGTGTACCAGCTGAGAGACTCTAAATCCAGTGACAAGTCTGTCTGCCTATTCACCGATTTTGATTCTCAAACAAATGTGTCACAAAGTAAGGATTCtGATGtGTATaTCaCAGac	TGAGCTGAATGTGAACGCCTTGTTGCTGGGGGACTCGGCCCTCTATCTCTGTGCCAGCAGCTTGTATCCGGGACCTTCCTACGAGCAGTACTTCGGGCCGGGCACCAGGCTCACGgtCACAGAGGAC
	BP127_DAY10_P1_D4	BP127	DAY10	P1	D4	Older Adult	M1_58-66	Undivided	BP127_DAY10_Undivided	OlderAdult_DAY10_Undivided	CATccCAGGGGCCACAGTATATCATTCATGGTCTAAAAAACAATGAAACCAATGAAATGGCCTCTCTGATCATCACAGAAGACAGAAAGTCCAGCACCTTGATCCTGCCCCACGCTACGCTGAGAGACACTGCTGTGTACTATTGCATCGTCAGAGTCCCCTATATACTCACGGGAGGAGGAAACAAACTCACCTTTGGGACAGGCACTCAGCTAAAAGTGGAACTCAATATCCAGAACCCTGACCCTGCCGTGTACCAGCTGAGAGACTCTAAATCCAGTGACAAGTCTGTCTGCCTATTCACCGATTTTGATTCTCAAACAAATGTGTCACAAAGTAAGGATTCtGAtGtGTATaTCaCAGAc	TGACAgtgAcCAGTGCCCATCCTGAAGACAGCAGCTTCTACATCTGCAGTGCTAGGGGAGGAGATGCCGAGCAGTACTTCGGGCCGGGCACCAGGCTCACGgtCACAGAGGAC
	BP127_DAY10_P1_D9	BP127	DAY10	P1	D9	Older Adult	M1_58-66	Divided	BP127_DAY10_Divided	OlderAdult_DAY10_Divided	TACTGcAACTCCTCAAGTGTTTTTTCCAGCTTACAATGGTACAGACAGGAGCCTGGGGAAGGTCCTGTCCTcCTGGTgaCAGTAGTTaCGGGTGGAGAAGTGAAGAAGCTGAAGAGaCTAaCCTTTCAGTTTGgTGATGCAAGAAAGGACAGTTCTCTCCACATCACtGCAgccCAgCCTGGTGATACAGGCCTCTACCTCTGTGCAGGAGGGGGAAGCCAAGGAAATCTCATCTTTGGAAAAGGCACTAAaCTcTCTGTTAAaCCAAATATCCAGAACCCTGACCCTGCCGTGTACCAGCTGAGAGACTCTAAATCCAGTGACAAGTCTGTCTGCCTATTCACCGATTTTGATTCTCAAACAAATGTGTCACAAAGTAAGGATTCTGATGTGTATaTC…	TGGTACCGACAGGACCCAGGGCAAGGGCTGAGATTGATCTACTACTCACAGATAGTAAATGACTTTCAGAAAGGAGATATAGCTGAAGGGTACAGCGTCTCTCGGGAGAAGAAGGAATCCTTTCCTCTCACTGTGACATCGGCCCAAAAGAACCCGACAGCTTTCTATCTCTGTGCCAGTAGTATCCGAAGCTCCTACGAGCAGTACTTCGGGCCGGGCACCAGGCTCACGGTCACagaGGAC
	BP127_DAY10_P1_D10	BP127	DAY10	P1	D10	Older Adult	M1_58-66	Undivided	BP127_DAY10_Undivided	OlderAdult_DAY10_Undivided	cCTCCTTCCACCTGACGAAACCCTCAGCCCATATGAGCGACGCGGCTGAGTACTTCTGTGTTGTGATAGATACCGGCACTGCCAGTAAACTCACCTTTGGGACTGGAACAAGACTTCAGGTCACGCTCGATATCCAGAACCCTGACCCTGCCGTGTACCAGCTGAGAGACTCTAAATCCAGTGACAAGTCTGTCTGCCTATTCACCGATTTTGATTCTCAAACAAATGTGTCACAAAGTAAGGATTCTGATGTGTATaTCaCAGac	TGAGATTGATCTAcTACTCACAGATAGTAAATGACTTTCAGAAAGGAGATATAGCTGAAGGGTACAGCGTCTCTCGGGAGAAGAAGGAATCCTTTCCTCTCACTGTGACATCGGCCCAAAAGAACCCGACAGCTTTCTATCTCTGTGCCAGTAGTATATTTGGAGGGACTAGCAATCAGCCCCAGCATTTTGGTGATGGGACTCGACTCTCCaTCctagaGGAC
	BP127_DAY10_P1_E1	BP127	DAY10	P1	E1	Older Adult	M1_58-66	Divided	BP127_DAY10_Divided	OlderAdult_DAY10_Divided	ctgCAACTCCTCAAGTGTTTTTTCCAGCTTACAATGGTACAGACAGGAGCCTGGGGAAGGTCCTGTCCTCCTGGTGACaGTAGTTACGGGTGGAGAAGTGAAGAAGCTGAAGAGACTAACCTTTCAGTTTGGTGATGCAAGAAAGGACAGTTCTCTCCACATCAcTGCGGCCCAGCCTGGTGATACAGGCCTCTACCTCTGTGCAGGAGCTGAGGTTTCGAATTATGGAGGAAGCCAAGGAAATCTCATCTTTGGAAAAGGCACTAAACTCTCTGTTAAACCAAATATCCAGAACCCTGACCCTGCCGTGTACCAGCTGAGAGACTCTAAATCCAGTGACAAGTCTGTCTGCCTATTCACCGATTTTGATTCTCAAACAAATGTGTCACAAAGTAAGGA…	TGGTACCGACAGGACCCAGGGCAAGGGCTGAGATTGATCTACTACTCACAGATAGTAAATGACTTTCAGAAAGGAGATATAGCTGAAGGGTACAGCGTCTCTCGGGAGAAGAAGGAATCCTTTCCTCTCACTGTGACATCGGCCCAAAAGAACCCGACAGCTTTCTATCTCTGTGCCAGTAGTATCAGAAGCTCCTACGAGCAGTACTTCGGGCCGGGCACCAGGCTCACGgTCACAGAGGAC
	BP127_DAY10_P1_E5	BP127	DAY10	P1	E5	Older Adult	M1_58-66	Divided	BP127_DAY10_Divided	OlderAdult_DAY10_Divided	ctgCAACTCCTCAAGTGTTTTTTCCAGCTTACAATGGTACAGACAGGAGCCTGGGGAAGGTCCTGTCCTCCTGGTGACAGTAGTTACGGGTGGAGAAGTGAAGAAGCTGAAGAGACTAACCTTTCAGTTTGGTGATGCAAGAAAGGACAGTTCTCTCCACATCACTGCAGCCCAGCCTGGTGATACAGGCCTCTACCTCTGTGCAGGAGGGGGAAGCCAAGGAAATCTCATCTTTGGAAAAGGCACTAAACTCTCTGTTAAACCAAATATCCAGAACCCTGACCCTGCCGTGTACCAGCTGAGAGACTCTAAATCCAGTGACAAGTCTGTCTGCCTATTCACCGATTTTGATTCTCAAACAAATGTGTCACAAAGTAAGGATTCtgAtGTGTATaTCaC…	TTCACTGGTACCGACAGGACCCAGGGCAAGGGcTGAGATTGATcTAcTACTCACAGATAGTAAAtGACTTTCAGAAAGGAGATATAGCTGAAGGGTACAGCGTCTCTCGGGAGAAGAAGGAATCCTTTCCTCTCACTGTGACATCGGCCCAAAAGAACCCGACAGCTTTCTATCTCTGTGCCAGTAGTATCCGAAGCTCCTACGAGCAGTACTTCGGGCCGGGCACCAGGCTCACGgTCACagagGAC
	BP127_DAY10_P1_E7	BP127	DAY10	P1	E7	Older Adult	M1_58-66	Divided	BP127_DAY10_Divided	OlderAdult_DAY10_Divided	tgCAACTCCTCAAGTGTTTTTTCCAGCTTACAATGGTACAGACAGGAGCCTGGGGAAGGTCCTGTCCTCCTGGTGACAGTAGTTACGGGTGGAGAAGTGAAGAAGCTGAAGAGACTAACCTTTCAGTTTGGTGATGCAAGAAAGGACAGTTCTCTCCACATCACTGCAGCCCAGCCTGGTGATACAGGCCTCTACCTCTGTGCAGGAGCCTATGGAGGAAGCCAAGGAAATcTCATCTTTGGAAAAGGCACTAAACTCTCTGTTAAACCAAATATCCAGAACCCTGACCCTGCCGTGTACCAGCTGAGAGACTCTAAATCCAGTGACAAGTCTGTCTGCCTATTCACCGATTTTGATTCTCAAACAAATGTGTCACAAAGTAAGGATTCtGAtGTGTAT…	TGGTACCGACAGGACCCAGGGCAAGGGCTGAGATTGATCTACTACTCACAGATAGTAAATGACTTTCAGAAAGGAGATATAGCTGAAGGGTACAGCGTCTCTCGGGAGAAGAAGGAATCCTTTCCTCTCACTGTGACATCGGCCCAAAAGAACCCGACAGCTTTCTATCTCTGTGCCAGTAGTATTCGCAGCACCGGGGAGCTGTTTTTTGGAGAAGGCTCTAGGCTGACCGTACtGGAgGAC
	BP127_DAY10_P1_E8	BP127	DAY10	P1	E8	Older Adult	M1_58-66	Undivided	BP127_DAY10_Undivided	OlderAdult_DAY10_Undivided	tgGACTGCACATATGACACCAGTGATCAAAGTTATGGTCTCTTCTGGTACAAGCAGCCCAGCAGTGGGGAAATGATTTTTCTTATTTATCAGGGGTCTTATGACGAGCAAAATGCAACAGAAGGTCGCTACTCATTGAATTTCCAGAAGGCAAGAAAATCCGCCAACCTTGTCATCTCCGCTTCACAACTGGGGGACTCAGCAATGTATTTCTGTGCAATGAGAGGGGACTCTTATAACCAGGGAGGAAAGCTTATCTTCGGACAGGGAACGGAGTTATCTGTGAAACCCAATATCCAGAACCCTGACCCTGCCGTGTACCAGCTGAGAGACTCTAAATCCAGTGACAAGTCTGTCTGCCTATTCACCGATTTTGATTCTCAAACAAATGTGTCACAAA…	GaCAGGaCCCAGGGCAAGGGctGAGATTGATCTAcTACTCACagATaGTAAAtGACTTTCAGAAAGgagAtATAGCTGAAGGGTACAGCGTCTCTCGGGAGAAGAAGGAATCCTTTCCTCTCACTGTGACATCGGCCCAAAAGAACCCGACAGCTTTCTATCTCTGTGCCAGTAGTCGGACTAGCGGGGATACGCAGTATTTTGGCCCAGGCACCCGGCTGACAGTGCtcgagGAc
	BP127_DAY10_P1_F2	BP127	DAY10	P1	F2	Older Adult	M1_58-66	Undivided	BP127_DAY10_Undivided	OlderAdult_DAY10_Undivided	A	TTTCACTGGTACcGACAGGACCCAGGGCAAGGGcTGAGATTGATcTAcTACTCACAGATAGTAAAtgAcTTTCAGAAAGGAGATATAGCTGAAGGGTACAGCGTCTCTCGGGAGAAGAAGGAATCCTTTCCTCTCACTGTGACATCGGCCCAAAAGAACCCGACAGCTTTCTATCTCTGTGCCAGTAGTATACGTAGCTCCTACGAGCAGTACTTCGGGCCGGGCACCAGGCTCACGgTCACAggAGGaC
	BP127_DAY10_P1_F4	BP127	DAY10	P1	F4	Older Adult	M1_58-66	Undivided	BP127_DAY10_Undivided	OlderAdult_DAY10_Undivided	tgACAAGCAGGACCCTGGGGAAGGTCCTGTCCTCTTGATAGCCTTATATAAGGCTGGTGAATTGACCTCAAATGGAAGACTGACTGCTCAGTTTGGTATAACCAGAAAGGACAGCTTCCTGAATATCTCAGCATCCATACCTAGTGATGTAGGCATCTACTTCTGTGCTGGTTCTTCAGGAGGAGGTGCTGACGGACTCACCTTTGGCAAAGGGACTCATCTAATCATCCAGCCCTATATCCAGAACCCTGACCCTGCCGTGTACCAGCTGAGAGACTCTAAATCCAGTGACAAGTCTGTCTGCCTATTCACCGATTTTGATTCTCAAACAAATGTGTCACAAAGTAAGGATTCTGAtGTGTAtaTCaCAGAc	TTTCACTCTGAAGATCCGGTCCACAAAGCTGGAGGACTCAGCCATGTACTTCTGTGCCAGAGTGATCGGGGATACGCAGTATTTTGgcCCAGgcACCCGGCTGACAGTGCTCgAGGAcC
	BP127_DAY10_P1_F5	BP127	DAY10	P1	F5	Older Adult	M1_58-66	Divided	BP127_DAY10_Divided	OlderAdult_DAY10_Divided	tgCAACTCCTCAAGTGTTTTTTCCAGCTTACAATGGTACAGACAGGAGCCTGGGGAAGGTCCTGTCCTCCTGGTGACAGTAGTTACGGGTGGAGAAGTGAAGAAGCTGAAGAGACTAACCTTTCAGTTTGGTGATGCAAGAAAGGACAGTTCTCTCCACATCACTGCAGCCCAGCCTGGTGATACAGGCCTCTACCTCTGTGCAGGAGGGGGAAGCCAAGGAAATCTCATCTTTGGAAAAGGCACTAAACTCTCTGTTAAACCAAATATCCAGAACCCTGACCCTGCCGTGTACCAGCTGAGAGACTCTAAATCCAGTGACAAGTCTGTCTGCCTATTCACCGATTTTGATTCTCAAACAAATGTGTCACAAAGTAAGGATTCtGAtgtGTATaTCaCA…	TGGTACCGACAGGACCCAGGGCAAGGGCTGAGATTGATCTACTACTCACAGATAGTAAATGACTTTCAGAAAGGAGATATAGCTGAAGGGTACAGCGTCTCTCGGGAGAAGAAGGAATCCTTTCCTCTCACTGTGACATCGGCCCAAAAGAACCCGACAGCTTTCTATCTCTGTGCCAGTAGTATCCGAAGCTCCTACGAGCAGTACTTCGGGCCGGGCACCAGGCTCACGgTCACAGAGGAC
	BP127_DAY10_P1_F6	BP127	DAY10	P1	F6	Older Adult	M1_58-66	Divided	BP127_DAY10_Divided	OlderAdult_DAY10_Divided	gaaGCACCCGTCTTCCTGATGATATTACTGAAGGGTGGAGAACAGAAGGGTCATGACAAAATATCTGCTTCATTTAATGAAAAAAAGCAGCAAAGCTCCCTGTACCTTACGGCCTCCCAGCTCAGTTACTCAGGAACCTACTTCTGTGGCACAGAAGGAGGAGGTGCTGACGGACTCACCTTTGGCAAAGGGACTCATCTAATCATCCAGCCCTATATCCAGAACCCTGACCCTGCCGTGTACCAGCTGAGAGACTCTAAATCCAGTGACAAGTCTGTCTGCCTATTCACCGATTTTGATTCTCAAACAAATGTGTCACAAAGTAAGGATTCtGAtGtGTATaTCaCAGac	TGAGCTGAATGTGAACGCCTTGTTGCTGGGGGACTCGGCCCTCTATCTCTGTGCCAGCAGCTTGTATCCGGGACCTTCCTACGAGCAGTACTTCGGGCCGGGCACCAGGCTCACGgtCACAGAGGAC
	BP127_DAY10_P1_F7	BP127	DAY10	P1	F7	Older Adult	M1_58-66	Undivided	BP127_DAY10_Undivided	OlderAdult_DAY10_Undivided	CtGCAGTTACAAAACTAGTATAAACAATTTACAGTGGTATAGACAAAATTCAGGTAGAGGCCTTGTCCACCTAATTTTAATACGTTCAAATGAAAGAGAGAAACACAGTGGAAGATTAAGAGTCACGCTTGACACTTCCAAGAAAAGCAGTTCCTTGTTGATCACGGCTTCCCGGGCAGCAGACACTGCTTCTTACTTCTGTGCTACGGACCGTAACGACTACAAGCTCAGCTTTGGAGCCGGAACCACAGTAACTGTAAGAGCAAATATCCAGAACCCTGACCCTGCCGTGTACCAGCTGAGAGACTCTAAATCCAGTGACAAGTCTGTCTGCCTATTCACCGATTTTGATTCTCAAACAAATGTGTCACAAAGTAAGGATTCtGAtGtGTATaTCaC…	GatgGATACagTGTCTCTCGACAGGCACAGGCTAAATTCTCCCTGTCCCTAGAGTCTGCCATCCCCAACCAGACAGCTCTTTACTTCTGTGCCACCAGTGATCCTCCGCAAGATACGCAGTATTTTGGCCCAGGCACCCGGCTGACAGTGCTCGAGGAc
	BP127_DAY10_P1_F9	BP127	DAY10	P1	F9	Older Adult	M1_58-66	Divided	BP127_DAY10_Divided	OlderAdult_DAY10_Divided	tgcAACTCCTCAAGTGTTTTTTCCAGCTTACAATGGTACAGACAGGAGCCTGGGGAAGGTCCTGTCCTCCTGGTGACAGTAGTTACGGGTGGAGAAGTGAAGAAGCTGAAGAGACTAACCTTTCAGTTTGGTGATGCAAGAAAGGACAGTTCTCTCCACATCACTGCAGCCCAGCCTGGTGATACAGGCCTCTACCTCTGTGGGTATGGAGGAAGCCAAGGAAATCTCATCTTTGGAAAAGGCACTAAACTCTCTGTTAAACCAAATATCCAGAACCCTGACCCTGCCGTGTACCAGCTGAGAGACTCTAAATCCAGTGACAAGTCTGTCTGCCTATTCACCGATTTTGATTCTCAAACAAATGTGTCACAAAGTaAGGATTCTGatGtgtataTCac	TGGTACcGACAGGACCCAGGGCAAGGGctGAGATTGATcTAcTACTCACAGATAGTAAAtGAcTTTCAGAAAGGAGATATAGCTGAAGGGTACAGCGTCTCTCGGGAGAAGAAGGAATCCTTTCCTCTCACTGTGACATCGGCCCAAAAGAACCCGACAGCTTTCTATCTCTGTGCCAGTAGTATACGTAGCTCCTACGAGCAGTACTTCGGGCCGGGCACCAGGCTCACGGTCACAgGAGGAC
	BP127_DAY10_P1_G1	BP127	DAY10	P1	G1	Older Adult	M1_58-66	Undivided	BP127_DAY10_Undivided	OlderAdult_DAY10_Undivided	CAGTCTCTGGAAACCcTTATCTTTTTTGGTATGTTCAATACCCCAACCGAGGCCTCCAGTTCCTTCTGAAATACATCACAGGGGATAACCTGGTTAAAGGCAGCTATGGCTTTGAAGCTGAATTTAacaagaGCCAAACCTCCTTCCACCTGAAGAAACCATCTGCCCTTGTGAGCGACTCCGCTTTGTACTTCTGTGCTGTGAGAGACGGCAACGACTACAAGCTCAGCTTTGGAGCCGGAACCACAGTAACTGTAAGAGCAAATATCCAGAACCCTGACCCTGCCGTGTACCAGCTGAGAGACTCTAAATCCAGTGACAAGTCTGTCTGCCTATTCACCGATTTTGATTCTCAAACAAATGTGTCACAaagtaagGATTCtgatgtgtataTCac	TGAcTGTGAGCAACATGAGCCCTGAAGACAGCAGCATATATCTCTGCAGCGGTCTGGCGGAGTTAGGTAGCGAGAACACTgAAGCTTTCTTtgGACAAGGCACCAGACTCACAGttgtagaggAC
	BP127_DAY10_P1_G2	BP127	DAY10	P1	G2	Older Adult	M1_58-66	Divided	BP127_DAY10_Divided	OlderAdult_DAY10_Divided	tGCAACTCCTCAAGTGTTTTTTCCAGCTTACAATGGTACAGACAGGAGCCTGGGGAAGGTCCTGTCCTCCTGGTGACAGTAGTTACGGGTGGAGAAGTGAAGAAGCTGAAGAGACTAACCTTTCAGTTTGGTGATGCAAGAAAGGACAGTTCTCTCCACATCACTGCAGCCCAGCCTGGTGATACAGGCCTCTACCTCTGTGCAGGAGGGGGAAGCCAAGGAAATCTCATCTTTGGAAAAGGCACTAAACTCTCTGTTAAACCAAATATCCAGAACCCTGACCCTGCCGTGTACCAGCTGAGAGACTCTAAATCCAGTGACAAGTCTGTCTGCCTATTCACCGATTTTGATTCTCAAACAAATGTGTCACAAAGTAAGGATTCTGAtgtGTATaTCac	CGACAGGACCCAGGGCAAGGGCTGAGATTGATCTACTACTCACAGATAGTAAATGACTTTCAGAAAGGAGATATAGCTGAAGGGTACAGCGTCTCTCGGGAGAAGAAGGAATCCTTTCCTCTCACTGTGACATCGGCCCAAAAGAACCCGACAGCTTTCTATCTCTGTGCCAGTAGTATCCGAAgcTCCTACGAGCAGTACTTCGGgcCGGgCACCAGGCTCACGgTCACAGAGGaCCtG
	BP127_DAY10_P1_G3	BP127	DAY10	P1	G3	Older Adult	M1_58-66	Undivided	BP127_DAY10_Undivided	OlderAdult_DAY10_Undivided	acaATTTGCAGTGGTTTCATCAAAACCCTTGGGGACAGCTCATCAACCTGTTTTACATTCCCTCAGGGACAAAACAGAATGGAAGATTAAGCGCCACGACTGTCGCTACGGAACGCTACAGCTTATTGTACATTTCCTCTTCCCAGACCACAGACTCAGGCGTTTATTTCTGTGCTGTGGATCAGTCTACAGGATACAGCACCCTCACCTTTGGGAAGGGGACTATGCTTCTAGTCTCTCCAGATATCCAGAACCCTGACCCTGCCGTGTACCAGCTGAGAGACTCTAAATCCAGTGACAAGTCTGTCTGCCTATTCACCGATTTTGATTCTCAAACAAATGTGTCACAAAGTAAGGATTCtGAtGtGTATaTCaCAGac	gccTGGACCAGGGCCTCCAGTTCCTCATTCAGTATTATAATGGAGAAGAGAGAGCAAAAGGAAACATTCTTGAACGATTCTCCGCACAACAGTTCCCTGACTTGCACTCTGAACTAAACCTGAGCTCTCTGGAGCTGGGGGACTCAGCTTTGTATTTCTGTGCCAGCAGCGTAGAAAAAGGGCACTCCTATAATTCACCCCTCCACTTTGGGAACGGGACCAGGCTCACTGTGACAGAGGACC
	BP127_DAY10_P1_G4	BP127	DAY10	P1	G4	Older Adult	M1_58-66	Undivided	BP127_DAY10_Undivided	OlderAdult_DAY10_Undivided	caGACAACGCCTCCAGTTACTCTTGAGACACATCTCTAGAGAGAGCATCAAAGGCTTCACTGCTGACCTTAACAAAGGCGAGACATCTTTCCACCTGAAGAAACCATTTGCTCAAGAGGAAGACTCAGCCATGTATTACTGTGCTCCCGGGTCAGGAGGAGGTGCTGACGGACTCACCTTTGGCAAAGGGACTCATCTAATCATCCAGCCCTATATCCAGAACCCTGACCCTGCCGTGTACCAGCTGAGAGACTCTAAATCCAGTGACAAGTCTGTCTGCCTATTCACCGATTTTGATTCTCAAACAAATGTGTCACAAAGTAAGGATTCtGATGTGTATaTCaCAGac	TGACTGTGAGCAACATGAGCCCTGAAGACAGCAGCATATATCTCTGCAGCGTTGACGGGACAGGGGAAGGGGCCAACGTCCTGACTTTCGGGGCCGGCAGCAGGCTGACCGTGCtgGAGGAC
	BP127_DAY10_P1_G8	BP127	DAY10	P1	G8	Older Adult	M1_58-66	Divided	BP127_DAY10_Divided	OlderAdult_DAY10_Divided	tgcAACTCCTCAAGTGTTTTTTCCAGCTTACAATGGTACAGACAGGAGCCTGGGGAAGGTCCTGTCCTCCTGGTGACAGTAGTTACGGGTGGAGAAGTGAAGAAGCTGAAGAGACTAACCTTTCAGTTTGGTGATGCAAGAAAGGACAGTTCTCTCCACATCACTGCAGCCCAGCCTGGTGATACAGGCCTCTACCTCTGTGCAGGAGGGGGAAgcCaaGGAAATCTCATCTTTGGAAAAGGCACTAAACTCTCTGTTAAACCAAATATCCAGAACCCTGACCCTGCCGTGTACCAGCTGAGAGACTCTAAATCCAGTGACAAGTCTGTCTGCCTATTCACCGATTTTGATTCTCAAACAAATGTGTCACAAAGTAAGGATTCTGatGtGTaTaTCaCa…	TACCGACAGGACCCAGGGCAAGGGCTGAGATTGATCTACTACTCACAGATAGTAAATGACTTTCAGAAAGGAGATATAGCTGAAGGGTACAGCGTCTCTCGGGAGAAGAAGGAATCCTTTCCTCTCACTGTGACATCGGCCCAAAAGAACCCGACAGCTTTCTATCTCTGTGCCAGTAGTATCCGAAGCTCCTACGAGCAGTACTTCGGGCCGGgCACCAGGCTCACGGTCACAGAGGAC
	BP127_DAY10_P1_G9	BP127	DAY10	P1	G9	Older Adult	M1_58-66	Divided	BP127_DAY10_Divided	OlderAdult_DAY10_Divided	GTAcTGcAACTCCTCAAGTGTTTTTTCCAGCTTACAATGGTACAGACAGGAGCCTGGGGAAGGTCCTgTccTcCTGGTgaCAGTAGTTacGGGTGGAGAAGtGAAGAAGctGAAGAGAcTAaCcTTTCAgTTTGgTGAtGCAAGAAAGGaCAGTTcTcTcCACATCActGCAGccCAgCctgGTgAtaCAggcCTcTACCTCtgTgCaGGAGGGGGAAGcCAAGGAAaTCTCATCTTTGGAAAAGGCACTAAACTcTctgTTAAaCCAAATATCCAGAACCCTGACCCTGCCGTGTACCAGCTGAGAGACTCTAAATCCAGTGACAAGTCTGTCTGCCTATTCACCGATTTTGATTCTCAAACAAATGTGTCACAAAGTAAGGGATTCTGAtGTGTaTa…	tacCGACAGGACCCAGGGCAAGGGCTGAGATTGATCTACTACTCACAGATAGTAAATGACTTTCAGAAAGGAGATATAGCTGAAGGGTACAGCGTCTCTCGGGAGAAGAAGGAATCCTTTCCTCTCACTGTGACATCGGCCCAAAAGAACCCGACAGCTTTCTATCTCTGTGCCAGTAGTATCCGAAgCTCCTACGAGCAGTACTTCGGgcCGGgCACCAgGCTCACGGTCACAgaGGacC
	BP127_DAY10_P1_H1	BP127	DAY10	P1	H1	Older Adult	M1_58-66	Undivided	BP127_DAY10_Undivided	OlderAdult_DAY10_Undivided	GACTGTGTGTATGAAACCCGTGATACTACTTATTACTTATTCTGGTACAAGCAACCACCAAGTGGAGAATTGGTTtt	TGGTACcGaCaGGACCCAGGGCAAGGGCTGAGATTGATCTacTaCTCaCagATAGTAAATGACTTTCAGAAAGGAGATATAGCTGAAGGGTACAGCGTCTCTCGGGAGAAGAAGGAATCCTTTCCTCTCACTGTGACATCGGCCCAAAAGAACCCGACAGCTTTCTATCTCTGTGCCAGTAGTATGTACAACTCTGGGGCCAACGTCCTGACTTTCGGGGCCGGCAGCAGGCTGACCGTGCtGGAGGAC
	BP127_DAY10_P1_H2	BP127	DAY10	P1	H2	Older Adult	M1_58-66	Divided	BP127_DAY10_Divided	OlderAdult_DAY10_Divided	tgCAACTCCTCAAGTGTTTTTTCCAGCTTACAATGGTACAGACAGGAGCCTGGGGAAGGTCCTGTCCTCCTGGTGACAGTAGTTACGGGTGGAGAAGTGAAGAAGCTGAAGAGACTAACCTTTCAGTTTGGTGATGCAAGAAAGGACAGTTCTCTCCACATCACTGCAGCCCAGCCTGGTGATACAGGCCTCTACCTCTGTGCAGGAGGGGGAAGCCAAGGAAATCTCATCTTTGGAAAAGGCACTAAACTCTCTGTTAAACCAAATATCCAGAACCCTGACCCTGCCGTGTACCAGCTGAGAGACTCTAAATCCAGTGACAAGTCTGTCTGCCTATTCACCGATTTTGATTCTCAAACAAATGTGTCACAAAGTAAGGATTCTGAtgtGTATaTCacA…	TTTCCTCTCACTGTGACATCGGCCCAAAAGAACCCGACAGCTTTCTATCTCTGTGCCAGTAGTATCCGAAGCTCCTACGAGCAGTACTTCGGGCCGGGCACCAGGCTCACGGTCACagagGAC
	BP127_DAY10_P1_H3	BP127	DAY10	P1	H3	Older Adult	M1_58-66	Divided	BP127_DAY10_Divided	OlderAdult_DAY10_Divided	TCCTCAAGTGTTTTTTCCAGCTTACAATGGTACAGACAGGAGCCTGGGGAAGGTCCTGTCCTCCTGGTGACAGTAGTTACGGGTGGAGAAGTGAAGAAGCTGAAGAGACTAACCTTTCAGTTTGGTGATGCAAGAAAGGACAGTTCTCTCCACATCACTGCAGCCCAGCCTGGTGATACAGGCCTCTACCTCTGTGCAGGAGGGGGAAGCCAAGGAAATCTCATCTTTGGAAAAGGCACTAAACTCTCTGTTAAACCAAATATCCAGAACCCTGACCCTGCCGTGTACCAGCTGAGAGACTCTAAATCCAGTGACAAGTCTGTCTGCCTATTCaccGaTTTTGATTCTCAAACAAATGTGTCACAAAGTAAGGATTCTgATGtGTATaTCaCAGac	GTACCGACAGGACCCAGGGCAAGGGCTGAGATTGATCTACTACTCACAGATAGTAAATGACTTTCAGAAAGGAGATATAGCTGAaGGgTACAGCGTCTCTCGGGAGAAGAAGGAATCCTTTCCTCTCACTGTGACATCGGCCCAAAAGAACCCGACAGCTTTCTATCTCTGTGCCAGTAGTATCCGAAGCTCCTACGAGCAGTACTTCGGGCCGGGCACCAGGCTCACGGTCACAGAGGACC
	BP114_DAY0_A1	BP114	DAY0	Px	A1	Older Adult	M1_58-66	Undivided	BP114_DAY0_Undivided	OlderAdult_DAY0_Undivided	tgCAACTCCTCAAGTGTTTTTTCCAGCTTACAATGGTACAGACAGGAGCCTGGGGAAGGTCCTGTCCTCCTGGTGACAGTAGTTACGGGTGGAGAAGTGAAGAAGCTGAAGAGACTAACCTTTCAGTTTGGTGATGCAAGAAAGGACAGTTCTCTCCACATCACTGCAGCCCAGCCTGGTGATACAGGCCTCTACCTCTGTGCAGGATCCACGGGGGGAAGCCAAGGAAATCTCATCTTTGGAAAAGGCACTAAACTCTCTGTTAAACCAAATATCCAGAACCCTGACCCTGCCGTGTACCAGCTGAGAGACTCTAAATCCAGTGACAAGTCTGTCTGCCTATTCACCGATTTTGATTCTCAAACAAATGTGTCACAAAGTAAGGATTC	TTTCCTCTCACTGTGACATCGGCCCAAAAGAACCCGACAGCTTTCTATCTCTGTGCCAGTAGTGTGAGATCCACCGGGGAGCTGTTTTTTGGAGAAGGCTCTAGGCTGACCGTACtGGAGGAc
	BP114_DAY0_A3	BP114	DAY0	Px	A3	Older Adult	M1_58-66	Undivided	BP114_DAY0_Undivided	OlderAdult_DAY0_Undivided	A	TTTCCTCTCACTGTGACATCGGCCCAAAAGAACCCGACAGCTTTCTATCTCTGTGCCAGTAGCCAGCGCAGCACAGATACGCAGTATTTTGGCCCAGGCACCCGGCtGACAGTGctcgagGAc
	BP114_DAY0_A6	BP114	DAY0	Px	A6	Older Adult	M1_58-66	Undivided	BP114_DAY0_Undivided	OlderAdult_DAY0_Undivided	tgcAACTCCTCAAGTGTTTTTTCCAGCTTACAATGGTACAGACAGGAGCCTGGGGAAGGTCCTGTCCTCCTGGTGACAGTAGTTACGGGTGGAGAAGTGAAGAAGCTGAAGAGACTAACCTTTCAGTTTGGTGATGCAAGAAAGGACAGTTCTCTCCACATCACTGCAGCCCAGCCTGGTGATACAGGCCTCTACCTCTGTGCAGGAGGGCATGGAGGAAGCCAAGGAAATCTCATCTTTGGAAAAGGCACTAAACTCTCTGTTAAACCAAATATCCAGAACCCTGACCCTGCCGTGTACCAGCTGAGAGACTCTAAATCCAGTGACAAGTCTGTCTGCCTATTCACCGATTTTGATTCTCAAACAAATGTGTCACAAAGTAAGGATTCTG	TTTCCTCTCACTGTGACATCGGCCCAAAAGAACCCGACAGCTTTCTATCTCTGTGCCAGTAGTATGAGTGCTGCCAATCAGCCCCAGCATTTTGGTGATGGGACTCGACTCTCCaTCctagaGGAC
	BP114_DAY0_A9	BP114	DAY0	Px	A9	Older Adult	M1_58-66	Undivided	BP114_DAY0_Undivided	OlderAdult_DAY0_Undivided	A	TTTCCTCTCACTGTGACATCGGCCCAAAAGAACCCGACAGCTTTCTATCTCTGTGCCAGTAGTATACGGAGTAGCTACGAGCAGTACTTCGGGCCGGGCACCAGGCTCACGgTCACagaGGAC
	BP114_DAY0_A10	BP114	DAY0	Px	A10	Older Adult	M1_58-66	Undivided	BP114_DAY0_Undivided	OlderAdult_DAY0_Undivided	A	tttCCTCTCACTGTGACATCGGCCCaAAAGAACCCGACaGCTTTCTATCTCTGTGCCAGTAgCCaGCGCAGCACAGATACGCAGTATTTTGGCCCAGGCACCCGGCtGACAGTGctcgagGAC
	BP114_DAY0_B3	BP114	DAY0	Px	B3	Older Adult	M1_58-66	Undivided	BP114_DAY0_Undivided	OlderAdult_DAY0_Undivided	tgcAACTCCTCAAGTGTTTTTTCCAGCTTACAATGGTACAGACAGGAGCCTGGGGAAGGTCCTGTCCTCCTGGTGACAGTAGTTACGGGTGGAGAAGTGAAGAAGCTGAAGAGACTAACCTTTCAGTTTGGTGATGCAAGAAAGGACAGTTCTCTCCACATCACTGCAGCCCAGCCTGGTGATACAGGCCTCTACCTCTGTGCAGGATCCACGGGGGGAAGCCAAGGAAATCTCATCTTTGGAAAAGGCACTAAACTCTCTGTTAAACCAAATATCCAGAACCCTGACCCTGCCGTGTACCAGCTGAGAGACTCTAAATCCAGTGACAAGTCTGTCTGCCTATTCACCGATTTTGATTCTCAAACAAATGTGTCACAAAGTAAGGATTCTGA	tttcCTCTCACTGTGACATCGGCCcaAAAGAACCCGACAGCTTTCTATCTCTGTGCcaGTAGTGTGAGaTCCACCGGGGAGCTGTTTTTtGGAGAAGGCTCTAGGCTGACCGTACtGGAGGac
	BP114_DAY0_B4	BP114	DAY0	Px	B4	Older Adult	M1_58-66	Undivided	BP114_DAY0_Undivided	OlderAdult_DAY0_Undivided	GAAACCACTTCTTTcCACTTGGAGAAAGGCTCAGTTCAAGTGTCAGACTCAGCGGTGTACTTCTGTGCTCTGAGGAGGAGGTGCTGACGGACTCACCTTTGGCAAAGGGACTCATCTAATCATCCAGCCCTATATCCAGAACCCTGACCCTGCCGTGTACCAGCTGAGAGACTCTAAATCCAGTGACAAGTCTGTCTGCCTATTCACCGATTTTGATTCTCAAACAAATGTGTCACAAAGTAAGGAT	TTTCCTCTCACTGTGACATCGGCCCAAAAGAACCCGACAGCTTTCTATCTCTGTGCCAGTAGTATGAGGAGCGCAGATACGCAGTATTTTGGCCCAGGCACCCGGCtGACAGTGCTCGAGGAC
	BP114_DAY0_B8	BP114	DAY0	Px	B8	Older Adult	M1_58-66	Undivided	BP114_DAY0_Undivided	OlderAdult_DAY0_Undivided	AAAAAAGAACAGCTCCCTGCACATCACAGCCACCCAGACTACAGATGTAGGAACCTACTTCTGTGCAGGCAATTATGGAGGAAGCCAAGGAAATCTCATCTTTGGAAAAGGCACTAAACTCTCTGTTAAACCAAATATCCAGAACCCTGACCCTGCCGTGTACCAGCTGAGAGACTCTAAATCCAGTGACAAGTCTGTCTGCCTATTCACCGATTTTGATTCTCAAACAAATG	TTTCCTCTCACTGTGACATCGGCCCAAAAGAACCCGACAGCTTTCTATCTCTGTGCCAGTAGTCTCAGGAGCACCGGGGAGCTGTTTTTTGGAGAAGGCTCTAGGCTGACCGTACtGGAGGAC
	BP114_DAY0_C1	BP114	DAY0	Px	C1	Older Adult	M1_58-66	Undivided	BP114_DAY0_Undivided	OlderAdult_DAY0_Undivided	tgCAACTCCTCAAGTGTTTTTTCCAGCTTACAATGGTACAGACAGGAGCCTGGGGAAGGTCCTGTCCTCCTGGTGACAGTAGTTACGGGTGGAGAAGTGAAGAAGCTGAAGAGACTAACCTTTCAGTTTGGTGATGCAAGAAAGGACAGTTCTCTCCACATCACTGCAGCCCAGACTGGTGATACAGGCCTCTACCTCTGTGCAGGGGCTGGAAGCCAAGGAAATCTCATCTTTGGAAAAGGCACTAAACTCTCTGTTAAACCAAATATCCAGAACCCTGACCCTGCCGTGTACCAGCTGAGAGACTCTAAATCCAGTGACAAGTCTGTCTGCCTATTCACCGATTTTGATTCTCAAACAAATGTGTCACAAAGTAAGGATTCTGATG	TTTCCTCTCACTGTGACATCGGCCCAAAAGAACCCGACAGCTTTCTATCTCTGTGCCAGTTCTACCCGGAGCTCCTACGAGCAGTACTTCGGGCCGGGCACCAGGCTCACGgTCACAGGAGGAC
	BP114_DAY0_C3	BP114	DAY0	Px	C3	Older Adult	M1_58-66	Undivided	BP114_DAY0_Undivided	OlderAdult_DAY0_Undivided	tcCCAGGGGCCACAGTATATCATTCATGGTCTAAAAAACAATGAAACCAATGAAATGGCCTCTCTGATCATCACAGAAGACAGAAAGTCCAGCACCTTGATCCTGCCCCACGCTACGCTGAGAGACACTGCTGTGTACTATTGCATCGTCAGAGACTAAAACTACCTCAGGAACCTACAAATACATCTTTGGAACAGGCACCAGGCTGAAGGTTTTAGCAAATATCCAGAACCCTGACCCTGCCGTGTACCAGCTGAGAGACTCTAAATCCAGTGACAAGTCTGTCTGCCTATTCACCGATTTTGATTCTCAAACAAATGTGTCACAAAGTAAGGA	tTTCCTCTCACTGTGACATCGGCCCaAAAGAACCCGACAGCTTTCTATCTCTGTGCCAGTAGCCAGCGCAGCACAGATACGCAGTATTTTGGCCCAGGCACCCGGCTGACAGTGctcgAGGAC
	BP114_DAY0_C5	BP114	DAY0	Px	C5	Older Adult	M1_58-66	Undivided	BP114_DAY0_Undivided	OlderAdult_DAY0_Undivided	TGGTACAGATGGGAAACTGCAAAAAGCCCCGAGGCCTTGTTTGTAATGACTTTAAATGGGGATGAAAAGAAGAAAGGACGAATAAGTGCCACTCTTAATACCAAGGAGGGTTACAGCTATTTGTACATCAAAGGATCCCAGCCTGAAGACTCAGCCACaTACCTCTGTGCCCCTAAAGACCGCCTGTCTGGTTCTGCAAGGCAACTGACCTTTGGATCTGGGACACAATTGACTGTTTTACCTGATATCCAGAACCCTGACCCTGCCGTGTACCAGCTGAGAGACTCTAAATCCAGTGACAAGTCTGTCTGCCTATTCACCGATTTTGATTCTCAAACAAATGTGTCACAAAGTAAG	TTTCCTCTCACTGTGACATCGGCCCAAAAGAACCCGACAGCTTTCTATCTCTGTGCCAGTAGTTGGACACTCAACACTGAAGCTTTCTTtGGACAAGGCACCAGACTCACAGTGTAGAGGAc
	BP114_DAY0_C6	BP114	DAY0	Px	C6	Older Adult	M1_58-66	Undivided	BP114_DAY0_Undivided	OlderAdult_DAY0_Undivided	ctCTCTGCAAATTGCAGCTACTCAACCTGGAGACTCAGCTGTCTACTTTTGTGCAGAGCGGGGATTATGGAGGAAGCCAAGGAAATCTCATCTTTGGAAAAGGCACTAAACTCTCTGTTAAACCAAATATCCAGAACCCTGACCCTGCCGTGTACCAGCTGAGAGACTCTAAATCCAGTGACAAGTCTGTCTGCCTATTCACCGATTTTGATTCTCAAACAAATGTGTCACAAA	TTTCCTCTCACTGTGACATCGGCCCAAAAGAACCCGACAGCTTTCTATCTCTGTGCCAGTAGTATACGGAGTAGCTACGAGCAGTACTTCGGGCCGGGCACCAGGCTCACGGTCACAGAgGAC
	BP114_DAY0_D2	BP114	DAY0	Px	D2	Older Adult	M1_58-66	Undivided	BP114_DAY0_Undivided	OlderAdult_DAY0_Undivided	TGGTGGACATCCCGTTTTTTTGATACAGTTAGTGAAGAGTGGAGAAGTGAAGAAGCAGAAAAGACTGACATTTCAGTTTGGAGAAGCAAAAAAGAACAGCTCCCTGCACATCACAGCCACCCAGACTACAGATGTAGGAACCTACTTCTGTGCAGGGAATTATGGAGGAAGCCAAGGAAATCTCATCTTTGGAAAAGGCACTAAACTCTCTGTTAAACCAAATATCCAGAACCCTGACCCTGCCGTGTACCAGCTGAGAGACTCTAAATCCAGTGACAAGTCTGTCTGCCTATTCACCGATTTTGATTCTCAAACAAATGTGTCACAAAGTAAGGATTCTGA	tttcCTCTCACTGTGACaTCGGCCCaaaAgAACCCGACaGCTTTCTatcTctGTGCCAGtagtctccggaGCACAGaTACGCaGTATTTTGGCCCAGGCACCCGGCtGACAGTGCTcggagGaC
	BP114_DAY0_D3	BP114	DAY0	Px	D3	Older Adult	M1_58-66	Undivided	BP114_DAY0_Undivided	OlderAdult_DAY0_Undivided	A	tttCCTCTCACTGTGACATCGGCCCaAAAGAACCCGACagCtTTCTATCTCTGTGCCAGTAGTATACGGTCGGCCTACGAGCAGTACTTCGGGCCGGGCACCAGGCTCACGgTCACAgGAGGAC
	BP114_DAY0_D4	BP114	DAY0	Px	D4	Older Adult	M1_58-66	Undivided	BP114_DAY0_Undivided	OlderAdult_DAY0_Undivided	CAGGGGCCACAGTATATCATTCATGGTCTAAAAAACAATGAAACCAATGAAATGGCCTCTCTGATCATCACAGAAGACAGAAAGTCCAGCACCTTGATCCTGCCCCACGCTACGCTGAGAGACACTGCTGTGTACTATTGCATCGTCAGAGACTAAAACTACCTCAGGAACCTACAAATACATCTTTGGAACAGGCACCAGGCTGAAGGTTTTAGCAAATATCCAGAACCCTGACCCTGCCGTGTACCAGCTGAGAGACTCTAAATCCAGTGACAAGTCTGTCTGCCTATTCACCGATTTTGATTCTCAAACAAATGTGTCACAAAGTAAGGATTCTGA	TTTCCTCTCACTGTGACATCGGCCCAAAAGAACCCGACAGCTTTCTATCTCTGTGCCAGTAGCCAGCGCAGCACAGATACGCAGTATTTTGGCCCAGGCACCCGGCtGACAGTGctcgaGGAc
	BP114_DAY0_D5	BP114	DAY0	Px	D5	Older Adult	M1_58-66	Undivided	BP114_DAY0_Undivided	OlderAdult_DAY0_Undivided	tgCAACTCCTCAAGTGTTTTTTCCAGCTTACAATGGTACAGACAGGAGCCTGGGGAAGGTCCTGTCCTCCTGGTGACAGTAGTTACGGGTGGAGAAGTGAAGAAGCTGAAGAGACTAACCTTTCAGTTTGGTGATGCAAGAAAGGACAGTTCTCTCCACATCACTGCAGCCCAGACTGGTGATACAGGCCTCTACCTCTGTGCAGGAGGAGGAAGCCAAGGAAATCTCATCTTTGGAAAAGGCACTAAACTCTCTGTTAAACCAAATATCCAGAACCCTGACCCTGCCGTGTACCAGCTGAGAGACTCTAAATCCAGTGACAAGTCTGTCTGCCTATTCACCGATTTTGATTCTCAAACAAATGTGTCACAAAGTAAGGA	TTTCCTCTCACTGTGACATCGGCCCAAAAGAACCCGACAGCTTTCTATCTCTGTGCCAGTAGTATTCGCAGCTCCTACGAGCAGTACTTCGGGCCGGGCACCAGGCTCACGgTCACAGAGGAC
	BP114_DAY0_D8	BP114	DAY0	Px	D8	Older Adult	M1_58-66	Undivided	BP114_DAY0_Undivided	OlderAdult_DAY0_Undivided	tgCAACTCCTCAAGTGTTTTTTCCAGCTTACAATGGTACAGACAGGAGCCTGGGGAAGGTCCTGTCCTCCTGGTGACAGTAGTTACGGGTGGAGAAGTGAAGAAGCTGAAGAGACTAACCTTTCAGTTTGGTGATGCAAGAAAGGACAGTTCTCTCCACATCACTGCAGCCCAGACTGGTGATACAGGCCTCTACCTCTGTGCAGGGGGAGGAAGCCAAGGAAATCTCATCTTTGGAAAAGGCACTAAACTCTCTGTTAAACCAAATATCCAGAACCCTGACCCTGCCGTGTACCAGCTGAGAGACTCTAAATCCAGTGACAAGTCTGTCTGCCTATTCACCGATTTTGATTCTCAAACAAATGTGTCACAAAGTAAGGATTCTGAT	TTTCCTCTCACTGTGACATCGGCCCaAAAGAACCCGACAGCTTTCTATCTCTGTGCCAGTAGTGTGAGGAGCTCCTACGAGCAGTACTTCGGGCCGGGCACCAGGCtCACGgTCACaggaggaC
	BP114_DAY0_D9	BP114	DAY0	Px	D9	Older Adult	M1_58-66	Undivided	BP114_DAY0_Undivided	OlderAdult_DAY0_Undivided	caGCTTCTCCTCAAGTACTTTTCAGGGGATCCACTGGTTAAAGGCATCAAGGGCTTTGAGGCTGAATTTATAAAGAGTAAATTCTCCTTTAATCTGAGGAAACCCTCTGTGCAGTGGAGTGACACAGCTGAGTACTTCTGTGCCTTCAGCTTCTTAATAATGCAGGCAACATGCTCACCTTTGGAGGGGGAACAAGGTTAATGGTCAAACCCCATATCCAGAACCCTGACCCTGCCGTGTACCAGCTGAGAGACTCTAAATCCAGTGACAAGTCTGTCTGCCTATTCACCGATTTTGATTCTCAAACAAATGTGTCACAAAGTAAGGATTC	TTTCCTCTCACTGTGACATCGGCCCaAAAGAACCCGACAGCTTTCTATCTCTGTGCCAGTAGTATTAGGAGCTCCTACGAGCAGTACTTCGGGCCGGGCACCAGGCTCACGgTCACAggAGGAC
	BP114_DAY0_E1	BP114	DAY0	Px	E1	Older Adult	M1_58-66	Undivided	BP114_DAY0_Undivided	OlderAdult_DAY0_Undivided	tgCAACTCCTCAAGTGTTTTTTCCAGCTTACAATGGTACAGACAGGAGCCTGGGGAAGGTCCTGTCCTCCTGGTGACAGTAGTTACGGGTGGAGAAGTGAAGAAGCTGAAGAGACTAACCTTTCAGTTTGGTGATGCAAGAAAGGACAGTTCTCTCCACATCACTGCAGCCCAGCCTGGTGATACAGGCCTCTACCTCTGTGCAGGAGCTACGGGAGGAAGCCAAGGAAATCTCATCTTTGGAAAAGGCACTAAACTCTCTGTTAAACCAAATATCCAGAACCCTGACCCTGCCGTGTACCAGCTGAGAGACTCTAAATCCAGTGACAAGTCTGTCTGCCTATTCACCGATTTTGATTCTCAAACAAATGTGTCACAAAGTAAGGATT	TTTCCTCTCACTGTGACATCGGCCCAAAAGAACCCGACAGCTTTCTATCTCTGTGCCAGTAGTATAAGAAGTGCCGGGGAGCTGTTTTTTGGAGAAGGCTCTAGGCTGACCGTACtGGAgGAC
	BP114_DAY0_E2	BP114	DAY0	Px	E2	Older Adult	M1_58-66	Undivided	BP114_DAY0_Undivided	OlderAdult_DAY0_Undivided	ccTGGTGGACATCCCGTTTTTTTGATACAGTTAGTGAAGAGTGGAGAAGTGAAGAAGCAGAAAAGACTGACATTTCAGTTTGGAGAAGCAAAAAAGAACAGCTCCCTGCACATCACAGCCACCCAGACTACAGATGTAGGAACCTACTTCTGTGCAGGCAATTATGGAGGAAGCCAAGGAAATCTCATCTTTGGAAAAGGCACTAAACTCTCTGTTAAACCAAATATCCAGAACCCTGACCCTGCCGTGTACCAGCTGAGAGACTCTAAATCCAGTGACAAGTCTGTCTGCCTATTCACCGATTTTGATTCTCAAACAAATGTGTCACAAAGTAAGGAT	tTTCCTCTCACTGTGACATCGGCCCAAAAGAACCCGACAGCTTTCTATCTCTGTGCCAGTAGTATCAGGAGCACCGGGGAGCTGTTTTTtgGAGAAGGCTCTAGGCTGACCGTACtgGAGGAc
	BP114_DAY0_E3	BP114	DAY0	Px	E3	Older Adult	M1_58-66	Undivided	BP114_DAY0_Undivided	OlderAdult_DAY0_Undivided	tccCAGGGGCCACAGTATATCATTCATGGTCTAAAAAACAATGAAACCAATGAAATGGCCTCTCTGATCATCACAGAAGACAGAAAGTCCAGCACCTTGATCCTGCCCCACGCTACGCTGAGAGACACTGCTGTGTACTATTGCATCGTCAGAGACTAAAACTACCTCAGGAACCTACAAATACATCTTTGGAACAGGCACCAGGCTGAAGGTTTTAGCAAATATCCAGAACCCTGACCCTGCCGTGTACCAGCTGAGAGACTCTAAATCCAGTGACAAGTCTGTCTGCCTATTCACCGATTTTGATTCTCAAACAAATGTGTCACAAAGTAAGGATTCTGA	tttCCTcTCACTGTgACaTCGGCCCaaaAgAACCCGACaGCTTTctatcTctGTGCCAGTAGCCaGCGCaGCACAGaTACGCAGTATTTTGGCCCAGGCACCCGGctgaCAGTGCtcg
	BP114_DAY0_E4	BP114	DAY0	Px	E4	Older Adult	M1_58-66	Undivided	BP114_DAY0_Undivided	OlderAdult_DAY0_Undivided	A	tTTCCTCTCACTGTGACATCGGCCCaAAAGAACCCGACaGCtTTCTATCTCTGTGCCAGTAGCCaGCGCAGCACAGATACGCAGTATTTTGGCCCAGGCACCCGGCtGACAGTGctcgaggaC
	BP114_DAY0_E5	BP114	DAY0	Px	E5	Older Adult	M1_58-66	Undivided	BP114_DAY0_Undivided	OlderAdult_DAY0_Undivided	CCTGGTGGACATCCCGTTTTTTTGATACAGTTAGTGAAGAGTGGAGAAGTGAAGAAGCAGAAAAGACTGACATTTCAGTTTGGAGAAGCAAAAAAGAACAGCTCCCTGCACATCACAGCCACCCAGACTACAGATGTAGGAACCTACTTCTGTGCAGGGAATTATGGAGGAAGCCAAGGAAATCTCATCTTTGGAAAAGGCACTAAACTCTCTGTTAAACCAAATATCCAGAACCCTGACCCTGCCGTGTACCAGCTGAGAGACTCTAAATCCAGTGACAAGTCTGTCTGCCTATTCACCGATTTTGATTCTCAAACAAATGTGTCACAAA	TTTCCTCTCACTGTGACATCGGCCCaAAAGAACCCGACAGCTTTCTATCTCTGTGCCAGTAgtctccGGAGCACAGATACGCAGTATTTTGGCCCAGGCACCCGGCTGACAGTGCTcgGAGGAc
	BP114_DAY0_E7	BP114	DAY0	Px	E7	Older Adult	M1_58-66	Undivided	BP114_DAY0_Undivided	OlderAdult_DAY0_Undivided	tGGTGGACATCCCGTTTTTTTGATACAGTTAGTGAAGAGTGGAGAAGTGAAGAAGCAGAAAAGACTGACATTTCAGTTTGGAGAAGCAAAAAAGAACAGCTCCCTGCACATCACAGCCACCCAGACTACAGATGTAGGAACCTACTTCTGTGCAGGAACTTATGGAGGAAGCCAAGGAAATCTCATCTTTGGAAAAGGCACTAAACTCTCTGTTAAACCAAATATCCAGAACCCTGACCCTGCCGTGTACCAGCTGAGAGACTCTAAATCCAGTGACAAGTCTGTCTGCCTATTCACCGATTTTGATTCTCAAACAAATGTGTCACAAAGTAAGGA	tTTCCTCTCACTGTGACATCGGCCCAAAAGAACCCGACAGCTTTCTATCTCTGTGCCAGTAGCCAGCGCAGCACAGATACGCAGTATTTTGGCCCAGGCACCCGGCtGACAGTGctcgaggAC
	BP114_DAY0_E8	BP114	DAY0	Px	E8	Older Adult	M1_58-66	Undivided	BP114_DAY0_Undivided	OlderAdult_DAY0_Undivided	A	TTTCCTCTCACTGTGACATCGGCCCaAAAGAACCCGACAGCTTTCTATcTCTGTGCCAGTAGTCTACGGAGCACCGGGGAGCTGTTTTTTGGAGAAGGCTCTAGGCTGACCGTACtGGAGGAC
	BP114_DAY0_E9	BP114	DAY0	Px	E9	Older Adult	M1_58-66	Undivided	BP114_DAY0_Undivided	OlderAdult_DAY0_Undivided	TGTGTGTATGAAACCCGTGATACTACTTATTACTTATTCTGGTACAAGCAACCACCAAGTGGAGAATTGGTTTTCCTTATTCGTCGGAACTCTTTTGATGAGCAAAATGAAATAAGTGGTCGGTATTCTTGGAACTTCCAGAAATCCACCAGTTCCTTCAACTTCACCATCACAGCCTCACAAGTCGTGGACTCAGCAGTATACTTCTGTGCTCTGGTCCCTTATGGCTCTAGCAACACAGGCAAACTAATCTTTGGGCAAGGGACAACTTTACAAGTAAAACCAGATATCCAGAACCCTGACCCTGCCGTGTACCAGCTGAGAGACTCTAAATCCAGTGACAAGTCTGTCTGCCTATTCACCGATTTTGATTCTCAAACAAATGTGTCACAAAGTAAG…	TACCGACAGGACCCAGGGCAAGGGCTGAGATTGATCTACTACTCACAGATAGTAAATGACTTTCAGAAAGGAGATATAGCTGAAGGGTACAGCGTCTCTCGGGAGAAGAAGGAATCCTTTCCTCTCACTGTGACATCGGCCCAAAAGAACCCGACAGCTTTCTATCTCTGTGCCAGTAGTGTGCGGTCTGGAGAGACCCAGTACTTCGGGCCAGGCACGCGGCTCCTGGTGCtcggaggaC
	BP114_DAY0_E10	BP114	DAY0	Px	E10	Older Adult	M1_58-66	Undivided	BP114_DAY0_Undivided	OlderAdult_DAY0_Undivided	A	tttCCTCTCACTGTGACATCGGCCCaAAAGAACCCGACaGCtTTCTATCTCTGTGCCAGTAGTCTCAGGAGCACCGGGGAGCTGTTTTTaGgAgaAGGCTCTAGGCTGACCGTACtGGAGGAC
	BP114_DAY0_F3	BP114	DAY0	Px	F3	Older Adult	M1_58-66	Undivided	BP114_DAY0_Undivided	OlderAdult_DAY0_Undivided	A	TTTCCTCTCACTGTGACATCGGCCCAAAAGAACCCGACAGCTTTCTATCTCTGTGCCAGTAGCCAGCGCAGCACAGATACGCAGTATTTTGGCCCAGGCACCCGGCTGACAGTGCTCGAGGAc
	BP114_DAY0_F4	BP114	DAY0	Px	F4	Older Adult	M1_58-66	Undivided	BP114_DAY0_Undivided	OlderAdult_DAY0_Undivided	TctCTCTGCAAATTGCAGCTACTCAACCTGGAGACTCAGCTGTCTACTTTTGTGCAGAGAATGAAGGAGGAGGAAGCCAAGGAAATCTCATCTTTGGAAAAGGCACTAAACTCTCTGTTAAACCAAATATCCAGAACCCTGACCCTGCCGTGTACCAGCTGAGAGACTCTAAATCCAGTGACAAGTCTGTCTGCCTATTCACCGATTTTGATTCTCAAACAAATGTGTCACAAAG	TTTCCTCTCACTGTGACATCGGCCCAAAAGAACCCGACAGCTTTCTATCTCTGTGCCAGTTCTCAGAGGAGTGGAGAGACCCAGTACTTCGGGCCAGGCACGCGGCTCCTGGTGCTCGAGGAC
	BP114_DAY0_F6	BP114	DAY0	Px	F6	Older Adult	M1_58-66	Undivided	BP114_DAY0_Undivided	OlderAdult_DAY0_Undivided	GGTGGACATCCCGTTTTTTTGATACAGTTAGTGAAGAGTGGAGAAGTGAAGAAGCAGAAAAGAcTGACATTTCAGTTTGGAGAAGCAAAAAAGAACAGCTCCCTGCACATCACAGCCACCCAGACTACAGATGTAGGAACCTACTTCTGTGCAGGCAATTATGGAGGAAGCCAAGGAAATCTCATCTTTGGAAAAGGCACTAAACTCTCTGTTAAACCAAATATCCAGAACCCTGACCCTGCCGTGTACCAGCTGAGAGACTCTAAATCCAGTGACAAGTCTGTCTGCCTATTCACCGATTTTGATTCTCAAACAAATGTGTC	TTTCCTCTCACTGTGACATCGGCCCaAAAGAACCCGACAGCTTTCTATCTCTGTGCCAGTAGTCTCAGGAGCACCGGGGAGCTGTTTTTTGGAGAAGGCTCTAGGCTGACCGTACtGGAGGAC
	BP114_DAY0_F7	BP114	DAY0	Px	F7	Older Adult	M1_58-66	Undivided	BP114_DAY0_Undivided	OlderAdult_DAY0_Undivided	cCCAGGGGCCACAGTATATCATTCATGGTCTAAAAAACAATGAAACCAATGAAATGGCCTCTCTGATCATCACAGAAGACAGAAAGTCCAGCACCTTGATCCTGCCCCACGCTACGCTGAGAGACACTGCTGTGTACTATTGCATCGTCAGAGACTAAAACTACCTCAGGAACCTACAAATACATCTTTGGAACAGGCACCAGGCTGAAGGTTTTAGCAAATATCCAGAACCCTGACCCTGCCGTGTACCAGCTGAGAGACTCTAAATCCAGTGACAAGTCTGTCTGCCTATTCACCGATTTTGATTCTCAAACAAATGTGTCACAAAGTAAGGA	cCTCTCACTGTGACaTcGGCCCaaaaGaACCCGACaGCTTTCTatcTctGTGCCAGTAGCCaGCGCAGCACAGATACGCAGTATTTTGGCCCAGGCACCCGGCtGACAGTGCTc
	BP114_DAY5_P1_A1	BP114	DAY5	P1	A1	Older Adult	M1_58-66	Divided	BP114_DAY5_Divided	OlderAdult_DAY5_Divided	tgcAACTCCTCAAGTGTTTTTTCCAGCTTACAATGGTACAGACAGGAGCCTGGGGAAGGTCCTGTCCTCCTGGTGACAGTAGTTACGGGTGGAGAAGTGAAGAAGCTGAAGAGACTAACCTTTCAGTTTGGTGATGCAAGAAAGGACAGTTCTCTCCACATCACTGCAGCCCAGCCTGGTGATACAGGCCTCTACCTCTGTGCAGGAGCTCAGGGTGGAGGAAGCCAagGAAATCTCATCTTTGGAAAAGGCACTAAACTCTCTGTTAAACCAAATATCCAGAACCCTGACCCTGCCGTGTaCCagcTGAGAGACTCTAAATCCAGTGACAAGTCTGTCTGCCTATTCACCGATTTTGATTCTCAAACAAATGTGTCACAAAGTAAGGaTTCTGATGtg…	ACCGACAGGACCCAGGGCAAGGGCTGAGATTGATCTACTACTCACAGATAGTAAATGACTTTCAGAAAGGAGATATAGCTGAAGGGTACAGCGTCTCTCGGGAGAAGAAGGAATCCTTTCCTCTCACTGTGACATCGGCCCAAAAGAACCCGACAGCTTTCTATCTCTGTGCCAGTAGTATCCGGGCCGCCTACGAGCAGTACTTCGGGCCGGGCACCAGGCTCACGGTCACAGAGGAC
	BP114_DAY5_P1_A2	BP114	DAY5	P1	A2	Older Adult	M1_58-66	Divided	BP114_DAY5_Divided	OlderAdult_DAY5_Divided	A	GTACCGACAGGACCCAGGGCAAGGGCTGAGATTGATCTACTACTCACAGATAGTAAATGACTTTCAGAAAGGAGATATAGCTGAAGGGTACAGCGTCTCTCGGGAGAAGAAGGAATCCTTTCCTCTCACTGTGACATCGGCCCAAAAGAACCCGACAGCTTTCTATCTCTGTGCCAGTAGTCTCAGGAGCACCGGGGAGCTGTTTTTTGGAGAAGGCTCTAGGCTGACCGTACtGGAGGAC
	BP114_DAY5_P1_A3	BP114	DAY5	P1	A3	Older Adult	M1_58-66	Undivided	BP114_DAY5_Undivided	OlderAdult_DAY5_Undivided	gtgGTACCAACAGTTTCCCAGCCAAGGACCACGATTTATTATTCAAGGATACAAGACAAAAGTTACAAACGAAGTGGCCTCCCTGTTTATCCCTGCCGACAGAAAGTCCAGCACTCTGAGCCTGCCCCGGGTTTCCCTGAGCGACACTGCTGTGTACTACTGCCTCGTGGGTGACCTCTTTGGAAATGAGAAATTAACCTTTGGGACTGGAACAAGACTCACCATCATACCCAATATCCAGAACCCTGACCCTGCCGTGTACCAGCTGAGAGACTCTAAATCCAGTGACAAGTCTGTCTGCCTATTCACCGATTTTGATTCTCAAACAAATGTGTCACAAAGTAAGGATTCTGATGTGTATaTCaCAGAc	GATACAGTGTCTCTCGAGAGAAGAAGGAGcGTTTcTCCCTGATTCTGGAGTCCGCCAGCACCAACCAGACATCTATGTACCTCTGTGCCAGCAGTGTCAGGGGGGCAGATACGCAGTATTTTGGCCCAGGCACCCGGCTGACAGTGCTcGAGgAC
	BP114_DAY5_P1_A4	BP114	DAY5	P1	A4	Older Adult	M1_58-66	Divided	BP114_DAY5_Divided	OlderAdult_DAY5_Divided	tgcAAcTCCTCAAGTGTTTTTTCCAGCTTACAATGGTACAGACAGGAGCCTGGGGAAGGTCCTGTCCTCCTGGTGACAGTAGTTACGGGTGGAGAAGTGAAGAAGCTGAAGAGACTAACCTTTCAGTTTGGTGATGCAAGAAAGGACAGTTCTCTCCACATCACTGCAGCCCAGCCTGGTGATACAGGCCTCTACCTCTGTGCAGGAGCTCAGGGTGGAGGAAGCCAAGGAAATCTCATCTTTGGAAAAGGCACTAAACTCTCTGTTAAACCAAATATCCAGAACCCTGACCCTGCCGTGTACCAGCTGAGAGACTCTAAATCCAGTGACAAGTCTGTCTGCCTATTCACCGATTTTGATTCTCAAACAAATGTGTCACAAAGTAAGGATTCTGATGtg…	AcTGGTACcGACAGGACCCAGGGCAAGGGcTGAGATTGATcTAcTACTCACAGATAGTAAATGACTTTCAGAAAGGAGATATAGCTGAAGGGTACAGCGTCTCTCGGGAGAAGAAGGAATCCTTTCCTCTCACTGTGACATCGGCCCAAAAGAACCCGACAGCTTTCTATCTCTGTGCCAGTAGTATCCGGGCCGCCTACGAGCAGTACTTCGGGCCGGGCACCAGGCTCACGGTCACAGAGGAC
	BP114_DAY5_P1_A6	BP114	DAY5	P1	A6	Older Adult	M1_58-66	Undivided	BP114_DAY5_Undivided	OlderAdult_DAY5_Undivided	cGTGGTACCAACAGTTTCCCAGCCAAGGACCACGATTTATTATTCAAGGATACAAGa	CCAATCCAGGAGGCCGAACacTTCTTTCTGCTTTCTTGACATCCGCTCACCAGGCCTGGGGGACGCAGCCatGTACCTGTGTGCCACCAGCAAGAGCGACGGGAATTACGAGCAGTACTTCGGGCCGGGCACCAGGCTCACGGTCACagaggAC
	BP114_DAY5_P1_A7	BP114	DAY5	P1	A7	Older Adult	M1_58-66	Divided	BP114_DAY5_Divided	OlderAdult_DAY5_Divided	gTACTGCAACTCCTCAAGTGTTTTTTCCAGCTTac	TGGTACcGaCaGGACCCAGGGCAAGGGctGAGATTGATCTAcTACTCaCAGATAGTAAATGACTTTCaGAAAGGAGAtAtAgCtGAAGGGtACAGCGTCTCTCGGGAGAAGAAGGAATCCTTTCCTCTCACTGTGACATCGGCCCAAAAGAACCCGACAGCTTTCTATCTCTGTGCCAGTAGTATAAGGTCGACAGGGGAACTGTTTTTtGGCAGTGGAACCCAGCTCTCTGTCTgGAGGAC
	BP114_DAY5_P1_A9	BP114	DAY5	P1	A9	Older Adult	M1_58-66	Divided	BP114_DAY5_Divided	OlderAdult_DAY5_Divided	aggtGGAGAAGTGAAGAAGCaGAAaAGAcTgACATTTCAGTTTGGaGAAGCAAAAAAGAACAGcTcccTGCACATCACAGCCACCCAGacT	TACCGACAGGACCCAGGGCAAGGGCTGAGATTGATCTACTACTCACAGATAGTAAATGACTTTCAGAAAGGAGATATAGCTGAAGGGTACAGCGTCTCTCGGGAGAAGAAGGAATCctTTCCTCTCACTGTGACATCGGCCCaaaAgAACCCGACAGCTTTCTatctctGTGCCAGTAGTACCaGGAGTACCGGGGaAGCTGTTTTTtgGAgGAAAGGCTcTaGGCTgACCgtaCtgg
	BP114_DAY5_P1_A10	BP114	DAY5	P1	A10	Older Adult	M1_58-66	Divided	BP114_DAY5_Divided	OlderAdult_DAY5_Divided	tgCAACTCCTCAAGTGTTTTTTCCAGCTTACAATGGTACAGACAGGAGCCTGGGGAAGGTCCTGTCCTCCTGGTGACAGTAGTTACGGGTGGAGAAGTGAAGAAGCTGAAGAGACTAACCTTTCAGTTTGGTGATGCAAGAAAGGACAGTTCTCTCCACATCACTGCAGCCCAGCCTGGTGATACAGGCCTCTACCTCTGTGCAGGATCCACGGGGGGAAGCCAAGGAAATCTCATCTTTGGAAAAGGCACTAAACTCTCTGTTAAACCAAATATCCAGAACCCTGACCCTGCCGTGTACCAGCTGAGAGACTCTAAATCCAGTGACAAGTCTGTCTGCCTATTCACCGATTTTGATTCTCAAACAAATGTGTCACAAAGTAAGGATTCtGATGtgTAT…	CACTGGTACCGACAGGACCCAGGGCAAGGGCTGAGATTGATCTACTACTCACAGATAGTAAATGACTTTCAGAAAGGAGATATAGCTGAAGGGTACAGCGTCTCTCGGGAGAAGAAGGAATCCTTTCCTCTCACTGTGACATCGGCCCAAAAGAACCCGACAGCTTTCTATCTCTGTGCCAGTAGTGTGAGATCCACCGGGGAGCTGTTTTTtGGAGAAGGCTCTAGGCTGACCGTACtGGAGGAC
	BP114_DAY5_P1_B5	BP114	DAY5	P1	B5	Older Adult	M1_58-66	Divided	BP114_DAY5_Divided	OlderAdult_DAY5_Divided	tgcAACTCCTCAAGTGTTTTTTCCAGCTTACAATGGTACAGACAGGAGCCTGGGGAAGGTCCTGTCCTCCTGGTGACAGTAGTTACGGGTGGAGAAGTGAAGAAGCTGAAGAGACTAACCTTTCAGTTTGGTGATGCAAGAAAGGACAGTTCTCTCCACATCACTGCAGCCCAGCCTGGTGATACAGGCCTCTACCTCTGTGCAGGAGCTCAGGGTGGAGGAAGCCAAGGAAATCTCATCTTTGGAAAAGGCACTAAACTCTCTGTTAAACCAAATATCCAGAACCCTGACCCTGCCGTGTACCAGCTGAGAGACTCTAAATCCAGTGACAAGTCTGTCTGCCTATTCACCGATTTTGATTCTCAAACAAATGTGTCACAAAGTAAGGATTCTGATGtG…	TACTcACAGATAGTAAatGAcTtTCAGAAAGGAGATATAGTtGAAGGGtACAGCgTCTCTCGGGAGAAGAAGGAATCCTTTCCTCTCACTGTGACATCGGCCCAAAAGAACCCGACAGCTTTCTATCTCTGTGCCAGTAGTATCCGGGCCGCCTACGAGCAGTACTTCGGGCCGGGCACCAGGCTCACGGTCACAGA
	BP114_DAY5_P1_B6	BP114	DAY5	P1	B6	Older Adult	M1_58-66	Divided	BP114_DAY5_Divided	OlderAdult_DAY5_Divided	ctgCAACTCCTCAAGTGTTTTTTCCAGCTTACAATGGTACAGACAGGAGCCTGGGGAAGGTCCTGTCCTCCTGGTGACAGTAGTTACGGGTGGAGAAGTGAAGAAGCTGAAGAGACTAACCTTTCAGTTTGGTGAT	TGGTACcGACAGGACCCAGGGCAAGGGctGAGATTGATcTAcTACTCACAGATAGTAAatgAcTtTCAGAAAGGAGATATAGCTgAaGgGTACAGcgTcTCTCGGGAGAAGAAGGAATCCTTTCCTCTCACTGTGACATCGGCCCAAAAGAACCCGACAGCTTTCTATCTCTGTGCCAGTAGTATACGGAGTAGCTACGAGCAGTACTTCGGGCCGGGCACCAGGCTCACGgTCACagaGGAC
	BP114_DAY5_P1_B7	BP114	DAY5	P1	B7	Older Adult	M1_58-66	Divided	BP114_DAY5_Divided	OlderAdult_DAY5_Divided	ctgCAACTCCTCAAGTGTTTTTTCCAGCTTACAATGGTACAGACAGGAGCCTGGGGAAGGTCCTGTCCTCCTGGTGACAGTAGTTACGGGTGGAGAAGTGAAGAAGCTGAAGAGACTAACCTTTCAGTTTGGTGAT	AcTGGTACCGACAGGACCCAGGGCAAGGGCTGAGATTGATcTACTACTCACAGATAGTAAATGACTTTCAGAAAGGAGATATAGCTGAAGGGTACAGCGTCTCTCGGGAGAAGAAGGAATCCTTTCCTCTCACTGTGACATCGGCCCAAAAGAACCCGACAGCTTTCTATCTCTGTGCCAGTAGTATACGGAGTAGCTACGAGCAGTACTTCGGGCCGGGCACCAGGCTCACGgTCACAGAGGAC
	BP114_DAY5_P1_B8	BP114	DAY5	P1	B8	Older Adult	M1_58-66	Divided	BP114_DAY5_Divided	OlderAdult_DAY5_Divided	tgCAACTCCTCAAGTGTTTTTTCCAGCTTACAATGGTACAGACAGGAGCCTGGGGAAGGTCCTGTCCTCCTGGTGACAGTAGTTACGGGTGGAGAAGTGAAGAAGCTGAAGAGACTAACCTTTCAGTTTGGTGATGCAAGAAAGGACAGTTCTCTCCACATCACTGCAGCCCAGCCTGGTGATACAGGCCTCTACCTCTGTGCAGGAGCTCAGGGTGGAGGAAGCCAAGGAAATCTCATCTTTGGAAAAGGCACTAAACTCTCTGTTAAACCAAATATCCAGAACCCTGACCCTGCCGTGTACCAGCTGAGAGACTCTAAATCCAGTGACAAGTCTGTCTGCCTATTCACCGATTTTGATTCTCAAACAAATGTGTCACAAAGTAAGGATTCTGATGtG…	TGGTACCGACAGGACCCAGGGCAAGGGCTGAGATTGATcTAcTACTCACAGATAGTAAATGACTTTCAGAAAGGAGATATAGCTGAAGGGTACAGCGTCTCTCGGGAGAAGAAGGAATCCTTTCCTCTCACTGTGACATCGGCCCAAAAGAACCCGACAGCTTTCTATCTCTGTGCCAGTAGTATCCGGGCCGCCTACGAGCAGTACTTCGGGCCGGGCACCAGGCTCACGGTCACAGAGGAC
	BP114_DAY6_P1_A3	BP114	DAY6	P1	A3	Older Adult	M1_58-66	Divided	BP114_DAY6_Divided	OlderAdult_DAY6_Divided	ACAGCACAGCTCAATAAAGCCAGCCAGTATGTTTCTCTGCTCATCAGAGACTCCCAGCCCAGTGATTCAGCCACCTACCTCTGTGCCCATGGAGGAAGCCAAGGAAATCTCATCTTTGGAAAAGGCACTAAACTCTCTGTTAAACCAAATATCCAGAACCCTGACCCTGCCGTGTACCAGCTGAGAGACTCTAAATCCAGTGACAAGTCTGTCTGCCTATTCACCGATTTTGATTCTCAAACAAATGTGTCACAAAGTAAGGATTCTGATGtgTATaaCACaggac	TGGTACCGACAGGACCCAGGGCAAGGGcTGAGATTGATcTACTACTCACAGATAGTAAATGACTTTCAGAAAGGAGATATAGCTGAAGGGTACAGCGTCTCTCGGGAGAAGAAGGAATCCTTTCCTCTCACTGTGACATCGGCCCAAAAGAACCCGACAGCTTTCTATCTCTGTGCCAGTAGTATGCGCAGCTCCTACGAGCAGTACTTCGGGCCGGGCACCAGGCTCACGGTCACAGAggAC
	BP114_DAY6_P1_A4	BP114	DAY6	P1	A4	Older Adult	M1_58-66	Divided	BP114_DAY6_Divided	OlderAdult_DAY6_Divided	A	cTGGTACCGACAGGACCCAGGGCAAGGGCTGAGATTGATCTACTACTCACAGATAGTAAATGACTTTCAGAAAGGAGATATAGCTGAAGGGTACAGCGTCTCTCGGGAGAAGAAGGAATCCTTTCCTCTCACTGTGACATCGGCCCAAAAGAACCCGACAGCTTTCTATCTCTGTGCCAGTAGCCAGCGCAGCACAGATACGCAGTATTTTGGCCCAGGCACCCGGCtGACAGTGctc
	BP114_DAY6_P1_A9	BP114	DAY6	P1	A9	Older Adult	M1_58-66	Divided	BP114_DAY6_Divided	OlderAdult_DAY6_Divided	A	TGGTACCGACAGGACCCAGGGCAAGGGcTGAGATTGATCTACTACTCACAGATAGTAAATGACTTTCAGAAAGGAGATATAGCTGAAGGGTACAGCGTCTCTCGGGAGAAGAAGGAATCCTTTCCTCTCACTGTGACATCGGCCCAAAAGAACCCGACAGCTTTCTATCTCTGTGCCAGTAGCCAGCGCAGCACAGATACGCAGTATTTTGGCCCAGGCACCCGGCtGACAGTGCT
	BP114_DAY6_P1_A10	BP114	DAY6	P1	A10	Older Adult	M1_58-66	Divided	BP114_DAY6_Divided	OlderAdult_DAY6_Divided	tgcAACTCCTCAAGTGTTTTTTCCAGCTTACAATGGTACAGACAGGAGCCTGGGGAAGGTCCTGTCCTCCTGGTGACAGTAGTTACGGGTGGAGAAGTGAAGAAGCTGAAGAGACTAACCTTTCAGTTTGGTGATGCAAGAAAGGACAGTTCTCTCCACATCACTGCAGCCCAGACTGGTGATACAGGCCTCTACCTCTGTGCAGGAGCGAGTGGAGGAGGAAGCCAAGGAAATCTCATCTTTGGAAAAGGCACTAAACTCTCTGTTAAACCAAATATCCAGAACCCTGACCCTGCCGTGTaCcaGcTGAGAGACTCTAAATCcaGTGacaaGTCTGTCTGCCTATTCACCGATTTTGATTCTCAAACAAATGTGTCACAAAGTaAAGGaTTCtGaatG…	ACTGGTACCGACAGGACCCAGGGCAAGGGCTGAGATTGATCTACTACTCACAGATAGTAAATGACTTTCAGAAAGGAGATATAGCTGAAGGGTACAGCGTCTCTCGGGAGAAGAAGGAATCCTTTCCTCTCACTGTGACATCGGCCCAAAAGAACCCGACAGCTTTCTATCTCTGTGCCAGTAGTATCCGGTCCACCTACGAGCAGTACTTCGGGCCGGGCACCAGGCTCACGGTCACagaGGAc
	BP114_DAY6_P1_B2	BP114	DAY6	P1	B2	Older Adult	M1_58-66	Divided	BP114_DAY6_Divided	OlderAdult_DAY6_Divided	A	TGGTACCGACAGGACCCAGGGCAAGGGcTGAGATTGATCTACTACTCACAGATAGTAAATGACTTTCAGAAAGGAGATATAGCTGAAGGGTACAGCGTCTCTCGGGAGAAGAAGGAATCCTTTCCTCTCACTGTGACATCGGCCCAAAAGAACCCGACAGCTTTCTATCTCTGTGCCAGTAGCCAGCGCAGCACAGATACGCAGTATTTTGGCCCAGGCACCCGGCTGACAGTGCTCGAGGAC
	BP114_DAY6_P1_B3	BP114	DAY6	P1	B3	Older Adult	M1_58-66	Divided	BP114_DAY6_Divided	OlderAdult_DAY6_Divided	tgCAACTCCTCAAGTGTTTTTTCCAGCTTACAATGGTACAGACAGGAGCCTGGGGAAGGTCCTGTCCTCCTGGTGACAGTAGTTACGGGTGGAGAAGTGAAGAAGCTGAAGAGACTAACCTTTCAGTTTGGTGAT	TGGTACCGACAGGACCCAGGGCAAGGGcTGAGATTGATcTAcTACTCACAGATAGTAAATGACTTTCAGAAAGGAGATATAGcTGAAGGGTACAGCGTCTCTCGGGAGAAGAAGGAATCCTTTCCTCTCACTGTGACATCGGCCCAAAAGAACCCGACAGCTTTCTATCTCTGTGCCAGTAGTATACGGAGTAGCTACGAGCAGTACTTCGGGCCGGGCACCAGGCTCACGgTCACAGAGGAC
	BP114_DAY6_P1_B5	BP114	DAY6	P1	B5	Older Adult	M1_58-66	Divided	BP114_DAY6_Divided	OlderAdult_DAY6_Divided	tgCAACTCCTCAAGTGTTTTTTCCAGCTTACAATGGTACAGACAGGAGCCTGGGGAAGGTCCTGTCCTCCTGGTGACAGTAGTTACGGGTGGAGAAGTGAAGAAGCTGAAGAGACTAACCTTTCAGTTTGGTGAT	TGGTACCGACAGGACCCAGGGCAAGGGcTGAGATTGATcTAcTACTCACAGATAGTAAATGACTTTCAGAAAGGAGATATAGcTGAAGGGTACAGCGTCTCTCGGGAGAAGAAGGAATCCTTTCCTCTCACTGTGACATCGGCCCAAAAGAACCCGACAGCTTTCTATCTCTGTGCCAGTAGTATACGGAGTAGCTACGAGCAGTACTTCGGGCCGGGCACCAGGCTCACGgTCACAggAGGAC
	BP114_DAY6_P1_B6	BP114	DAY6	P1	B6	Older Adult	M1_58-66	Divided	BP114_DAY6_Divided	OlderAdult_DAY6_Divided	TGGTGGACATCCCGTTTTTTTGATACAGTTAGTGAAGAGTGGAGAAGTGAAGAAGCAGAAAAGACTGACATTTCAGTTTGGAGAAGCAAAAAAGAACAGCTCCCTGCACATCACAGCCACCCAGACTACAGATGTAGGAACCTACTTCTGTGCAGGGAATTATGGAGGAAGCCAAGGAAATCTCATCTTTGGAAAAGGCACTAAACTCTCTGTTAAACCAAATATCCAGAACCCTGACCCTGCCGTGTACCAGCTGAGAGACTCTAAATCCAGTGACAAGTCTGTCTGCCTATTCACCGATTTTGATTCTCAAACAAATGTGTCACAAAGTAAGGATTC	AcTGGTACCGACAGGACCCAGGGCAAGGGCTGAGATTGATCTACTACTCACAGATAGTAAATGACTTTCAGAAAGGAGATATAGCTGAAGGGTACAGCGTCTCTCGGGAGAAGAAGGAATCCTTTCCTCTCACTGTGACATCGGCCCAAAAGAACCCGACAGCTTTCTATCTCTGTGCCAGTAGTCTCCGGAGCACAGATACGCAGTATTTTGGCCCAGGCACCCGGCtGACAGTGCtcgagGAC
	BP114_DAY6_P1_B8	BP114	DAY6	P1	B8	Older Adult	M1_58-66	Divided	BP114_DAY6_Divided	OlderAdult_DAY6_Divided	tgaTTCTCGTTATTCGCCAAGAAGCTTATAAGCAAcaGAATGCAACGGAGAATCGTTT	CACTGGTACCGACAGGACCCAGGGCAAGGGCTGAGATTGATCTACTACTCACAGATAGTAAAtGACTTTCAGAAAGGAGATATAGCTGAAGGGTACAGCGTCTCTCGGGAGAAGAAGGAaTCCTTTCCTCTCACTGTGACATCGGCCCAAAAGAACCCGACAGCTTTCTATCTCTGTGCCAGTAGTATTGGGAGCTAtGGCTACACCTTCGGTTCGGGGACCAGGTTAACCGTtgtagagGaC
	BP114_DAY6_P1_B10	BP114	DAY6	P1	B10	Older Adult	M1_58-66	Divided	BP114_DAY6_Divided	OlderAdult_DAY6_Divided	CatttcAgTTtGgagAagcAAAAAAGAACAGCTCCCTGCACATCACAGCCACCCAGACTACAGATGTAGGAACCTACTTCTGTGCAGGGAATTATGGAGGAAGCCAAGGAAATCTCATCTTTGGAAAAGGCACTAAACTCTCTGTTAAACCAAATATCCAGAACCCTGACCCTGCCGTGTACCAGCTGAGAGACTCTAAATCCAGTGACAAGTCTGTCTGCCTATTCACCGATTTTGATTCTCAAACAAATGTGTCACAAAGTAAGGATTCTGATGTGTATaTCACAGAc	TGGTACcGACAGGACCCAGGGCAAGGGcTGAGATTGATcTAcTACTCACAGATAGTAAATGACTTTCAGAAAGGAGATATAGCTGAAGGGTACAGcGTCTCTCGGGAGAAGAAGGAATCCTTTCCTCTCACTGTGACATCGGCCCAAAAGAACCCGACAGCTTTCTATCTCTGTGCCAGTAGTCTCCGGAGCACAGATACGCAGTATTTTGGCCCAGGCACCCGGCtGACAGTGCTCGAGGAC
	BP114_DAY6_P1_C5	BP114	DAY6	P1	C5	Older Adult	M1_58-66	Divided	BP114_DAY6_Divided	OlderAdult_DAY6_Divided	TGCAACTCCTCAAGTGTTTTTTCCAGCTTACAATGGTACAGACAGGAGCCTGGGGAAGGTCCTGTCCTCCTGGTGACAGTAGTTACGGGTGGAGAAGTGAAGAAGCTGAAGAGACTAACCTTTCAGTTTGGTGAT	AcTGGTACCGACAGGACCCAGGGCAAGGGCTGAGATTGATcTACTACTCACAGATAGTAAATGACTTTCAGAAAGGAGATATAGCTGAAGGGTACAGCGTCTCTCGGGAGAAGAAGGAATCCTTTCCTCTCACTGTGACATCGGCCCAAAAGAACCCGACAGCTTTCTATCTCTGTGCCAGTAGTATACGGAGTAGCTACGAGCAGTACTTCGGGCCGGGCACCAGGCTCACGgTCACagAGGaC
	BP114_DAY6_P1_C8	BP114	DAY6	P1	C8	Older Adult	M1_58-66	Divided	BP114_DAY6_Divided	OlderAdult_DAY6_Divided	tgCAACTCCTCAAGTGTTTTTTCCAGCTTACAATGGTACAGACAGGAGCCTGGGGAAGGTCCTGTCCTCCTGGTGACAGTAGTTACGGGTGGAGAAGTGAAGAAGCTGAAGAGACTAACCTTTCAGTTTGGTGATGCAAGAAAGGACAGTTCTCTCCACATCACTGCAGCCCAGACTGGTGATACAGGCCTCTACCTCTGTGCAGGAGGAGGAAGCCAAGGAAATCTCATCTTTGGAAAAGGCACTAAACTCTCTGTTAAACCAAATATCCAGAACCCTGACCCTGCCGTGTACCAGCTGAGAGACTCTAAATCCAGTGACAAGTCTGTCTGCCTATTCACCGATTTTGATTCTCAAACAAATGTGTCACAAAGTAAGGATTCtgaTGtgtatatCaC	TGGTACCGACAGGACCCAGGGCAAGGGcTGAGATTGATcTAcTACTCACAGATAGTAAATGACTTTCAGAAAGGAGATATAGCTGAAGGGTACAGCGTCTCTCGGGAGAAGAAGGAATCCTTTCCTCTCACTGTGACATCGGCCCAAAAGAACCCGACAGCTTTCTATCTCTGTGCCAGTAGTATTAGGAGCTCCTACGAGCAGTACTTCGGGCCGGGCACCAGGCTCACGgTCACagagGaC
	BP114_DAY6_P1_C10	BP114	DAY6	P1	C10	Older Adult	M1_58-66	Divided	BP114_DAY6_Divided	OlderAdult_DAY6_Divided	CCTGGTGGACATCCCGTTTTTTTGATACAGTTAGTGAAGAGTGGAGAAGTGAAGAAGCAGAAAAGACTGACATTTCAGTTTGGAGAAGCAAAAAAGAACAGCTCCCTGCACATCACAGCCACCCAGACTACAGATGTAGGAACCTACTTCTGTGCAGGGAATTATGGAGGAAGCCAAGGAAATCTCATCTTTGGAAAAGGCACTAAACTCTCTGTTAAACCAAATATCCAGAACCCTGACCCTGCCGTGTACCAGCTGAGAGACTCTAAATCCAGTGACAAGTCTGTCTGCCTATTCACCGATTTTGATTCTCAAACAAATGTGTCACAAAGTAAGGATTCtGAtGtGtataTCac	ACCCAGGGCAAGGGCTGAGATTGATCTACTACTCACAGATAGTAAATGACTTTCAGAAAGGAGATATAGCTGAAGGGTACAGCGTCTCTCGGGAGAAGAAGGAATCCTTTCCTCTCACTGTGACATCGGCCCAAAAGAACCCGACAGCTTTCTATCTCTGTGCCAGTAGTCTCCGGAGCACAGATACGCAGTATTTTGGcCCAGgcACCCGGCTGACAGTGCTCGaGGaCC
	BP114_DAY6_P1_D3	BP114	DAY6	P1	D3	Older Adult	M1_58-66	Divided	BP114_DAY6_Divided	OlderAdult_DAY6_Divided	tgaTTCTCGTTATTCGCCAAGAAGCTTATAAGCAACAGAATGCAACGGAGAATCGTTTCTCTGTGAACTTCCAGAAAGCAGCCAAATCCTTCAGTCTCAAGATCTCAGACTCACAGCTGGGGGACACTGCGATGTATTTCTGTGCTTTCATGATAGGGCCTGGTGGTACTAGCTATGGAAAGCTGACATTTGGACAAGGGACCATCTTGACTGTCCATCCAAATATCCAGAACCCTGACCCTGCCGTGTACCAGCTGAGAGACTCTAAATCCAGTGACAAGTCTGTCTGCCTATTCACCGATTTTGATTCTCAAACAAATGTGTCACAAAGTAAGGATTCTGATGTGTATaTCaCAGac	TACCGACAGGACCCAGGGCAAGGGCTGAGATTGATCTACTACTCACAGATAGTAAATGACTTTCAGAAAGGAGATATAGCTGAAGGGTACaGCGTCTCTCGGGAGAAGAAGGAATCCTTTCCTCTCACTGTGACATCGGCCCAAAAGAACCCGACAGCTTTCTATCTCTGTGCCAGTAGTATAGGAGTAAATGGCTACACCTTCGGTTCGGGGACCAGGTTAACCGTtGTAgAGGaCCtGAaC
	BP114_DAY6_P1_D4	BP114	DAY6	P1	D4	Older Adult	M1_58-66	Divided	BP114_DAY6_Divided	OlderAdult_DAY6_Divided	A	CGACAGGACCCAGGGCAAGGGCTGAGATTGATCTACTACTCACAGATAGTAAATGACTTTCAGAAAGGAGATATAGCTGAAGGGTACAGCGTCTCTCGGGAGAAGAAGGAATCCTTTCCTCTCACTGTGACATCGGCCCAAAAGAACCCGACAGCTTTCTATCTCTGTGCCAGTAGCCAgCGCAGCACAGATACGCAGTATTTTGGcCCAGgCACCCGGCTGACAGTGCTCGAGGACC
	BP114_DAY6_P1_D9	BP114	DAY6	P1	D9	Older Adult	M1_58-66	Divided	BP114_DAY6_Divided	OlderAdult_DAY6_Divided	A	TACCGACAGGACCCAGGGCAAGGGCTGAGATTGATCTACTACTCACAGATAGTAAATGACTTTCAGAAAGGAGATATAGCTGAAGGGTACAGCGTCTCTCGGGAGAAGAAGGAATCCTTTCCTCTCACTGTGACATCGGCCCAAAAGAACCCGACAGCTTTCTATCTCTGTGCCAGTAGTATAAGATCAGAATACGAGCAGTACTTCGGgCCGGgCACCAGGCTCACGgTCACAGaGGACC
	BP114_DAY6_P1_E1	BP114	DAY6	P1	E1	Older Adult	M1_58-66	Divided	BP114_DAY6_Divided	OlderAdult_DAY6_Divided	ctGCAACTCCTCAAGTGTTTTTTCCAGCTTACAATGGTACAGACAGGAGCCTGGGGAAGGTCCTGTCCTCCTGGTGACAGTAGTTACGGGTGGAGAAGTGAAGAAGCTGAAGAGACTAACCTTTCAGTTTGGTGA	TGGTACCGACAGGACCCAGGGCAAGGGcTGAGATTGATcTACTACTCACAGATAGTAAAtGACTTTCAGAAAGGAGATATAGCTGAAGGGTACAGCgTCTCTCGGGAGAAGAAGGAATCCTTTCCTCTCACTGTGACATCGGCCCAAAAGAACCCGACAGCTTTCTATCTCTGTGCCAGTAGTATACGGAGTAGCTACGAGCAGTACTTCGGGCCGGGCACCAGGCTCACGGTCACAGAGGac
	BP114_DAY6_P1_E2	BP114	DAY6	P1	E2	Older Adult	M1_58-66	Undivided	BP114_DAY6_Undivided	OlderAdult_DAY6_Undivided	GGtaTAAGCAAAAGTaTGgtGAAGGTcTtATcTTCTTGATGATGcTAcAGAAAGGtGGGGAAGAGAAAAGTCAtGAAAAGATAAcTgcCAAGTtgGATgagAAAAAgcagCAAAGTTCCcTGCATATCACAGCCTcCCagcCCAgCCAtGCaGGCATCTCAcGGGGAGGAGGTAGCAACTATAAActGACATTTGGAAAAGGAACTcTcTTAACCGTGAATCCAAATATCCAGAACCCTGACCCTGCCGTGTACCAGCTGAGAGACTCTAAATCCAGTGACAAGTCTGTCTGCCTATTCACCGATTTTGATTCTCAAACAAATGTGTCACAAAGTAAGGATTCtGATGtGTATaTCACAGAc	TTTCACTcTGAAGATCCGGTCCACAAAGCTGGAGGACTCAGCCATGTACTTCTGTGCCAGCCACACTAGCGGGGTCCCCGTAGGGTACGAGCAGTACTTCGGGCCGGGCACCAGGCTCACGgTCACAGAGGAC
	BP114_DAY6_P1_E4	BP114	DAY6	P1	E4	Older Adult	M1_58-66	Divided	BP114_DAY6_Divided	OlderAdult_DAY6_Divided	cTGGTGGACATCCCGTTTTTTTGATACAGTTAGTGAAGAGTGGAGAAGTGAAGAAGCAGAAAAGACTGACATTTCAGTTTGGAGAAGCAAAAAAGAACAGCTCCCTGCACATCACAGCCACCCAGACTACAGATGTAGGAACCTACTTCTGTGCAGGGGCTTATGGAGGAAGCCAAGGAAATCTCATCTTTGGAAAAGGCACTAAACTCTCTGTTAAACCAAATATCCAGAACCCTGACCCTGCCGTGTACCAGCTGAGAGACTCTAAATCCAGTGACAAGTCTGTCTGCCTATTCACCGATTTTGATTCTCAAACAAATGTGTCACAAAGTAAGGATTCTGAtGTGTATatCaCAGac	AcTGGTACcGACaGGaCCCAGGGCAAGGGctGAGATTGATCTacTAcTCaCaGATAGTAAAtGACTTTCAGAAAGGAgAtATAGctGAAGGGtaCAGCGTCTCTCGGGAGAAGAAGGAATCCTTTCCTCTCACTGTGACATCGGCCCAAAAGAACCCGACAGCTTTCTATCTCTGTGCCAGTAGTATACGGTCCACCGGGGAGCTGTTTTTTGGAGAAGGCTCTAGGCTGACCGTACtGGAGGAC
	BP114_DAY6_P1_E5	BP114	DAY6	P1	E5	Older Adult	M1_58-66	Divided	BP114_DAY6_Divided	OlderAdult_DAY6_Divided	agcCATACGTCCAGATGTGAGTGAAAAgAAAGAAGGaAGATTCACAATCTCCTTCAATAAAAGTGCCAAGCAGTTcTCATTGCATATCATGGATTCCCAGCCTGGAGAcTCAGCCACCTAcTTcTGTGCAGCACGACAGGGAGGAAAGCTTATCTTCGGACAGGGAACGGAGTTATCTGTGAAACCCAATATCCAGAACCCTGACCCTGCCGTGTACCAGCTGAGAGACTCTAAATCCAGTGACAAGTCTGTCTGCCTATTCACCGATTTTGATTCTCAAACAAATGTGTCACAAAGTAAGGATTCtGAtGTGTataTCaCAGac	CTCACAGATAGTAAAtgactTTCAGAAAGGAGATATAGCtGAAGGGtAcaGcGTcTCTCGGGAGAAGAAgGAATCCTTTCCTCTCACTGTGACATCGGCCCAAAAGAACCCGACAGCTTTCTATCTCTGTGCCAGTAGTATAAGATCAGAATACGAGCAGTACTTCGGGCCGGGCACCAGGCTCACGGTCACAGAGGAC
	BP114_DAY6_P1_E8	BP114	DAY6	P1	E8	Older Adult	M1_58-66	Divided	BP114_DAY6_Divided	OlderAdult_DAY6_Divided	tACAGCACAGCTCAATAAAGCCAGCCAGTATGTTTCTCTGCTCATCAGAGACTCCCAGCCCAGTGATTCAGCCACCTACCTCTGTGCCGTGAACAGCGGCGCAGGAAAGCTTATCTTCGGACAGGGAACGGAGTTATCTGTGAAACCCAATATCCAGAACCCTGACCCTGCCGTGTACCAGCTGAGAGACTCTAAATCCAGTGACAAGTCTGTCTGCCTATTCACCGATTTTGATTCTCAAACAAATGTGTCACAAAGTAAGGATTCTGATGTGTATaTCACAGAc	aatccTTTCCTCTCACTGTGACATCGGCCCAAAAGAACCCGACAGCTTTCTATCTCTGTGCCAGTAGTATAAGATCAGAATACGAGCAGTACTTCGGGCCGGGCACCAGGCTCACGGTCACAGAGGAC
	BP114_DAY6_P1_E9	BP114	DAY6	P1	E9	Older Adult	M1_58-66	Divided	BP114_DAY6_Divided	OlderAdult_DAY6_Divided	A	AcTGGTACCGACAGGACCCAGGGCAAGGGCTGAGATTGATCTACTACTCACAGATAGTAAATGACTTTCAGAAAGGAGATATAGCTGAAGGGTACAGCGTCTCTCGGGAGAAGAAGGAATCCTTTCCTCTCACTGTGACATCGGCCCAAAAGAACCCGACAGCTTTCTATCTCTGTGCCAGTAGTATACGGAGTAGCTACGAGCAGTACTTCGGGCCGGGCACCAGGCTCACGgTCACAGAGGAC
	BP114_DAY6_P1_F4	BP114	DAY6	P1	F4	Older Adult	M1_58-66	Divided	BP114_DAY6_Divided	OlderAdult_DAY6_Divided	ctgCAACTCCTCAAGTGTTTTTTCCAGCTTACAATGGTACAGACAGGAGCCTGGGGAAGGTCCTGTCCTCCTGGTGACAGTAGTTACGGGTGGAGAAGTGAAGAAGCTGAAGAGACTAACCTTTCAGTTTGGTGAT	GTACCGACAGGACCCAGGGCAAGGGCTGAGATTGATCTACTACTCACAGATAGTAAATGACTTTCAGAAAGGAGATATAGCTGAAGGGTACAGCGTCTCTCGGGAGAAGAAGGAATCCTTTCCTCTCACTGTGACATCGGCCCAAAAGAACCCGACAGCTTTCTATCTCTGTGCCAGTAGTATACGGAGTAGCTACGAGCAGTACTTCGGGcCGGgCACCAGGCTCACGGTCACAGAGGaCC
	BP114_DAY6_P1_F10	BP114	DAY6	P1	F10	Older Adult	M1_58-66	Divided	BP114_DAY6_Divided	OlderAdult_DAY6_Divided	TGGTGGACATCCCGTTTTTTTGATACAGTTAGTGAAGAGTGGAGAAGTGAAGAAGCAGAAAAGACTGACATTTCAGTTTGGAGAAGCAAAAAAGAACAGCTCCCTGCACATCACAGCCACCCAGACTACAGATGTAGGAACCTACTTCTGTGCAGGGAATTATGGAGGAAGCCAAGGAAATCTCATCTTTGGAAAAGGCACTAAACTCTCTGTTAAACCAAATATCCAGAACCCTGACCCTGCCGTGTACCAGCTGAGAGACTCTAAATCCAGTGACAAGTCTGTCTGCCTATTCACCGATTTTGATTCTCAAACAAATGTGTCACAAAGTAAGGATTCTGATGTgTATaTCaCAGac	TGGTACCGACAGGACCCAGGGCAAGGGCTGAGATTGATCTACTACTCACAGATAGTAAATGACTTTCAGAAAGGAGATATAGCTGAAGGGTACAGCGTCTCTCGGGAGAAGAAGGAATCCTTTCCTCTCACTGTGACATCGGCCCAAAAGAACCCGACAGCTTTCTATCTCTGTGCCAGTAGTCTCCGGAGCACAGATACGCAGTATTTTGGCCCAGGCACCCGGCtGACAGTGCTCGAGGAC
	BP114_DAY6_P1_G3	BP114	DAY6	P1	G3	Older Adult	M1_58-66	Divided	BP114_DAY6_Divided	OlderAdult_DAY6_Divided	A	TGGTACCGACAGGACCCAGGGCAAGGGcTGAGATTGATCTACTACTCACAGATAGTAAATGACTTTCAGAAAGGAGATATAGCTGAAGGGTACAGCGTCTCTCGGGAGAAGAAGGAATCCTTTCCTCTCACTGTGACATCGGCCCAAAAGAACCCGACAGCTTTCTATCTCTGTGCCAGTAGTATAGGAGTAAATGGCTACACCTTCGGTTCGGGGACCAGGTTAACCGTtGTAGAGGAC
	BP114_DAY6_P1_G4	BP114	DAY6	P1	G4	Older Adult	M1_58-66	Divided	BP114_DAY6_Divided	OlderAdult_DAY6_Divided	TACAGCACAGCTCAATAAAGCCAGCCAGTATGTTTCTCTGCTCATCAGAGACTCCCAGCCCAGTGATTCAGCCACCTACCTCTGTGCCCATGGAGGAAGCCAAGGAAATCTCATCTTTGGAAAAGGCACTAAACTCTCTGTTAAACCAAATATCCAGAACCCTGACCCTGCCGTGTACCAGCTGAGAGACTCTAAATCCAGTGACAAGTCTGTCTGCCTATTCACCGATTTTGATTCTCAAACAAATGTGTCACAAAGTAAGGATTCTGAtGtGtataTCAC	TGGTACCGACAGGACCCAGGGCAAGGGCTGAGATTGATcTACTACTCACAGATAGTAAATGACTTTCAGAAAGGAGATATAGCTGAAGGGTACAGCGTCTCTCGGGAGAAGAAGGAATCCTTTCCTCTCACTGTGACATCGGCCCAAAAGAACCCGACAGCTTTCTATCTCTGTGCCAGTAGTATGCGCAGCTCCTACGAGCAGTACTTCGGGCCGGGCACCAGGCTCACGgTCACAGAGGAC
	BP114_DAY6_P1_G8	BP114	DAY6	P1	G8	Older Adult	M1_58-66	Divided	BP114_DAY6_Divided	OlderAdult_DAY6_Divided	ctgCAACTCCTCAAGTGTTTTTTCCAGCTTACAATGGTACAGACAGGAGCCTGGGGAAGGTCCTGTCCTCCTGGTGACAGTAGTTACGGGTGGAGAAGTGAAGAAGCTGAAGAGACTAACCTTTCAGTTTGGTGAT	TGGTACCGACAGGACCCAGGGCAAGGGCTGAGATTGATcTACTACTCACAGATAGTAAATGACTTTCAGAAAGGAGATATAGCTGAAGGGTACAGCGTCTCTCGGGAGAAGAAGGAATCCTTTCCTCTCACTGTGACATCGGCCCAAAAGAACCCGACAGCTTTCTATCTCTGTGCCAGTAGTATACGGAGTAGCTACGAGCAGTACTTCGGGCCGGGCACCAGGCTCACGgTCACAGAgGAC
	BP114_DAY6_P1_G10	BP114	DAY6	P1	G10	Older Adult	M1_58-66	Divided	BP114_DAY6_Divided	OlderAdult_DAY6_Divided	A	tAcTCACAGATaGtAAATGAcTTTcaGAAAGGAGAtATAGCTGAAGGGTaCAGcGTCTCTCGGGAGAAGAAgGAATCCTTTCCTCTCACTGTGACATCGGCCCAAAAGAACCCGACAGCTTTCTATCTCTGTGCCAGTAGCCAGCGCAGCACAGATACGCAGTATTTTGGCCCAGGCACCCGGCtGACAGTGCTCGAGGAc
	BP114_DAY6_P1_H5	BP114	DAY6	P1	H5	Older Adult	M1_58-66	Divided	BP114_DAY6_Divided	OlderAdult_DAY6_Divided	TGGTGGACATCCCGTTTTTTTGATACAGTTAGTGAAGAGTGGAGAAGTGAAGAAGCAGAAAAGACTGACATTTCAGTTTGGAGAAGCAAAAAAGAACAGCTCCCTGCACATCACAGCCACCCAGACTACAGATGTAGGAACCTACTTCTGTGCAGGGAATTATGGAGGAAGCCAAGGAAATCTCATCTTTGGAAAAGGCACTAAACTCTCTGTTAAACCAAATATCCAGAACCCTGACCCTGCCGTGTACCAGCTGAGAGACTCTAAATCCAGTGACAAGTCTGTCTGCCTATTCACCGATTTTGATTCTCAAACAAATGTGTCACAAAGTAAGGATTCTGAtGtGTaTaTCacagac	ACTGGTACCGACAGGACCCAGGGCAAGGGCTGAGATTGATCTACTACTCACAGATAGTAAATGACTTTCAGAAAGGAGATATAGCTGAAGGGTACAGCGTCTCTCGGGAGAAGAAGGAATCCTTTCCTCTCACTGTGACATCGGCCCAAAAGAACCCGACAGCTTTCTATCTCTGTGCCAGTAGTCTCCGGAGCACAGATACGCAGTATTTTGGCCCAGGCACCCGGCTGACAGTGCTCGAGGAc
	BP114_DAY6_P1_H7	BP114	DAY6	P1	H7	Older Adult	M1_58-66	Divided	BP114_DAY6_Divided	OlderAdult_DAY6_Divided	TGGTGGACATCCcGTTTTTTTGATACAgTTAGTGAAGAGTGGAGAAGTGAAGAAGCAGAAAAGAcTGACATTTCAGTTTGGAGAAGCAAAAAAGAACAGCTCCCTGCACATCACAGCCACCCAGACTACAGATGTAGGAACcTAcTTCTGTGCAGGCAATTATGGAGGAAGCCAAGGAAATCTCATCTTTGGAAAAGGCACTAAACTCTCTGTTAAACCAAATATCCAGAACCCTGACCCTGCCGTGTACCAGCTGAGAGACTCTAAATCCAGTGaCaaGTCTGTCTGCCTATTCACCGATTTTGATTCTCAAACAAATGTGTCACAAAGTAAGGATTCTGATGtgtatatCacagac	ACTGgTACCGACAGGACCCAGGGCAAGGGCTGAGATTGATCTACTACTCACAGATAGTAAATGACTTTCAGAAAGGAGATATAGCTGAAGGGTACAGCGTCTCTCGGGAGAAGAAGGAATCCTTTCCTCTCACTGTGACATCGGCCCAAAAGAACCCGACAGCTTTCTATCTCTGTGCCAGTAGTCTCAGGAGCACCGGGGAGCTGTTTTTTGGAGAAGGCTCTAGGCTGACCGTACtGGAgGAC
	BP114_DAY6_P1_H8	BP114	DAY6	P1	H8	Older Adult	M1_58-66	Divided	BP114_DAY6_Divided	OlderAdult_DAY6_Divided	A	ACTGGTACCGACAGGACCCAGGGCAAGGGCTGAGATTGATCTACTACTCACAGATAGTAAATGACTTTCAGAAAGGAGATATAGCTGAAGGGTACAGCGTCTCTCGGGAGAAGAAGGAATCCTTTCCTCTCACTGTGACATCGGCCCAAAAGAACCCGACAGCTTTCTATCTCTGTGCCAGTAGCCAGCGCAGCACAGATACGCAGTATTTTGGCCCAGGCACCCGGCTGACAGTGCTCGAgGAc
	BP114_DAY6_P1_H10	BP114	DAY6	P1	H10	Older Adult	M1_58-66	Divided	BP114_DAY6_Divided	OlderAdult_DAY6_Divided	taCAGCACAGCTCAATAAAGCCAGCCAGTATGTTTCTCTGCTCATCAGAGACTCCCAGCCCAGTGATTCAGCCACCTACCTCTGTGCCGTGAACAGCGGCGCAGGAAAGCTTATCTTCGGACAGGGAACGGAGTTATCTGTGAAACCCAATATCCAGAACCCTGACCCTGCCGTGTACCAGCTGAGAGACTCTAAATCCAGTGACAAGTCTGTCTGCCTATTCACCGATTTTGATTCTCAAACAAATGTGTCACAAAGTAAGGATTcTGATGtGTATaTCACAGAC	GaGAtTGATcTAcTACTcACAGATAGTAAAtGActTTCAGAAAGGAGATATAGcTGAAGGGTACAGCGTCTCTCGGGAGAAGAAGGAatCCTTTCCTCTCACTGTGACATCGGCCCAAAAGAACCCGACAGCTTTCTATCTCTGTGCCAGTAGTATAAGATCAGAATACGAGCAGTACTTCGGGCCGGGCACCAGGCTCACGgTCACAGAGGAC
	BP114_DAY7_P1_A7	BP114	DAY7	P1	A7	Older Adult	M1_58-66	Divided	BP114_DAY7_Divided	OlderAdult_DAY7_Divided	A	ACTGgTACCGACAGGACCCAGGGCAAGGGCTGAGATTGATCTACTACTCACAGATAGTAAATGACTTTCAGAAAGGAGATATAGCTGAAGGGTACAGCGTCTCTCGGGAGAAGAAGGAATCCTTTCCTCTCACTGTGACATCGGCCCAAAAGAACCCGACAGCTTTCTATCTCTGTGCCAGTAGTCTCAGGAGCACCGGGGAGCTGTTTTTTGGAGAAGGCTCTAGGCTGACCGTACtGGAGGAC
	BP114_DAY7_P1_A9	BP114	DAY7	P1	A9	Older Adult	M1_58-66	Divided	BP114_DAY7_Divided	OlderAdult_DAY7_Divided	CaTCCCgTTTTTTTgATACAGTTAGtGAaGAGtGgagAaGtGAAGAaGCaGAAAAGACtGaCATTtCAGTTtGgaGAagcAAAAAAGAACAGCTCCCTGCACATCACAGCCACCCAGACTACAGATGTAGGAACCTACTTCTGTGCAGGAACTTATGGAGGAAGCCAAGGAAATCTCATCTTTGGAAAAGGCACTAAACTCTCTGTTAAACCAAATATCCAGAACCCTGACCCTGCCGTGTACCAGCTGAGAGACTCTAAATCCAGTGACAAGTCTGTCTGCCTATTCACCGATTTTGATTCTCAAACAAATGTGTCACAAAGTAAGGATTCTGATGTGTATaTCacAGac	ACAGGACCCAGGGCAAGGGcTGAGATTGATcTAcTACTCACAGATAGTAAATGACTTTCAGAAAGGAGATATAGCTGAAGGGTACAGCGTCTCTCGGGAGAAGAAGGAATCCTTTCCTCTCACTGTGACATCGGCCCAAAAGAACCCGACAGCTTTCTATCTCTGTGCCAGTAGCCAGCGCAGCACAGATACGCAGTATTTTGGCCCAGGCACCCGGCtGACAGTGctcgaGGAC
	BP114_DAY7_P1_A10	BP114	DAY7	P1	A10	Older Adult	M1_58-66	Divided	BP114_DAY7_Divided	OlderAdult_DAY7_Divided	A	TGGTACCGACAGGACCCAGGGCAAGGGCTGAGATTGATCTACTACTCACAGATAGTAAATGACTTTCAGAAAGGAGATATAGCTGAAGGGTACAGCGTCTCTCGGGAGAAGAAGGAATCCTTTCCTCTCACTGTGACATCGGCCCAAAAGAACCCGACAGCTTTCTATCTCTGTGCCAGTAGCCAGCGCAGCACAGATACGCAGTATTTTGGCCCAGGCACCCGGCtGACAGTGCTCGAGGAC
	BP114_DAY7_P1_B1	BP114	DAY7	P1	B1	Older Adult	M1_58-66	Divided	BP114_DAY7_Divided	OlderAdult_DAY7_Divided	A	TGGTACCGACAGGACCCAGGGCAAGGGCTGAGATTGATCTACTACTCACAGATAGTAAATGACTTTCAGAAAGGAGATATAGCTGAAGGGTACAGCGTCTCTCGGGAGAAGAAGGAATCCTTTCCTCTCACTGTGACATCGGCCCAAAAGAACCCGACAGCTTTCTATCTCTGTGCCAGTAGCCAGCGCAGCACAGATACGCAGTATTTTGGCCCAGGCACCCGGCtGACAGTGctcgaGGAC
	BP114_DAY7_P1_B2	BP114	DAY7	P1	B2	Older Adult	M1_58-66	Divided	BP114_DAY7_Divided	OlderAdult_DAY7_Divided	ctgCAACTCCTCAAGTGTTTTTTCCAGCTTACAATGGTACAGACAGGAGCCTGGGGAAGGTCCTGTCCTCCTGGTGACAGTAGTTACGGGTGGAGAAGTGAAGAAGCTGAAGAGACTAACCTTTCAGTTTGGTGATG	ACTGGTACCGACAGGACCCAGGGCAAGGGCTGAGATTGATCTACTACTCACAGATAGTAAATGACTTTCAGAAAGGAGATATAGCTGAAGGGTACAGCGTCTCTCGGGAGAAGAAGGAATCCTTTCCTCTCACTGTGACATCGGCCCAAAAGAACCCGACAGCTTTCTATCTCTGTGCCAGTAGTATACGGAGTAGCTACGAGCAGTACTTCGGGCCGGGCACCAGGCTCACGGTCACAGAGGAC
	BP114_DAY7_P1_B4	BP114	DAY7	P1	B4	Older Adult	M1_58-66	Divided	BP114_DAY7_Divided	OlderAdult_DAY7_Divided	agTCTCTGGAAACCCTTATCTTTTTTGGTATGTTCAATACCCCAACCGAGGCCTCCAGTTCCTTCTGAAATACATCACAGGGGATAACCTGGTTAAAGGCAGCTATGGCTTTGAAGCTGAATTTAACTAGAGCCAAACCTCCTTCCACCTGAAGAAACCATCTGCCCTTGTGAGCGACTCCGCTTTGTACTTCTGTGCTGTGAGAGACGGGACTGGGGCAAACAACCTCTTCTTTGGGACTGGAACGAGACTCACCGTTATTCCCTATATCCAGAACCCTGACCCTGCCGTGTACCAGCTGAGAGACTCTAAATCCAGTGACAAGTCTGTCTGCCTATTCACCGATTTTGATTCTCAAACAAATGTGTCACAAAGTAAGGATTCTgATGTGTaTaTCac…	ACTGGTACCGACAGGACCCAGGGCAAGGGCTGAGATTGATCTACTACTCACAGATAGTAAATGACTTTCAGAAAGGAGATATAGCTGAAGGGTACAGCGTCTCTCGGGAGAAGAAGGAATCCTTTCCTCTCACTGTGACATCGGCCCAAAAGAACCCGACAGCTTTCTATCTCTGTGCCAGTAGTATTTCATCAACCGGGGAGCTGTTTTTtGGAGAAGGCTCTAGGCTGACCGTACtGGAGGAC
	BP114_DAY7_P1_B5	BP114	DAY7	P1	B5	Older Adult	M1_58-66	Divided	BP114_DAY7_Divided	OlderAdult_DAY7_Divided	A	TGGTACcGACagGaCCCAGGGCAAGGGctgAGAttgaTcTacTAcTCaCaGATAgTAAatGActtTCagAAAgGAgAtATAGctgAaGGGtACAGCGTCTCTCGGGAGAAGAAGGAATCCTTTCCTCTCACTGTGACATCGGCCCAAAAGAACCCGACAGCTTTCTATCTCTGTGCCAGTAGTCTCAGGAGCACCGGGGAGCTGTTTTTtGGAGAAGGCTCTAGGCTGACCGTACtGGAGGAC
	BP114_DAY7_P1_B9	BP114	DAY7	P1	B9	Older Adult	M1_58-66	Divided	BP114_DAY7_Divided	OlderAdult_DAY7_Divided	A	ACTGGTACCGACAGGACCCAGGGCAAGGGCTGAGATTGATCTACTACTCACAGATAGTAAATGACTTTCAGAAAGGAGATATAGCTGAAGGGTACAGCGTCTCTCGGGAGAAGAAGGAATCCTTTCCTCTCACTGTGACATCGGCCCAAAAGAACCCGACAGCTTTCTATCTCTGTGCCAGTAGTCTCAGGAGCACCGGGGAGCTGTTTTTtGGAGAAGGCTCTAGGCTGACCgTACtGGAGGAC
	BP114_DAY7_P1_B10	BP114	DAY7	P1	B10	Older Adult	M1_58-66	Divided	BP114_DAY7_Divided	OlderAdult_DAY7_Divided	TCAGTCTCTGGAAACCCTTATCTTTTTTGGTATGTTCAATACCCCAACCGAGGCCTCCAGTTCCTTCTGAAATACATCACAGGGGATAACCTGGTTAAAGGCAGCTATGGCTTTGAAGCTGAATTTAACTAGAGCCAAACCTCCTTCCACCTGAAGAAACCATCTGCCCTTGTGAGCGACTCCGCTTTGTACTTCTGTGCTGTGAGAGACGGGACTGGGGCAAACAACCTCTTCTTTGGGACTGGAACGAGACTCACCGTTATTCCCTATATCCAGAACCCTGACCCTGCCGTGTACCAGCTGAGAGACTCTAAATCCAGTGACAAGTCTGTCTGCCTATTCACCGATTTTGATTCTCAAACAAATGTGTCACAAAGTAAGGATTCTgATGTGTATaTC…	ACTGGTACCGACAGGACCCAGGGCAAGGGCTGAGATTGATCTACTACTCACAGATAGTAAATGACTTTCAGAAAGGAGATATAGCTGAAGGGTACAGCGTCTCTCGGGAGAAGAAGGAATCCTTTCCTCTCACTGTGACATCGGCCCAAAAGAACCCGACAGCTTTCTATCTCTGTGCCAGTAGTATTTCATCAACCGGGGAGCTGTTTTTTGGAGAAGGCTCTAGGCTGACCGTACtGGAGGAC
	BP114_DAY7_P1_C1	BP114	DAY7	P1	C1	Older Adult	M1_58-66	Divided	BP114_DAY7_Divided	OlderAdult_DAY7_Divided	A	TGGTACCGACAGGACCCAGGGCAAGGGcTGAGATTGATcTAcTACTCACAGATAGTAAATGACTTTCAGAAAGGAGATATAGCTGAAGGGTACAGCGTCTCTCGGGAGAAGAAGGAATCCTTTCCTCTCACTGTGACATCGGCCCAAAAGAACCCGACAGCTTTCTATCTCTGTGCCAGTAGCCAGCGCAGCACAGATACGCAGTATTTTGGCCCAGGCACCCGGCtGACAGTGCTcggAGGAC
	BP114_DAY7_P1_C2	BP114	DAY7	P1	C2	Older Adult	M1_58-66	Divided	BP114_DAY7_Divided	OlderAdult_DAY7_Divided	GAAGCACCCGTCTTCCTGATGATATTACTGAAGGGTGGAGAACAGAAGGGTCATGACAAAATATCTGCTTCATTTAATGAAAAAAAGCAGCAAAGCTCCCTGTACCTTACGGCCTCCCAGCTCAGTTACTCAGGAACCTACTTCTGCGGCACAGAGATCGAGCATAATGCAGGCAACATGCTCACCTTTGGAGGGGGAACAAGGTTAATGGTCAAACCCCATATCCAGAACCCTGACCCTGCCGTGTaCCaGcTGAGAGACTCTAAATCCaGTGACaaGTCTGTCTGCCTATTCACCGATTTTGATTCTCAAACAAATGTGTCACAAAGTaaAGgaatTCTGaAtGtgtataTCaC	GAtTGATCTacTACTCACAgATAGTAAAtGActTTCAGAAAGGAGAtATAGcTGAAGGGtACaGcgTcTcTCGGGAGAAGAAGGAATCCTTTCCTCTCACTGTGACATCGGCCCAAAAGAACCCGACAGCTTTCTATCTCTGTGCCAGTAGTATAATGGGATCTGGAAACACCATATATTTTGGAGAGGGaAGTtGGCTCACTGTtgtagaGGaC
	BP114_DAY7_P1_C3	BP114	DAY7	P1	C3	Older Adult	M1_58-66	Divided	BP114_DAY7_Divided	OlderAdult_DAY7_Divided	tgcAACTCCTCAAGTGTTTTTTCCAGCTTACAATGGTACAGACAGGAGCCTGGGGAAGGTCCTGTCCTCCTGGTGACAGTAGTTACGGGTGGAGAAGTGAAGAAGCTGAAGAGACTAACCTTTCAGTTTGGTGATGCAAGAAAGGACAGTTCTCTCCACATCACTGCAGCCCAGCCTGGTGATACAGGCCTCTACCTCTGTGCAGGAGCTTTCGGCTCTAGCAACACAGGCAAACTAATCTTTGGGCAAGGGACAACTTTACAAGTAAAACCAGATATCCAGAACCCTGACCCTGCCGTGTACCAGCTGAGAGACTCTAAATCCAGTGACAAGTCTGTCTGCCTATTCACCGATTTTGATTCTCAAACAAATGTGTCACAAAGTAAGGATTCTGATGTG…	TGATcTactAcTCACAGATAGTAAAtGAcTTTCAGAAAGGAGATATAGcTgAaGGGTACAGcgTcTCTCGGGAGAAGAAGGAATCcTTTCCTCTCACTGTGACATCGGCCCAAAAGAACCCGACAGCTTTCTATCTCTGTGCCAGTAGTATACGGAGTAGCTACGAGCAGTACTTCGGGCCGGGCACCAGGCTCACGgTCACagagGAC
	BP114_DAY7_P1_C4	BP114	DAY7	P1	C4	Older Adult	M1_58-66	Divided	BP114_DAY7_Divided	OlderAdult_DAY7_Divided	TGGTGGACATCCCGTTTTTTTGATACAGTTAGTGAAGAGTGGAGAAGTGAAGAAGCAGAAAAGACTGACATTTCAGTTTGGAGAAGCAAAAAAGAACAGCTCCCTGCACATCACAGCCACCCAGACTACAGATGTAGGAACCTACTTCTGTGCAGGAACTTATGGAGGAAGCCAAGGAAATCTCATCTTTGGAAAAGGCACTAAACTCTCTGTTAAACCAAATATCCAGAACCCTGACCCTGCCGTGTACCAGCTGAGAGACTCTAAATCCAGTGACAAGTCTGTCTGCCTATTCACCGATTTTGATTCTCAAACAAATGTGTCACAAAGTAAGGATTCTGATGTGTATaTCAC	GAAAGGAgATATAGCTGAaGggTaCAGcGTcTCTcGgGAGAAGAAgGAATCCTTTCCTCTCACTGTGACATCGGCCCAAAAGAACCCGACAGCTTTCTATCTCTGTGCCAGTAGCCAGCGCAGCACAGATACGCAGTATTTTGGCCCAGGCACCCGGCtGACAGTGCTCGAGGAC
	BP114_DAY7_P1_C6	BP114	DAY7	P1	C6	Older Adult	M1_58-66	Divided	BP114_DAY7_Divided	OlderAdult_DAY7_Divided	TGGTGGACATCCCGTTTTTTTGATACAGTTAGTGAAGAGTGGAGAAGTGAAGAAGCAGAAAAGACTGACATTTCAGTTTGGAGAAGCAAAAAAGAACAGCTCCCTGCACATCACAGCCACCCAGACTACAGATGTAGGAACCTACTTCTGTGCGGTAACTTATGGAGGAAGCCAAGGAAATCTCATCTTTGGAAAAGGCACTAAACTCTCTGTTAAACCAAATATCCAGAACCCTGACCCTGCCGTGTACCAGCTGAGAGACTCTAAATCCAGTGACAAGTCTGTCTGCCTATTCACCGATTTTGATTCTCAAACAAATGTGTCACAAAGTaAGGATTCTGATGtGtataTCac	TGGTACCGACAGGACCCAGGGCAAGGGCTGAGATTGATCTACTACTCACAGATAGTAAATGACTTTCAGAAAGGAGATATAGCTGAAGGGTACAGCGTCTCTCGGGAGAAGAAGGAATCCTTTCCTCTCACTGTGACATCGGCCCAAAAGAACCCGACAGCTTTCTATCTCTGTGCCAGTAGTGCCCGCAGCACAGATACGCAGTATTTTGGCCCAGGCACCCGGCTGACAGTGCtcgagGAC
	BP114_DAY7_P1_C8	BP114	DAY7	P1	C8	Older Adult	M1_58-66	Divided	BP114_DAY7_Divided	OlderAdult_DAY7_Divided	ggCCTGGtGGACaTCCcgTTTTTtTGATACagtTaGtGAAGAGtGGAGAAGTGAAGAAGCAGAAAAGAcTGACATTTCAGTTtGGAGAAGCAAAAAAGAACAGCTCCcTGCACATCACAGCCACCCAGACTACAGAtGTAGGAACcTAcTTcTGTGCAGGCAATTATGGAGGAAGCCAAGGAAATcTCATcTTTGGAAAAGGCAcTAAACTcTctgTTAAACCAAATATCCAGAACCCTGACCCTGCCGTGTACCAGCTGAGAGACTCTAAATCCAGTGaCaaGTCTGTCTGCCTATTCACCGATTTTGATTCTCAAACAAATGTGTCACAAAGTAAGGATTCTgATGtgtataTCaC	TGgTACCGACAGGACCCAGGGCAAGGGCTGAGATTGATCTACTACTCACAGATAGTAAATGACTTTCAGAAAGGAGATATAGCTGAAGGGTACAGCGTCTCTCGGGAGAAGAAGGAATCCTTTCCTCTCACTGTGACATCGGCCCAAAAGAACCCGACAGCTTTCTATCTCTGTGCCAGTAGTCTCAGGAGCACCGGGGAGCTGTTTTTTGGAGAAGGCTCTAGGCTGACCGTACtGGAGGAC
	BP114_DAY7_P1_D2	BP114	DAY7	P1	D2	Older Adult	M1_58-66	Divided	BP114_DAY7_Divided	OlderAdult_DAY7_Divided	tgCAACTCCTCAAGTGTTTTTTCCAGCTTACAATGGTACAGACAGGAGCCTGGGGAAGGTCCTGTCCTCCTGGTGACAGTAGTTACGGGTGGAGAAGTGAAGAAGCTGAAGAGACTAACCTTTCAGTTTGGTGAT	TGGTACCGACAGGACCCAGGGCAAGGGCTGAGATTGATCTACTACTCACAGATAGTAAATGACTTTCAGAAAGGAGATATAGCTGAAGGGTACAGCGTCTCTCGGGAGAAGAAGGAATCCTTTCCTCTCACTGTGACATCGGCCCAAAAGAACCCGACAGCTTTCTATCTCTGTGCCAGTAGTATACGGAGTAGCTACGAGCAGTACTTCGGGCCGGGCACCAGGCTCACGgTCACagaggaC
	BP114_DAY7_P1_D4	BP114	DAY7	P1	D4	Older Adult	M1_58-66	Divided	BP114_DAY7_Divided	OlderAdult_DAY7_Divided	A	AcTGGTACCGACAGGACCCAGGGCAAGGGCTGAGATTGATCTACTACTCACAGATAGTAAATGACTTTCAGAAAGGAGATATAGCTGAAGGGTACAGCGTCTCTCGGGAGAAGAAGGAATCCTTTCCTCTCACTGTGACATCGGCCCAAAAGAACCCGACAGCTTTCTATCTCTGTGCCAGTAGTCTCAGGAGCACCGGGGAGCTGTTTTTTGGAGAAGGCTCTAGGCTGACCGTACtGGAGGAC
	BP114_DAY7_P1_D5	BP114	DAY7	P1	D5	Older Adult	M1_58-66	Divided	BP114_DAY7_Divided	OlderAdult_DAY7_Divided	TccTCCACCTACTTATACTGGTATAAGCAAGAACCTGGAGCAGGTCTCCAGTTGCTGACGTATATTTTTTCAAATATGGACATGAAACAAGACCAAAGACTCACTGTTCTATTGAATAAAAAGGATAAACATCTGTCTCTGCGCATTGCAGACACCCAGACTGGGGACTCAGCTATCTACTTCTGTGCAGAGAATCATAAGGAAGGCAAACTAATCTTTGGGCAAGGGACAACTTTACAAGTAAAACCAGATATCCAGAACCCTGACCCTGCCGTGTACCAGCTGAGAGACTCTAAATCCAGTGACAAGTCTGTCTGCCTATTCACCGATTTTGATTCTCAAACAAATGTGTCACAAAGTAAGGATTCtgATGtgTATaTCac	TGGTACCGACAGGACCCAGGGCAAGGGcTGAGATTGATcTAcTACTCACAGATAGTAAAtGACTTTCAGAAAGGAGATATAGCTGAAGGGTACAGCGTCTCTCGGGAGAAGAAGGAATCCTTTCCTCTCACTGTGACATCGGCCCAAAAGAACCCGACAGCTTTCTATCTCTGTGCCAGTAGTATACGCAGTTCCTACGAGCAGTACTTCGGGCCGGGCACCAGGCTCACGGTCACagAGGAC
	BP114_DAY7_P1_D9	BP114	DAY7	P1	D9	Older Adult	M1_58-66	Divided	BP114_DAY7_Divided	OlderAdult_DAY7_Divided	GGCCTGGTGGACATCCCGTTTTTTTGATACAGTTAGTGAAGAGTGGAGAAGTGAAGAAGCAGAAAAGACTGACATTTCAGTTTGGAGAAGCAAAAAAGAACAGCTCCCTGCACATCACAGCCACCCAGACTACAGATGTAGGAACCTAcTTCTGTGCGGTAAcTTATGGAGGAAGCCAAGGAAATCTCATCTTTGGAAAAGGCACTAAACTCTCTGTTAAACCAAATATCCAGAACCCTGACCCTGCCGTGTACCAGcTGAGAGACTCTAAATCCAGTGACAAGTCTGTCTGCCTATTCACCGATTTTGATTCTCAAACAAATGTGTCACAAAGTAAGGATTCTGAtGTGTAtaTCACA	TGGTACCGACAGGACCCAGGGCAAGGGCTGAGATTGATcTACTACTCACAGATAGTAAATGACTTTCAGAAAGGAGATATAGCTGAAGGGTACAGCGTCTCTCGGGAGAAGAAGGAATCcTTTCCTCTCACTGTGACATCGGCCCAAAAGAACCCGACAGCTTTCTATCTCTGTGCCAGTAGTGCCCGCAGCACAGATACGCAGTATTTtGGCCCAGGCACCCGGCtGACAGTGctcgAGGAC
	BP114_DAY7_P1_D10	BP114	DAY7	P1	D10	Older Adult	M1_58-66	Divided	BP114_DAY7_Divided	OlderAdult_DAY7_Divided	A	TGGTACCGACAGGACCCAGGGCAAGGGCTGAGATTGATCTACTACTCACAGATAGTAAATGACTTTCAGAAAGGAGATATAGCTGAAGGGTACAGCGTCTCTCGGGAGAAGAAGGAATCCTTTCCTCTCACTGTGACATCGGCCCAAAAGAACCCGACAGCTTTCTATCTCTGTGCCAGTAGTCTCAGGAGCACCGGGGAGCTGTTTTTtGGAGAAGGCTCTAGGCTGACCGTACtGGAGGAC
	BP114_DAY7_P1_E1	BP114	DAY7	P1	E1	Older Adult	M1_58-66	Divided	BP114_DAY7_Divided	OlderAdult_DAY7_Divided	TcCCAGGGGCCACAGTATATCATTCATGGTcTAAAAAACAATGAAACCAATGAAATGGCCTCTcTGATCATCACAGAAGACAGAAAGTCCAGCACCTTGATCCTGCCCCACGcTACGCTGAGAGACACTGCTGTGTAcTAtTGCAT	CTCACAGATaGTAAATGACTtTcaGAAAGGAGATATAGCTGAaGggTACaGcgTcTCTcGgGAGAAGAAggaatcCTTTCCTCTCACTGTGACATCGGCCCAAAAGAACCCGACAGCTTTCTATCTCTGTGCCAGTAGCCAGCGCAGCACAGATACGCAGTATTTTGGCCCAGGCACCCGGCTGACAGTGCTCGAGGAC
	BP114_DAY7_P1_E2	BP114	DAY7	P1	E2	Older Adult	M1_58-66	Divided	BP114_DAY7_Divided	OlderAdult_DAY7_Divided	TGGTGGACATCCCGTTTTTTTGATACAGTTAGTGAAGAGTGGAGAAGTGAAGAAGCAGAAAAGACTGACATTTCAGTTTGGAGAAGCAAAAAAGAACAGCTCCCTGCACATCACAGCCACCCAGACTACAGATGTAGGAACCTACTTCTGTGCAGGAACTTATGGAGGAAGCCAAGGAAATCTCATCTTTGGAAAAGGCACTAAACTCTCTGTTAAACCAAATATCCAGAACCCTGACCCTGCCGTGTACCAGCTGAGAGACTCTAAATCCAGTGACAAGTCTGTCTGCCTATTCACCGATTTTGATTCTCAAACAAATGTGTCACAAAGTAAGGATTCTGATGTGTATaTCaCAGAc	TGGTACCGACAGGACCCAGGGCAAGGGCTGAGATTGATCTACTACTCACAGATAGTAAATGACTTTCAGAAAGGAGATATAGCTGAAGGGTACAGCGTCTCTCGGGAGAAGAAGGAATCCTTTCCTCTCACTGTGACATCGGCCCAAAAGAACCCGACAGCTTTCTATCTCTGTGCCAGTAGCCAGCGCAGCACAGATACGCAGTATTTTGGCCCAGGCACCCGGCtGACAGTGCTCGAGGAC
	BP114_DAY7_P1_E5	BP114	DAY7	P1	E5	Older Adult	M1_58-66	Divided	BP114_DAY7_Divided	OlderAdult_DAY7_Divided	TGGTGGACATCCCGTTTTTTTGATACAGTTAGTGAAGAGTGGAGAAGTGAAGAAGCAGAAAAGACTGACATTTCAGTTTGGAGAAGCAAAAAAGAACAGCTCCCTGCACATCACAGCCACCCAGACTACAGATGTAGGAACCTACTTCTGTGCAGGCAATTATGGAGGAAGCCAAGGAAATCTCATCTTTGGAAAAGGCACTAAACTCTCTGTTAAACCAAATATCCAGAACCCTGACCCTGCCGTGTACCAGCTGAGAGACTCTAAATCCAGTGACAAGTCTGTCTGCCTATTCACCGATTTTGATTCTCAAACAAATGTGTCACAAAGTAAGGATTCTGAtGTGTATaTCaCAGac	ACTGGTACCGACAGGACCCAGGGCAAGGGcTGAGATTGATCTACTAcTCACAGATAGTAAATGACTTTCAGAAAGGAGATATAGCTGAAGGGTACAGCGTCTCTCGGGAGAAGAAGGAATCCTTTCCTCTCACTGTGACATCGGCCCAAAAGAACCCGACAGCTTTCTATCTCTGTGCCAGTAGTCTCAGGAGCACCGGGGAGCTGTTTTTtgGAGAAGGCTCTAGGCTGACCGTACtgGAGG
	BP114_DAY7_P1_E8	BP114	DAY7	P1	E8	Older Adult	M1_58-66	Divided	BP114_DAY7_Divided	OlderAdult_DAY7_Divided	A	TGGTACCGACAGGACCCAGGGCAAGGGCTGAGATTGATCTACTACTCACAGATAGTAAATGACTTTCAGAAAGGAGATATAGCTGAAGGGTACAGCGTCTCTCGGGAGAAGAAGGAATCCTTTCCTCTCACTGTGACATCGGCCCAAAAGAACCCGACAGCTTTCTATCTCTGTGCCAGTAGCGCACGTTCCGGCAATGAGCAGTTCTTCGGGCCAGggaCACGGCTCACCGTGCTAggAGGac
	BP114_DAY7_P1_E10	BP114	DAY7	P1	E10	Older Adult	M1_58-66	Divided	BP114_DAY7_Divided	OlderAdult_DAY7_Divided	GCACCCGTCTTCCTGATGATATTACTGAAGGGTGGAGAACAGAAGGGTCATGACAAAATATCTGCTTCATTTAATGAAAAAAAGCAGCAAAGCTCCCTGTACCTTACGGCCTCCCAGCTCAGTTACTCAGGAACCTACTTCTGCGGCACAGAGATCGAGCATAATGCAGGCAACATGCTCACCTTTGGAGGGGGAACAAGGTTAATGGTCAAACCCCATATCCAGAACCCTGACCCTGCCGTGTACCAGCTGAGAGACTCTAAATCCAGTGACAAGTCTGTCTGCCTATTCACCGATTTTGATTCTCAAACAAATGTGTCACAAAGTAAGGATTCTGATGTGTATaTCACaga	TGGTACCGACAGGACCCAGGGCAAGGGCTGAGATTGATCTACTACTCACAGATAGTAAATGACTTTCAGAAAGGAGATATAGCTGAAGGGTACAGCGTCTCTCGGGAGAAGAAGGAATCCTTTCCTCTCACTGTGACATCGGCCCAAAAGAACCCGACAGCTTTCTATCTCTGTGCCAGTAGTATAATGGGATCTGGAAACACCATATATTTTGGAGAGGGAAGTtGGCTCACTGTtGTAGAGGAC
	BP114_DAY7_P1_F3	BP114	DAY7	P1	F3	Older Adult	M1_58-66	Divided	BP114_DAY7_Divided	OlderAdult_DAY7_Divided	A	TGGTACCGACAGGACCCAGGGCAAGGGCTGAGATTGATCTACTACTCACAGATAGTAAATGACTTTCAGAAAGGAGATATAGCTGAAGGGTACAGCGTCTCTCGGGAGAAGAAGGAATCCTTTCCTCTCACTGTGACATCGGCCCAAAAGAACCCGACAGCTTTCTATCTCTGTGCCAGTAGCCAGCGCAGCACAGATACGCAGTATTTTGGCCCAGGCACCCGGCtGACAGTGCTCGAGGAC
	BP114_DAY7_P1_F8	BP114	DAY7	P1	F8	Older Adult	M1_58-66	Divided	BP114_DAY7_Divided	OlderAdult_DAY7_Divided	TcTCTcTGCAAATtGCAGcTACTCAACCtGGAGacTcAGCTGTcTAcTTTTGTGCAGAGAATCAAAGGTGGAAGCCAAGGAAATCTCATCTTTGGAAAAGGCACTAAACTCTCTGTTAAACCAAATATCCAGAACCCTGACCCTGCCGTGTACCAGCTGAGAGACTCTAAATCCAGTGACAAGTCTGTCTGCCTATTCACCGATTTTGATTCTCAAACAAATGTGTCACAAAGTAAGGAtTCTGATGTGTaTaTCaCa	TGGTACCGACAGGACCCAGGGCAAGGGCTGAGATTGATCTACTACTCACAGATAGTAAATGACTTTCAGAAAGGAGATATAGCTGAAGGGTACAGCGTCTCTCGGGAGAAGAAGGAATCCTTTCCTCTCACTGTGACATCGGCCCAAAAGAACCCGACAGCTTTCTATCTCTGTGCCAGTAGCGCACGTTCCGGCAATGAGCAGTTCTTCGGGCCAGGGACACGGCTCACCGTGctagaGGA
	BP114_DAY7_P1_G3	BP114	DAY7	P1	G3	Older Adult	M1_58-66	Divided	BP114_DAY7_Divided	OlderAdult_DAY7_Divided	A	TGGTACCGACAGGACCCAGGGCAAGGGCTGAGATTGATCTACTACTCACAGATAGTAAATGACTTTCAGAAAGGAGATATAGCTGAAGGGTACAGCGTCTCTCGGGAGAAGAAGGAATCCTTTCCTCTCACTGTGACATCGGCCCAAAAGAACCCGACAGCTTTCTATCTCTGTGCCAGTAGCCAGCGCAGCACAGATACGCAGTATTTTGGCCCAGGCACCCGGCtGACAGTGCTCGAGGAC
	BP114_DAY7_P1_G10	BP114	DAY7	P1	G10	Older Adult	M1_58-66	Divided	BP114_DAY7_Divided	OlderAdult_DAY7_Divided	CAACTCCTCAAGTGTTTTTTCCAGCTTACAATGGTACAGACAGGAGCCTGGGGAAGGTCCTGTCCTCCTGGTGACAGTAGTTACGGGTGGAGAAGTGAAGAAGCTGAAGAGACTAACCTttTagtttggtgatgcAaGAAAGGACAgTTcTcTCCAcATCActgcagcccagActGGTGAtaCaggCcTctaCcTCtgtgCaGgGGatGGGAGcCAaGGAAATcTcaTctTTGGAAAAGGCAcTaAacTcTctgTTaAaCCAAATATCCAGAACCCTGACCCTGCCGTGTACCAGCTGAGAGACTCTAAATCCAGTGACAAGTCTGTCTGCCTATTCACCGATTTTGATTCTCAAACAAATGTGTCACAAAGTAAGGATTCTGATGtGTATaTCaCa	TTGTTCACTGGTACCGACAGGACCCAGGGCAAGGGCTGAGATTGATCTACTACTCACAGATAGTAAATGACTTTCAGAAAGGAGATATAGCTGAAGGGTACAGCGTCTCTCGGGAGAAGAAGGAATCCTTTCCTCTCACTGTGACATCGGCCCAAAAGAACCCGACAGCTTTCTATCTCTGTGCCAGTAGTAGCAGGAGCTCCTACGAGCAGTACTTCGGGCCGGGCACCAGGCTCACGGTCACAGAGGAC
	BP114_DAY7_P1_H5	BP114	DAY7	P1	H5	Older Adult	M1_58-66	Divided	BP114_DAY7_Divided	OlderAdult_DAY7_Divided	CaTtTCAGtttGGAGAAgcaaaAAAGaACaGCTCCcTGCACATcaCAgCCaccCAGACTACAGAtGTaGGAACcTAcTTctgtGCAGGAAatTaTGGagGAAGcCAaGGAAATcTCATCTTTGGAAAAGGCAcTAAACTcTcTGTTAAACCAAATATCCAGAACCCTGACCCTGCCGTGTACCAGCTGAGAGACTCTAAATCCAGTGACAAGTCTGTCTGCCTATTCACCGATTTTGATTCTCAAACAAATGTGTCACAAAGTAAGGaTTCTGATGtGTATaTCACAG	TGGTACCGACAGGACCCAGGGCAAGGGCTGAGATTGATCTACTACTCACAGATAGTAAATGACTTTCAGAAAGGAGATATAGCTGAAGGGTACAGCGTCTCTCGGGAGAAGAAGGAATCCTTTCCTCTCACTGTGACATCGGCCCAAAAGAACCCGACAGCTTTCTATCTCTGTGCCAGTAGCCAGCGCAGCACAGATACGCAGTATTTTGGCCCAGGCACCCGGCTGACAGTGCTCGAGGAC
	BP114_DAY7_P1_H6	BP114	DAY7	P1	H6	Older Adult	M1_58-66	Divided	BP114_DAY7_Divided	OlderAdult_DAY7_Divided	CTCCACCTACTTATACTGGTATAAGCAAGAACCTGGAGCAGGTCTCCAGTTGCTGACGTATATTTTTTCAAATATGGACATGAAACAAGACCAAAGACTCACTGTTCTATTGAATAAAAAGGATAAACATCTGTCTCTGCGCATTGCAGACACCCAGACTGGGGACTCAGCTATCTACTTCTGTGCAGAGAATCATAAGGAAGGCAAACTAATCTTTGGGCAAGGGACAACTTTACAAGTAAAACCAGATATCCAGAACCCTGACCCTGCCGTGTACCAGCTGAGAGACTCTAAATCCAGTGACAAGTCTGTCTGCCTATTCACCGATTTTGATTCTCAAACAAATGTGTCACAAAGTAAGGAtTCTGATGTGTATaTCaCa	TGGTACCGACAGGACCCAGGGCAAGGGcTGAGATTGATcTAcTACTCACAGATAGTAAATGACTTTCAGAAAGGAGATATAGCTGAAGGGTACAGCGTCTCTCGGGAGAAGAAGGAATCCTTTCCTCTCACTGTGACATCGGCCCAAAAGAACCCGACAGCTTTCTATCTCTGTGCCAGTAGTATACGCAGTTCCTACGAGCAGTACTTCGGGCCGGGCACCAGGCTCACGGTCACAGAGGAC
	BP114_DAY7_P1_H9	BP114	DAY7	P1	H9	Older Adult	M1_58-66	Divided	BP114_DAY7_Divided	OlderAdult_DAY7_Divided	A	ACTGGTACCGACAGGACCCAGGGCAAGGGCTGAGATTGATCTACTACTCACAGATAGTAAATGACTTTCAGAAAGGAGATATAGCTGAAGGGTACAGCGTCTCTCGGGAGAAGAAGGAATCCTTTCCTCTCACTGTGACATCGGCCCAAAAGAACCCGACAGCTTTCTATCTCTGTGCCAGTAGTATACGCAGTTCCTACGAGCAGTACTTCGGGCCGGGCACCAGGCTCACGGTCACAGAGGAC
	BP114_DAY10_P2_A6	BP114	DAY10	P2	A6	Older Adult	M1_58-66	Divided	BP114_DAY10_Divided	OlderAdult_DAY10_Divided	tgCAACTCCTCAAGTGTTTTTTCCAGCTTACAATGGTACAGACAGGAGCCTGGGGAAGGTCCTGTCCTCCTGGTGACAGTAGTTACGGGTGGAGAAGTGAAGAAGCTGAAGAGACTAACCTttTagtttggtgatGCAAGAAAGGACAgTTcTcTCCACATCActGCaGccCaGActGGTGAtaCaGGCcTctACCTCTGtgCaGGGGAtGGGAGcCAAGGAAATcTCATcTTtGGAAAAGGCAcTAAACTcTctgTTAAACCAAATATCCAGAACCCTGACCCTGCCGTGTACCAGCTGAGAGACTCTAAATCCAGTGACAAGTCTGTCTGCCTATTCACCGATTTTGATTCTCAAACAAATGTGTCACAAAGTAAGGATTCTgAtGtGTATaTCaCA…	TTTCCTCTCACTGTGACATCGGCCCAAAAGAACCCGACAGCTTTCTATCTCTGTGCCAGTAGTAGCAGGAGCTCCTACGAGCAGTACTTCGGGCCGGGCACCAGGCTCACGGTCACAGAGGAC
	BP114_DAY10_P2_A7	BP114	DAY10	P2	A7	Older Adult	M1_58-66	Divided	BP114_DAY10_Divided	OlderAdult_DAY10_Divided	A	TGGTACCGACAGGACCCAGGGCAAGGGcTGAGATTGATcTACTACTCACAGATAGTAAATGACTTTCAGAAAGGAGATATAGCTGAAGGGTACAGCGTCTCTCGGGAGAAGAAGGAATCCTTTCCTCTCACTGTGACATCGGCCCAAAAGAACCCGACAGCTTTCTATCTCTGTGCCAGTAGCCAGCGCAGCACAGATACGCAGTATTTTGGCCCAGGCACCCGGCtGACAGTGCTCGAGGAC
	BP114_DAY10_P2_A8	BP114	DAY10	P2	A8	Older Adult	M1_58-66	Divided	BP114_DAY10_Divided	OlderAdult_DAY10_Divided	tgCAACTCCTCAAGTGTTTTTTCCAGCTTACAATGGTACAGACAGGAGCCTGGGGAAGGTCCTGTCCTCCTGGTGACAGTAGTTACGGGTGGAGAAGTGAAGAAGCTGAAGAGACTAACCTTTCAGTTTGGTGATGCAAGAAAGGACAGTTCTCTCCACATCACTGCAGCCCAGCCTGGTGATACAGGCCTCTACCTCTGTGCAGGAGCCGGCTCTAGCAACACAGGCAAACTAATCTTTGGGCAAGGGACAACTTTACAAGTAAAaCCAGATATCCAGAACCTTGACCCTGCCGTGTACCAGCTGAGAGACTCTAAATCCAGTGACAAGTCTGTCTGCCTATTCACCGATTTTGATTCTCAAACAAATGTGTCACAAAGTAAGGATTCtGATGTGTaT…	TGGTACCGACAGGACCCAGGGCAAGGGcTGAGATTGATcTACTACTCACAGATAGTAAATGACTTTCAGAAAGGAGATATAGCTGAAGGGTACAGCgTCTCTCGGGAGAAGAAGGAATCCTTTCCTCTCACTGTGACATCGGCCCAAAAGAACCCGACAGCTTTCTATCTCTGTGCCAGTAGCACCAGGAGCTCGTGGGGGCAGTACTTCGGGCCGGGCACCAGGCTCACGgTCACAGAGGAC
	BP114_DAY10_P2_A9	BP114	DAY10	P2	A9	Older Adult	M1_58-66	Divided	BP114_DAY10_Divided	OlderAdult_DAY10_Divided	cagtttGGAGAAGCAAAAAaGAACAGcTccctgCACaTcaCAgcCAcCCAGACTACAGAtGTaGGAACcTAcTTcTGTGCaGGCAattatgGAGGAAGcCAaGGAAATcTcaTctTTGGAAAAGGCActaAACTCTctgTTAAACCaAAtATCCAGAACCCTGACCCTGCCGTGTACCAGCTGAGAGACTCTAAATCCAGTGaCaaGTCTGTCTGCCTATTCACCGATTTTGATTCTCAAACAAATGTGTCACAAAGTAAGGATTCtGAtGtGtataTCaC	TGGTACCGACAGGACCCAGGGCAAGGGCTGAGATTGATCTACTACTCACAGATAGTAAATGACTTTCAGAAAGGAGATATAGCTGAAGGGTACAGCGTCTCTCGGGAGAAGAAGGAATCCTTTCCTCTCACTGTGACATCGGCCCAAAAGAACCCGACAGCTTTCTATCTCTGTGCCAGTAGTCTCAGGAGCACCGGGGAGCTGTTTTTTGGAGAAGGCTCTAGGCTGACCGTACtGGAGGAC
	BP114_DAY10_P2_B2	BP114	DAY10	P2	B2	Older Adult	M1_58-66	Divided	BP114_DAY10_Divided	OlderAdult_DAY10_Divided	TGGTGGACATCCCGTTTTTTTGATACAGTTAGTGAAGAGTGGAGAAGTGAAGAAGCAGAAAAGACTGACATTTCAGTTTGGAGAAGCAAAAAAGAACAGCTCCCTGCACATCACAGCCACCCAGACTACAGATGTAGGAACCTACTTCTGTGCAGGGACTAGTGGAGGAAGCCAAGGAAATCTCATCTTTGGAAAAGGCACTAAACTCTCTGTTAAACCAAATATCCAGAACCCTGACCCTGCCGTGTACCAGCTGAGAGACTCTAAATCCAGTGACAAGTCTGTCTGCCTATTCACCGATTTTGATTCTCAAACAAATGTGTCACAAAGTAAGGATTCTGAtGTGTaTaTCaCAGAc	CACTGGTACCGACAGGACCCAGGGCAAGGGcTGAGATTGATcTAcTACTCACAGATAGTAAATGACTTTCAGAAAGGAGATATAGCtGAAGGGTACAGcgTCTCTCGGGAGAAGAAGGAATCCTTTCCTCTCACTGTGACATCGGCCCAAAAGAACCCGACAGCTTTCTATCTCTGTGCCAGTAGTATCCGGAGCTCAGATACGCAGTATTTTGGCCCAGGCACCCGGCTGACAGTGCTCGAGGAC
	BP114_DAY10_P2_B6	BP114	DAY10	P2	B6	Older Adult	M1_58-66	Divided	BP114_DAY10_Divided	OlderAdult_DAY10_Divided	A	TGGTACCGACAGGACCCAGGGCAAGGGcTGAGATTGATcTAcTACTCACAGATAGTAAATGACTTTCAGAAAGGAGATATAGCTGAAGGGTACAGCGTCTCTCGGGAGAAGAAGGAATCCTTTCCTCTCACTGTGACATCGGCCCAAAAGAACCCGACAGCTTTCTATCTCTGTGCCAGTAGCCAGCGCAGCACAGATACGCAGTATTTTGGCCCAGGCACCCGGCTGACAGTGCTCGAGGaC
	BP114_DAY10_P2_B7	BP114	DAY10	P2	B7	Older Adult	M1_58-66	Divided	BP114_DAY10_Divided	OlderAdult_DAY10_Divided	tgGACTGCACATATGACACCAGTGATCCAAGTTATGGTCTATTCTGGTACAAGCAGCCCAGCAGTGGGGAAATGATTTTTCTTATTTATCAGGGGTCTTATGACCAGcaatatGcaacagaaggTcgctactcattgAATttccagAaGgCaagaaaaTCcgccaaccTtgTcaTcTCCgctTCacaactggggGaCTCagCaaTgTaTTTctgtgcaatGGGGGGAgGAAGcCAagGAAATcTCATCTTTGGAAaAGGCactaaactctctGTTaAAcCAAATATCCAGAACCCTGACCCTGCCGTGTACCAGCTGAGAGACTCTAAATCCAGTGACAAGTCTGTCTGCCTATTCACCGATTTTGATTCTCAAACAAATGTGTCACAAAGTAAGGATT…	TTCAcTGGTACCGACAGGACCCAGGGCAAGGGCTGAGATTGATCTACTACTCACAGATAGTAAATGACTTTCAGAAAGGAGATATAGCTGAAGGGTACAGCGTCTCTCGGGAGAAGAAGGAATCCTTTCCTCTCACTGTGACATCGGCCCAAAAGAACCCGACAGCTTTCTATCTCTGTGCCAGTAGTATGCGGGCAAGCAATGAGCAGTTCTTCGGGCCAGGGACACGGCTCACCGTGCTAGAGGAc
	BP114_DAY10_P2_B9	BP114	DAY10	P2	B9	Older Adult	M1_58-66	Divided	BP114_DAY10_Divided	OlderAdult_DAY10_Divided	tgCAACTCCTCAAGTGTTTTTTCCAGCTTACAATGGTACAGACAGGAGCCTGGGGAAGGTCCTGTCCTCCTGGTGACAGTAGTTACGGGTGGAGAAGTGAAGAAGCTGAAGAGACTAACCTTTCAGTTTGGTGATGCAAGAAAGGACAGTTCTCTCCACATCACTGCAGCCCAGCCTGGTGATACAGGCCTCTACCTCTGTGCAGGAGCCGGCTCTAGCAACACAGGCAAACTAATCTTTGGGCAAGGGACAACTTTACAAGTAAAACCAGATATCCAGAACCCTGACCCTGCCGTGTACCAGCTGAGAGACTCTAAATCCAGTGACAAGTCTGTCTGCCTATTCACCGATTTTGATTCTCAAACAAATGTGTCACAAAGTAAGGATTCtgATGtgtat…	TGGTACcGACAGGACCCAGGGCAAGGGcTGAGATTGATcTAcTAcTCACAGATAGTAAAtGAcTTTCAGAAAGGAGATATAGCTGaagggtACAGcgTcTCTCGGGAGAAGAAGGAATCCTTTCCTCTCACTGTGACATCGGCCCAAAAGAACCCGACAGCTTTCTATCTCTGTGCCAGTAGCACCAGGAGCTCGTGGGGGCAGTACTTCGGGCCGGGCACCAGGCTCACGgTCACAGAGGAC
	BP114_DAY10_P2_C2	BP114	DAY10	P2	C2	Older Adult	M1_58-66	Divided	BP114_DAY10_Divided	OlderAdult_DAY10_Divided	tGCAACTCCTCAAGTGTTTTTTCCAGCTTACAATGGTACAGACAGGAGCCTGGGGAAGGTCCTGTCCTCCTGGTGACAGTAGTTACGGGTGGAGAAGTGAAGAAGCTGAAGAGACTAACCTTTCAGTTTGGTGATGCAAGAAAGGACAGTTCTCTCCACATCACTGCAGCCCAGCCTGGTGATACAGGCCTCTACCTCTGTGCAGGAGCCGGCTCTAGCAACACAGGCAAACTAATCTTTGGGCAAGGGACAACTTTACAAGTAAAACCAGATATCCAGAACCCTGACCCTGCCGTGTACCAGCTGAGAGACTCTAAATCCAGTGACAAGTCTGTCTGCCTATTCACCGATTTTGATTCTCAAACAAATGTGTCACAAAGTAAGGATTCTGAtGTGTAT…	TGGTACCGACAGGACCCAGGGCAAGGGCTGAGATTGATcTACTACTCACAGATAGTAAATGACTTTCAGAAAGGAGATATAGCTGAAGGGTACAGCgTCTCTCGGGAGAAGAAGGAATCCTTTCCTCTCACTGTGACATCGGCCCAAAAGAACCCGACAGCTTTCTATCTCTGTGCCAGTAGCACCAGGAGCTCGTGGGGGCAGTACTTCGGGCCGGGCACCAGGCTCACGGTCACAGAGGAC
	BP114_DAY10_P2_C4	BP114	DAY10	P2	C4	Older Adult	M1_58-66	Divided	BP114_DAY10_Divided	OlderAdult_DAY10_Divided	TGGTGGACATCCCGTTTTTTTGATACAGTTAGTGAAGAGTGGAGAAGTGAAGAAGCAGAAAAGAcTGACATTTCAGTTtGGAGAAGCAAAAAAGAACAGCTCCCTGCACATCACAGCCACCCAGACTACAGATGTAGGAACCTACTTCTGTGCAGGGACTAGTGGAGGAAGCCAAGGAAATCTCATCTTTGGAAAAGGCACTAAACTCTCTGTTAAACCAAATATCCAGAACCCTGACCCTGCCGTGTACCAGCTGAGAGACTCTAAATCCAGTGACAAGTCTGTCTGCCTATTCACCGATTTTGATTCTCAAACAAATGTGTCACAAAGTAAGGATTCTGATGtGTAtaTCaCAGAc	TTCACTGGTACCGACAGGACCCAGGGCAAGGGCTGAGATTGATCTACTACTCACAGATAGTAAATGACTTTCAGAAAGGAGATATAGCTGAAGGGTACAGCGTCTCTCGGGAGAAGAAGGAATCCTTTCCTCTCACTGTGACATCGGCCCAAAAGAACCCGACAGCTTTCTATCTCTGTGCCAGTAGTATCCGGAGCTCAGATACGCAGTATTTTGGCCCAGGCACCCGGCtGACAGTGCTCGAGGAC
	BP114_DAY10_P2_C6	BP114	DAY10	P2	C6	Older Adult	M1_58-66	Divided	BP114_DAY10_Divided	OlderAdult_DAY10_Divided	tGcAACTCCTCAAGTGTTTTTTCCAGCTTACAATGGTACAGACAGGAGCCTGGGGAAGGTCCTGTCCTCCTGGTGACAGTAGTTACGGGTGGAGAAGTGAAGAAGCTGAAGAGACTAACCTTTCAGTTTGGTGATGCAAGAAAGGACAGTTCTCTCCACATCACTGCAGCCCAGCCTGGTGATACAGGCCTCTACCTCTGTGCAGGATCCACGGGGGGAAGCCAAGGAAATCTCATCTTTGGAAAAGGCACTAAACTCTCTGTTAAACCAAATATCCAGAACCCTGACCCTGCCGTGTACCAGCTGAGAGACTCTAAATCCAGTGACAAGTCTGTCTGCCTATTCACCGATTTTGATTCTCAAACAAATGTGTCACAAAGTAAGGATTCTGATGTGTAT…	TGGTACCGACAGGACCCAGGGCAAGGGCTGAGATTGATCTACTACTCACAGATAGTAAATGACTTTCAGAAAGGAGATATAGCTGAAGGGTACAGCGTCTCTCGGGAGAAGAAGGAATCCTTTCCTCTCACTGTGACATCGGCCCAAAAGAACCCGACAGCTTTCTATCTCTGTGCCAGTAGTGTGAGATCCACCGGGGAGCTGTTTTTtGGAGAAGGCTCTAGGCTGACCGTACtGGAGGAC
	BP114_DAY10_P2_C8	BP114	DAY10	P2	C8	Older Adult	M1_58-66	Divided	BP114_DAY10_Divided	OlderAdult_DAY10_Divided	tgCAACTCCTCAAGTGTTTTTTCCAGCTTACAATGGTACAGACAGGAGCCTGGGGAAGGTCCTGTCCTCCTGGTGACAGTAGTTACGGGTGGAGAAGTGAAGAAGCTGAAGAGACTAACCTTTCAGTTTGGTGATGCAAGAAAGGACAGTTCTCTCCACATCACTGCAGCCCAGCCTGGTGATACAGGCCTCTACCTCTGTGCAGGAGCCGGCTCTAGCAACACAGGCAAACTAATCTTTGGGCAAGGGACAACTTTACAAGTaAAacCAGATATCCAGAA	TGGTACCGACAGGACCCAGGGCAAGGGcTGAGATTGATcTacTAcTCACAGATAGTAAAtGACTTTCAGAAAGGAGATATAGcTGaaggGTACAGCGTCTCTCGGGAGAAGAAgGAATCCTTTCCTCTCACTGTGACATCGGCCCAAAAGAACCCGACAGCTTTCTATCTCTGTGCCAGTAGCACCAGGAGCTCGTGGGGGCAGTACTTCGGGCCGGGCACCAGGCTCACGgTCACagagGAC
	BP114_DAY10_P2_D1	BP114	DAY10	P2	D1	Older Adult	M1_58-66	Divided	BP114_DAY10_Divided	OlderAdult_DAY10_Divided	CTGGTGGACATCCCGTTTTTTTGATACAGTTAGTGAAGAGTGGAGAAGTGAAGAAGCAGAAAAGACTGACATTTCAGTTTGGAGAAGCAAAAAAGAACAGCTCCCTGCACATCACAGCCACCCAGACTACAGATGTAGGAACCTACTTCTGTGCAGGCAATTATGGAGGAAGCCAAGGAAATCTCATCTTTGGAAAAGGCACTAAACTCTCTGTTAAACCAAATATCCAGAACCCTGACCCTGCCGTGTACCAGCTGAGAGACTCTAAATCCAGTGACAAGTCTGTCTGCCTATTCACCGATTTTGATTCTCAAACAAATGTGTCACAAAGTAAGGATTCTGATGtGTATaTCaCAGAc	TGGTACCGACAGGACCCAGGGCAAGGGCTGAGATTGATCTACTACTCACAGATAGTAAATGACTTTCAGAAAGGAGATATAGCTGAAGGGTACAGCGTCTCTCGGGAGAAGAAGGAATCCTTTCCTCTCACTGTGACATCGGCCCAAAAGAACCCGACAGCTTTCTATCTCTGTGCCAGTAGTCTCAGGAGCACCGGGGAGCTGTTTTTTGGAGAAGGCTCTAGGCTGACCGTACtGGAGGAC
	BP114_DAY10_P2_D2	BP114	DAY10	P2	D2	Older Adult	M1_58-66	Divided	BP114_DAY10_Divided	OlderAdult_DAY10_Divided	CAACTCCTCAAGTGTTTTTTCCAGCTTACAATGGTACAGACAGGAGCCTGGGGAAGGTCCTGTCCTCCTGGTGACAGTAGTTACGGGTGGAGAAGTGAAGAAGCTGAAGAGACTAACCTTTCAGTTTGGTGATGCAAGAAAGGACAGTTCTCTCCACATCACTGCAGCCCAGCCTGGTGATACAGGCCTCTACCTCTGTGCAGGAGCCGGCTCTAGCAACACAGGCAAACTAATCTTTGGGCAAGGGACAACTTTACAAGTAAAACCAGATATCCAGAACCCTGACCCTGCCGTGTACCAGCTGAGAGACTCTAAATCCAGTGACAAGTCTGTCTGCCTATTCACCGATTTTGATTCTCAAACAAATGTGTCACAAAGTAaGGATTCtGATGTGTATaT…	TGGTACCGACAGGACCCAGGGCAAGGGcTGAGATTGATCTAcTACTCACAGATAGTAAAtGAcTTTCAGAAAGGAGATATAGcTGaaggGtACAGCgTcTCTCGGGAGAAGAAGGAATCCTTTCCTCTCACTGTGACATCGGCCCAAAAGAACCCGACAGCTTTCTATCTCTGTGCCAGTAGCACCAGGAGCTCGTGGGGGCAGTACTTCGGGCCGGGCACCAGGCTCACGgTCACAGAGGAC
	BP114_DAY10_P2_D7	BP114	DAY10	P2	D7	Older Adult	M1_58-66	Divided	BP114_DAY10_Divided	OlderAdult_DAY10_Divided	CTGGTGGACaTcCcgTTTTTtTGATACagtTaGtGaaGagtGGAGAAGTGAAGAAGCaGAAAAGActGACATTTCAGTTTGGAGAAGCAAAAAAGAACAGCTCCcTgCACATCACAGCCACCCAGACTACAGAtGTAGGAACcTAcTTcTGTGCAGGCAATTATGGAGGAAGCCAAGGAAATcTCATcTTTGGAAAAGGCACTAAACTCTcTGTTAAACCAAATATCCAGAACCCTGACCCTGCCGTGTACCAGCTGAGAGACTCTAAATCCAGTGACAAGTCTGTCTGCCTATTCACCGATTTTGATTCTCAAACAAATGTGTCACAAAGTAAGGATTCtGATGTGTATaTC	TGGTACCGACAGGACCCAGGGCAAGGGCTGAGATTGATCTACTACTCACAGATAGTAAATGACTTTCAGAAAGGAGATATAGCTGAAGGGTACAGCGTCTCTCGGGAGAAGAAGGAATCCTTTCCTCTCACTGTGACATCGGCCCAAAAGAACCCGACAGCTTTCTATCTCTGTGCCAGTAGTCTCAGGAGCACCGGGGAGCTGTTTTTTGGAGAAGGCTCTAGGCTGACCGTACtgGAGGAC
	BP114_DAY10_P2_D8	BP114	DAY10	P2	D8	Older Adult	M1_58-66	Divided	BP114_DAY10_Divided	OlderAdult_DAY10_Divided	tgGACTGCACATATGACACCAGTGATCCAAGTTATGGTCTATTCTGGTACAAGCAGCCCAGCAGTGGGGAAATGATTTTTCTTATTTATCAGGGGTCTTATGACCAGcaa	TGGTACCGACAGGACCCAGGGCAAGGGCTGAGATTGATCTACTACTCACAGATAGTAAATGACTTTCAGAAAGGAGATATAGCTGAAGGGTACAGCGTCTCTCGGGAGAAGAAGGAATCCTTTCCTCTCACTGTGACATCGGCCCAAAAGAACCCGACAGCTTTCTATCTCTGTGCCAGTAGTATGCGGGCAAGCAATGAGCAGTTCTTCGGGCCAGGGACACGGCTCACCGTGCTAGAGGAC
	BP114_DAY10_P2_D9	BP114	DAY10	P2	D9	Older Adult	M1_58-66	Divided	BP114_DAY10_Divided	OlderAdult_DAY10_Divided	A	TGGTACCGACAGGACCCAGGGCAAGGGcTGAGATTGATcTACTACTCACAGATAGTAAATGACTTTCAGAAAGGAGATATAGCTGAAGGGTACAGCGTCTCTCGGGAGAAGAAGGAATCCTTTCCTCTCACTGTGACATCGGCCCAAAAGAACCCGACAGCTTTCTATCTCTGTGCCAGTAGTATGCGGGCAAGCAATGAGCAGTTCTTCGGGCCAGGGACACGGCTCACCGTGCTAGAGGAC
	BP114_DAY10_P2_E1	BP114	DAY10	P2	E1	Older Adult	M1_58-66	Divided	BP114_DAY10_Divided	OlderAdult_DAY10_Divided	GCCTGGTGGACATCCCGTTTTTTTGATACAGTTAGTGAAGAGTGGAGAAGTGAAGAAGCAGAAAAGACTGACATTTCAGTTTGGAGAAGCAAAAAAGAACAGCTCCCTGCACATCACAGCCACCCAGACTACAGATGTAGGAACCTAcTTCTGTGCAGGCAATTATGGAGGAAGCCAAGGAAATCTCATCTTTGGAAAAGGCACTAAACTCTCTGTTAAACCAAATATCCAGAACCCTGACCCTGCCGTGTACCAGCTGAGAGACTCTAAATCCAGTGACAAGTCTGTCTGCCTATTCACCGATTTTGATTCTCAAACAAATGTGTCACAAAGTAAGGATTCtGATGTGTATaTCaCAGac	GGACCCAGGGCAAGGGcTGAGATTGATCTacTAcTCaCaGATAGTAAAtGACTTTCAGAAAGGAgAtATAGctGAAGGGTACAGCGTCTCTCGGGAGAAGAAGGAATCCTTTCCTCTCACTGTGACATCGGCCCAAAAGAACCCGACAGCTTTCTATCTCTGTGCCAGTAGTCTCAGGAGCACCGGGGAGCTGTTTTTtGGAGAAGGCTCTAGGCTGACCGTACtGGAGGAC
	BP114_DAY10_P2_E3	BP114	DAY10	P2	E3	Older Adult	M1_58-66	Divided	BP114_DAY10_Divided	OlderAdult_DAY10_Divided	GGACaTCCcGTTTTTtTGATACAgTTAGTGAAGAGTGGAGAAGTGAAGAAGCAGAAaAgacTGACATTTCAGTTtGGAGAAGCAAAAAAGAACAGCTcCCTGCACATCACAGCCACcCaGACTACAGAtGTAGGAACCTACTTCTGTGCAGGGAaTAGTGGAGGAAGCCAAGGAAATCTCATcTTTGGAAAAGGCACTaaacTcTCTGTTAAaCCAAATATCCAGAACCCTGACCCTGCCGTGTACCAGCTGAGAGACTCTAAATCCAGTGACAAGTCTGTCTGCCTATTCACCGATTTTGATTCTCAAACAAATGTGTCACAAAGTAAGGATTCTGATGTGTATaTCaCAgac	TGGTACCGACAGGACCCAGGGCAAGGGcTGAGATTGATcTACTACTCACAGATAGTAAATGACTTTCAGAAAGGAGATATAGCTGAAGGGTACAGCGTCTCTCGGGAGAAGAAGGAATCCTTTCCTCTCACTGTGACATCGGCCCAAAAGAACCCGACAGCTTTCTATCTCTGTGCCAGTAGTATCCGGAGCTCAGATACGCAGTATTTTGGCCCAGGCACCCGGCTGACAGTGCTCGAGGaC
	BP114_DAY10_P2_E4	BP114	DAY10	P2	E4	Older Adult	M1_58-66	Divided	BP114_DAY10_Divided	OlderAdult_DAY10_Divided	CCcgTtttTttGataCAgTTAGtGAaGAgtGGAGAAGtGAAGAAGCAgAAaagacTgaCATTTCAGTttGGAGAAGCAAAAAAGAACAGcTCCctgCACaTCACAGCCACCCaGAcTACAGAtGTaGGAACCTACTTcTgTGCAGGGAATAGTGGAGGAAGCCAAGGAAATCTcATcTTTGGAAAAGGCAcTaAacTcTCTGTTAAACCAAATATCCAGAACCCTGACCCTGCCGTGTACCAGCTGAGAGACTCTAAATCCAGTGACAAGTCTGTCTGCCTATTCACCGATTTTGATTCTCAAACAAATGTGTCACAAAGTAAGGATTCTGATGTGTATaTCaCAGac	CACTGGTACCGACAGGACCCAGGGCAAGGGCTGAGATTGATCTACTACTCACAGATAGTAAATGACTTTCAGAAAGGAGATATAGCTGAAGGGTACAGCGTCTCTCGGGAGAAGAAGGAATCCTTTCCTCTCACTGTGACATCGGCCCAAAAGAACCCGACAGCTTTCTATCTCTGTGCCAGTAGTATCCGGAGCTCAGATACGCAGTATTTTGGCCCAGGCACCCGGCtGACAGTGCTCGAGGAC
	BP114_DAY10_P2_E8	BP114	DAY10	P2	E8	Older Adult	M1_58-66	Divided	BP114_DAY10_Divided	OlderAdult_DAY10_Divided	TGCAACTCCTCAAGTGTTTTTTCCAGCTTACAATGGTACAGACAGGAGCCTGGGGAAGGTCCTGTCCTCCTGGTGACAGTAGTTACGGGTGGAGAAGTGAAGAAGCTGAAGAGACTAACCTtT	TTGTTCACTGGTACCGACAGGACCCAGGGCAAGGGCTGAGATTGATCTACTACTCACAGATAGTAAATGACTTTCAGAAAGGAGATATAGCTGAAGGGTACAGCGTCTCTCGGGAGAAGAAGGAATCCTTTCCTCTCACTGTGACATCGGCCCAAAAGAACCCGACAGCTTTCTATCTCTGTGCCAGTAGTAGCAGGAGCTCCTACGAGCAGTACTTCGGGCCGGGCACCAGGCTCACGGTCACAGAGGAC
	BP114_DAY10_P2_E10	BP114	DAY10	P2	E10	Older Adult	M1_58-66	Divided	BP114_DAY10_Divided	OlderAdult_DAY10_Divided	tgCAACTCCTCAAGTGTTTTTTCCAGCTTACAATGGTACAGACAGGAGCCTGGGGAAGGTCCTGTCCTCCTGGTGACAGTAGTTACGGGTGGAGAAGTGAAGAAGCTGAAGAGACTAACCTTTCAGTTTGGTGATGCAAGAAAGGACAGTTCTCTCCACATCACTGCAGCCCAGCCTGGTGATACAGGCCTCTACCTCTGTGCAGGAGCCGGCTCTAGCAACACAGGCAAACTAATCTTTGGGCAAGGGACAACTTTACAAGTAAAACCAGATATCCAGAACCCTGACCCTGCCGTGTACCAGCTGAGAGACTCTAAATCCAGTGACAAGTCTGTCTGCCTATTCACCGATTTTGATTCTCAAACAAATGTGTCACAAAGTAAGGATTCTGAtGTGTAT…	TGGTACCGACAGGACCCAGGGCAAGGGcTGAGATTGATcTAcTACTCACAGATAGTAAATGAcTTTCAGAAAGGAGATATAGCTGAAGGGTACAGcgTcTCTCGGGAGAAGAAgGAATCCTTTCCTCTCACTGTGACATCGGCCCAAAAGAACCCGACAGCTTTCTATCTCTGTGCCAGTAGCACCAGGAGCTCGTGGGGGCAGTACTTCGGGCCGGGCACCAGGCTCACGGTCACAGAggAC
	BP114_DAY10_P2_F6	BP114	DAY10	P2	F6	Older Adult	M1_58-66	Divided	BP114_DAY10_Divided	OlderAdult_DAY10_Divided	TGGTGGACATCCCGTTTTTTTGATACAGTTAGTGAAGAGTGGAGAAGTGAAGAAGCAGAAAAGACTGACATTTCAGTTTGGAGAAGCAAAAAAGAACAGCTCCCTGCACATCACAGCCACCCAGACTACAGATGTAGGAACCTAcTTCTGTGCAGGCAATTATGGAGGAAGCCAAGGAAATCTCATCTTTGGAAAAGGCACTAAACTCTCTGTTAAACCAAATATCCAGAACCCTGACCCTGCCGTGTACCAGCTGAGAGACTCTAAATCCAGTGACAAGTCTGTCTGCCTATTCACCGATTTTGATTCTCAAACAAATGTGTCACAAAGTAAGGATTCtGAtGtGtataTCac	TGGTACCGACAGGACCCAGGGCAAGGGCTGAGATTGATCTACTACTCACAGATAGTAAATGACTTTCAGAAAGGAGATATAGCTGAAGGGTACAGCGTCTCTCGGGAGAAGAAGGAATCCTTTCCTCTCACTGTGACATCGGCCCAAAAGAACCCGACAGCTTTCTATCTCTGTGCCAGTAGTCTCAGGAGCACCGGGGAGCTGTTTTTtGGAGAAGGCTCTAGGCTGACCGTACtGGAGGAC
	BP114_DAY10_P2_F8	BP114	DAY10	P2	F8	Older Adult	M1_58-66	Divided	BP114_DAY10_Divided	OlderAdult_DAY10_Divided	tgGACTGCACATATGACACCAGTGATCCAAGTTATGGTCTATTCTGGTACAAGCAGCCCAGCAGTGGGGAAATGATTTTTCTTATTTATCAGGGGTCTTATGACCAGcaaaatGcaacagaaggtcgctactcattgAATttccagAaggCaagaaaaTCcgccaaccTtgtcatcTCCgctTCacaactggggGaCTCagCaaTgTacttctgtgcaatGaGaGGAgGAAGcCAagGAAATcTCATCTTTGGAAaaGGCActAaacTcTctGTTAAACCAAATATCCAGAACCCTGACCCTGCCGTGTACCAGCTGAGAGACTCTAAATCCAGTGACAAGTCTGTCTGCCTATTCACCGATTTTGATTCTCAAACAAATGTGTCACAAAGTAAGGATT…	TGGTACCGACAGGACCCAGGGCAAGGGCTGAGATTGATCTACTACTCACAGATAGTAAATGACTTTCAGAAAGGAGATATAGCTGAAGGGTACAGCGTCTCTCGGGAGAAGAAGGAATCCTTTCCTCTCACTGTGACATCGGCCCAAAAGAACCCGACAGCTTTCTATCTCTGTGCCAGTAGTATGCGGGCAAGCAATGAGCAGTTCTTCGGGCCAGGGACACGGCTCACCGTGCTAGAGGAC
	BP114_DAY10_P2_G2	BP114	DAY10	P2	G2	Older Adult	M1_58-66	Divided	BP114_DAY10_Divided	OlderAdult_DAY10_Divided	GAAAagactgacaTttCagTtTGgaGAAGCAaAAAAGaaCaGCtccCtgcacaTcacagcCAcCCAGACtACaGAtGTAGGaacctaCTTctgtGCAGGCAaTTatgGAGGAAGcCAAGGAAATCTCATCTTTGGAAAAGGCACTAAACTCTCTgTTAAACCAAATATCCAGAACCCTGACCCTGCCGTGTACCAGCTGAGAGACTCTAAATCCAGTGACAAGTCTGTCTGCCTATTCACCGATTTTGATTCTCAAACAAATGTGTCACAAAGTAAGGATTCTGATGtGTATaTCacAgac	TGGTACCGACAGGACCCAGGGCAAGGGCTGAGATTGATCTACTACTCACAGATAGTAAATGACTTTCAGAAAGGAGATATAGCTGAAGGGTACAGCGTCTCTCGGGAGAAGAAGGAATCCTTTCCTCTCACTGTGACATCGGCCCAAAAGAACCCGACAGCTTTCTATCTCTGTGCCAGTAGTCTCAGGAGCACCGGGGAGCTGTTTTTTGGAGAAGGCTCTAGGCTGACCGTACtGGAGGAC
	BP114_DAY10_P2_G8	BP114	DAY10	P2	G8	Older Adult	M1_58-66	Divided	BP114_DAY10_Divided	OlderAdult_DAY10_Divided	tgcAACTCCTCAAGTGTTTTTTCCAGCTTACAATGGTACAGACAGGAGCCTGGGGAAGGTCCTGTCCTCCTGGTGACAGTAGTTACGGGTGGAGAAGTGAAGAAGCTGAAGAGACTAACCTTTCAGTTTGGTGATGCAAGAAAGGACAGTTCTCTCCACATCACTGCAGCCCAGCCTGGTGATACAGGCCTCTACCTCTGTGCAGGATCCACGGGGGGAAGCCAAGGAAATCTCATCTTTGGAAAAGGCACTAAACTCTCTGTTAAACCAAATATCCAGAACCCTGACCCTGCCGTGTACCAGCTGAGAGACTCTAAATCCAGTGACAAGTCTGTCTGCCTATTCACCGATTTTGATTCTCAAACAAATGTGTCACAAAGTAAGGATTCTGATGTGTAT…	TGGTACCGACAGGACCCAGGGCAAGGGCTGAGATTGATCTACTACTCACAGATAGTAAATGACTTTCAGAAAGGAGATATAGCTGAAGGGTACAGCGTCTCTCGGGAGAAGAAGGAATCCTTTCCTCTCACTGTGACATCGGCCCAAAAGAACCCGACAGCTTTCTATCTCTGTGCCAGTAGTGTGAGATCCACCGGGGAGCTGTTTTTtGGAGAAGGCTCTAGGCTGACCGTACtGGAGGAC
	BP114_DAY10_P2_G9	BP114	DAY10	P2	G9	Older Adult	M1_58-66	Divided	BP114_DAY10_Divided	OlderAdult_DAY10_Divided	CTTTCAgTttggtGAtGCAAGAAAGGACAGTTCTCTcCACATCactGCAgcCCAGCCTGgTgAtACAGGCCTcTACCTCTGTGCAGGAGCTCAGGGTGGAGGAAGcCAAGGAAATCTCaTcTTtGGAAAAGGCacTAAACTcTcTGTTAAAcCAAATATCCAGAACCCTGACCCTGCCGTGTACCAGCTGAGAGACTCTAAATCCAGTGACAAGTCTGTCTGCCTATTCACCGATTTTGATTCTCAAAcAAATGTGTCACAAAGTAAGGATTCTGATGTGTATaTCacAGac	TGGTACCGACAGGACCCAGGGCAAGGGcTGAGATTGATcTACTACTCACAGATAGTAAATGACTTTCAGAAAGGAGATATAGCTGAAGGGTACAGCGTCTCTCGGGAGAAGAAGGAATCCTTTCCTCTCACTGTGACATCGGCCCAAAAGAACCCGACAGCTTTCTATCTCTGTGCCAGTAGTATCCGGGCCGCCTACGAGCAGTACTTCGGGCCGGGCACCAGGCTCACGgTCACAGAGGACC
	BP114_DAY10_P2_H4	BP114	DAY10	P2	H4	Older Adult	M1_58-66	Divided	BP114_DAY10_Divided	OlderAdult_DAY10_Divided	tgcAACTCCTCAAGTGTTTTTTCCAGCTTACAATGGTACAGACAGGAGCCTGGGGAAGGTCCTGTCCTCCTGGTGACAGTAGTTACGGGTGGAGAAGTGAAGAAGCTGAAGAGACTAACCTTTCAGTTTGGTGATGCAAGAAAGGACAGTTCTCTCCACATCACTGCAGCCCAGCCTGGTGATACAGGCCTCTACCTCTGTGCAGGATCCACGGGGGGAAGCCAAGGAAATCTCATCTTTGGAAAAGGCACTAAACTCTCTGTTAAACCAAATATCCAGAACCCTGACCCTGCCGTGTACCAGCTGAGAGACTCTAAATCCAGTGACAAGTCTGTCTGCCTATTCACCGATTTTGATTCTCAAACAAATGTGTCACAAAGTAAGGATTCTGAtGTGTAT…	TGGTACCGACAGGACCCAGGGCAAGGGCTGAGATTGATCTACTACTCACAGATAGTAAATGACTTTCAGAAAGGAGATATAGCTGAAGGGTACAGCGTCTCTCGGGAGAAGAAGGAATCCTTTCCTCTCACTGTGACATCGGCCCAAAAGAACCCGACAGCTTTCTATCTCTGTGCCAGTAGTGTGAGATCCACCGGGGAGCTGTTTTTTGGAGAAGGCTCTAGGCTGACCGTACtGGAGGAC
	BP114_DAY10_P2_H5	BP114	DAY10	P2	H5	Older Adult	M1_58-66	Divided	BP114_DAY10_Divided	OlderAdult_DAY10_Divided	tgGACTGCACATATGACACCAGTGATCCAAGTTATGGTCTATTCTGGTACAAGCAGCCCAGCAGTGGGGAAATGATTTtTCTTATTTATCAGGGGTCTTATGACCAGCaa	TGGTACCGACAGGACCCAGGGCAAGGGcTGAGATTGATcTACTACTCACAGATAGTAAATGACTTTCAGAAAGGAGATATAGCTGAAGGGTACAGCGTCTCTCGGGAGAAGAAGGAATCCTTTCCTCTCACTGTGACATCGGCCCAAAAGAACCCGACAGCTTTCTATCTCTGTGCCAGTAGTATGCGGGCAAGCAATGAGCAGTTCTTCGGGCCAGGGACACGGCTCACCGTGCTAGAGGAC
	BP114_DAY10_P2_H6	BP114	DAY10	P2	H6	Older Adult	M1_58-66	Divided	BP114_DAY10_Divided	OlderAdult_DAY10_Divided	tgCAACTCCTCAAGTGTTTTTTCCAGCTTACAATGGTACAGACAGGAGCCTGGGGAAGGTCCTGTCCTCCTGGTGACAGTAGTTACGGGTGGAGAAGTGAAGAAGCTGAAGAGACTAACCTt	TTGTTCACTGGTACCGACAGGACCCAGGGCAAGGGCTGAGATTGATCTACTACTCACAGATAGTAAATGACTTTCAGAAAGGAGATATAGCTGAAGGGTACAGCGTCTCTCGGGAGAAGAAGGAATCCTTTCCTCTCACTGTGACATCGGCCCAAAAGAACCCGACAGCTTTCTATCTCTGTGCCAGTAGTAGCAGGAGCTCCTACGAGCAGTACTTCGGGCCGGGCACCAGGCTCACGGTCACAGAGGAC
	BP114_DAY10_P2_H7	BP114	DAY10	P2	H7	Older Adult	M1_58-66	Divided	BP114_DAY10_Divided	OlderAdult_DAY10_Divided	tGCAACTCCTCAAGTGTTTTTTCCAGCTTACAATGGTACAGACAGGAGCCTGGGGAAGGTCCTGTCCTCCTGGTGACAGTAGTTACGGGTGGAGAAGTGAAGAAGCTGAAGAGACTAACCTTTCAGTTTGGTGATGCAAGAAAGGACAGTTCTCTCCACATCACTGCAGCCCAGCCTGGTGATACAGGCCTCTACCTCTGTGCAGGATCCACGGGGGGAAGCCAAGGAAATCTCATCTTTGGAAAAGGCACTAAACTCTCTGTTAAACCAAATATCCAGAACCCTGACCCTGCCGTGTACCAGCTGAGAGACTCTAAATCCAGTGACAAGTCTGTCTGCCTATTCACCGATTTTGATTCTCAAACAAATGTGTCACAAAGTAAGGATTCTGATGtGTAt…	TGGTACCGACAGGACCCAGGGCAAGGGCTGAGATTGATCTACTACTCACAGATAGTAAATGACTTTCAGAAAGGAGATATAGCTGAAGGGTACAGCGTCTCTCGGGAGAAGAAGGAATCCTTTCCTCTCACTGTGACATCGGCCCAAAAGAACCCGACAGCTTTCTATCTCTGTGCCAGTAGTGTGAGATCCACCGGGGAGCTGTTTTTtGGAGAAGGCTCTAGGCTGACCGTACtGGAGGAC
	BP114_DAY10_P2_H10	BP114	DAY10	P2	H10	Older Adult	M1_58-66	Divided	BP114_DAY10_Divided	OlderAdult_DAY10_Divided	TGGTGGACATCCCGTTTTTTTGATACAGTTAGTGAAGAGTGGAGAAGTGAAGAAGCAGAAAAGACTGACATTTCAGTTTGGAGAAGCAAAAAAGAACAGCTCCCTGCACATCACAGCCACCCAGACTACAGATGTAGGAACCTACTTCTGTGCAGGCAATTATGGAGGAAGCCAAGGAAATCTCATCTTTGGAAAAGGCACTAAACTCTCTGTTAAACCAAATATCCAGAACCCTGACCCTGCCGTGTACCAGCTGAGAGACTCTAAATCCAGTGACAAGTCTGTCTGCCTATTCACCGATTTTGATTCTCAAACAAATGTGTCACAAAGTAAGGATTCTGAtgtGTATaTCaCAGac	TGgTACCGACAGGACCCAGGGCAAGGGCTGAGATTGATCTACTACTCACAGATAGTAAATGACTTTCAGAAAGGAGATATAGCTGAAGGGTACAGCGTCTCTCGGGAGAAGAAGGAATCCTTTCCTCTCACTGTGACATCGGCCCAAAAGAACCCGACAGCTTTCTATCTCTGTGCCAGTAGTCTCAGGAGCACCGGGGAGCTGTTTTTtGGAGAAGGCTCTAGGCTGACCGTACtGGAGGAC
	BP114_DAY10_P3_A1	BP114	DAY10	P3	A1	Older Adult	M1_58-66	Undivided	BP114_DAY10_Undivided	OlderAdult_DAY10_Undivided	TGCAACTCCTCAAGTGTTTTTTCCAGCTTACAATGGTACAGACa	TTGTTCACTGGTACCGACAGGACCCAGGGCAAGGGCTGAGATTGATCTACTACTCACAGATAGTAAATGACTTTCAGAAAGGAGATATAGCTGAAGGGTACAGCGTCTCTCGGGAGAAGAAGGAATCCTTTCCTCTCACTGTGACATCGGCCCAAAAGAACCCGACAGCTTTCTATCTCTGTGCCAGTAGCCTACGGTCCACCGGGGAGCTGTTTTTTGGAGAAGGCTCTAGGCTGACCGTACtGGAGGA
	BP114_DAY10_P3_A2	BP114	DAY10	P3	A2	Older Adult	M1_58-66	Divided	BP114_DAY10_Divided	OlderAdult_DAY10_Divided	AACTGCAGTTTCACTGATAGCGCTATTTACAACCTCCAGTGGTTTaGGCAGGACCCtGGGAAAGGTCTCACATCTCTGTTGcTTATTCAGTCAAGTCAGAGAGAGCAAACAAGTGGAAGAcTTAATGCCTCGCtGGATAAATCATCAGGAcGTAGTACtTTATACAtTGCAGcTTcTCAGCctGGtGACTCAGCCACctACcTCTGTGCTGTGAGGGGTTACTcTGGGGcTGGGAGTTACCAACTCACTTTCGGGAAGGGGACCAAACTcTCGGTCATACCAAATATCCAGAACCCTGACCCTGCCGTGTACCAG	gatGGATACAgTGTCTCTCGAAAAGAGAAGAGGAATTTcccCCTGATcctGGAGTCGCCCAGCCCCAACCAGACCTCTCTGTACTTCTGTGCCAGCAGTTTATCGGCCGGGGTTGAGACCCAGTACTTCGGGCCAGGCACGCGGCTCCTGGTGCTCGAGGAC
[truncated: 2,397 more rows]
[truncated: 3 more columns]
