# Supplementary material for: Newborn and child-like molecular signatures in older adults stem from TCR shifts across human lifespan
Source: Nat Immunol. 2023 Sep 25;24(11):1890–907. doi: 10.1038/s41590-023-01633-8 (PMC10602853; doi:10.1038/s41590-023-01633-8)
Supplement: Supplementary file 11 — Statistical source data. [file 41590_2023_1633_MOESM11_ESM.xlsx]

## Sheet: Figure 8
Fig 8d, WT Tetramer staining SKW-CD3 and SKW-CD3+CD8 TCR expressing cell lines
		Public					pN1					C1					A1					pA2					OA1					OA2a					OA3					pOA4					No TCR
	SKW - CD3	34942	20431	26010	14911	13542	327	150	204	187	174	263	86	111	149	133	5385	3489	5725	927	1041	41047	23520	32643	18444	17403	242	72.6	96.4	147	144	198	65.9	118	163	156	262	97.2	130	215	174	19933	8127	13606	4212	4408	143	63.7	92.5
	SKW - CD3 + CD8	57649	41662	50531	43997	38534	17533	13840	15065	4942	6271	4001	4972	5082	1343	2219	36990	34598	38444	24155	24630	56939	36990	49200	39395	35452	196	101	131	214	221	708	350	516	303	308	822	99.6	170	229	218	12089	46693	57336	50244	57529	282	89.7	116
Fig 8f, WT / CD8 KO / CD8 Enh Tetramer staining SKW-CD3+CD8 TCR expressing cell lines
		Public		pN1		C1		A1		pA2		OA1		OA2a		OA3		pOA4		No TCR
	SKW-CD3+CD8 - Tet WT	43997	38534	4942	6271	1343	2219	24155	24630	39395	35452	214	221	303	308	229	218	50244	57529	291	318
	SKW-CD3+CD8 - Tet CD8 KO	15238	13253	238	250	192	192	1908	1821	20722	17743	224	248	209	217	234	254	9877	9441	299	283
	SKW-CD3+CD8 - Tet CD8 Enh	67526	51623	21807	21596	15201	16462	55307	51750	58242	50992	298	367	2419	1603	372	352	62249	60287	312	404
Fig 8h, Peptide titration stimulation SKW-CD3 and SKW-CD3+CD8 TCR expressing cell lines
		SKW-CD3-Public			SKW-CD3+CD8+-Public			SKW-CD3-C1			SKW-CD3+CD8-C1			SKW-CD3-A1			SKW-CD3+CD8-A1			SKW-CD3-OA1			SKW-CD3+CD8-OA1			SKW-CD3-OA2a			SKW-CD3+CD8-OA2a			SKW-CD3-OA3			SKW-CD3+CD8-OA3			SKW-CD3-pN1			SKW-CD3+CD8-pN1			SKW-CD3-pA2			SKW-CD3+CD8-pA2
	-4	87.5996	86.9742	96.5326	88.0564	82.7452	87.4525	100	97.4975	96.8123	85.2773	86.7624	89.0911	89.8058	95.19	97.2042	81.6295	81.8634	81.1288	100	100	100	95.9959	100	100	100	100	100	100	100	100	100	100	100	100	100	100	100	100	100	85.0653	76.8477	94.3147	82.2126	91.422	97.1082	81.5049	78.3078	85.5449
	-4.5	96.0841	94.5752	98.0038	91.7928	92.0892	88.6704	96.1323	98.7399	100	86.0755	94.5566	100	100	100	100	91.318	93.3829	85.0157	58.2378	35.1804	22.7997	100	62.7329	27.2085	74.7649	48.9843	38.2483	87.037	74.221	58.7314	57.8073	54.5325	53.3451	84.7538	65.1858	82.3611	95.4375	99.2375	97.5316	88.7803	92.2597	96.3197	91.3192	97.3263	90.8194	91.5033	89.9313	93.852
	-5	100	100	100	93.5084	95.3057	100	94.2573	100	94.1954	100	100	99.527	99.7446	98.7124	97.9584	99.0514	99.0597	87.563	22.2692	16.8814	5.75191	46.5092	30.4348	12.8975	29.7492	18.6057	9.4518	47.5116	39.3768	28.6609	23.062	21.9843	16.0708	47.2612	35.3659	39.7998	91.0824	85.5191	79.9958	100	88.1225	100	98.1537	99.1941	84.674	100	100	100
	-5.5	95.3717	96.2687	97.2657	96.8094	97.5096	81.9986	92.4153	87.8543	79.8814	96.3089	97.921	92.5117	98.2298	93.4733	96.2072	97.1734	97.8982	100	10.9234	19.5876	7.34581	27.5154	5.80745	5.83039	12.8213	3.78578	4.78891	38.0787	26.3456	15.1919	15.0332	6.17416	3.61062	30.6308	19.2218	16.6379	82.7402	71.9003	71.4018	96.2601	100	97.6861	100	100	100	98.9625	98.5352	92.7167
	-6	96.3282	86.3135	96.2899	100	100	99.7683	79.8888	72.5339	65.1899	92.9824	86.9651	85.0045	88.2073	87.805	86.7447	97.4045	95.6104	94.9644	6.2764	29.8969	5.12821	17.9671	16.1491	8.12721	5.57994	4.66297	4.91493	21.1806	13.3144	12.5294	0	5.53176	9.55752	16.5315	8.39141	11.1495	72.0565	59.0557	52.9412	94.219	93.1091	98.1461	98.6786	95.2336	93.2878	98.9625	92.4114	96.4065
	-6.5	87.8189	87.639	84.6592	98.3885	95.9618	88.2664	66.0338	60.0875	45.2426	86.2785	73.8182	69.2145	84.2221	80.9612	71.1313	91.9728	100	96.8533	1.8105	15.2062	4.2966	5.95483	25.7764	6.71378	4.20063	3.55494	1.89036	10.9375	9.34844	0	12.0709	0.571021	9.76991	8.91833	6.50407	4.34933	61.6337	50.0528	38.43	92.4456	90.787	99.2996	88.1882	89.1979	84.4452	94.4193	89.7091	87.8713
	-7	78.6519	67.7007	63.4932	99.7661	90.4268	85.0701	50.855	31.8566	24.7245	75.2053	44.4876	40.1241	75.1772	56.838	51.3914	100	87.8369	75.1669	11.3458	13.5309	1.6632	6.67351	1.30435	2.12014	4.04389	1.75439	0	4.86111	12.3229	3.13234	5.01107	2.5339	10.9735	5.89282	4.15215	5.35036	42.1796	26	19.9694	95.3516	78.7931	81.0354	86.3089	69.88	59.8703	88.4399	79.2808	72.9904
	-7.5	65.9476	38.6539	45.3289	89.2846	75.414	72.9682	32.0253	7.02127	9.60263	58.8908	13.5826	21.1253	55.8017	28.8868	33.6931	89.5893	62.4447	64.3464	12.1907	4.25258	3.3957	8.21355	22.6708	3.00353	3.47962	0	1.76434	4.86111	7.36544	2.66249	5.01107	0	10.5841	4.5086	4.41347	2.38177	25.7426	5.25513	8.37853	80.5476	45.9826	59.2626	70.9624	39.248	48.491	78.9603	48.0487	60.4714
	-8	47.0058	20.8444	20.953	85.2687	51.1975	48.7286	14.816	2.3699	2.3798	37.3535	3.99845	3.93144	35.4221	13.8576	14.8244	70.7709	40.9594	30.3092	7.54375	12.3711	2.079	12.423	0	6.36042	1.75549	0.600185	4.78891	1.5625	0	3.75881	6.00775	1.57031	3.39823	4.37018	2.43902	3.5554	10.6168	1.38416	2.58657	61.9291	24.9606	30.802	50.2569	22.4897	22.1099	66.9251	29.4024	31.5053
	-8.5	23.9338	4.6888	5.31504	60.5562	13.879	14.7279	3.1752	0.884291	0.614709	13.6477	0.871291	0.726502	16.4825	4.22225	2.80017	46.0105	13.0581	14.5076	5.25045	2.06186	0.4158	0	28.5714	3.35689	2.03762	1.0157	1.0712	0.868056	2.54958	3.13234	4.45736	2.14133	9.55752	3.53965	4.7619	0	3.77977	0.164223	0.945626	29.3902	5.81547	6.78385	25.9764	6.47159	7.39502	36.8427	9.76732	9.48809
	-9	6.05321	1.09207	0.455716	22.893	3.2293	2.0259	0.254393	0.51731	0.439078	2.19157	0.202726	0.1173	4.7206	1.35328	0.29909	22.7669	3.48954	3.15579	1.02595	6.95876	4.2966	2.46407	31.677	3.00353	2.75862	4.3398	2.83554	0	7.64873	3.60219	0.526024	3.92577	7.71681	2.15543	1.42276	1.44978	2.00027	0.527859	0.208594	6.88861	1.80834	1.30459	7.28968	1.82284	2.09628	12.5867	4.01904	2.54942
	-9.5	1.27541	0.890278	0	5.45195	0.547771	0	0	0.291816	0	0.507521	0	0	0.660531	0.622511	0	6.74146	1.10117	0.662943	2.414	1.54639	1.6632	5.54415	14.2857	0.353357	0	3.69344	2.01638	0.868056	0.283286	3.44558	2.93466	0.785153	0.389381	0	2.20674	0.0690369	1.79957	0.480938	0	1.58681	1.17131	0.769019	1.93437	0.511916	1.59099	2.51734	0.0634585	0
	-10	9.98904	0.134531	0.396275	3.30106	0	0.914924	0.405144	0	0.342481	0.424472	0.0560732	0.124868	0.457968	0.104396	0.255743	3.74151	0.62852	1.30318	0	1.03093	11.9889	11.7043	29.8137	0	5.3605	3.04709	4.09578	7.58102	9.34844	5.79483	4.87265	1.35617	0	3.04528	0.58072	3.31377	2.48863	0.28739	0.848283	0.578718	0.746626	0.947542	0.888269	0	0.744281	1.13581	0	0.810948
	-10.5	0	0.118704	0.708342	0.409383	0.88535	0.409933	0.668959	0	0	1.49949	0	0.242167	0.435951	0	0.342436	1.32422	0	1.28956	0.42245	1.54639	8.17741	4.62012	28.5714	8.12721	7.68025	4.01662	6.3012	7.92824	2.26629	5.79483	9.63455	6.35261	10.1593	5.61598	0.783972	0.828443	2.93685	0.334311	1.66875	0.136901	0.63703	0	0.888269	0.543046	0.990099	0.966527	1.211	0.734921
	-11	0.259067	0	0.0544878	0.363896	0.414013	0.130703	0.876243	0.72954	0.566411	0.258374	0.219979	0.454064	0.413933	0.382786	0.537495	1.06419	0.0703942	0	1.8105	7.98969	4.7124	8.41889	20.8075	5.83039	7.89969	3.37027	5.04096	6.25	1.41643	7.04777	7.58583	2.5339	7.11504	4.09334	0	3.00311	1.41825	0.26393	1.4393	0.168015	0.0273991	0.981873	0.396418	0.03113	0	0.289412	0.624008	0.856564
	-11.5	0.104623	0.356111	0.0941153	0.539346	0.605096	0.39211	0.989306	0.707432	1.16795	0	0.107833	0.454064	0.537232	0.579979	0.212397	0.996774	0.341915	0.949008	7.1213	0	0	7.08419	29.8137	1.41343	6.83386	1.1542	10.334	2.77778	9.34844	6.57792	12.2093	5.53176	5.9469	5.47756	2.32288	3.00311	0.0401391	0	1.39063	0.392035	0.828824	0.968141	0.20922	0.207533	3.2605	0.63889	1.45426	1.25697
	-12	0.0498206	0.324457	0.208044	0	1.15287	0.712928	1.10237	0.72954	0.535675	0.327581	0.0345066	0.427577	0	0.800371	0.277417	0	0	0.458611	7.30235	7.98969	5.33611	9.03491	7.1118	6.36042	6.61442	0.923361	4.78891	6.71296	10.6232	7.75255	10.3821	7.81585	11.823	5.69508	4.036	5.21229	0	0.604106	1.19594	0	0	1.13293	0	0.574176	3.5268	0	2.49603	1.22149
Fig 8j, Alanine Scan SKW-CD3 TCR expressing cell lines
		SKW-CD3-Public			SKW-CD3-pN1			SKW-CD3-C1			SKW-CD3-A1			SKW-CD3-pA2			SKW-CD3-OA1			SKW-CD3-OA2a			SKW-CD3-OA3			SKW-CD3-pOA4
	WT	98.4714	100	100	91.1946	97.9	90.0143	100	100	100	100	100	100	82.9389	93.1255	100	90.1961	95.8621		43.0244	33.0097		100	99.2593		84.5112	88.6315	87.1351
	G1A	100	95.1694	97.7425	37.1213	42.6177	30.9058	95.2355	93.9595	92.6292	99.4583	98.0767	96.2038	78.1462	81.5308	77.5053	100	73.1034		22.6341	18.0053		78.9715	86.5432		7.76359	12.773	5.94931
	L3A	67.3032	65.2423	63.8972	16.1475	20.5121	12.6989	18.8855	19.5116	14.8984	50.9364	44.2019	43.7483	35.8287	36.1217	31.6138	-103.922	-4.13793		100	100		-4.40771	-4.32099		100	100	100
	G4A	52.5263	50.0268	41.4607	1.4804	2.46845	0.581395	3.11887	4.46577	1.16596	19.1869	12.7073	12.0297	22.0902	23.5945	15.148	74.5098	100		52.0976	44.3954		92.011	100		35.8604	38.9098	27.121
	F5A	1.50719	1.57088	1.2067	2.75543	4.50401	2.84578	0.285154	0.492096	0.395473	0.562348	0.958827	1.10931	64.7969	67.2441	63.5166	-5.88235	35.8621		16.9756	17.1227		4.0404	0		13.8804	17.3375	13.1229
	V6A	11.9824	11.6073	10.4734	10.534	11.5133	8.60873	1.65152	1.64237	1.50689	11.9435	12.837	12.3363	31.5435	29.5297	29.7216	-40.1961	33.1034		5.46341	7.14916		0	-4.32099		31.7697	31.0568	31.3907
	F7A	33.7106	33.9213	28.5739	26.3307	28.682	18.0641	3.31492	2.74343	2.03191	19.4088	14.969	15.1346	44.8441	41.9752	38.062	-21.5686	0		19.5122	17.0344		4.86685	2.09877		22.0616	24.9422	18.7079
	T8A	67.3032	66.2985	61.7841	18.3296	22.0134	10.8425	58.4982	59.3344	53.6138	72.8061	69.577	67.724	87.7385	95.8243	93.8266	-110.784	-54.4828		10.439	9.97352		-12.213	-21.9753		17.8318	23.5463	13.9627
	L9A	83.0777	78.1686	79.5092	100	100	100	15.0538	15.5195	12.4028	19.1869	18.1105	18.0891	100	100	98.9006	-57.8431	-51.0345		29.6585	25.5075		4.0404	5.4321		81.28	78.9458	81.8435
	NP	0	0	0	0	0	0	0	0	0	0	0	0	0	0	0	0	0		0	0		0	0		0	0	0
[truncated: 6 more columns]
