# Supplementary material for: Newborn and child-like molecular signatures in older adults stem from TCR shifts across human lifespan
Source: Nat Immunol. 2023 Sep 25;24(11):1890–907. doi: 10.1038/s41590-023-01633-8 (PMC10602853; doi:10.1038/s41590-023-01633-8)
Supplement: Supplementary file 12 — Statistical source data. [file 41590_2023_1633_MOESM12_ESM.xlsx]

## Sheet: Ext Data Fig 1
Extended Data Fig 1b, A2M1 Phenotype CD8+ T cells/10^6 CD8+ T cells
		Newborns										Children												Adults																				Older Adults
	Tnaive	142.402	45.0116	51.8529	20.6589	52.522	53.1748	27.5667	92.3294	53.3573	161.337	30.8924	52.1074	14.6416	40.7958	20.9497	37.0219	10.7275	1.96332	5.67327	13.7265	24.7268	18.9616	58.652	1.44348	10.102	40.2216	17.8244	17.9597	21.6776	19.7711	20.7401	10.3043	31.0857	23.5859	26.9253	7.28101	157.307	3.74061	3.34884	11.3004	0.793644	4.52361	3.85308	2.43606	0.001	645.256	11.3088	1.92053
	Tcm	3.14245	0.001	0.001	0.318813	0.001	0.665673	0.001	0.001	0.001	4.20975	21.6986	11.6855	7.69103	11.8447	323.957	43.357	50.7733	16.1357	38.4464	215.687	30.1215	8.18854	6681.33	64.9126	80.8091	201.104	57.6651	176.595	755.809	299.081	184.139	5374.14	137.567	210.121	269.244	43.681	366.236	81.1644	92.0666	78.4693	70.15	493.971	179.765	54.9252	156.586	520.834	5.40906	433.815
	Tem	0.001	0.001	0.001	0.001	0.001	0.001	0.001	0.001	0.001	0.001	3.67855	0.632592	0.592541	1.97494	19.0793	14.651	0.716103	1.74529	2.73209	5.88335	1.34968	0.862846	505.052	4.68906	2.1655	5.74681	1.04944	8.98035	60.9591	18.3918	77.3012	10473.6	0.662376	9.29202	46.4586	7.28101	9.30642	4.84865	10.8815	13.8114	0.397322	62.0613	6.42113	3.78888	4.56558	5.78804	0.001	10.3665
	Tscm	1.92871	0.001	0.001	0.318813	0.001	0.001	0.001	0.001	0.001	0.001	22.0663	3.15896	5.0291	19.0825	13.8421	34.0523	7.15203	0.873144	3.9926	20.5892	27.8737	0.862846	145.814	1.35693	5.05151	28.73	1.04944	11.9735	29.3423	3.90905	1.25791	101.424	2.6465	2.14508	67.0478	8.19101	11.7436	1.10903	1.67492	0.001	3.17158	4.52361	0.001	0.120048	0.39792	98.3806	0.738463	16.1251
	Temra	0.001	0.001	0.001	1.59007	5.83667	0.001	0.001	1.6797	0.001	0.001	13.6079	1.57998	1.92351	3.29091	2.99367	152.638	2.14631	1.96332	3.15226	10.7853	11.6895	1.29377	354.351	2.52534	1.444	33.3267	3.14631	2.99412	45.1507	3.44928	2.51483	837.466	0.001	2.85978	130.927	32.306	10.525	2.07856	0.83796	1.25649	3.5679	17.5889	0.001	0.542126	0.19946	37.6167	0.001	11.1343
Extended Data Fig 1c, Total CD8 T cells CD57/PD1 frequency
		CD57+PD1+			CD57+PD1-			CD57-PD1+			CD57-PD1-
	Newborns	0.293427	0.21564	11	0.888839	0.349254	11	5.62791	5.31091	11	93.1782	5.62567	11
	Children	9.23928	9.30898	12	14.0752	5.73979	12	8.27356	2.37982	12	68.4048	13.4359	12
	Adults	10.3888	6.13327	20	20.8504	13.6881	20	8.647	3.74195	20	60.1085	17.9295	20
	Older Adults	8.95605	4.66887	18	47.8751	17.2679	18	6.06818	2.85618	18	37.091	16.4461	18
Extended Data Fig 1d, A2M1 CD57/PD1 frequency
		CD57+PD1+			CD57+PD1-			CD57-PD1+			CD57-PD1-
	Newborns	0.4107	0.745632	10	0.5847	0.564325	12	8.4415	13.3449	10	90.5753	13.8614	10
	Children	9.50983	8.72008	12	5.3065	7.10352	12	39.05	20.5203	12	46.1278	22.0661	12
	Adults	11.8781	14.3283	20	3.96078	4.03811	20	44.7417	15.8933	20	39.4232	20.2231	20
	Older Adults	5.73813	5.08564	16	6.2575	7.25195	16	32.155	18.3368	16	55.8594	20.367	16
Extended Data Fig 1d, A2M1 CD57 or PD-1 CD8+ T cells/10^6 CD8+ T cells
		Newborns										Children												Adults																				Older Adults
	CD57	3.24494	0.423548	0.778778	0.476957	0.001	1.0024	0.001	0.001	0.289124	1.39746	12.1349	4.11598	1.62899	7.89954	58.365	148.411	5.00672	0.874016	3.15411	89.1743	2.25221	6.89663	5126.92	10.4551	11.5442	68.8335	7.33933	8.98125	276.395	65.7493	136.384	5454.66	3.28539	11.4503	23.2408	7.27455	73.7788	2.50099	5.86365	6.90954	3.57931	56.3144	38.4643	2.7086	11.5172	46.3277	0.493183	17.2785
	PD1	64.4412	1.27319	0.389889	4.76744	0.001	0.997012	3.18209	1.67433	0.289124	7.73143	50.7319	5.69281	12.5672	21.7335	332.904	157.134	45.0525	12.8649	29.4426	168.508	50.8169	5.17423	6437.3	9.37976	39.7353	212.504	23.0897	134.617	738.223	271.167	204.632	14032.8	73.4785	140.879	417.456	55.9596	161.445	52.3613	71.94	60.2699	25.7711	271.283	146.253	38.936	62.483	95.3948	2.46366	59.1706
Extended Data Fig 1e, Total CD8 T cells CD38/HLADR frequency
		CD38+HLADR+			CD38+HLADR-			CD38-HLADR+			CD38-HLADR-
	Newborns	0.199911	0.185945	11	73.1041	8.10717	11	0.124415	0.197256	11	26.5599	8.11999	11
	Children	0.509709	0.191987	12	6.12568	3.1963	12	1.45748	0.824727	12	91.8999	3.55315	12
	Adults	0.416048	0.612095	20	2.84615	2.41142	20	0.979855	1.13425	20	95.7528	3.28673	20
	Older Adults	0.339287	0.294656	18	1.41909	0.860329	18	2.44292	2.48067	18	95.7891	2.44678	18
Extended Data Fig 1f, A2M1 CD38/HLADR frequency
		CD38+HLADR+			CD38+HLADR-			CD38-HLADR+			CD38-HLADR-
	Newborns	2.0883	3.4008	10	77.6296	7.81327	10	0.1729	0.30243	10	20.1214	9.72443	10
	Children	0.778	0.758221	12	4.14333	2.81251	12	8.70883	5.94356	12	86.364	6.83641	12
	Adults	0.0571995	0.132676	20	0.770829	0.775702	20	1.12848	3.71085	20	98.0473	3.83812	20
	Older Adults	0.275	0.582992	16	2.70812	4.13644	16	1.02188	1.35132	16	96.0051	4.90019	16
[truncated: 10 more columns]
