# Supplementary material for: Newborn and child-like molecular signatures in older adults stem from TCR shifts across human lifespan
Source: Nat Immunol. 2023 Sep 25;24(11):1890–907. doi: 10.1038/s41590-023-01633-8 (PMC10602853; doi:10.1038/s41590-023-01633-8)
Supplement: Supplementary file 13 — Statistical source data. [file 41590_2023_1633_MOESM13_ESM.xlsx]

## Sheet: Ext Data Fig 2
Extended Data Fig 2a, CD8 Phenotype frequencies based on CMV status
		Newborn CMV Neg			Newborn CMV Pos				Newborn CMV Unk				Child CMV Neg						Child CMV Pos					Child CMV Unk	Adult CMV Neg							Adult CMV Pos				Adult CMV Unk									Older Adult CMV Neg		Older Adult CMV Pos
	Tnaive	92.9	99	92	98	100	98	99	99	98	96	99	49	63	52	56	52	56	70	53	53	17	43	54	65	74	54	67	45	47	34	54	18	39	9	48	13	56	19	49	10	22	40	13	61	13	15	9.3	3.8
	Tcm	5.53	0.43	6.39	1.4	0.2	0.8	0.4	0.7	0.7	1.1	0.4	20	21	22	34	29	32	16	14	30	19	13	31	22	18	38	25	40	22	52	23	39	19	28	30	31	23	26	42	27	50	37	57	11	31	63	29	41
	Tem	0.0089	0.00783	0.7	0	0	0	0	0	0.1	0.1	0	7.4	8.4	4	3.1	6.7	4.4	2.7	15	9.1	30	4.1	2.8	1.2	1.4	0.7	2.6	3.7	3.7	6.8	3.5	20	4	4.3	10	11	6.4	2.8	1.8	30	5.3	4	8.8	0.4	48	1.2	12	7.9
	Tscm	0.79	0.32	0.04	0.8	0	0.8	0.1	0	0.1	0.1	0	7.8	3.7	10	4.1	6.4	2.2	3.9	6.2	1.2	4.1	6.4	5.8	4.8	3.5	4.6	1.9	8.6	6.8	4.1	2.9	2.4	3.6	1.5	4.1	2.1	3	11	3.8	2.3	2.9	10	5.8	10	1.6	3.8	2	2.8
	Temra	0.81	0.27	0.46	0.2	0.2	0.4	0.7	0.3	0.8	2.4	1	16	4.4	11	3.1	6.4	5.4	6.8	12	6	30	33	6.3	7.4	3	3.6	3.8	2.8	21	3.5	17	21	35	57	7.8	44	11	41	4.1	30	21	9.2	16	17	5.9	19	48	45
	CD57	1.09593	0.442	1.39132	2	0.7	0.7	1.4	1.1	1.5	2	0.7	24	17	21	11	16	19	10	31	21	55	31	23	22	9	16	10	12	35	22	25	41	37	62	23	60	21	41	22	64	38	20	45	21	48	65	60	61
	PD1	9.03379	3.51383	2.73078	20	1.1	4.5	2.6	4.7	9.5	3.8	3.3	18	15	18	15	15	13	7.7	14	15	52	11	17	18	4	12	13	24	15	18	16	26	17	13	13	24	10	34	14	35	34	21	21	16	17	28	14	27
Extended Data Fig 2b, A2M1 Phenotype frequencies based on CMV status
		Newborn CMV Neg			Newborn CMV Pos				Newborn CMV Unk			Child CMV Neg						Child CMV Pos					Child CMV Unk	Adult CMV Neg							Adult CMV Pos				Adult CMV Unk									Older Adult CMV Neg	Older Adult CMV Pos
	Tnaive	90.3	98.8	97	96.7	100	90	100	99.1	100	98.2	33.1	48.3	13.1	15	10.5	62.9	75.3	53	5.5	8.65	25.7	5.15	0.75	1.88	10.1	13.1	2.38	7.27	9.54	8.22	0.06	5	1.01	22.1	5.73	18.1	7.48	28.3	4.02	3.1	10.8	0.78	2.41	2.03	3.93	0	0.41	34.6
	Tcm	1.39	1.23	2.53	2.13	0	0	0	0	0	0	23.2	25.4	15.4	71	71.2	27.1	16.9	15.4	85.1	71.2	31.3	80.9	85.9	84.5	80.6	65.3	83	64.5	85	80.8	32	50	89.4	71.4	86.7	80	44.9	65.9	87.3	85.3	74.9	84.8	47	94.6	88.6	96.8	91.6	55.1
	Tem	0	0	0	0	0	0	0	0	0	0	3.94	1.95	5.19	1	5.06	2.86	0.91	2.56	5.01	7.69	1.4	2.21	6.49	6.1	2.16	1.87	6.69	27.1	3.76	4.11	62.3	8.64	0.51	1.3	5.33	0.38	7.48	1.67	5.22	10.1	13.2	10.7	49.8	3.38	6.11	2.82	2.19	2.47
	Tscm	1.39	0	0	1.31	0	0	0	0	0	0	23.6	16.6	12.1	10	7.39	2.86	4.57	24.8	3.63	3.85	29	7.72	1.87	3.76	5.04	9.33	3.22	0.44	0.87	5.48	0.6	12.5	4.04	1.3	1.13	1.54	8.41	2.11	1.19	1.55	0	0.78	0	0	0.44	0.25	3.41	6.01
	Temra	6.94	0	0	0	0	10	0	0	0	1.79	14.6	6.34	54.1	3	5.84	4.29	2.28	4.27	0.79	8.65	12.1	4.04	4.55	3.29	1.44	10.8	4.96	0.88	1.16	1.37	4.98	24.3	4.55	3.9	1	0	33.2	1.91	2.24	0.78	1.2	3.02	0	0	0.87	0.12	2.35	1.41
	CD57	2.08	1.86	0.84	2	2	0	1	1	0	0	13	5	53	7	6	23	6	10	15	4	2	33	66	14	12	22	30	48	5	4	32	4	5	9	19	2	7	13	3	5	7	10	22	20	4	7	4	12
	PD1	20.83	1.85	4.65	44	1	0	1	3	12	2	54	41	56	63	55	17	8	28	87	57	53	63	83	12	40	69	81	72	57	62	84	78	33	29	79	43	57	29	56	67	57	47	63	77	63	39	13	25
[truncated: 13 more columns]
