# Supplementary material for: Newborn and child-like molecular signatures in older adults stem from TCR shifts across human lifespan
Source: Nat Immunol. 2023 Sep 25;24(11):1890–907. doi: 10.1038/s41590-023-01633-8 (PMC10602853; doi:10.1038/s41590-023-01633-8)
Supplement: Supplementary file 19 — Statistical source data. [file 41590_2023_1633_MOESM19_ESM.xlsx]

## Sheet: Ext Data Fig 9
Extended Data Fig 9b, Alanine Scan SKW-CD3+CD3 TCR expressing cell lines
		SKW-CD3+CD8-Public			SKW-CD3+CD8-pN1			SKW-CD3+CD8-C1			SKW-CD3+CD8-A1			SKW-CD3+CD8-pA2			SKW-CD3+CD8-OA1			SKW-CD3+CD8-OA2a			SKW-CD3+CD8-OA3			SKW-CD3+CD8-pOA4
	WT	92.3174	100	97.3582	97.3752	100	98.0708	98.326	100	100	95.0477	96.1653	99.2714	89.6617	97.4934	90.1961	75	55.5556		16.344	18.1421		77.0204	100		78.7884	89.3342	83.4606
	G1A	97.6047	100	100	68.6271	61.2314	69.6924	100	93.5038	96.1932	100	100	100	89.6617	91.4823	91.1094	100	100		10.5923	12.2195		100	95.3869		3.54331	0.722834	1.19593
	L3A	100	93.5027	86.2168	51.3925	42.2497	50.0978	22.3879	17.6966	19.094	60.7565	54.9808	56.4883	48.0417	45.9245	43.7823	-393.75	-203.704		100	100		24.4554	29.1667		100	100	100
	G4A	83.8116	72.923	70.4761	7.10028	5.29096	4.02738	4.76138	4.21242	3.05636	22.829	16.6584	16.7443	26.3543	24.3869	19.627	100	-22.2222		30.9795	36.596		84.4694	88.7649		22.3767	9.61369	6.70908
	F5A	5.65814	2.81497	4.03267	14.334	10.0797	11.7176	0.626351	0.786756	-0.0712056	1.19517	0.346921	-0.137841	85.6498	84.3051	83.2024	0	22.2222		12.9271	18.1421		8.29234	10.5655		4.96545	1.3011	0.86514
	V6A	26.8446	17.0496	19.9573	38.749	29.3817	37.3578	5.32121	4.52931	4.45856	30.5467	27.4749	25.9731	39.2866	36.5773	35.5879	-68.75	-11.1111		1.25285	3.99002		10.5411	4.46429		15.1454	9.04345	8.99915
	F7A	68.9284	61.1458	56.5089	70.985	67.6394	72.2884	4.94429	4.25067	3.66983	32.6573	26.7997	23.6561	60.4273	58.163	54.5379	-93.75	-11.1111		13.9522	16.7706		34.2937	47.3214		7.68922	3.91133	3.27396
	T8A	94.809	96.234	80.7418	49.6841	41.557	42.7987	85.5385	82.7515	80.8019	95.5118	99.5106	98.5494	100	100	100	-237.5	-129.63		3.07517	4.55112		6.25439	14.2857		6.05817	2.8833	2.01866
	L9A	95.9659	94.4081	98.5503	100	97.4021	100	34.599	30.2355	30.1857	41.5448	38.7684	34.3288	98.2452	96.754	96.302	-87.5	-22.2222		16.9134	17.7057		40.267	47.619		75.1326	74.6366	71.883
	NP	0	0	0	0	0	0	0	0	0	0	0	0	0	0	0	0	0		0	0		0	0		0	0	0
